# Supplementary material for: Transcriptome analysis of the pectoral muscles of local chickens and commercial broilers using Ribo-Zero ribonucleic acid sequencing
Source: PLoS One. 2017 Sep 1;12(9):e0184115. doi: 10.1371/journal.pone.0184115 (PMC5581173; doi:10.1371/journal.pone.0184115)
Supplement: S3 Table — (XLSX) [file pone.0184115.s003.xlsx]

## Sheet: Sheet1
S3 Table. The different expression genes in muscles of AA chickens and Gushi chickens.
gene id	gene name	description	GO_id	GO_term	KO_ID	KO_Description	kegg_id	kegg_term	locus	G-mix	A	log2FC	Pvalue	Qvalue	updown
ENSGALG00000042236	-	-	-	-	-	-	-	-	AADN04001811.1:21-20443	92.3613	1.83251	5.6554	7.37e-107	1.23e-102	UP
ENSGALG00000008148	MYBPC3	myosin-binding protein C, cardiac-type [Source:RefSeq peptide;Acc:NP_990447]	GO:0032502|GO:0032991|GO:0005623|GO:0005198|GO:0005515|GO:0005622|GO:0048856|GO:0009653|GO:0043234|GO:0044767|GO:0008307|GO:0009888|GO:0031672|GO:0008092|GO:0009887|GO:0007275|GO:0016459|GO:0030017|GO:0005859|GO:0007507|GO:0048731|GO:0005737|GO:0048729|GO:0048513|GO:0003007|GO:0060537|GO:0017022|GO:0005863|GO:0048644|GO:0043292|GO:0072358|GO:0003208|GO:0060415|GO:0016460|GO:0003231|GO:0072359|GO:…	developmental process|macromolecular complex|cell|structural molecule activity|protein binding|intracellular|anatomical structure development|anatomical structure morphogenesis|protein complex|single-organism developmental process|structural constituent of muscle|tissue development|A band|cytoskeletal protein binding|organ morphogenesis|multicellular organism development|myosin complex|sarcomere|…	-	-	-	-	5:22981961-23039476	0.0497458	12.6388	-7.98907	5.8e-102	4.84e-98	DOWN
ENSGALG00000009844	ACTC1	Actin, alpha cardiac muscle 1 [Source:UniProtKB/Swiss-Prot;Acc:P68034]	GO:0032502|GO:0005576|GO:0005623|GO:0009987|GO:0030054|GO:0016020|GO:0003824|GO:0048646|GO:0036094|GO:0030055|GO:0005615|GO:0043227|GO:0016043|GO:0016787|GO:0005515|GO:0097159|GO:0005622|GO:0048856|GO:1903561|GO:0009653|GO:0044767|GO:0072562|GO:0009888|GO:0022607|GO:0001882|GO:0005912|GO:0008092|GO:0031982|GO:0048869|GO:0006996|GO:0009887|GO:0031674|GO:0010941|GO:0070062|GO:0000166|GO:0030029|GO:…	developmental process|extracellular region|cell|cellular process|cell junction|membrane|catalytic activity|anatomical structure formation involved in morphogenesis|small molecule binding|cell-substrate junction|extracellular space|membrane-bounded organelle|cellular component organization|hydrolase activity|protein binding|organic cyclic compound binding|intracellular|anatomical structure develop…	K12314	actin, alpha cardiac muscle[-]	gga04261|gga04260	Adrenergic signaling in cardiomyocytes - Gallus gallus (chicken)|Cardiac muscle contraction - Gallus gallus (chicken)	5:32283463-32288278	2.69933	126.036	-5.54509	1.12e-99	6.23e-96	DOWN
ENSGALG00000025557	RNase_MRP	RNase MRP [Source:RFAM;Acc:RF00030]	-	-	-	-	-	-	4:40106904-40107190	5182.46	191.428	4.75876	1.13e-90	4.7e-87	UP
ENSGALG00000015358	MYH15	myosin heavy chain 15 [Source:HGNC Symbol;Acc:HGNC:31073]	GO:0032991|GO:0005623|GO:0003824|GO:0036094|GO:0016787|GO:0005515|GO:0097159|GO:0005622|GO:0043234|GO:0001882|GO:0008092|GO:0000166|GO:0016459|GO:0016817|GO:0032549|GO:0001883|GO:0003779|GO:0017076|GO:0005856|GO:0016818|GO:0032559|GO:0016462|GO:0015629|GO:0005524|GO:0017111|GO:0003774	macromolecular complex|cell|catalytic activity|small molecule binding|hydrolase activity|protein binding|organic cyclic compound binding|intracellular|protein complex|nucleoside binding|cytoskeletal protein binding|nucleotide binding|myosin complex|hydrolase activity, acting on acid anhydrides|ribonucleoside binding|purine nucleoside binding|actin binding|purine nucleotide binding|cytoskeleton|hy…	K17751	myosin heavy chain 6/7[-]	gga04261|gga04530|gga04260	Adrenergic signaling in cardiomyocytes - Gallus gallus (chicken)|Tight junction - Gallus gallus (chicken)|Cardiac muscle contraction - Gallus gallus (chicken)	1:87501152-87544931	0.0454557	4.09314	-6.4926	2.87e-63	9.57e-60	DOWN
ENSGALG00000001793	MYL10	myosin light chain 10 [Source:HGNC Symbol;Acc:HGNC:29825]	GO:0043169|GO:0046872|GO:0005509	cation binding|metal ion binding|calcium ion binding	K12756	myosin regulatory light chain 10[-]	gga04810|gga04510|gga04530	Regulation of actin cytoskeleton - Gallus gallus (chicken)|Focal adhesion - Gallus gallus (chicken)|Tight junction - Gallus gallus (chicken)	19:3725134-3746093	0.0200034	8.77097	-8.77635	1.04e-51	2.9e-48	DOWN
ENSGALG00000009572	ADAMTS20	ADAM metallopeptidase with thrombospondin type 1 motif 20 [Source:HGNC Symbol;Acc:HGNC:17178]	GO:0023052|GO:0032502|GO:0005576|GO:0008152|GO:0009987|GO:0003824|GO:0031012|GO:0050896|GO:0071704|GO:0005615|GO:0043473|GO:0016043|GO:0016787|GO:0050793|GO:0048856|GO:0005578|GO:0051716|GO:0023051|GO:0044767|GO:0009888|GO:0010646|GO:0043169|GO:0019538|GO:0009967|GO:0048869|GO:0010941|GO:0045597|GO:0007154|GO:0008219|GO:0007275|GO:0007165|GO:0009966|GO:0048066|GO:0045595|GO:0048087|GO:2000026|GO:…	signaling|developmental process|extracellular region|metabolic process|cellular process|catalytic activity|extracellular matrix|response to stimulus|organic substance metabolic process|extracellular space|pigmentation|cellular component organization|hydrolase activity|regulation of developmental process|anatomical structure development|proteinaceous extracellular matrix|cellular response to stimu…	-	-	-	-	1:29925304-30007946	4.80389	57.2331	-3.57458	3.11e-51	7.41e-48	DOWN
ENSGALG00000046506	-	-	-	-	-	-	-	-	AADN04012024.1:96-6437	123.98	11.5099	3.42916	3.9e-49	8.13e-46	UP
ENSGALG00000038166	-	-	-	-	-	-	-	-	AADN04001678.1:26-23353	76.0441	8.58079	3.14765	5.97e-48	1.11e-44	UP
ENSGALG00000011991	MYOZ2	myozenin 2 [Source:HGNC Symbol;Acc:HGNC:1330]	GO:0032502|GO:0005623|GO:0009987|GO:0048646|GO:0016043|GO:0005515|GO:0005622|GO:0048856|GO:0009653|GO:0044767|GO:0022607|GO:0008092|GO:0048869|GO:0006996|GO:0031674|GO:0030029|GO:0030018|GO:0030017|GO:0048468|GO:0005737|GO:0030036|GO:0030154|GO:0043292|GO:0070925|GO:0030239|GO:0031433|GO:0042692|GO:0003779|GO:0007010|GO:0051373|GO:0005856|GO:0055001|GO:0055002|GO:0051146|GO:0015629|GO:0031032|GO:…	developmental process|cell|cellular process|anatomical structure formation involved in morphogenesis|cellular component organization|protein binding|intracellular|anatomical structure development|anatomical structure morphogenesis|single-organism developmental process|cellular component assembly|cytoskeletal protein binding|cellular developmental process|organelle organization|I band|actin filame…	-	-	-	-	4:55132533-55149744	0.483655	14.6487	-4.92065	1.18e-47	1.96e-44	DOWN
ENSGALG00000032958	AMPH	amphiphysin [Source:HGNC Symbol;Acc:HGNC:471]	GO:0005623|GO:0016020|GO:0005622|GO:0031252|GO:0008289|GO:0071944|GO:0005886|GO:0005543|GO:0031256|GO:0005737	cell|membrane|intracellular|cell leading edge|lipid binding|cell periphery|plasma membrane|phospholipid binding|leading edge membrane|cytoplasm	K12562	amphiphysin[-]	gga04144	Endocytosis - Gallus gallus (chicken)	2:49313942-49418881	0.471463	9.23425	-4.29178	2.38e-46	3.61e-43	DOWN
ENSGALG00000040736	-	-	-	-	-	-	-	-	AADN04001652.1:6243-7705	332.001	39.8347	3.05909	1.82e-45	2.53e-42	UP
ENSGALG00000033446	COX5B	cytochrome c oxidase subunit 5B [Source:HGNC Symbol;Acc:HGNC:2269]	-	-	-	-	-	-	AADN04001130.1:21902-22402	67.424	1.94512	5.11533	4.07e-45	5.23e-42	UP
ENSGALG00000038366	-	-	-	-	-	-	-	-	AADN04005015.1:5515-6381	20.654	0.0877089	7.87948	3.95e-44	4.71e-41	UP
ENSGALG00000023622	-	Avidin [Source:UniProtKB/Swiss-Prot;Acc:P02701]	GO:0005576|GO:0002376|GO:0050896|GO:0051707|GO:0006950|GO:0036094|GO:0006955|GO:0033218|GO:0009605|GO:0097159|GO:0009607|GO:0006952|GO:0009374|GO:0009617|GO:0006959|GO:0019842|GO:0098542|GO:0019731|GO:0042742|GO:0031406	extracellular region|immune system process|response to stimulus|response to other organism|response to stress|small molecule binding|immune response|amide binding|response to external stimulus|organic cyclic compound binding|response to biotic stimulus|defense response|biotin binding|response to bacterium|humoral immune response|vitamin binding|defense response to other organism|antibacterial hum…	-	-	-	-	Z:9164721-9165903	8.6397	105.011	-3.60341	5.73e-44	6.37e-41	DOWN
ENSGALG00000004155	MYOM3	myomesin 3 [Source:HGNC Symbol;Acc:HGNC:26679]	GO:0005623|GO:0005515|GO:0005622|GO:0031672|GO:0031430|GO:0042802|GO:0030017|GO:0046983|GO:0005737|GO:0043292|GO:0042803|GO:0030016	cell|protein binding|intracellular|A band|M band|identical protein binding|sarcomere|protein dimerization activity|cytoplasm|contractile fiber|protein homodimerization activity|myofibril	-	-	-	-	23:5648230-5671410	0.0862991	3.54298	-5.35947	5.1e-43	5.32e-40	DOWN
ENSGALG00000028202	U1	U1 spliceosomal RNA [Source:RFAM;Acc:RF00003]	-	-	-	-	-	-	3:104922133-104922296	1654.88	205.367	3.01044	7.01e-43	6.88e-40	UP
ENSGALG00000017046	POSTN	periostin [Source:HGNC Symbol;Acc:HGNC:16953]	GO:0023052|GO:0032502|GO:0005576|GO:0005623|GO:0009987|GO:0031012|GO:0050896|GO:0012505|GO:0005615|GO:0043227|GO:0016043|GO:0009605|GO:0005515|GO:0005622|GO:0007155|GO:0048856|GO:0005578|GO:0051716|GO:0023051|GO:0009888|GO:0043231|GO:0010646|GO:0043169|GO:0050839|GO:0010033|GO:0007154|GO:0031668|GO:0007165|GO:0009966|GO:0008201|GO:0005539|GO:0005794|GO:0005737|GO:0031667|GO:0008593|GO:0007166|GO:…	signaling|developmental process|extracellular region|cell|cellular process|extracellular matrix|response to stimulus|endomembrane system|extracellular space|membrane-bounded organelle|cellular component organization|response to external stimulus|protein binding|intracellular|cell adhesion|anatomical structure development|proteinaceous extracellular matrix|cellular response to stimulus|regulation …	-	-	-	-	1:171990657-172022731	19.9494	177.542	-3.15374	1.63e-42	1.51e-39	DOWN
ENSGALG00000011740	MGP	Matrix Gla protein [Source:UniProtKB/Swiss-Prot;Acc:O42413]	GO:0032502|GO:0005576|GO:0009987|GO:0031012|GO:0005198|GO:0005201|GO:0043227|GO:0048856|GO:1903561|GO:0044767|GO:0009888|GO:0043169|GO:0031982|GO:0048869|GO:0070062|GO:0007275|GO:0048731|GO:0001503|GO:0048513|GO:0061448|GO:0001501|GO:0051216|GO:0030154|GO:0046872|GO:0005509	developmental process|extracellular region|cellular process|extracellular matrix|structural molecule activity|extracellular matrix structural constituent|membrane-bounded organelle|anatomical structure development|extracellular vesicle|single-organism developmental process|tissue development|cation binding|vesicle|cellular developmental process|extracellular exosome|multicellular organism develop…	-	-	-	-	1:48052894-48058138	61.3523	546.248	-3.15437	2.8e-42	2.46e-39	DOWN
ENSGALG00000038714	NDUFB7	NADH:ubiquinone oxidoreductase subunit B7 [Source:HGNC Symbol;Acc:HGNC:7702]	-	-	K03963	NADH dehydrogenase (ubiquinone) 1 beta subcomplex subunit 7[-]	gga01100|gga00190	Metabolic pathways - Gallus gallus (chicken)|Oxidative phosphorylation - Gallus gallus (chicken)	AADN04011608.1:794-4566	56.4772	3.47586	4.02223	4.81e-42	4.02e-39	UP
ENSGALG00000030025	-	-	-	-	K08753	fatty acid-binding protein 4, adipocyte[-]	gga03320	PPAR signaling pathway - Gallus gallus (chicken)	2:121975264-121978486	10.306	115.663	-3.48837	4.98e-41	3.96e-38	DOWN
ENSGALG00000032589	-	-	-	-	-	-	-	-	AADN04012754.1:3734-7038	22.1442	2.28127	3.27902	6.45e-41	4.89e-38	UP
ENSGALG00000004044	CSRP3	cysteine and glycine rich protein 3 [Source:HGNC Symbol;Acc:HGNC:2472]	GO:0032502|GO:0005623|GO:0008152|GO:0009987|GO:0005198|GO:0050896|GO:0048646|GO:0071704|GO:0051641|GO:0044237|GO:0006807|GO:0016043|GO:0009605|GO:0019222|GO:0005515|GO:0005622|GO:0048856|GO:0009653|GO:0009058|GO:0051606|GO:0044767|GO:0008307|GO:0009888|GO:0006139|GO:0022607|GO:0043169|GO:0002026|GO:0019725|GO:0051171|GO:0008092|GO:0031323|GO:0048869|GO:0006996|GO:0031674|GO:0030029|GO:0007275|GO:…	developmental process|cell|metabolic process|cellular process|structural molecule activity|response to stimulus|anatomical structure formation involved in morphogenesis|organic substance metabolic process|cellular localization|cellular metabolic process|nitrogen compound metabolic process|cellular component organization|response to external stimulus|regulation of metabolic process|protein binding…	-	-	-	-	5:1655609-1665618	0.0603337	8.55341	-7.14739	1.8e-39	1.31e-36	DOWN
ENSGALG00000034315	U1	U1 spliceosomal RNA [Source:RFAM;Acc:RF00003]	-	-	-	-	-	-	2:92118959-92119120	1507.96	208.973	2.85121	3.05e-39	2.12e-36	UP
ENSGALG00000024398	RPS28	ribosomal protein S28 [Source:HGNC Symbol;Acc:HGNC:10418]	GO:0032991|GO:0005576|GO:0005623|GO:0008152|GO:0009987|GO:0005198|GO:0071704|GO:0044237|GO:0043227|GO:0006807|GO:0016043|GO:0003735|GO:0097159|GO:0005622|GO:1903561|GO:0009058|GO:1990904|GO:0006139|GO:0022607|GO:0019538|GO:0031982|GO:0006996|GO:0070062|GO:0044391|GO:0003676|GO:0044249|GO:0030529|GO:1901360|GO:0005737|GO:0006518|GO:0042254|GO:0042274|GO:0070925|GO:0005829|GO:0034645|GO:0010467|GO:…	macromolecular complex|extracellular region|cell|metabolic process|cellular process|structural molecule activity|organic substance metabolic process|cellular metabolic process|membrane-bounded organelle|nitrogen compound metabolic process|cellular component organization|structural constituent of ribosome|organic cyclic compound binding|intracellular|extracellular vesicle|biosynthetic process|ribo…	K02979	small subunit ribosomal protein S28e[-]	gga03010	Ribosome - Gallus gallus (chicken)	28:874867-875414	846.77	121.994	2.79516	5e-39	3.34e-36	UP
ENSGALG00000032062	U1	U1 spliceosomal RNA [Source:RFAM;Acc:RF00003]	-	-	-	-	-	-	3:104923951-104924114	1625.09	230.026	2.82065	9.12e-39	5.85e-36	UP
ENSGALG00000023435	GATM	glycine amidinotransferase, mitochondrial [Source:RefSeq peptide;Acc:NP_990076]	GO:0005576|GO:0005623|GO:0008152|GO:0009987|GO:0003824|GO:0071704|GO:0044237|GO:0043227|GO:0006807|GO:0016740|GO:0005622|GO:1903561|GO:0009058|GO:0043231|GO:0006520|GO:0031982|GO:0070062|GO:0044249|GO:0005758|GO:0005737|GO:0005740|GO:0005739|GO:0015067|GO:0008652|GO:0015068|GO:0006601|GO:0019752	extracellular region|cell|metabolic process|cellular process|catalytic activity|organic substance metabolic process|cellular metabolic process|membrane-bounded organelle|nitrogen compound metabolic process|transferase activity|intracellular|extracellular vesicle|biosynthetic process|intracellular membrane-bounded organelle|cellular amino acid metabolic process|vesicle|extracellular exosome|cellul…	K00613	glycine amidinotransferase[2.1.4.1]	gga01100|gga00330|gga00260	Metabolic pathways - Gallus gallus (chicken)|Arginine and proline metabolism - Gallus gallus (chicken)|Glycine, serine and threonine metabolism - Gallus gallus (chicken)	10:10898762-10911823	8.89705	75.5503	-3.08604	1.37e-38	8.49e-36	DOWN
ENSGALG00000042478	MT-ND4L	NADH-ubiquinone oxidoreductase chain 4L [Source:UniProtKB/Swiss-Prot;Acc:P18942]	GO:0032991|GO:0009055|GO:0005623|GO:0008152|GO:0009987|GO:0016020|GO:0003824|GO:0005215|GO:0071704|GO:0044237|GO:0022857|GO:0043227|GO:0006807|GO:0016491|GO:0022892|GO:0031090|GO:0004129|GO:0005622|GO:0070469|GO:0043234|GO:1990204|GO:0031224|GO:0006139|GO:0043231|GO:0019866|GO:0022900|GO:0015002|GO:0045271|GO:0019637|GO:0022891|GO:0016021|GO:0016651|GO:0006091|GO:0031966|GO:1901657|GO:0055114|GO:…	macromolecular complex|electron carrier activity|cell|metabolic process|cellular process|membrane|catalytic activity|transporter activity|organic substance metabolic process|cellular metabolic process|transmembrane transporter activity|membrane-bounded organelle|nitrogen compound metabolic process|oxidoreductase activity|substrate-specific transporter activity|organelle membrane|cytochrome-c oxid…	K03882	NADH-ubiquinone oxidoreductase chain 4L[1.6.5.3]	gga01100|gga00190	Metabolic pathways - Gallus gallus (chicken)|Oxidative phosphorylation - Gallus gallus (chicken)	MT:11196-11492	43.1916	0.972662	5.47267	1.18e-37	7.03e-35	UP
ENSGALG00000034566	-	-	-	-	-	-	-	-	AADN04001110.1:723-11866	62.389	9.69305	2.68627	6.88e-36	3.96e-33	UP
ENSGALG00000046208	-	-	-	-	-	-	-	-	KQ759671.1:3258-9339	55.1485	7.98866	2.7873	8.26e-36	4.6e-33	UP
ENSGALG00000000302	-	troponin T, cardiac muscle isoforms [Source:RefSeq peptide;Acc:NP_990780]	GO:0032991|GO:0005623|GO:0005622|GO:0043234|GO:0005861|GO:0030017|GO:0003012|GO:0005737|GO:0005865|GO:0006936|GO:0043292|GO:0005856|GO:0006937|GO:0015629|GO:0030016	macromolecular complex|cell|intracellular|protein complex|troponin complex|sarcomere|muscle system process|cytoplasm|striated muscle thin filament|muscle contraction|contractile fiber|cytoskeleton|regulation of muscle contraction|actin cytoskeleton|myofibril	K12045	troponin T, cardiac muscle[-]	gga04261|gga04260	Adrenergic signaling in cardiomyocytes - Gallus gallus (chicken)|Cardiac muscle contraction - Gallus gallus (chicken)	26:796120-806432	0.176239	4.93746	-4.80816	1.77e-35	9.52e-33	DOWN
ENSGALG00000016797	FHL2	four and a half LIM domains 2 [Source:HGNC Symbol;Acc:HGNC:3703]	GO:0032502|GO:0005623|GO:0008152|GO:0009987|GO:0030054|GO:0050896|GO:0048646|GO:0071704|GO:0030055|GO:0044237|GO:0043227|GO:0006807|GO:0019222|GO:0005515|GO:0005622|GO:0048856|GO:0009653|GO:0009058|GO:0044767|GO:0009888|GO:0006139|GO:0043231|GO:0043169|GO:0051171|GO:0005912|GO:0031323|GO:0048869|GO:0008134|GO:0009887|GO:0010941|GO:0010033|GO:0008219|GO:0009725|GO:0007275|GO:0044249|GO:0060548|GO:…	developmental process|cell|metabolic process|cellular process|cell junction|response to stimulus|anatomical structure formation involved in morphogenesis|organic substance metabolic process|cell-substrate junction|cellular metabolic process|membrane-bounded organelle|nitrogen compound metabolic process|regulation of metabolic process|protein binding|intracellular|anatomical structure development|…	-	-	-	-	1:135229984-135269476	36.1946	5.06569	2.83695	4.32e-35	2.25e-32	UP
ENSGALG00000031853	-	-	-	-	-	-	-	-	10:7968924-7969340	38.2027	1.23676	4.94904	1.5e-34	7.57e-32	UP
ENSGALG00000037625	-	-	-	-	-	-	-	-	28:259255-381102	0.0186542	0.959373	-5.68452	5.25e-34	2.58e-31	DOWN
ENSGALG00000006346	CXCL14	C-X-C motif chemokine ligand 14 [Source:HGNC Symbol;Acc:HGNC:10640]	GO:0023052|GO:0032502|GO:0040011|GO:0005576|GO:0002376|GO:0005623|GO:0009987|GO:0050896|GO:0012505|GO:0006955|GO:0040012|GO:0048520|GO:0043227|GO:0002682|GO:0009605|GO:0048870|GO:0050900|GO:0050793|GO:0005515|GO:0005622|GO:0048856|GO:0050795|GO:0002684|GO:0040017|GO:0051716|GO:0044767|GO:0002685|GO:0043231|GO:0051272|GO:0030595|GO:0005102|GO:0048869|GO:0007154|GO:0006935|GO:0007275|GO:0045595|GO:…	signaling|developmental process|locomotion|extracellular region|immune system process|cell|cellular process|response to stimulus|endomembrane system|immune response|regulation of locomotion|positive regulation of behavior|membrane-bounded organelle|regulation of immune system process|response to external stimulus|cell motility|leukocyte migration|regulation of developmental process|protein bindin…	K10033	C-X-C motif chemokine 14[-]	gga04060	Cytokine-cytokine receptor interaction - Gallus gallus (chicken)	13:15407661-15414929	2.3823	22.822	-3.26	1.19e-33	5.7e-31	DOWN
ENSGALG00000010259	COL28A1	collagen type XXVIII alpha 1 chain [Source:HGNC Symbol;Acc:HGNC:22442]	GO:0005576|GO:0008152|GO:0009987|GO:0031012|GO:0071704|GO:0044237|GO:0030234|GO:0019222|GO:0005578|GO:0005604|GO:0019538|GO:0050790|GO:0031323|GO:0043086|GO:0044092|GO:0004857|GO:0030414|GO:0032269|GO:0044267|GO:0032268|GO:0006508|GO:0051246|GO:0045861|GO:0030162|GO:0052547|GO:0004866|GO:0010466|GO:0052548|GO:0004867|GO:0010951	extracellular region|metabolic process|cellular process|extracellular matrix|organic substance metabolic process|cellular metabolic process|enzyme regulator activity|regulation of metabolic process|proteinaceous extracellular matrix|basement membrane|protein metabolic process|regulation of catalytic activity|regulation of cellular metabolic process|negative regulation of catalytic activity|negati…	-	-	-	-	2:24735576-24796883	6.10096	42.3193	-2.79421	2.71e-33	1.26e-30	DOWN
ENSGALG00000043754	GLUL	glutamate-ammonia ligase [Source:HGNC Symbol;Acc:HGNC:4341]	-	-	K01915	glutamine synthetase[6.3.1.2]	gga01100|gga01230|gga00250|gga00630|gga00220|gga00910	Metabolic pathways - Gallus gallus (chicken)|Biosynthesis of amino acids - Gallus gallus (chicken)|Alanine, aspartate and glutamate metabolism - Gallus gallus (chicken)|Glyoxylate and dicarboxylate metabolism - Gallus gallus (chicken)|Arginine biosynthesis - Gallus gallus (chicken)|Nitrogen metabolism - Gallus gallus (chicken)	8:5649024-5655566	13.2039	88.6126	-2.74655	2.2e-32	9.92e-30	DOWN
ENSGALG00000011243	-	-	GO:0032502|GO:0032991|GO:0005623|GO:0000003|GO:0008152|GO:0022414|GO:0009987|GO:0045182|GO:0071704|GO:0036094|GO:0044237|GO:0006807|GO:0016043|GO:0019953|GO:0003006|GO:0019222|GO:0097159|GO:0005622|GO:0048856|GO:0051321|GO:0009058|GO:0048609|GO:1990904|GO:0044767|GO:0051302|GO:0051301|GO:0019538|GO:0009994|GO:0051171|GO:0031323|GO:0048869|GO:0006996|GO:0006413|GO:0000166|GO:0051128|GO:0003676|GO:…	developmental process|macromolecular complex|cell|reproduction|metabolic process|reproductive process|cellular process|translation regulator activity|organic substance metabolic process|small molecule binding|cellular metabolic process|nitrogen compound metabolic process|cellular component organization|sexual reproduction|developmental process involved in reproduction|regulation of metabolic proc…	-	-	-	-	2:34502237-34515476	0.513805	8.113	-3.98094	2.67e-32	1.17e-29	DOWN
ENSGALG00000011663	FNDC1	fibronectin type III domain containing 1 [Source:HGNC Symbol;Acc:HGNC:21184]	GO:0023052|GO:0032991|GO:0005576|GO:0002376|GO:0005623|GO:0008152|GO:0009987|GO:0016020|GO:0003824|GO:0050896|GO:0051707|GO:0071704|GO:0006950|GO:0036094|GO:0005615|GO:0006955|GO:0043227|GO:0002682|GO:0009986|GO:0016043|GO:0009605|GO:0016787|GO:0005515|GO:0097159|GO:0005622|GO:0003823|GO:0002684|GO:0071944|GO:0043234|GO:0005886|GO:0009607|GO:0051716|GO:0072562|GO:0042571|GO:0050778|GO:0006952|GO:…	signaling|macromolecular complex|extracellular region|immune system process|cell|metabolic process|cellular process|membrane|catalytic activity|response to stimulus|response to other organism|organic substance metabolic process|response to stress|small molecule binding|extracellular space|immune response|membrane-bounded organelle|regulation of immune system process|cell surface|cellular componen…	-	-	-	-	3:45927228-45991940	1.09701	9.08434	-3.04981	5.42e-32	2.32e-29	DOWN
ENSGALG00000016864	METTL21C	methyltransferase like 21C [Source:HGNC Symbol;Acc:HGNC:33717]	GO:0008152|GO:0009987|GO:0016020|GO:0071704|GO:0044237|GO:0032259|GO:0031224|GO:0019538|GO:0016021|GO:0043412|GO:0006479|GO:0044267|GO:0036211|GO:0006464|GO:0018022|GO:0018193|GO:0018205	metabolic process|cellular process|membrane|organic substance metabolic process|cellular metabolic process|methylation|intrinsic component of membrane|protein metabolic process|integral component of membrane|macromolecule modification|protein methylation|cellular protein metabolic process|protein modification process|cellular protein modification process|peptidyl-lysine methylation|peptidyl-amino…	-	-	-	-	1:142843911-142847456	52.8032	7.5487	2.80632	1.61e-30	6.7e-28	UP
ENSGALG00000017181	DCUN1D5	defective in cullin neddylation 1 domain containing 5 [Source:HGNC Symbol;Acc:HGNC:28409]	GO:0032991|GO:0005623|GO:0008152|GO:0009987|GO:0003824|GO:0071704|GO:0036094|GO:0044237|GO:0016787|GO:0019222|GO:0005515|GO:0097159|GO:0005622|GO:0043234|GO:0007017|GO:0019538|GO:0050790|GO:0001882|GO:0043085|GO:0031323|GO:0000166|GO:0032182|GO:0016817|GO:0000151|GO:0097602|GO:0019899|GO:0032270|GO:0032549|GO:0051347|GO:0051351|GO:0043412|GO:0007018|GO:0001883|GO:0044267|GO:0032268|GO:0017076|GO:…	macromolecular complex|cell|metabolic process|cellular process|catalytic activity|organic substance metabolic process|small molecule binding|cellular metabolic process|hydrolase activity|regulation of metabolic process|protein binding|organic cyclic compound binding|intracellular|protein complex|microtubule-based process|protein metabolic process|regulation of catalytic activity|nucleoside bindin…	-	-	-	-	1:182386777-182399527	34.9352	218.699	-2.64619	2.76e-30	1.12e-27	DOWN
ENSGALG00000023818	-	-	-	-	-	-	-	-	27:5258118-5258992	147.457	26.4754	2.47757	2.96e-30	1.17e-27	UP
ENSGALG00000008298	LRRC17	leucine rich repeat containing 17 [Source:HGNC Symbol;Acc:HGNC:16895]	GO:0032502|GO:0005576|GO:0002376|GO:0009987|GO:0005615|GO:0002682|GO:0050793|GO:0048856|GO:0002683|GO:0002520|GO:0044767|GO:0009888|GO:1903706|GO:0048869|GO:0007275|GO:0045595|GO:2000026|GO:0060348|GO:1903707|GO:0048731|GO:0045596|GO:0048513|GO:0045637|GO:0001501|GO:0030154|GO:0045638|GO:0030097|GO:0048539|GO:0002762|GO:0030099|GO:0002521|GO:0002761|GO:0045670|GO:0002573|GO:0045671|GO:0030316	developmental process|extracellular region|immune system process|cellular process|extracellular space|regulation of immune system process|regulation of developmental process|anatomical structure development|negative regulation of immune system process|immune system development|single-organism developmental process|tissue development|regulation of hemopoiesis|cellular developmental process|multice…	-	-	-	-	1:12869754-12885148	1.30709	12.3283	-3.23755	5.6e-30	2.17e-27	DOWN
ENSGALG00000007357	BCL6	B-cell CLL/lymphoma 6 [Source:HGNC Symbol;Acc:HGNC:1001]	GO:0023052|GO:0032502|GO:0002376|GO:0005623|GO:0000003|GO:0008152|GO:0022414|GO:0009987|GO:0040007|GO:0050896|GO:0048646|GO:0071704|GO:0006950|GO:0051641|GO:0044237|GO:0008283|GO:0006955|GO:0016049|GO:0043227|GO:0002682|GO:0006807|GO:0002262|GO:0016043|GO:0009605|GO:0019953|GO:0019222|GO:0050793|GO:0023057|GO:0097159|GO:0005622|GO:0007155|GO:0048856|GO:0002683|GO:0044877|GO:0003700|GO:0009653|GO:…	signaling|developmental process|immune system process|cell|reproduction|metabolic process|reproductive process|cellular process|growth|response to stimulus|anatomical structure formation involved in morphogenesis|organic substance metabolic process|response to stress|cellular localization|cellular metabolic process|cell proliferation|immune response|cell growth|membrane-bounded organelle|regulati…	K15618	B-cell lymphoma 6 protein[-]	gga04068	FoxO signaling pathway - Gallus gallus (chicken)	9:14830574-14846807	25.8712	4.36754	2.56645	1.04e-29	3.94e-27	UP
ENSGALG00000031678	-	-	-	-	-	-	-	-	AADN04014180.1:29-1898	238.45	46.6844	2.35267	2.3e-29	8.52e-27	UP
ENSGALG00000038514	-	-	-	-	-	-	-	-	AADN04003593.1:2726-7286	69.5266	13.7378	2.33941	2.67e-29	9.69e-27	UP
ENSGALG00000002637	RBP7	retinol binding protein 7 [Source:HGNC Symbol;Acc:HGNC:30316]	GO:0005215|GO:0008289|GO:0006810|GO:0005501	transporter activity|lipid binding|transport|retinoid binding	-	-	-	-	21:3587310-3589014	0.828672	22.395	-4.75624	2.85e-29	1.01e-26	DOWN
ENSGALG00000014412	CSTA	cystatin A [Source:HGNC Symbol;Acc:HGNC:2481]	GO:0032502|GO:0005576|GO:0005623|GO:0008152|GO:0009987|GO:0016020|GO:0031012|GO:0005198|GO:0071704|GO:0044237|GO:0005615|GO:0043227|GO:0030234|GO:0019222|GO:0005515|GO:0005622|GO:0007155|GO:0048856|GO:1903561|GO:0071944|GO:0060090|GO:0005886|GO:0044767|GO:0009888|GO:0043231|GO:0019538|GO:0050790|GO:0098609|GO:0031982|GO:0031323|GO:0048869|GO:0016337|GO:0070062|GO:0007275|GO:0043086|GO:0030674|GO:…	developmental process|extracellular region|cell|metabolic process|cellular process|membrane|extracellular matrix|structural molecule activity|organic substance metabolic process|cellular metabolic process|extracellular space|membrane-bounded organelle|enzyme regulator activity|regulation of metabolic process|protein binding|intracellular|cell adhesion|anatomical structure development|extracellula…	-	-	-	-	1:76773166-76778171	1.59058	27.1057	-4.09097	3.25e-29	1.13e-26	DOWN
ENSGALG00000031744	-	-	-	-	-	-	-	-	AADN04009528.1:1353-8881	29.4908	5.29034	2.47883	6.84e-29	2.33e-26	UP
ENSGALG00000032940	-	-	-	-	-	-	-	-	AADN04012076.1:3433-7475	6.04072	0.855944	2.81913	8.45e-29	2.82e-26	UP
ENSGALG00000027874	CHAC1	ChaC glutathione specific gamma-glutamylcyclotransferase 1 [Source:HGNC Symbol;Acc:HGNC:28680]	GO:0023052|GO:0032502|GO:0032991|GO:0005576|GO:0002376|GO:0005623|GO:0008152|GO:0009987|GO:0016020|GO:0003824|GO:0050896|GO:0051707|GO:0071704|GO:0006950|GO:0012505|GO:0036094|GO:0016829|GO:0044237|GO:0005615|GO:0006955|GO:0043227|GO:0002682|GO:0006807|GO:0009056|GO:0016740|GO:0009986|GO:0016043|GO:0009605|GO:0016787|GO:0019222|GO:0023057|GO:0005515|GO:0097159|GO:0005622|GO:0003823|GO:0048856|GO:…	signaling|developmental process|macromolecular complex|extracellular region|immune system process|cell|metabolic process|cellular process|membrane|catalytic activity|response to stimulus|response to other organism|organic substance metabolic process|response to stress|endomembrane system|small molecule binding|lyase activity|cellular metabolic process|extracellular space|immune response|membrane-…	-	-	-	-	5:24438649-24440766	12.0595	72.5622	-2.58905	2.16e-28	7.06e-26	DOWN
ENSGALG00000032731	-	-	-	-	-	-	-	-	1:101072266-101072676	46.9986	5.34127	3.13736	4.69e-28	1.51e-25	UP
ENSGALG00000041790	-	-	-	-	-	-	-	-	5:56498666-56564359	17.7397	3.01273	2.55784	1.38e-27	4.36e-25	UP
ENSGALG00000003465	-	Parvalbumin, thymic [Source:UniProtKB/Swiss-Prot;Acc:P19753]	GO:0043169|GO:0046872|GO:0005509	cation binding|metal ion binding|calcium ion binding	-	-	-	-	14:1040456-1045908	0.113246	5.1761	-5.51433	1.61e-27	4.99e-25	DOWN
ENSGALG00000023819	-	-	-	-	-	-	-	-	27:5256465-5257252	333.224	70.5737	2.23929	1.72e-27	5.23e-25	UP
ENSGALG00000010926	-	-	GO:0005623|GO:0007155|GO:0008201|GO:0005539|GO:0001503	cell|cell adhesion|heparin binding|glycosaminoglycan binding|ossification	K06250	secreted phosphoprotein 1[-]	gga04510|gga04620|gga04512	Focal adhesion - Gallus gallus (chicken)|Toll-like receptor signaling pathway - Gallus gallus (chicken)|ECM-receptor interaction - Gallus gallus (chicken)	4:45974555-45977750	0	4.8401	#NAME?	2.99e-27	8.91e-25	DOWN
ENSGALG00000043064	-	-	-	-	-	-	-	-	17:992193-995196	1.10138	16.0067	-3.86129	3.81e-27	1.12e-24	DOWN
ENSGALG00000014995	PGM5	phosphoglucomutase 5 [Source:HGNC Symbol;Acc:HGNC:8908]	GO:0032991|GO:0005623|GO:0008152|GO:0030054|GO:0016020|GO:0003824|GO:0071704|GO:0030055|GO:0005911|GO:0005622|GO:0016853|GO:0071944|GO:0043234|GO:0005886|GO:0043034|GO:0005912|GO:0016866|GO:0009898|GO:0031674|GO:0030018|GO:0005913|GO:0030017|GO:0042383|GO:0044291|GO:0005737|GO:0005975|GO:0005925|GO:0043292|GO:0014704|GO:0032432|GO:0016010|GO:0042641|GO:0016868|GO:0005914|GO:0005856|GO:0001725|GO:…	macromolecular complex|cell|metabolic process|cell junction|membrane|catalytic activity|organic substance metabolic process|cell-substrate junction|cell-cell junction|intracellular|isomerase activity|cell periphery|protein complex|plasma membrane|costamere|adherens junction|intramolecular transferase activity|cytoplasmic side of plasma membrane|I band|Z disc|cell-cell adherens junction|sarcomere|…	-	-	-	-	Z:25517879-25583147	12.0362	69.3993	-2.52754	6.86e-27	1.97e-24	DOWN
ENSGALG00000009700	PDK4	pyruvate dehydrogenase kinase 4 [Source:HGNC Symbol;Acc:HGNC:8812]	GO:0023052|GO:0005623|GO:0008152|GO:0009987|GO:0016020|GO:0003824|GO:0050896|GO:0071704|GO:0006950|GO:0036094|GO:0044237|GO:0043227|GO:0016740|GO:0009605|GO:0019222|GO:0031090|GO:0097159|GO:0005622|GO:0009058|GO:0051716|GO:0043231|GO:0006790|GO:0019538|GO:0001882|GO:0019866|GO:0042594|GO:0031323|GO:0010941|GO:0000166|GO:0010033|GO:0007154|GO:0044255|GO:0031668|GO:0033554|GO:0044262|GO:0008219|GO:…	signaling|cell|metabolic process|cellular process|membrane|catalytic activity|response to stimulus|organic substance metabolic process|response to stress|small molecule binding|cellular metabolic process|membrane-bounded organelle|transferase activity|response to external stimulus|regulation of metabolic process|organelle membrane|organic cyclic compound binding|intracellular|biosynthetic process…	-	-	-	-	2:23933443-23942823	62.6007	329.396	-2.39557	2.52e-26	7.12e-24	DOWN
ENSGALG00000045085	-	-	-	-	-	-	-	-	6:19356961-19360731	3.03673	19.8543	-2.70886	2.84e-26	7.91e-24	DOWN
ENSGALG00000043727	NR4A1	nuclear receptor subfamily 4 group A member 1 [Source:HGNC Symbol;Acc:HGNC:7980]	-	-	K04465	nuclear receptor subfamily 4 group A member 1[-]	gga04010	MAPK signaling pathway - Gallus gallus (chicken)	AADN04001839.1:12962-19403	4.83461	0.814459	2.56949	3.33e-26	9.11e-24	UP
ENSGALG00000041352	-	-	-	-	-	-	-	-	AADN04024640.1:21-1740	7.38523	0.307833	4.58442	4.42e-26	1.19e-23	UP
ENSGALG00000026426	OTUD1	OTU deubiquitinase 1 [Source:HGNC Symbol;Acc:HGNC:27346]	GO:0008152|GO:0009987|GO:0003824|GO:0071704|GO:0044237|GO:0016787|GO:0019538|GO:0008233|GO:0043412|GO:0044267|GO:0036211|GO:0006508|GO:0036459|GO:0006464|GO:0008234|GO:0004843|GO:0016579|GO:0070536	metabolic process|cellular process|catalytic activity|organic substance metabolic process|cellular metabolic process|hydrolase activity|protein metabolic process|peptidase activity|macromolecule modification|cellular protein metabolic process|protein modification process|proteolysis|thiol-dependent ubiquitinyl hydrolase activity|cellular protein modification process|cysteine-type peptidase activi…	-	-	-	-	2:17359379-17360962	25.1139	3.81771	2.71771	4.71e-26	1.25e-23	UP
ENSGALG00000016325	-	Glutathione S-transferase [Source:UniProtKB/Swiss-Prot;Acc:Q08392]	GO:0008152|GO:0009987|GO:0003824|GO:0071704|GO:0044237|GO:0006807|GO:0016740|GO:0006790|GO:0016765|GO:0006749|GO:0006518|GO:0004364	metabolic process|cellular process|catalytic activity|organic substance metabolic process|cellular metabolic process|nitrogen compound metabolic process|transferase activity|sulfur compound metabolic process|transferase activity, transferring alkyl or aryl (other than methyl) groups|glutathione metabolic process|peptide metabolic process|glutathione transferase activity	K00799	glutathione S-transferase[2.5.1.18]	gga00480|gga00980|gga00982	Glutathione metabolism - Gallus gallus (chicken)|Metabolism of xenobiotics by cytochrome P450 - Gallus gallus (chicken)|Drug metabolism - cytochrome P450 - Gallus gallus (chicken)	3:88741974-88748682	0.237782	7.55128	-4.98901	6.36e-26	1.66e-23	DOWN
ENSGALG00000037344	-	-	-	-	-	-	-	-	AADN04002154.1:127-7398	101.933	22.6341	2.17104	6.86e-26	1.76e-23	UP
ENSGALG00000015148	ANXA1	annexin A1 [Source:HGNC Symbol;Acc:HGNC:533]	GO:0023052|GO:0032502|GO:0040011|GO:0005576|GO:0002376|GO:0005623|GO:0008152|GO:0009987|GO:0030054|GO:0016020|GO:0040007|GO:0005198|GO:0050896|GO:0071704|GO:0006950|GO:0012505|GO:0051641|GO:0030055|GO:0044237|GO:0008283|GO:0005615|GO:0006955|GO:0040012|GO:0043227|GO:0019898|GO:0002682|GO:0048589|GO:0002262|GO:0009986|GO:0016043|GO:0005911|GO:0009605|GO:0048870|GO:0030234|GO:0050900|GO:0019222|GO:…	signaling|developmental process|locomotion|extracellular region|immune system process|cell|metabolic process|cellular process|cell junction|membrane|growth|structural molecule activity|response to stimulus|organic substance metabolic process|response to stress|endomembrane system|cellular localization|cell-substrate junction|cellular metabolic process|cell proliferation|extracellular space|immune…	-	-	-	-	Z:36022686-36040369	12.5322	69.9494	-2.48067	8.88e-26	2.25e-23	DOWN
ENSGALG00000006647	DUSP8	dual specificity phosphatase 8 [Source:HGNC Symbol;Acc:HGNC:3074]	GO:0023052|GO:0008152|GO:0009987|GO:0003824|GO:0050896|GO:0071704|GO:0044237|GO:0016787|GO:0019222|GO:0023057|GO:0051716|GO:0023051|GO:0010646|GO:0019538|GO:0050790|GO:0031323|GO:0007154|GO:0009968|GO:0007165|GO:0043086|GO:0009966|GO:0044092|GO:0016788|GO:0023014|GO:0035556|GO:0042578|GO:1902532|GO:0006796|GO:0032269|GO:0043412|GO:0044267|GO:0032268|GO:0000165|GO:0036211|GO:0051246|GO:0016791|GO:…	signaling|metabolic process|cellular process|catalytic activity|response to stimulus|organic substance metabolic process|cellular metabolic process|hydrolase activity|regulation of metabolic process|negative regulation of signaling|cellular response to stimulus|regulation of signaling|regulation of cell communication|protein metabolic process|regulation of catalytic activity|regulation of cellula…	K04459	dual specificity MAP kinase phosphatase[3.1.3.48]	gga04010	MAPK signaling pathway - Gallus gallus (chicken)	5:14163587-14184836	20.3045	3.62015	2.48768	1.16e-25	2.89e-23	UP
ENSGALG00000038775	SPON1	Gallus gallus spondin 1, extracellular matrix protein (SPON1), mRNA. [Source:RefSeq mRNA;Acc:NM_204851]	GO:0005576|GO:0005623|GO:0031012|GO:0005615|GO:0005622|GO:0005856	extracellular region|cell|extracellular matrix|extracellular space|intracellular|cytoskeleton	-	-	-	-	5:6396873-6557255	0.334387	3.75134	-3.48781	2.31e-25	5.68e-23	DOWN
ENSGALG00000036114	SMO	smoothened, frizzled class receptor [Source:HGNC Symbol;Acc:HGNC:11119]	-	-	K06226	smoothened[-]	gga04340	Hedgehog signaling pathway - Gallus gallus (chicken)	1:704038-711778	10.9543	1.76776	2.63151	2.59e-25	6.27e-23	UP
ENSGALG00000033000	-	-	-	-	-	-	-	-	1:101034873-101074782	132.432	30.2447	2.13049	2.65e-25	6.32e-23	UP
ENSGALG00000034860	BCHE	butyrylcholinesterase [Source:HGNC Symbol;Acc:HGNC:983]	GO:0005576|GO:0005623|GO:0003824|GO:0012505|GO:0005615|GO:0043227|GO:0016787|GO:0005622|GO:0072562|GO:0043231|GO:0005783|GO:0005635|GO:0005641|GO:0016788|GO:0005737|GO:0005634|GO:0052689|GO:0004104|GO:0003990	extracellular region|cell|catalytic activity|endomembrane system|extracellular space|membrane-bounded organelle|hydrolase activity|intracellular|blood microparticle|intracellular membrane-bounded organelle|endoplasmic reticulum|nuclear envelope|nuclear envelope lumen|hydrolase activity, acting on ester bonds|cytoplasm|nucleus|carboxylic ester hydrolase activity|cholinesterase activity|acetylcholi…	-	-	-	-	9:21061419-21088025	0.88572	7.92491	-3.16147	2.93e-25	6.88e-23	DOWN
ENSGALG00000015779	PM20D2	peptidase M20 domain containing 2 [Source:HGNC Symbol;Acc:HGNC:21408]	GO:0005576|GO:0005623|GO:0008152|GO:0009987|GO:0016020|GO:0003824|GO:0071704|GO:0044237|GO:0043227|GO:0016787|GO:0019222|GO:0005622|GO:1903561|GO:0031224|GO:0043231|GO:0019538|GO:0031982|GO:0031323|GO:0070062|GO:0008233|GO:0016021|GO:0005634|GO:0044267|GO:0005654|GO:0032268|GO:0006508|GO:0051246|GO:0031981|GO:0008238|GO:0016805	extracellular region|cell|metabolic process|cellular process|membrane|catalytic activity|organic substance metabolic process|cellular metabolic process|membrane-bounded organelle|hydrolase activity|regulation of metabolic process|intracellular|extracellular vesicle|intrinsic component of membrane|intracellular membrane-bounded organelle|protein metabolic process|vesicle|regulation of cellular met…	-	-	-	-	3:76069472-76083842	19.2385	102.543	-2.41416	4.21e-25	9.77e-23	DOWN
ENSGALG00000044788	-	-	-	-	-	-	-	-	LGE64:793673-797335	2.6876	0.189255	3.82792	6.86e-25	1.57e-22	UP
ENSGALG00000033441	COX14	COX14, cytochrome c oxidase assembly factor [Source:HGNC Symbol;Acc:HGNC:28216]	-	-	-	-	-	-	33:293423-293953	35.6865	4.59682	2.95667	7.16e-25	1.62e-22	UP
ENSGALG00000032404	-	-	-	-	K10352	myosin heavy chain[-]	gga04530	Tight junction - Gallus gallus (chicken)	18:633783-651055	83.2399	19.5882	2.08729	9.93e-25	2.21e-22	UP
ENSGALG00000033462	-	-	-	-	-	-	-	-	MT:8124-8258	44.7485	276.871	-2.6293	1.32e-24	2.9e-22	DOWN
ENSGALG00000040803	-	-	-	-	-	-	-	-	AADN04001678.1:1991-20618	3.7505	0.462508	3.01953	2.08e-24	4.52e-22	UP
ENSGALG00000008805	LMOD2	Leiomodin-2 [Source:UniProtKB/Swiss-Prot;Acc:E1BTG2]	GO:0032502|GO:0005623|GO:0009987|GO:0048646|GO:0044089|GO:0016043|GO:0005515|GO:0005622|GO:0048856|GO:0009653|GO:0044767|GO:0022607|GO:0031672|GO:0031430|GO:0031334|GO:0008092|GO:0032970|GO:0032535|GO:0048869|GO:0043254|GO:0006996|GO:0030029|GO:0051128|GO:0005884|GO:0030017|GO:0048468|GO:0003012|GO:0051130|GO:0005737|GO:0005865|GO:0032956|GO:0030036|GO:0006936|GO:0006461|GO:0010638|GO:0030154|GO:…	developmental process|cell|cellular process|anatomical structure formation involved in morphogenesis|positive regulation of cellular component biogenesis|cellular component organization|protein binding|intracellular|anatomical structure development|anatomical structure morphogenesis|single-organism developmental process|cellular component assembly|A band|M band|positive regulation of protein comp…	-	-	-	-	1:22277626-22283778	0.232738	3.91055	-4.07059	2.22e-24	4.75e-22	DOWN
ENSGALG00000005797	COL20A1	collagen type XX alpha 1 chain [Source:HGNC Symbol;Acc:HGNC:14670]	GO:0005576|GO:0005615	extracellular region|extracellular space	-	-	-	-	20:9022635-9065766	0.629345	4.48726	-2.83391	3.69e-24	7.79e-22	DOWN
ENSGALG00000044572	-	-	-	-	-	-	-	-	AADN04001110.1:2588-3000	211.503	46.0683	2.19883	3.85e-24	8.03e-22	UP
ENSGALG00000032493	-	-	-	-	-	-	-	-	AADN04001085.1:2449-8775	2.90321	0.329745	3.13823	9.01e-24	1.86e-21	UP
ENSGALG00000002033	NDUFB6	NADH:ubiquinone oxidoreductase subunit B6 [Source:HGNC Symbol;Acc:HGNC:7701]	GO:0032991|GO:0005623|GO:0016020|GO:0043227|GO:0031090|GO:0005622|GO:0070469|GO:0043234|GO:1990204|GO:0043231|GO:0019866|GO:0045271|GO:0031966|GO:0005737|GO:0005746|GO:0005740|GO:0005634|GO:0005747|GO:0005739|GO:0005743|GO:0005654|GO:0031981	macromolecular complex|cell|membrane|membrane-bounded organelle|organelle membrane|intracellular|respiratory chain|protein complex|oxidoreductase complex|intracellular membrane-bounded organelle|organelle inner membrane|respiratory chain complex I|mitochondrial membrane|cytoplasm|mitochondrial respiratory chain|mitochondrial envelope|nucleus|mitochondrial respiratory chain complex I|mitochondrion…	K03962	NADH dehydrogenase (ubiquinone) 1 beta subcomplex subunit 6[-]	gga01100|gga00190	Metabolic pathways - Gallus gallus (chicken)|Oxidative phosphorylation - Gallus gallus (chicken)	14:13454270-13456392	87.5308	17.9614	2.28489	9.67e-24	1.97e-21	UP
ENSGALG00000037975	-	-	-	-	K01672	carbonic anhydrase[4.2.1.1]	gga00910	Nitrogen metabolism - Gallus gallus (chicken)	2:123334374-123350075	0.149312	3.4697	-4.53841	1.7e-23	3.41e-21	DOWN
ENSGALG00000009400	SLC8A3	solute carrier family 8 member A3 [Source:HGNC Symbol;Acc:HGNC:11070]	GO:0023052|GO:0032502|GO:0002376|GO:0005623|GO:0009987|GO:0045202|GO:0016020|GO:0005215|GO:0050896|GO:0006950|GO:0012505|GO:0051641|GO:0042175|GO:0022857|GO:0043227|GO:0031594|GO:0022892|GO:0044708|GO:0031090|GO:0005622|GO:0048856|GO:0071944|GO:0019867|GO:0005789|GO:0005886|GO:0031224|GO:0002520|GO:0051716|GO:0023051|GO:0044767|GO:0050877|GO:0043231|GO:0010646|GO:0050804|GO:0005783|GO:0019725|GO:…	signaling|developmental process|immune system process|cell|cellular process|synapse|membrane|transporter activity|response to stimulus|response to stress|endomembrane system|cellular localization|nuclear outer membrane-endoplasmic reticulum membrane network|transmembrane transporter activity|membrane-bounded organelle|neuromuscular junction|substrate-specific transporter activity|single-organism …	K05849	solute carrier family 8 (sodium/calcium exchanger)[-]	gga04020	Calcium signaling pathway - Gallus gallus (chicken)	5:27618375-27715349	3.48823	16.7998	-2.26788	3.35e-23	6.65e-21	DOWN
ENSGALG00000012801	LY86	lymphocyte antigen 86 [Source:HGNC Symbol;Acc:HGNC:16837]	GO:0023052|GO:0009987|GO:0050896|GO:0051707|GO:0009605|GO:0009607|GO:0051716|GO:0023051|GO:0010646|GO:0009617|GO:0009967|GO:0031664|GO:0010033|GO:0007154|GO:0007165|GO:0009966|GO:0031666|GO:0007166|GO:0071219|GO:0032496|GO:0002237|GO:0071310|GO:0071222|GO:0031663	signaling|cellular process|response to stimulus|response to other organism|response to external stimulus|response to biotic stimulus|cellular response to stimulus|regulation of signaling|regulation of cell communication|response to bacterium|positive regulation of signal transduction|regulation of lipopolysaccharide-mediated signaling pathway|response to organic substance|cell communication|signa…	-	-	-	-	2:65108627-65132418	5.58522	31.2099	-2.48232	4.94e-23	9.7e-21	DOWN
ENSGALG00000001171	Sema6B	semaphorin 6B [Source:HGNC Symbol;Acc:HGNC:10739]	GO:0023052|GO:0032502|GO:0040011|GO:0005576|GO:0005623|GO:0009987|GO:0016020|GO:0040007|GO:0045499|GO:0050896|GO:0005615|GO:0040012|GO:0016049|GO:0048589|GO:0016043|GO:0009605|GO:0048870|GO:0050793|GO:0005515|GO:0048856|GO:0050795|GO:0009653|GO:0071944|GO:0040017|GO:0040008|GO:0005886|GO:0040013|GO:0031224|GO:0045926|GO:0051716|GO:0044767|GO:0009888|GO:0048588|GO:0051272|GO:0005102|GO:0005887|GO:…	signaling|developmental process|locomotion|extracellular region|cell|cellular process|membrane|growth|chemorepellent activity|response to stimulus|extracellular space|regulation of locomotion|cell growth|developmental growth|cellular component organization|response to external stimulus|cell motility|regulation of developmental process|protein binding|anatomical structure development|regulation of…	-	-	-	-	28:2574360-2580634	11.9197	2.30826	2.36847	6.01e-23	1.17e-20	UP
ENSGALG00000011099	FAP	seprase [Source:RefSeq peptide;Acc:NP_001180568]	GO:0040011|GO:0005576|GO:0005623|GO:0008152|GO:0009987|GO:0030054|GO:0016020|GO:0003824|GO:0071704|GO:0030055|GO:0044237|GO:0008283|GO:0005615|GO:0009056|GO:0009986|GO:0016043|GO:0048870|GO:0016787|GO:0019222|GO:0045177|GO:0042995|GO:0005515|GO:0044877|GO:0031252|GO:0045178|GO:0071944|GO:0005886|GO:0031224|GO:0019538|GO:0010942|GO:0005102|GO:0050839|GO:0005912|GO:0071437|GO:0017171|GO:0010941|GO:…	locomotion|extracellular region|cell|metabolic process|cellular process|cell junction|membrane|catalytic activity|organic substance metabolic process|cell-substrate junction|cellular metabolic process|cell proliferation|extracellular space|catabolic process|cell surface|cellular component organization|cell motility|hydrolase activity|regulation of metabolic process|apical part of cell|cell projec…	-	-	-	-	7:21188928-21227006	6.62301	32.9932	-2.31661	7.24e-23	1.39e-20	DOWN
ENSGALG00000043435	-	-	-	-	-	-	-	-	AADN04000612.1:7-3871	21.5188	4.34832	2.30707	9.38e-23	1.78e-20	UP
ENSGALG00000031031	C11orf31	selenoprotein H [Source:RefSeq peptide;Acc:NP_001264794]	-	-	-	-	-	-	5:16974079-16974902	12.8531	1.0255	3.64771	1.03e-22	1.94e-20	UP
ENSGALG00000045788	-	-	-	-	-	-	-	-	AADN04001862.1:4959-7824	29.4218	4.77001	2.62482	1.42e-22	2.63e-20	UP
ENSGALG00000016500	FKBP12.6	FK506 binding protein 1B [Source:HGNC Symbol;Acc:HGNC:3712]	GO:0023052|GO:0032502|GO:0032991|GO:0002376|GO:0005623|GO:0008152|GO:0009987|GO:0016020|GO:0003824|GO:0050896|GO:0071704|GO:0006950|GO:0012505|GO:0036094|GO:0051641|GO:0016247|GO:0044237|GO:0008283|GO:0042175|GO:0043227|GO:0016043|GO:0009605|GO:0051775|GO:0019222|GO:0050793|GO:0023057|GO:0031090|GO:0005515|GO:0097159|GO:0005622|GO:0007155|GO:0048856|GO:0016853|GO:0006457|GO:0005789|GO:0051051|GO:…	signaling|developmental process|macromolecular complex|immune system process|cell|metabolic process|cellular process|membrane|catalytic activity|response to stimulus|organic substance metabolic process|response to stress|endomembrane system|small molecule binding|cellular localization|channel regulator activity|cellular metabolic process|cell proliferation|nuclear outer membrane-endoplasmic retic…	-	-	-	-	3:104621983-104668401	4.73159	25.2352	-2.41504	1.52e-22	2.79e-20	DOWN
ENSGALG00000032910	-	-	-	-	-	-	-	-	12:3500784-3501119	126.965	26.994	2.23372	1.72e-22	3.12e-20	UP
ENSGALG00000003282	STAT5B	signal transducer and activator of transcription 5B [Source:RefSeq peptide;Acc:NP_990110]	GO:0023052|GO:0032502|GO:0004871|GO:0002376|GO:0005623|GO:0000003|GO:0008152|GO:0022414|GO:0009987|GO:0040007|GO:0050896|GO:0071704|GO:0006950|GO:0044237|GO:0008283|GO:0043227|GO:0002682|GO:0006807|GO:0048589|GO:0002262|GO:0009605|GO:0003006|GO:0019222|GO:0050793|GO:0097159|GO:0005622|GO:0007155|GO:0048856|GO:0002683|GO:0003700|GO:0002684|GO:0009058|GO:0040008|GO:0042445|GO:0045927|GO:0002520|GO:…	signaling|developmental process|signal transducer activity|immune system process|cell|reproduction|metabolic process|reproductive process|cellular process|growth|response to stimulus|organic substance metabolic process|response to stress|cellular metabolic process|cell proliferation|membrane-bounded organelle|regulation of immune system process|nitrogen compound metabolic process|developmental gr…	K11224	signal transducer and activator of transcription 5B[-]	gga04933|gga04012	AGE-RAGE signaling pathway in diabetic complications - Gallus gallus (chicken)|ErbB signaling pathway - Gallus gallus (chicken)	27:5296817-5306850	36.7869	9.19865	1.9997	2.07e-22	3.72e-20	UP
ENSGALG00000011551	JCHAIN	joining chain of multimeric IgA and IgM [Source:HGNC Symbol;Acc:HGNC:5713]	GO:0032991|GO:0005576|GO:0002376|GO:0008152|GO:0009987|GO:0050896|GO:0051707|GO:0006950|GO:0036094|GO:0005615|GO:0006955|GO:0043227|GO:0044089|GO:0016043|GO:0009605|GO:0019222|GO:0005515|GO:0097159|GO:0044877|GO:1903561|GO:0008289|GO:0043234|GO:0009607|GO:0072562|GO:0042571|GO:0006952|GO:0060267|GO:0022607|GO:0043169|GO:0045087|GO:0005102|GO:0009617|GO:0031334|GO:0006959|GO:0031982|GO:0043254|GO:…	macromolecular complex|extracellular region|immune system process|metabolic process|cellular process|response to stimulus|response to other organism|response to stress|small molecule binding|extracellular space|immune response|membrane-bounded organelle|positive regulation of cellular component biogenesis|cellular component organization|response to external stimulus|regulation of metabolic proces…	-	-	-	-	4:50344974-50350757	6.85058	35.1429	-2.35894	2.25e-22	3.99e-20	DOWN
ENSGALG00000025842	TPM2	tropomyosin 2 (beta) [Source:HGNC Symbol;Acc:HGNC:12011]	GO:0005515|GO:0008092	protein binding|cytoskeletal protein binding	K09290	tropomyosin 3[-]	gga04261|gga04260	Adrenergic signaling in cardiomyocytes - Gallus gallus (chicken)|Cardiac muscle contraction - Gallus gallus (chicken)	Z:9207194-9221258	19.4932	89.0472	-2.1916	2.67e-22	4.69e-20	DOWN
ENSGALG00000011457	CCNI	cyclin I [Source:HGNC Symbol;Acc:HGNC:1595]	GO:0009987|GO:0051726|GO:0007049	cellular process|regulation of cell cycle|cell cycle	-	-	-	-	4:49964591-49978039	58.7487	13.5305	2.11834	2.96e-22	5.15e-20	UP
ENSGALG00000006526	PLXNB1	plexin B1 [Source:HGNC Symbol;Acc:HGNC:9103]	GO:0023052|GO:0032502|GO:0040011|GO:0032991|GO:0004871|GO:0005623|GO:0008152|GO:0009987|GO:0016020|GO:0040007|GO:0050896|GO:0008283|GO:0040012|GO:0016049|GO:0048589|GO:0016043|GO:0009605|GO:0048870|GO:0019222|GO:0050793|GO:0005515|GO:0007155|GO:0048856|GO:0009653|GO:0071944|GO:0004872|GO:0043234|GO:0005886|GO:0031224|GO:0051716|GO:0023051|GO:0044767|GO:0032794|GO:0048588|GO:0010646|GO:0050790|GO:…	signaling|developmental process|locomotion|macromolecular complex|signal transducer activity|cell|metabolic process|cellular process|membrane|growth|response to stimulus|cell proliferation|regulation of locomotion|cell growth|developmental growth|cellular component organization|response to external stimulus|cell motility|regulation of metabolic process|regulation of developmental process|protein …	-	-	-	-	12:11332373-11363615	4.4663	0.842345	2.4066	3.98e-22	6.86e-20	UP
ENSGALG00000043198	-	-	-	-	-	-	-	-	7:22259564-22269563	28.7945	7.20309	1.9991	4.88e-22	8.32e-20	UP
ENSGALG00000028283	-	-	-	-	-	-	-	-	19:9527919-9533024	8.69635	0.439316	4.30708	5.05e-22	8.52e-20	UP
ENSGALG00000003283	COMP	cartilage oligomeric matrix protein [Source:HGNC Symbol;Acc:HGNC:2227]	GO:0032502|GO:0005576|GO:0009987|GO:0040007|GO:0031012|GO:0005615|GO:0043227|GO:0048589|GO:0005515|GO:0007155|GO:0048856|GO:0044877|GO:1903561|GO:0009653|GO:0044767|GO:0009888|GO:0043169|GO:0031982|GO:0009887|GO:0010941|GO:0070062|GO:0043395|GO:0008219|GO:0007275|GO:0060348|GO:0060548|GO:0001948|GO:0060351|GO:0008201|GO:0005539|GO:0048731|GO:0019899|GO:0032403|GO:0035265|GO:0048513|GO:0061448|GO:…	developmental process|extracellular region|cellular process|growth|extracellular matrix|extracellular space|membrane-bounded organelle|developmental growth|protein binding|cell adhesion|anatomical structure development|macromolecular complex binding|extracellular vesicle|anatomical structure morphogenesis|single-organism developmental process|tissue development|cation binding|vesicle|organ morpho…	K04659	thrombospondin 2/3/4/5[-]	gga04510|gga04145|gga04512	Focal adhesion - Gallus gallus (chicken)|Phagosome - Gallus gallus (chicken)|ECM-receptor interaction - Gallus gallus (chicken)	28:3800421-3815388	33.7873	153.554	-2.18419	5.34e-22	8.92e-20	DOWN
ENSGALG00000038672	ATPIF1	ATPase inhibitory factor 1 [Source:HGNC Symbol;Acc:HGNC:871]	-	-	-	-	-	-	23:1572308-1572826	256.78	61.9935	2.05035	8.25e-22	1.35e-19	UP
ENSGALG00000042435	-	-	-	-	-	-	-	-	AADN04005436.1:10937-13423	2.95536	0.327031	3.17583	8.21e-22	1.35e-19	UP
ENSGALG00000011094	PDE4B	phosphodiesterase 4B [Source:HGNC Symbol;Acc:HGNC:8781]	GO:0023052|GO:0040011|GO:0032991|GO:0002376|GO:0005623|GO:0008152|GO:0009987|GO:0045202|GO:0016020|GO:0003824|GO:0050896|GO:0051707|GO:0071704|GO:0012505|GO:0036094|GO:0044237|GO:0006955|GO:0043227|GO:0060076|GO:0002682|GO:0006807|GO:0009056|GO:0002262|GO:0009605|GO:0048870|GO:0050900|GO:0016787|GO:0042995|GO:0005515|GO:0097159|GO:0005622|GO:0098794|GO:0098793|GO:0008021|GO:0002684|GO:0071944|GO:…	signaling|locomotion|macromolecular complex|immune system process|cell|metabolic process|cellular process|synapse|membrane|catalytic activity|response to stimulus|response to other organism|organic substance metabolic process|endomembrane system|small molecule binding|cellular metabolic process|immune response|membrane-bounded organelle|excitatory synapse|regulation of immune system process|nitro…	K13293	cAMP-specific phosphodiesterase 4[3.1.4.53]	gga00230	Purine metabolism - Gallus gallus (chicken)	8:28602386-28623532	14.998	3.33794	2.16774	8.86e-22	1.44e-19	UP
ENSGALG00000019157	SMPX	small muscle protein, X-linked [Source:HGNC Symbol;Acc:HGNC:11122]	GO:0005623|GO:0009987|GO:0030054|GO:0030055|GO:0043227|GO:0016043|GO:0005515|GO:0005622|GO:0044877|GO:0043231|GO:0022607|GO:0043034|GO:0031672|GO:0031430|GO:0005912|GO:0008092|GO:0006996|GO:0030029|GO:0030017|GO:0003012|GO:0032403|GO:0005737|GO:0030036|GO:0005634|GO:0006936|GO:0043292|GO:0051017|GO:0051015|GO:0003779|GO:0007010|GO:0005927|GO:0006941|GO:0007015|GO:0030016|GO:0051764|GO:0061572	cell|cellular process|cell junction|cell-substrate junction|membrane-bounded organelle|cellular component organization|protein binding|intracellular|macromolecular complex binding|intracellular membrane-bounded organelle|cellular component assembly|costamere|A band|M band|adherens junction|cytoskeletal protein binding|organelle organization|actin filament-based process|sarcomere|muscle system pro…	-	-	-	-	1:119106720-119149445	23.772	114.119	-2.2632	1.45e-21	2.33e-19	DOWN
ENSGALG00000030858	FRMD5	FERM domain containing 5 [Source:HGNC Symbol;Acc:HGNC:28214]	-	-	-	-	-	-	10:19916899-19924721	2.63712	0.154595	4.0924	1.75e-21	2.79e-19	UP
ENSGALG00000001021	MYOCD	myocardin [Source:HGNC Symbol;Acc:HGNC:16067]	GO:0023052|GO:0032502|GO:0005623|GO:0000003|GO:0008152|GO:0022414|GO:0009987|GO:0016020|GO:0040007|GO:0003824|GO:0050896|GO:0071704|GO:0006950|GO:0044237|GO:0008283|GO:0016049|GO:0043227|GO:0006807|GO:0016740|GO:0016043|GO:0009605|GO:0003006|GO:0019222|GO:0050793|GO:0005515|GO:0097159|GO:0005622|GO:0048856|GO:0000989|GO:0003700|GO:0009653|GO:0009058|GO:0040008|GO:0051716|GO:0023051|GO:0044767|GO:…	signaling|developmental process|cell|reproduction|metabolic process|reproductive process|cellular process|membrane|growth|catalytic activity|response to stimulus|organic substance metabolic process|response to stress|cellular metabolic process|cell proliferation|cell growth|membrane-bounded organelle|nitrogen compound metabolic process|transferase activity|cellular component organization|response…	-	-	-	-	18:832279-865063	15.6992	3.56658	2.13807	2.86e-21	4.5e-19	UP
ENSGALG00000008306	FGL2	fibrinogen like 2 [Source:HGNC Symbol;Acc:HGNC:3696]	GO:0005576|GO:0008152|GO:0003824|GO:0071704|GO:0043227|GO:0016787|GO:1903561|GO:0019538|GO:0031982|GO:0070062|GO:0008233|GO:0006508	extracellular region|metabolic process|catalytic activity|organic substance metabolic process|membrane-bounded organelle|hydrolase activity|extracellular vesicle|protein metabolic process|vesicle|extracellular exosome|peptidase activity|proteolysis	-	-	-	-	1:12776938-12782933	9.30764	42.5356	-2.19218	3.83e-21	5.97e-19	DOWN
ENSGALG00000013045	TUBA8B	tubulin alpha-2 chain [Source:RefSeq peptide;Acc:NP_990775]	GO:0005623|GO:0009987|GO:0003824|GO:0005198|GO:0036094|GO:0016043|GO:0016787|GO:0097159|GO:0005622|GO:0005200|GO:0007017|GO:0001882|GO:0006996|GO:0000166|GO:0016817|GO:0005737|GO:0005874|GO:0032549|GO:0001883|GO:0007010|GO:0017076|GO:0005856|GO:0016818|GO:0005525|GO:0015630|GO:0016462|GO:0019001|GO:0017111|GO:0003924	cell|cellular process|catalytic activity|structural molecule activity|small molecule binding|cellular component organization|hydrolase activity|organic cyclic compound binding|intracellular|structural constituent of cytoskeleton|microtubule-based process|nucleoside binding|organelle organization|nucleotide binding|hydrolase activity, acting on acid anhydrides|cytoplasm|microtubule|ribonucleoside …	K07374	tubulin alpha[-]	gga04540	Gap junction - Gallus gallus (chicken)	1:62121851-62125401	0.0804161	3.44712	-5.42176	5.62e-21	8.69e-19	DOWN
ENSGALG00000012802	F13A1	coagulation factor XIII A chain [Source:HGNC Symbol;Acc:HGNC:3531]	GO:0005576|GO:0008152|GO:0009987|GO:0003824|GO:0050896|GO:0071704|GO:0006950|GO:0044237|GO:0005615|GO:0016740|GO:0072562|GO:0016746|GO:0019538|GO:0009611|GO:0050878|GO:0007599|GO:0007596|GO:0043412|GO:0044267|GO:0036211|GO:0042060|GO:0003810|GO:0006464|GO:0018149	extracellular region|metabolic process|cellular process|catalytic activity|response to stimulus|organic substance metabolic process|response to stress|cellular metabolic process|extracellular space|transferase activity|blood microparticle|transferase activity, transferring acyl groups|protein metabolic process|response to wounding|regulation of body fluid levels|hemostasis|blood coagulation|macro…	-	-	-	-	2:65247235-65305803	4.79874	22.5866	-2.23474	8.09e-21	1.23e-18	DOWN
ENSGALG00000045426	-	-	-	-	-	-	-	-	4:13361209-13366274	0.861741	4.89504	-2.50599	8.08e-21	1.23e-18	DOWN
ENSGALG00000010592	TET2	tet methylcytosine dioxygenase 2 [Source:HGNC Symbol;Acc:HGNC:25941]	GO:0023052|GO:0032502|GO:0004871|GO:0002376|GO:0005623|GO:0008152|GO:0009987|GO:0016020|GO:0003824|GO:0050896|GO:0071704|GO:0036094|GO:0044237|GO:0008283|GO:0032259|GO:0043227|GO:0006807|GO:0009056|GO:0016491|GO:0016740|GO:0016043|GO:0019222|GO:0097159|GO:0005622|GO:0048856|GO:0009653|GO:0009058|GO:0004872|GO:0031224|GO:0002520|GO:0051716|GO:0044767|GO:0071774|GO:0006139|GO:0043231|GO:0043169|GO:…	signaling|developmental process|signal transducer activity|immune system process|cell|metabolic process|cellular process|membrane|catalytic activity|response to stimulus|organic substance metabolic process|small molecule binding|cellular metabolic process|cell proliferation|methylation|membrane-bounded organelle|nitrogen compound metabolic process|catabolic process|oxidoreductase activity|transfe…	-	-	-	-	4:39085986-39107244	14.1523	3.57374	1.98553	1.19e-20	1.78e-18	UP
ENSGALG00000041419	-	-	-	-	-	-	-	-	12:11615210-11622824	24.2163	6.38178	1.92395	1.19e-20	1.78e-18	UP
ENSGALG00000004974	PPARG	peroxisome proliferator activated receptor gamma [Source:HGNC Symbol;Acc:HGNC:9236]	GO:0023052|GO:0032502|GO:0032991|GO:0004871|GO:0002376|GO:0005623|GO:0008152|GO:0009987|GO:0050896|GO:0071704|GO:0006950|GO:0012505|GO:0044237|GO:0008283|GO:0006955|GO:0043227|GO:0002682|GO:0006807|GO:0019222|GO:0050793|GO:0023057|GO:0005515|GO:0097159|GO:0005622|GO:0048856|GO:0002683|GO:0000989|GO:0003700|GO:0010888|GO:0009058|GO:0004879|GO:0004872|GO:0008144|GO:0043234|GO:0002520|GO:0051716|GO:…	signaling|developmental process|macromolecular complex|signal transducer activity|immune system process|cell|metabolic process|cellular process|response to stimulus|organic substance metabolic process|response to stress|endomembrane system|cellular metabolic process|cell proliferation|immune response|membrane-bounded organelle|regulation of immune system process|nitrogen compound metabolic proces…	K08530	peroxisome proliferator-activated receptor gamma[-]	gga03320	PPAR signaling pathway - Gallus gallus (chicken)	12:4859854-4880521	0.748662	5.82676	-2.96031	1.29e-20	1.9e-18	DOWN
ENSGALG00000028145	-	-	-	-	-	-	-	-	3:76105664-76106296	10.8984	0.821423	3.72985	3.07e-20	4.46e-18	UP
ENSGALG00000044964	-	-	-	-	-	-	-	-	AADN04002365.1:12242-18353	4.28914	0.570863	2.90947	3.05e-20	4.46e-18	UP
ENSGALG00000008638	-	-	GO:0023052|GO:0004871|GO:0005623|GO:0009987|GO:0016020|GO:0050896|GO:0071944|GO:0004872|GO:0005886|GO:0031224|GO:0051716|GO:0005887|GO:0007154|GO:0007165|GO:0004888|GO:0016021|GO:0031226	signaling|signal transducer activity|cell|cellular process|membrane|response to stimulus|cell periphery|receptor activity|plasma membrane|intrinsic component of membrane|cellular response to stimulus|integral component of plasma membrane|cell communication|signal transduction|transmembrane signaling receptor activity|integral component of membrane|intrinsic component of plasma membrane	K06560	mannose receptor, C type[-]	gga04145	Phagosome - Gallus gallus (chicken)	2:19525053-19554688	0.693488	4.24303	-2.61315	4.5e-20	6.42e-18	DOWN
ENSGALG00000032701	LY96	lymphocyte antigen 96 [Source:HGNC Symbol;Acc:HGNC:17156]	GO:0023052|GO:0032991|GO:0004871|GO:0002376|GO:0005623|GO:0008152|GO:0009987|GO:0016020|GO:0050896|GO:0051707|GO:0071704|GO:0006950|GO:0044237|GO:0006955|GO:0002682|GO:0006807|GO:0009605|GO:0019222|GO:0005515|GO:0097159|GO:0005622|GO:0003700|GO:0002684|GO:0071944|GO:0009058|GO:0004872|GO:0043234|GO:0005886|GO:0031224|GO:0009607|GO:0051716|GO:0051606|GO:0023051|GO:0050778|GO:0006139|GO:0006952|GO:…	signaling|macromolecular complex|signal transducer activity|immune system process|cell|metabolic process|cellular process|membrane|response to stimulus|response to other organism|organic substance metabolic process|response to stress|cellular metabolic process|immune response|regulation of immune system process|nitrogen compound metabolic process|response to external stimulus|regulation of metabo…	K05400	lymphocyte antigen 96[-]	gga04620	Toll-like receptor signaling pathway - Gallus gallus (chicken)	2:118468953-118475495	1.83397	12.5111	-2.77017	4.48e-20	6.42e-18	DOWN
ENSGALG00000010705	ZBTB18	zinc finger and BTB domain containing 18 [Source:HGNC Symbol;Acc:HGNC:13030]	GO:0005576|GO:0005623|GO:0043227|GO:0045171|GO:0097159|GO:0005622|GO:0043231|GO:0043169|GO:0003676|GO:0005634|GO:0005654|GO:0046872|GO:0003677|GO:0005856|GO:0031981|GO:0015630|GO:0043565	extracellular region|cell|membrane-bounded organelle|intercellular bridge|organic cyclic compound binding|intracellular|intracellular membrane-bounded organelle|cation binding|nucleic acid binding|nucleus|nucleoplasm|metal ion binding|DNA binding|cytoskeleton|nuclear lumen|microtubule cytoskeleton|sequence-specific DNA binding	-	-	-	-	3:35007331-35011676	50.8961	13.5789	1.90619	7.22e-20	1.02e-17	UP
ENSGALG00000042984	-	-	-	-	K14677|K14677	aminoacylase[3.5.1.14]|aminoacylase[3.5.1.14]	gga01100|gga01100|gga01230|gga01230|gga00220|gga00220|gga01210|gga01210	Metabolic pathways - Gallus gallus (chicken)|Metabolic pathways - Gallus gallus (chicken)|Biosynthesis of amino acids - Gallus gallus (chicken)|Biosynthesis of amino acids - Gallus gallus (chicken)|Arginine biosynthesis - Gallus gallus (chicken)|Arginine biosynthesis - Gallus gallus (chicken)|2-Oxocarboxylic acid metabolism - Gallus gallus (chicken)|2-Oxocarboxylic acid metabolism - Gallus gallus…	12:3122759-3126465	7.55532	1.5645	2.2718	1.01e-19	1.42e-17	UP
ENSGALG00000028357	-	-	GO:0023052|GO:0004871|GO:0005623|GO:0009987|GO:0016020|GO:0003824|GO:0050896|GO:0016829|GO:0043227|GO:0016787|GO:0005622|GO:0071944|GO:0004872|GO:0005886|GO:0031224|GO:0051716|GO:0043231|GO:0005887|GO:0007154|GO:0007165|GO:0004888|GO:0016788|GO:0016021|GO:0031226|GO:0016798|GO:0005634|GO:0004518|GO:0016799|GO:0003906|GO:0031981|GO:0019104|GO:0000703|GO:0004519|GO:0004536|GO:0004520|GO:0004844	signaling|signal transducer activity|cell|cellular process|membrane|catalytic activity|response to stimulus|lyase activity|membrane-bounded organelle|hydrolase activity|intracellular|cell periphery|receptor activity|plasma membrane|intrinsic component of membrane|cellular response to stimulus|intracellular membrane-bounded organelle|integral component of plasma membrane|cell communication|signal …	K06560	mannose receptor, C type[-]	gga04145	Phagosome - Gallus gallus (chicken)	2:19456900-19489987	1.34473	6.8908	-2.35736	1.06e-19	1.47e-17	DOWN
ENSGALG00000034673	HTRA3	HtrA serine peptidase 3 [Source:HGNC Symbol;Acc:HGNC:30406]	-	-	-	-	-	-	4:81448020-81470785	1.9144	11.8632	-2.63153	1.09e-19	1.5e-17	DOWN
ENSGALG00000004871	RPS24	40S ribosomal protein S24 isoform 1 [Source:RefSeq peptide;Acc:NP_001264271]	GO:0032991|GO:0005623|GO:0008152|GO:0009987|GO:0005198|GO:0071704|GO:0036094|GO:0044237|GO:0006807|GO:0003735|GO:0097159|GO:0005622|GO:0009058|GO:1990904|GO:0006139|GO:0019538|GO:0000166|GO:0044391|GO:0044249|GO:0030529|GO:1901360|GO:0005737|GO:0006518|GO:0042254|GO:0042274|GO:0005829|GO:0034645|GO:0010467|GO:0016070|GO:0044267|GO:0015935|GO:0005840|GO:0006364|GO:0043604|GO:0043043|GO:0030490|GO:…	macromolecular complex|cell|metabolic process|cellular process|structural molecule activity|organic substance metabolic process|small molecule binding|cellular metabolic process|nitrogen compound metabolic process|structural constituent of ribosome|organic cyclic compound binding|intracellular|biosynthetic process|ribonucleoprotein complex|nucleobase-containing compound metabolic process|protein …	K02974	small subunit ribosomal protein S24e[-]	gga03010	Ribosome - Gallus gallus (chicken)	6:13151895-13157847	196.469	807.301	-2.0388	1.16e-19	1.59e-17	DOWN
ENSGALG00000026287	IRS2	insulin receptor substrate 2 [Source:HGNC Symbol;Acc:HGNC:6126]	GO:0023052|GO:0032502|GO:0040011|GO:0032991|GO:0002376|GO:0005623|GO:0008152|GO:0009987|GO:0016020|GO:0050896|GO:0071704|GO:0051641|GO:0044237|GO:0008283|GO:0040012|GO:0002682|GO:0009056|GO:0048870|GO:0019222|GO:0005515|GO:0097159|GO:0005622|GO:0048856|GO:0002684|GO:0071944|GO:0040017|GO:0009058|GO:0051051|GO:0043234|GO:0005886|GO:0051716|GO:0023051|GO:0044767|GO:0045834|GO:0046883|GO:0010646|GO:…	signaling|developmental process|locomotion|macromolecular complex|immune system process|cell|metabolic process|cellular process|membrane|response to stimulus|organic substance metabolic process|cellular localization|cellular metabolic process|cell proliferation|regulation of locomotion|regulation of immune system process|catabolic process|cell motility|regulation of metabolic process|protein bind…	-	-	-	-	1:138649358-138653145	1.92791	0.244056	2.98175	1.28e-19	1.73e-17	UP
ENSGALG00000044913	-	-	-	-	-	-	-	-	AADN04002987.1:5755-12676	14.3166	2.92255	2.29239	1.62e-19	2.18e-17	UP
ENSGALG00000011393	ZNF142	zinc finger protein 142 [Source:HGNC Symbol;Acc:HGNC:12927]	GO:0097159|GO:0043169|GO:0003676|GO:0046872	organic cyclic compound binding|cation binding|nucleic acid binding|metal ion binding	-	-	-	-	7:22598035-22606956	3.95044	0.855075	2.20789	2.44e-19	3.26e-17	UP
ENSGALG00000040060	F	nuclear respiratory factor 1 [Source:HGNC Symbol;Acc:HGNC:7996]	GO:0032502|GO:0032991|GO:0005576|GO:0005623|GO:0008152|GO:0009987|GO:0071704|GO:0044237|GO:0043227|GO:0006807|GO:0019222|GO:0005515|GO:0097159|GO:0005622|GO:0048856|GO:0003700|GO:1903561|GO:0009058|GO:0043234|GO:0044767|GO:0006139|GO:0043231|GO:0005667|GO:0051171|GO:0031982|GO:0031323|GO:0070062|GO:0007275|GO:0003676|GO:0042802|GO:0044249|GO:0046983|GO:1901360|GO:0000981|GO:0051252|GO:0005634|GO:…	developmental process|macromolecular complex|extracellular region|cell|metabolic process|cellular process|organic substance metabolic process|cellular metabolic process|membrane-bounded organelle|nitrogen compound metabolic process|regulation of metabolic process|protein binding|organic cyclic compound binding|intracellular|anatomical structure development|transcription factor activity, sequence-…	-	-	-	-	1:805409-839551	20.5539	5.06911	2.01961	2.98e-19	3.95e-17	UP
ENSGALG00000019175	-	-	-	-	K01697	cystathionine beta-synthase[4.2.1.22]	gga01100|gga01230|gga00270|gga00260	Metabolic pathways - Gallus gallus (chicken)|Biosynthesis of amino acids - Gallus gallus (chicken)|Cysteine and methionine metabolism - Gallus gallus (chicken)|Glycine, serine and threonine metabolism - Gallus gallus (chicken)	1:109677903-109696768	0.163252	3.28775	-4.33193	3.16e-19	4.15e-17	DOWN
ENSGALG00000036229	MT-ND4	NADH-ubiquinone oxidoreductase chain 4 [Source:UniProtKB/Swiss-Prot;Acc:P18939]	GO:0005623|GO:0008152|GO:0009987|GO:0016020|GO:0003824|GO:0071704|GO:0044237|GO:0043227|GO:0006807|GO:0016491|GO:0005622|GO:0031224|GO:0006139|GO:0043231|GO:0022900|GO:0019637|GO:0016021|GO:0016651|GO:0006091|GO:1901657|GO:0055114|GO:1901360|GO:0005737|GO:0009116|GO:0016655|GO:0005739|GO:0006796|GO:0045333|GO:0022904|GO:0006119|GO:0003954|GO:0042773|GO:0009117|GO:0006120|GO:0042278|GO:0016310|GO:…	cell|metabolic process|cellular process|membrane|catalytic activity|organic substance metabolic process|cellular metabolic process|membrane-bounded organelle|nitrogen compound metabolic process|oxidoreductase activity|intracellular|intrinsic component of membrane|nucleobase-containing compound metabolic process|intracellular membrane-bounded organelle|electron transport chain|organophosphate meta…	K03881	NADH-ubiquinone oxidoreductase chain 4[1.6.5.3]	gga01100|gga00190	Metabolic pathways - Gallus gallus (chicken)|Oxidative phosphorylation - Gallus gallus (chicken)	MT:11486-12863	37.0469	9.47472	1.9672	3.74e-19	4.87e-17	UP
ENSGALG00000003348	-	-	GO:0005623|GO:0009987|GO:0016020|GO:0043227|GO:0016043|GO:0005622|GO:0031224|GO:0043231|GO:0022607|GO:0006996|GO:0016021|GO:0005737|GO:0006461|GO:0005739|GO:0007005|GO:0043623|GO:0097250	cell|cellular process|membrane|membrane-bounded organelle|cellular component organization|intracellular|intrinsic component of membrane|intracellular membrane-bounded organelle|cellular component assembly|organelle organization|integral component of membrane|cytoplasm|protein complex assembly|mitochondrion|mitochondrion organization|cellular protein complex assembly|mitochondrial respiratory chai…	-	-	-	-	13:10415328-10415928	36.3888	6.98326	2.38152	4.52e-19	5.84e-17	UP
ENSGALG00000014964	NT5DC1	5'-nucleotidase domain containing 1 [Source:HGNC Symbol;Acc:HGNC:21556]	GO:0008152|GO:0009987|GO:0003824|GO:0044237|GO:0016787|GO:0016788|GO:0042578|GO:0006796|GO:0016791|GO:0016311|GO:0008253	metabolic process|cellular process|catalytic activity|cellular metabolic process|hydrolase activity|hydrolase activity, acting on ester bonds|phosphoric ester hydrolase activity|phosphate-containing compound metabolic process|phosphatase activity|dephosphorylation|5'-nucleotidase activity	-	-	-	-	3:64078495-64198524	4.11062	18.927	-2.20302	5.71e-19	7.33e-17	DOWN
ENSGALG00000014978	-	-	GO:0023052|GO:0008152|GO:0009987|GO:0050896|GO:0019222|GO:0051716|GO:0050790|GO:0007154|GO:0007165|GO:0043087	signaling|metabolic process|cellular process|response to stimulus|regulation of metabolic process|cellular response to stimulus|regulation of catalytic activity|cell communication|signal transduction|regulation of GTPase activity	K05767	Ras GTPase-activating-like protein IQGAP2/3[-]	gga04810	Regulation of actin cytoskeleton - Gallus gallus (chicken)	Z:23461599-23577675	2.7861	11.9785	-2.10413	7.14e-19	9.09e-17	DOWN
ENSGALG00000025648	U4atac	U4atac minor spliceosomal RNA [Source:RFAM;Acc:RF00618]	-	-	-	-	-	-	7:26352600-26352717	79.953	10.7707	2.89204	7.55e-19	9.55e-17	UP
ENSGALG00000008741	PROKR2	prokineticin receptor 2 [Source:RefSeq peptide;Acc:NP_001138701]	GO:0023052|GO:0004871|GO:0005623|GO:0009987|GO:0048511|GO:0016020|GO:0050896|GO:0007623|GO:0071944|GO:0004872|GO:0005886|GO:0031224|GO:0051716|GO:0005887|GO:0007154|GO:0007165|GO:0004888|GO:0016021|GO:0031226|GO:0007166|GO:0007186|GO:0004930|GO:0008528|GO:0008188|GO:0007218|GO:0004983	signaling|signal transducer activity|cell|cellular process|rhythmic process|membrane|response to stimulus|circadian rhythm|cell periphery|receptor activity|plasma membrane|intrinsic component of membrane|cellular response to stimulus|integral component of plasma membrane|cell communication|signal transduction|transmembrane signaling receptor activity|integral component of membrane|intrinsic compo…	-	-	-	-	3:11398476-11407136	0.734349	5.38305	-2.87389	7.81e-19	9.8e-17	DOWN
ENSGALG00000036758	-	-	-	-	-	-	-	-	AADN04001089.1:23930-24759	93.699	25.2988	1.88897	8.82e-19	1.1e-16	UP
ENSGALG00000007993	DCX	doublecortin isoform 2 [Source:RefSeq peptide;Acc:NP_001292603]	GO:0023052|GO:0032502|GO:0040011|GO:0005576|GO:0005623|GO:0008152|GO:0009987|GO:0040007|GO:0003824|GO:0050896|GO:0048646|GO:0071704|GO:0044237|GO:0016049|GO:0043227|GO:0048589|GO:0016740|GO:0016043|GO:0048870|GO:0030234|GO:0019222|GO:0042995|GO:0005515|GO:0005622|GO:0048856|GO:0044877|GO:0009653|GO:0051716|GO:0044767|GO:0048588|GO:0043231|GO:0019538|GO:0050790|GO:0007420|GO:0008092|GO:0005516|GO:…	signaling|developmental process|locomotion|extracellular region|cell|metabolic process|cellular process|growth|catalytic activity|response to stimulus|anatomical structure formation involved in morphogenesis|organic substance metabolic process|cellular metabolic process|cell growth|membrane-bounded organelle|developmental growth|transferase activity|cellular component organization|cell motility|e…	-	-	-	-	4:13283140-13356242	0.667865	3.77346	-2.49826	1.06e-18	1.31e-16	DOWN
ENSGALG00000029660	MYH13	myosin heavy chain 13 [Source:HGNC Symbol;Acc:HGNC:7571]	-	-	K10352	myosin heavy chain[-]	gga04530	Tight junction - Gallus gallus (chicken)	18:346043-384341	47.3402	13.9155	1.76637	1.1e-18	1.35e-16	UP
ENSGALG00000037603	-	-	-	-	-	-	-	-	23:2099731-2105548	19.5161	3.98629	2.29155	1.32e-18	1.61e-16	UP
ENSGALG00000035913	PPP1R27	protein phosphatase 1 regulatory subunit 27 [Source:HGNC Symbol;Acc:HGNC:16813]	GO:0008152|GO:0009987|GO:0016020|GO:0003824|GO:0071704|GO:0044237|GO:0016787|GO:0019222|GO:0005515|GO:0031224|GO:0019538|GO:0050790|GO:0031323|GO:0043086|GO:0044092|GO:0016788|GO:0016021|GO:0006629|GO:0019899|GO:0042578|GO:0006796|GO:0032269|GO:0043412|GO:0044267|GO:0032268|GO:0036211|GO:0019902|GO:0051246|GO:0010923|GO:0008081|GO:0006464|GO:0010921|GO:0016311|GO:0035308|GO:0006470|GO:0035304|GO:…	metabolic process|cellular process|membrane|catalytic activity|organic substance metabolic process|cellular metabolic process|hydrolase activity|regulation of metabolic process|protein binding|intrinsic component of membrane|protein metabolic process|regulation of catalytic activity|regulation of cellular metabolic process|negative regulation of catalytic activity|negative regulation of molecular…	-	-	-	-	18:10006827-10008386	307.767	88.0314	1.80575	1.38e-18	1.67e-16	UP
ENSGALG00000016556	-	-	GO:0036094|GO:0097159|GO:0001882|GO:0000166|GO:0032549|GO:0001883|GO:0017076|GO:0005525|GO:0019001	small molecule binding|organic cyclic compound binding|nucleoside binding|nucleotide binding|ribonucleoside binding|purine nucleoside binding|purine nucleotide binding|GTP binding|guanyl nucleotide binding	-	-	-	-	3:105439100-105446401	1.36864	6.16315	-2.17092	1.42e-18	1.7e-16	DOWN
ENSGALG00000000433	-	-	GO:0005623|GO:0009987|GO:0003824|GO:0005198|GO:0036094|GO:0016043|GO:0016787|GO:0097159|GO:0005622|GO:0005200|GO:0007017|GO:0001882|GO:0006996|GO:0000166|GO:0016817|GO:0005737|GO:0005874|GO:0032549|GO:0001883|GO:0007010|GO:0017076|GO:0005856|GO:0016818|GO:0005525|GO:0015630|GO:0016462|GO:0019001|GO:0017111|GO:0003924	cell|cellular process|catalytic activity|structural molecule activity|small molecule binding|cellular component organization|hydrolase activity|organic cyclic compound binding|intracellular|structural constituent of cytoskeleton|microtubule-based process|nucleoside binding|organelle organization|nucleotide binding|hydrolase activity, acting on acid anhydrides|cytoplasm|microtubule|ribonucleoside …	K07374	tubulin alpha[-]	gga04145|gga04210|gga04540	Phagosome - Gallus gallus (chicken)|Apoptosis - Gallus gallus (chicken)|Gap junction - Gallus gallus (chicken)	7:22326553-22332653	3.59536	0.79436	2.17827	1.45e-18	1.73e-16	UP
ENSGALG00000034322	-	-	-	-	-	-	-	-	28:3427777-3438788	32.1821	6.72676	2.25828	1.53e-18	1.81e-16	UP
ENSGALG00000027765	MRC1L-D	-	GO:0023052|GO:0004871|GO:0005623|GO:0009987|GO:0016020|GO:0050896|GO:0071944|GO:0004872|GO:0005886|GO:0031224|GO:0051716|GO:0005887|GO:0007154|GO:0007165|GO:0004888|GO:0016021|GO:0031226	signaling|signal transducer activity|cell|cellular process|membrane|response to stimulus|cell periphery|receptor activity|plasma membrane|intrinsic component of membrane|cellular response to stimulus|integral component of plasma membrane|cell communication|signal transduction|transmembrane signaling receptor activity|integral component of membrane|intrinsic component of plasma membrane	K06560	mannose receptor, C type[-]	gga04145	Phagosome - Gallus gallus (chicken)	2:19491773-19522296	1.17676	6.02065	-2.3551	1.88e-18	2.21e-16	DOWN
ENSGALG00000010936	MYF6	Myogenic factor 6 [Source:UniProtKB/Swiss-Prot;Acc:Q01795]	GO:0032502|GO:0032991|GO:0005623|GO:0008152|GO:0009987|GO:0048646|GO:0071704|GO:0044237|GO:0043227|GO:0006807|GO:0016043|GO:0019222|GO:0050793|GO:0005515|GO:0097159|GO:0005622|GO:0048856|GO:0003700|GO:0009653|GO:0009058|GO:0043234|GO:0044767|GO:0009888|GO:0006139|GO:0043231|GO:0001756|GO:0005667|GO:1901863|GO:0051171|GO:0031323|GO:0048869|GO:0009887|GO:0045597|GO:0007275|GO:0051128|GO:0003676|GO:…	developmental process|macromolecular complex|cell|metabolic process|cellular process|anatomical structure formation involved in morphogenesis|organic substance metabolic process|cellular metabolic process|membrane-bounded organelle|nitrogen compound metabolic process|cellular component organization|regulation of metabolic process|regulation of developmental process|protein binding|organic cyclic …	-	-	-	-	1:39998073-39999566	10.7828	1.83952	2.55133	1.91e-18	2.23e-16	UP
ENSGALG00000009241	SFRP2	secreted frizzled related protein 2 [Source:HGNC Symbol;Acc:HGNC:10777]	GO:0023052|GO:0032502|GO:0040011|GO:0005576|GO:0004871|GO:0002376|GO:0000003|GO:0008152|GO:0022414|GO:0009987|GO:0040007|GO:0050896|GO:0048646|GO:0071704|GO:0006950|GO:0051641|GO:0048018|GO:0044237|GO:0008283|GO:0005615|GO:0040012|GO:0016049|GO:0006807|GO:0048589|GO:0016043|GO:0009605|GO:0048870|GO:0003006|GO:0030234|GO:0019222|GO:0050793|GO:0023057|GO:0005515|GO:0048856|GO:0009653|GO:0009058|GO:…	signaling|developmental process|locomotion|extracellular region|signal transducer activity|immune system process|reproduction|metabolic process|reproductive process|cellular process|growth|response to stimulus|anatomical structure formation involved in morphogenesis|organic substance metabolic process|response to stress|cellular localization|receptor agonist activity|cellular metabolic process|ce…	K02176	secreted frizzled-related protein 2[-]	gga04310	Wnt signaling pathway - Gallus gallus (chicken)	4:20227180-20230889	1.65546	9.40374	-2.506	2.28e-18	2.64e-16	DOWN
ENSGALG00000014754	-	-	GO:0032991|GO:0005623|GO:0016020|GO:0005515|GO:0071944|GO:0043234|GO:0005886|GO:0031224|GO:0043235|GO:0016021|GO:0001948|GO:0042101|GO:0042105	macromolecular complex|cell|membrane|protein binding|cell periphery|protein complex|plasma membrane|intrinsic component of membrane|receptor complex|integral component of membrane|glycoprotein binding|T cell receptor complex|alpha-beta T cell receptor complex	-	-	-	-	1:78077450-78225862	0.47277	2.81698	-2.57494	2.88e-18	3.32e-16	DOWN
ENSGALG00000013072	-	-	GO:0008152|GO:0009987|GO:0003824|GO:0071704|GO:0036094|GO:0044237|GO:0048037|GO:0016491|GO:0097159|GO:0006081|GO:0000166|GO:0044255|GO:0006629|GO:0055114|GO:0050662|GO:0016614|GO:0016616|GO:0042574|GO:0070402|GO:0070401|GO:0050661|GO:0004033|GO:0051903|GO:0008106|GO:0001523	metabolic process|cellular process|catalytic activity|organic substance metabolic process|small molecule binding|cellular metabolic process|cofactor binding|oxidoreductase activity|organic cyclic compound binding|cellular aldehyde metabolic process|nucleotide binding|cellular lipid metabolic process|lipid metabolic process|oxidation-reduction process|coenzyme binding|oxidoreductase activity, acti…	K00011	aldehyde reductase[1.1.1.21]	gga01100|gga00561|gga00051|gga00052|gga00040	Metabolic pathways - Gallus gallus (chicken)|Glycerolipid metabolism - Gallus gallus (chicken)|Fructose and mannose metabolism - Gallus gallus (chicken)|Galactose metabolism - Gallus gallus (chicken)|Pentose and glucuronate interconversions - Gallus gallus (chicken)	1:62496373-62504516	0.526619	5.05055	-3.26161	3.01e-18	3.44e-16	DOWN
ENSGALG00000014603	C1S	complement C1s [Source:HGNC Symbol;Acc:HGNC:1247]	GO:0005576|GO:0002376|GO:0008152|GO:0003824|GO:0050896|GO:0071704|GO:0005615|GO:0006955|GO:0043227|GO:0002682|GO:0016787|GO:1903561|GO:0002684|GO:0072562|GO:0050778|GO:0043169|GO:0019538|GO:0006959|GO:0031982|GO:0017171|GO:0070062|GO:0006956|GO:0050776|GO:0008233|GO:0046872|GO:0008236|GO:0006508|GO:0004252|GO:0005509|GO:0004175	extracellular region|immune system process|metabolic process|catalytic activity|response to stimulus|organic substance metabolic process|extracellular space|immune response|membrane-bounded organelle|regulation of immune system process|hydrolase activity|extracellular vesicle|positive regulation of immune system process|blood microparticle|positive regulation of immune response|cation binding|pro…	-	-	-	-	1:77379603-77388708	5.57245	23.6968	-2.08831	3.46e-18	3.93e-16	DOWN
ENSGALG00000006064	TEKT1	tektin 1 [Source:HGNC Symbol;Acc:HGNC:15534]	GO:0005623|GO:0043227|GO:0005622|GO:0043231|GO:0005634|GO:0005856|GO:0015630	cell|membrane-bounded organelle|intracellular|intracellular membrane-bounded organelle|nucleus|cytoskeleton|microtubule cytoskeleton	-	-	-	-	19:9922277-9928544	5.92893	25.9164	-2.12802	3.64e-18	4.1e-16	DOWN
ENSGALG00000013208	-	-	GO:0032991|GO:0005623|GO:0009987|GO:0003824|GO:0036094|GO:0051641|GO:0016043|GO:0016787|GO:0005515|GO:0097159|GO:0005622|GO:0044877|GO:0043234|GO:0007017|GO:0001882|GO:0008092|GO:0005875|GO:0006996|GO:0000166|GO:0007059|GO:0016817|GO:0051656|GO:0051640|GO:0032403|GO:0007049|GO:0032549|GO:0015631|GO:0007018|GO:0001883|GO:0008608|GO:0000819|GO:0007080|GO:0048285|GO:0051276|GO:0005871|GO:0017076|GO:…	macromolecular complex|cell|cellular process|catalytic activity|small molecule binding|cellular localization|cellular component organization|hydrolase activity|protein binding|organic cyclic compound binding|intracellular|macromolecular complex binding|protein complex|microtubule-based process|nucleoside binding|cytoskeletal protein binding|microtubule associated complex|organelle organization|nu…	-	-	-	-	4:61379847-61415721	0.418243	2.39307	-2.51645	3.85e-18	4.31e-16	DOWN
ENSGALG00000007786	DOK5	docking protein 5 [Source:HGNC Symbol;Acc:HGNC:16173]	GO:0023052|GO:0032502|GO:0004871|GO:0005623|GO:0008152|GO:0009987|GO:0050896|GO:0071704|GO:0036094|GO:0044237|GO:0005515|GO:0097159|GO:0005622|GO:0048856|GO:0044877|GO:0051716|GO:0023051|GO:0044767|GO:0005057|GO:0050877|GO:0010646|GO:0019538|GO:0001882|GO:0005102|GO:0000166|GO:0010033|GO:0007154|GO:0007275|GO:0007165|GO:0090287|GO:0009966|GO:0023014|GO:0048731|GO:0032403|GO:0007600|GO:0035556|GO:…	signaling|developmental process|signal transducer activity|cell|metabolic process|cellular process|response to stimulus|organic substance metabolic process|small molecule binding|cellular metabolic process|protein binding|organic cyclic compound binding|intracellular|anatomical structure development|macromolecular complex binding|cellular response to stimulus|regulation of signaling|single-organi…	-	-	-	-	20:12463449-12497852	1.02948	6.98208	-2.76174	3.94e-18	4.38e-16	DOWN
ENSGALG00000036659	NDUFAF8	NADH:ubiquinone oxidoreductase complex assembly factor 8 [Source:HGNC Symbol;Acc:HGNC:33551]	-	-	-	-	-	-	18:9347716-9348299	12.4905	0.701166	4.15493	4.71e-18	5.21e-16	UP
ENSGALG00000003053	PRDX6	peroxiredoxin 6 [Source:HGNC Symbol;Acc:HGNC:16753]	GO:0005576|GO:0016209|GO:0005623|GO:0008152|GO:0009987|GO:0030054|GO:0016020|GO:0003824|GO:0050896|GO:0005615|GO:0051920|GO:0043227|GO:0016491|GO:0005911|GO:0005515|GO:0005622|GO:1903561|GO:0016684|GO:0019725|GO:0050839|GO:0098869|GO:0005912|GO:0031982|GO:0009636|GO:0070062|GO:0042592|GO:0045454|GO:0005913|GO:0098631|GO:0055114|GO:0019899|GO:0005737|GO:0045296|GO:0098632|GO:0044389|GO:0031625|GO:…	extracellular region|antioxidant activity|cell|metabolic process|cellular process|cell junction|membrane|catalytic activity|response to stimulus|extracellular space|peroxiredoxin activity|membrane-bounded organelle|oxidoreductase activity|cell-cell junction|protein binding|intracellular|extracellular vesicle|oxidoreductase activity, acting on peroxide as acceptor|cellular homeostasis|cell adhesio…	K11188	peroxiredoxin 6, 1-Cys peroxiredoxin [EC:<a href=/dbget-bin/www_bget?ec:1.11.1.7>1.11.1.7</a> <a href=/dbget-bin/www_bget?ec:1.11.1.15>1.11.1.15</a> 3.1.1.-][-]	gga01100	Metabolic pathways - Gallus gallus (chicken)	8:4327094-4334049	37.3583	10.6233	1.8142	5.54e-18	6.08e-16	UP
ENSGALG00000028304	-	-	GO:0023052|GO:0004871|GO:0005623|GO:0009987|GO:0016020|GO:0050896|GO:0071944|GO:0004872|GO:0005886|GO:0031224|GO:0051716|GO:0005887|GO:0007154|GO:0007165|GO:0004888|GO:0016021|GO:0031226	signaling|signal transducer activity|cell|cellular process|membrane|response to stimulus|cell periphery|receptor activity|plasma membrane|intrinsic component of membrane|cellular response to stimulus|integral component of plasma membrane|cell communication|signal transduction|transmembrane signaling receptor activity|integral component of membrane|intrinsic component of plasma membrane	K06560	mannose receptor, C type[-]	gga04145	Phagosome - Gallus gallus (chicken)	2:19570298-19596231	3.64583	15.2301	-2.0626	6.48e-18	7.07e-16	DOWN
ENSGALG00000033058	FASTK	Fas activated serine/threonine kinase [Source:HGNC Symbol;Acc:HGNC:24676]	-	-	-	-	-	-	2:278410-286738	29.4772	7.74507	1.92825	6.63e-18	7.18e-16	UP
ENSGALG00000016813	CHAMP1	chromosome alignment maintaining phosphoprotein 1 [Source:HGNC Symbol;Acc:HGNC:20311]	GO:0097159|GO:0043169|GO:0003676|GO:0046872	organic cyclic compound binding|cation binding|nucleic acid binding|metal ion binding	-	-	-	-	1:136898933-136901779	21.2845	5.92518	1.84487	7.46e-18	7.99e-16	UP
ENSGALG00000037498	-	-	-	-	K04961	ryanodine receptor 1[-]	gga04020	Calcium signaling pathway - Gallus gallus (chicken)	AADN04006198.1:21-12403	18.4442	5.40153	1.77172	7.47e-18	7.99e-16	UP
ENSGALG00000003126	ERBB4	erb-b2 receptor tyrosine kinase 4 [Source:HGNC Symbol;Acc:HGNC:3432]	GO:0023052|GO:0004871|GO:0008152|GO:0009987|GO:0016020|GO:0003824|GO:0050896|GO:0071704|GO:0036094|GO:0044237|GO:0016740|GO:0097159|GO:0004872|GO:0031224|GO:0051716|GO:0005057|GO:0019538|GO:0001882|GO:0000166|GO:0007154|GO:0007165|GO:0004888|GO:0016021|GO:0016772|GO:0004716|GO:0023014|GO:0016301|GO:0007166|GO:0032549|GO:0006796|GO:0043412|GO:0001883|GO:0016773|GO:0044267|GO:0017076|GO:0036211|GO:…	signaling|signal transducer activity|metabolic process|cellular process|membrane|catalytic activity|response to stimulus|organic substance metabolic process|small molecule binding|cellular metabolic process|transferase activity|organic cyclic compound binding|receptor activity|intrinsic component of membrane|cellular response to stimulus|receptor signaling protein activity|protein metabolic proce…	K05085	receptor tyrosine-protein kinase erbB-4[2.7.10.1]	gga04144|gga04020|gga04012	Endocytosis - Gallus gallus (chicken)|Calcium signaling pathway - Gallus gallus (chicken)|ErbB signaling pathway - Gallus gallus (chicken)	7:3073321-3558739	15.034	4.29071	1.80895	8.62e-18	9.17e-16	UP
ENSGALG00000021572	SSH2	slingshot protein phosphatase 2 [Source:HGNC Symbol;Acc:HGNC:30580]	GO:0032502|GO:0005623|GO:0008152|GO:0009987|GO:0003824|GO:0071704|GO:0044237|GO:0016043|GO:0016787|GO:0050793|GO:0005515|GO:0097159|GO:0005622|GO:0048856|GO:0009653|GO:0044767|GO:0022607|GO:0019538|GO:0008092|GO:0032970|GO:0032535|GO:0048869|GO:0006996|GO:0060491|GO:0030029|GO:0007275|GO:0051128|GO:0003676|GO:0045595|GO:2000026|GO:0016788|GO:0030030|GO:0048468|GO:0048731|GO:0005737|GO:0042578|GO:…	developmental process|cell|metabolic process|cellular process|catalytic activity|organic substance metabolic process|cellular metabolic process|cellular component organization|hydrolase activity|regulation of developmental process|protein binding|organic cyclic compound binding|intracellular|anatomical structure development|anatomical structure morphogenesis|single-organism developmental process|…	K05766	protein phosphatase slingshot[3.1.3.48]	gga04810	Regulation of actin cytoskeleton - Gallus gallus (chicken)	19:6084890-6123770	4.15473	1.04505	1.99119	1.07e-17	1.13e-15	UP
ENSGALG00000030898	-	-	-	-	-	-	-	-	AADN04012696.1:21-6668	0.470374	0	Inf	1.11e-17	1.17e-15	UP
ENSGALG00000015010	-	Neuron-specific protein family member 1 [Source:UniProtKB/Swiss-Prot;Acc:Q8QFP1]	GO:0023052|GO:0005623|GO:0009987|GO:0016020|GO:0050896|GO:0012505|GO:0043227|GO:0016043|GO:0031090|GO:0005515|GO:0005622|GO:0031224|GO:0051716|GO:0043231|GO:0022607|GO:0006996|GO:0030276|GO:0006810|GO:0007154|GO:0007165|GO:0016021|GO:0061024|GO:0005794|GO:0005737|GO:0007186|GO:0006461|GO:0032051|GO:0000139|GO:0016192|GO:0016050|GO:0006900|GO:0043623|GO:0007212|GO:0048268	signaling|cell|cellular process|membrane|response to stimulus|endomembrane system|membrane-bounded organelle|cellular component organization|organelle membrane|protein binding|intracellular|intrinsic component of membrane|cellular response to stimulus|intracellular membrane-bounded organelle|cellular component assembly|organelle organization|clathrin binding|transport|cell communication|signal tr…	-	-	-	-	4:79167085-79187711	1.85746	0.168279	3.46441	1.26e-17	1.31e-15	UP
ENSGALG00000031094	-	-	-	-	K05163	tumor necrosis factor receptor superfamily member 27[-]	gga04060	Cytokine-cytokine receptor interaction - Gallus gallus (chicken)	4:367532-376480	18.7384	4.72998	1.98609	1.39e-17	1.44e-15	UP
ENSGALG00000026449	-	-	GO:0032991|GO:0005576|GO:0005623|GO:0000003|GO:0008152|GO:0022414|GO:0009987|GO:0050896|GO:0071704|GO:0006950|GO:0044237|GO:0043227|GO:0006807|GO:0016043|GO:0032993|GO:0019953|GO:0019222|GO:0005515|GO:0097159|GO:0005622|GO:0000785|GO:1903561|GO:0009058|GO:0048609|GO:0043234|GO:0051716|GO:0006139|GO:0043231|GO:0000786|GO:0051171|GO:0006281|GO:0031982|GO:0031323|GO:0006996|GO:0070062|GO:0033554|GO:…	macromolecular complex|extracellular region|cell|reproduction|metabolic process|reproductive process|cellular process|response to stimulus|organic substance metabolic process|response to stress|cellular metabolic process|membrane-bounded organelle|nitrogen compound metabolic process|cellular component organization|protein-DNA complex|sexual reproduction|regulation of metabolic process|protein bin…	-	-	-	-	12:9127166-9127546	52.0696	11.8271	2.13834	1.68e-17	1.73e-15	UP
ENSGALG00000021692	-	-	GO:0032991|GO:0005623|GO:0016020|GO:0043227|GO:0031090|GO:0005622|GO:0070469|GO:0043234|GO:1990204|GO:0043231|GO:0019866|GO:0045271|GO:0031966|GO:0005737|GO:0005746|GO:0005740|GO:0005747|GO:0005739|GO:0005743	macromolecular complex|cell|membrane|membrane-bounded organelle|organelle membrane|intracellular|respiratory chain|protein complex|oxidoreductase complex|intracellular membrane-bounded organelle|organelle inner membrane|respiratory chain complex I|mitochondrial membrane|cytoplasm|mitochondrial respiratory chain|mitochondrial envelope|mitochondrial respiratory chain complex I|mitochondrion|mitocho…	-	-	-	-	28:781606-784537	112.017	31.4805	1.83119	1.72e-17	1.76e-15	UP
ENSGALG00000030847	FZD2	frizzled-2 precursor [Source:RefSeq peptide;Acc:NP_989553]	-	-	-	-	-	-	27:1672021-1673804	6.14847	0.99724	2.62422	1.74e-17	1.77e-15	UP
ENSGALG00000032505	U2	U2 spliceosomal RNA [Source:RFAM;Acc:RF00004]	-	-	-	-	-	-	AADN04000814.1:42159-42349	320.775	91.0416	1.81697	1.88e-17	1.9e-15	UP
ENSGALG00000029296	MPI	mannose phosphate isomerase [Source:HGNC Symbol;Acc:HGNC:7216]	-	-	K01809	mannose-6-phosphate isomerase[5.3.1.8]	gga01100|gga00520|gga00051	Metabolic pathways - Gallus gallus (chicken)|Amino sugar and nucleotide sugar metabolism - Gallus gallus (chicken)|Fructose and mannose metabolism - Gallus gallus (chicken)	10:2332576-2334578	12.5299	2.47145	2.34194	1.93e-17	1.95e-15	UP
ENSGALG00000029687	SLC39A1	solute carrier family 39 member 1 [Source:HGNC Symbol;Acc:HGNC:12876]	-	-	-	-	-	-	25:2076620-2080621	12.2711	3.03638	2.01484	1.97e-17	1.97e-15	UP
ENSGALG00000014917	VGLL2	vestigial like family member 2 [Source:HGNC Symbol;Acc:HGNC:20232]	GO:0032502|GO:0005623|GO:0008152|GO:0009987|GO:0071704|GO:0044237|GO:0043227|GO:0006807|GO:0019222|GO:0005515|GO:0005622|GO:0048856|GO:0000989|GO:0009058|GO:0044767|GO:0009888|GO:0006139|GO:0043231|GO:0051171|GO:0031323|GO:0007275|GO:0008022|GO:0044249|GO:0003712|GO:1901360|GO:0048731|GO:0005737|GO:0048513|GO:0051252|GO:0005634|GO:0060537|GO:0010468|GO:0034645|GO:0031328|GO:0010467|GO:0010628|GO:…	developmental process|cell|metabolic process|cellular process|organic substance metabolic process|cellular metabolic process|membrane-bounded organelle|nitrogen compound metabolic process|regulation of metabolic process|protein binding|intracellular|anatomical structure development|transcription factor activity, transcription factor binding|biosynthetic process|single-organism developmental proce…	-	-	-	-	3:63207046-63212424	37.4376	10.5659	1.82507	2.26e-17	2.24e-15	UP
ENSGALG00000007364	TOB1	transducer of ERBB2, 1 [Source:HGNC Symbol;Acc:HGNC:11979]	GO:0023052|GO:0032502|GO:0032991|GO:0005623|GO:0008152|GO:0009987|GO:0050896|GO:0071704|GO:0051641|GO:0044237|GO:0008283|GO:0043227|GO:0006807|GO:0009056|GO:0019222|GO:0050793|GO:0023057|GO:0005515|GO:0005622|GO:0000989|GO:0009058|GO:0043234|GO:0051716|GO:0023051|GO:0044767|GO:0006139|GO:0043231|GO:0010646|GO:0019538|GO:0030014|GO:0045184|GO:0005102|GO:0051171|GO:0046332|GO:0031323|GO:0048869|GO:…	signaling|developmental process|macromolecular complex|cell|metabolic process|cellular process|response to stimulus|organic substance metabolic process|cellular localization|cellular metabolic process|cell proliferation|membrane-bounded organelle|nitrogen compound metabolic process|catabolic process|regulation of metabolic process|regulation of developmental process|negative regulation of signali…	K14443	protein Tob/BTG[-]	gga03018	RNA degradation - Gallus gallus (chicken)	18:10170957-10172858	159.335	49.6004	1.68364	2.28e-17	2.26e-15	UP
ENSGALG00000032142	MT-CO1	Cytochrome c oxidase subunit 1 [Source:UniProtKB/Swiss-Prot;Acc:P18943]	GO:0032991|GO:0009055|GO:0005623|GO:0008152|GO:0009987|GO:0016020|GO:0003824|GO:0005215|GO:0071704|GO:0044237|GO:0022857|GO:0043227|GO:0006807|GO:0016491|GO:0022892|GO:0031090|GO:0004129|GO:0097159|GO:0005622|GO:0070469|GO:0043234|GO:0031224|GO:0006139|GO:0043231|GO:0043169|GO:0019866|GO:0015002|GO:0006810|GO:0019637|GO:0045277|GO:0022891|GO:0016021|GO:0006091|GO:0031966|GO:0070069|GO:1901657|GO:…	macromolecular complex|electron carrier activity|cell|metabolic process|cellular process|membrane|catalytic activity|transporter activity|organic substance metabolic process|cellular metabolic process|transmembrane transporter activity|membrane-bounded organelle|nitrogen compound metabolic process|oxidoreductase activity|substrate-specific transporter activity|organelle membrane|cytochrome-c oxid…	K02256	cytochrome c oxidase subunit 1[1.9.3.1]	gga01100|gga00190|gga04260	Metabolic pathways - Gallus gallus (chicken)|Oxidative phosphorylation - Gallus gallus (chicken)|Cardiac muscle contraction - Gallus gallus (chicken)	MT:6645-8192	718.996	225.484	1.67296	2.45e-17	2.4e-15	UP
ENSGALG00000006802	LAMB2	laminin subunit beta-2 precursor [Source:RefSeq peptide;Acc:NP_989497]	-	-	K06243	laminin, beta 2[-]	gga04510|gga04512	Focal adhesion - Gallus gallus (chicken)|ECM-receptor interaction - Gallus gallus (chicken)	12:11573714-11594922	2.97396	0.776687	1.93698	2.77e-17	2.71e-15	UP
ENSGALG00000023828	LDHD	lactate dehydrogenase D [Source:HGNC Symbol;Acc:HGNC:19708]	GO:0005623|GO:0008152|GO:0003824|GO:0036094|GO:0043227|GO:0048037|GO:0016491|GO:0097159|GO:0005622|GO:0043231|GO:0000166|GO:0055114|GO:0050662|GO:0016614|GO:0005737|GO:0005739|GO:0050660	cell|metabolic process|catalytic activity|small molecule binding|membrane-bounded organelle|cofactor binding|oxidoreductase activity|organic cyclic compound binding|intracellular|intracellular membrane-bounded organelle|nucleotide binding|oxidation-reduction process|coenzyme binding|oxidoreductase activity, acting on CH-OH group of donors|cytoplasm|mitochondrion|flavin adenine dinucleotide binding	K00102	D-lactate dehydrogenase (cytochrome)[1.1.2.4]	gga00620	Pyruvate metabolism - Gallus gallus (chicken)	11:2019039-2026719	1.78686	0.287472	2.63593	3.03e-17	2.92e-15	UP
ENSGALG00000040062	-	-	-	-	-	-	-	-	AADN04008144.1:557-10068	23.2947	6.89624	1.75612	3.01e-17	2.92e-15	UP
ENSGALG00000037557	-	-	-	-	-	-	-	-	AADN04004883.1:84-14262	31.013	9.51733	1.70425	3.19e-17	3.06e-15	UP
ENSGALG00000041527	-	-	-	-	-	-	-	-	AADN04001305.1:23510-27380	3.0993	0.275257	3.49309	3.59e-17	3.42e-15	UP
ENSGALG00000008341	FURIN	furin, paired basic amino acid cleaving enzyme [Source:HGNC Symbol;Acc:HGNC:8568]	GO:0005576|GO:0008152|GO:0009987|GO:0016020|GO:0003824|GO:0071704|GO:0044237|GO:0005615|GO:0016787|GO:0019222|GO:0031224|GO:0019538|GO:0050790|GO:0031323|GO:0017171|GO:0043086|GO:0044092|GO:0008233|GO:0016021|GO:0051604|GO:0032269|GO:0010467|GO:0044267|GO:0008236|GO:0032268|GO:0006508|GO:0051246|GO:0045861|GO:0030162|GO:0052547|GO:0004252|GO:0016485|GO:0004175|GO:0010466|GO:0052548|GO:0010951	extracellular region|metabolic process|cellular process|membrane|catalytic activity|organic substance metabolic process|cellular metabolic process|extracellular space|hydrolase activity|regulation of metabolic process|intrinsic component of membrane|protein metabolic process|regulation of catalytic activity|regulation of cellular metabolic process|serine hydrolase activity|negative regulation of …	K01349	furin[3.4.21.75]	gga05164	Influenza A - Gallus gallus (chicken)	10:20127189-20157789	3.60923	0.91663	1.97728	3.68e-17	3.49e-15	UP
ENSGALG00000036306	-	-	-	-	-	-	-	-	2:67656214-67705313	0.0330992	1.51286	-5.51433	3.71e-17	3.5e-15	DOWN
ENSGALG00000040493	PTN	pleiotrophin [Source:HGNC Symbol;Acc:HGNC:9630]	-	-	-	-	-	-	1:57724423-57794404	1.76205	0.327575	2.42736	3.78e-17	3.54e-15	UP
ENSGALG00000008266	COL4A6	collagen type IV alpha 6 chain [Source:HGNC Symbol;Acc:HGNC:2208]	GO:0023052|GO:0032991|GO:0005576|GO:0009987|GO:0031012|GO:0005198|GO:0050896|GO:0005201|GO:0016043|GO:0043234|GO:0005578|GO:0005604|GO:0051716|GO:0010033|GO:0007154|GO:0007165|GO:0005581|GO:0005587|GO:0010243|GO:0007166|GO:0030198|GO:0071417|GO:0043200|GO:0071310|GO:0038065|GO:0007167|GO:0071230|GO:0038063|GO:0007169	signaling|macromolecular complex|extracellular region|cellular process|extracellular matrix|structural molecule activity|response to stimulus|extracellular matrix structural constituent|cellular component organization|protein complex|proteinaceous extracellular matrix|basement membrane|cellular response to stimulus|response to organic substance|cell communication|signal transduction|collagen trim…	K06237	collagen, type IV, alpha[-]	gga04510|gga04933|gga04512	Focal adhesion - Gallus gallus (chicken)|AGE-RAGE signaling pathway in diabetic complications - Gallus gallus (chicken)|ECM-receptor interaction - Gallus gallus (chicken)	4:14111920-14151756	1.08121	5.02506	-2.21649	3.82e-17	3.56e-15	DOWN
ENSGALG00000011404	-	Homeodomain-only protein [Source:UniProtKB/Swiss-Prot;Acc:Q8JHU0]	GO:0032502|GO:0005623|GO:0008152|GO:0009987|GO:0040007|GO:0050896|GO:0071704|GO:0006950|GO:0044237|GO:0043227|GO:0006807|GO:0048589|GO:0016043|GO:0009605|GO:0019222|GO:0050793|GO:0097159|GO:0005622|GO:0048856|GO:0009058|GO:0040008|GO:0045927|GO:0044767|GO:0009888|GO:0006139|GO:0043231|GO:0019538|GO:0030323|GO:0030324|GO:0051171|GO:0031323|GO:0048869|GO:0048639|GO:0006996|GO:0045597|GO:0048286|GO:…	developmental process|cell|metabolic process|cellular process|growth|response to stimulus|organic substance metabolic process|response to stress|cellular metabolic process|membrane-bounded organelle|nitrogen compound metabolic process|developmental growth|cellular component organization|response to external stimulus|regulation of metabolic process|regulation of developmental process|organic cycli…	-	-	-	-	4:49592536-49595831	10.6657	44.9191	-2.07435	4.31e-17	4e-15	DOWN
ENSGALG00000013548	GZMA	granzyme A precursor [Source:RefSeq peptide;Acc:NP_989788]	GO:0005623|GO:0008152|GO:0009987|GO:0003824|GO:0071704|GO:0044237|GO:0043227|GO:0006807|GO:0009056|GO:0016787|GO:0019222|GO:0005515|GO:0005622|GO:0006139|GO:0043231|GO:0019538|GO:0050790|GO:0010942|GO:0051171|GO:0031323|GO:0017171|GO:0010941|GO:0008219|GO:0043086|GO:0042802|GO:0044092|GO:0008233|GO:0046983|GO:1901360|GO:0044265|GO:0005634|GO:0006259|GO:0030163|GO:0032074|GO:0043067|GO:0051354|GO:…	cell|metabolic process|cellular process|catalytic activity|organic substance metabolic process|cellular metabolic process|membrane-bounded organelle|nitrogen compound metabolic process|catabolic process|hydrolase activity|regulation of metabolic process|protein binding|intracellular|nucleobase-containing compound metabolic process|intracellular membrane-bounded organelle|protein metabolic process…	K01352	granzyme A[3.4.21.78]	gga04080	Neuroactive ligand-receptor interaction - Gallus gallus (chicken)	Z:16662049-16666243	0.305102	4.62166	-3.92105	4.54e-17	4.19e-15	DOWN
ENSGALG00000040369	PFKFB3	6-phosphofructo-2-kinase/fructose-2,6-biphosphatase 3 [Source:HGNC Symbol;Acc:HGNC:8874]	-	-	K01103	6-phosphofructo-2-kinase / fructose-2,6-biphosphatase 3&#160;[3.1.3.46]	gga00051	Fructose and mannose metabolism - Gallus gallus (chicken)	1:3543236-3579756	36.3793	136.516	-1.90788	4.97e-17	4.55e-15	DOWN
ENSGALG00000000927	ANGPTL2	angiopoietin like 2 [Source:HGNC Symbol;Acc:HGNC:490]	GO:0005576|GO:0043227|GO:1903561|GO:0031982|GO:0070062	extracellular region|membrane-bounded organelle|extracellular vesicle|vesicle|extracellular exosome	-	-	-	-	17:10786882-10804616	18.5132	70.0176	-1.91917	5.06e-17	4.61e-15	DOWN
ENSGALG00000001633	DUSP26	dual specificity phosphatase 26 (putative) [Source:HGNC Symbol;Acc:HGNC:28161]	GO:0023052|GO:0005576|GO:0005623|GO:0008152|GO:0009987|GO:0016020|GO:0003824|GO:0050896|GO:0071704|GO:0012505|GO:0044237|GO:0043227|GO:0006807|GO:0016787|GO:0019222|GO:0023057|GO:0005515|GO:0005622|GO:0007155|GO:1903561|GO:0009058|GO:0031224|GO:0051716|GO:0023051|GO:0006139|GO:0043231|GO:0010646|GO:0019538|GO:0050790|GO:0051171|GO:0031982|GO:0031323|GO:0008134|GO:0002039|GO:0070062|GO:0030155|GO:…	signaling|extracellular region|cell|metabolic process|cellular process|membrane|catalytic activity|response to stimulus|organic substance metabolic process|endomembrane system|cellular metabolic process|membrane-bounded organelle|nitrogen compound metabolic process|hydrolase activity|regulation of metabolic process|negative regulation of signaling|protein binding|intracellular|cell adhesion|extra…	-	-	-	-	22:1636348-1640580	13.8656	3.33573	2.05544	5.47e-17	4.96e-15	UP
ENSGALG00000008321	RNPEPL1	arginyl aminopeptidase like 1 [Source:HGNC Symbol;Acc:HGNC:10079]	GO:0005623|GO:0008152|GO:0009987|GO:0016020|GO:0003824|GO:0071704|GO:0036094|GO:0044237|GO:0033218|GO:0006807|GO:0009056|GO:0016787|GO:0097159|GO:0005622|GO:0071944|GO:0005886|GO:0043169|GO:0019538|GO:0000166|GO:0003676|GO:0008233|GO:0005737|GO:0042277|GO:0006518|GO:0046872|GO:0043171|GO:0006508|GO:0046914|GO:0008237|GO:0008238|GO:0008235|GO:0008270|GO:0004177|GO:0070006	cell|metabolic process|cellular process|membrane|catalytic activity|organic substance metabolic process|small molecule binding|cellular metabolic process|amide binding|nitrogen compound metabolic process|catabolic process|hydrolase activity|organic cyclic compound binding|intracellular|cell periphery|plasma membrane|cation binding|protein metabolic process|nucleotide binding|nucleic acid binding|…	-	-	-	-	9:15761392-15773143	18.5386	4.34654	2.0926	6.11e-17	5.51e-15	UP
ENSGALG00000015720	CHODL	chondrolectin [Source:HGNC Symbol;Acc:HGNC:17807]	GO:0032502|GO:0005623|GO:0009987|GO:0016020|GO:0016043|GO:0050793|GO:0005622|GO:0048856|GO:0031224|GO:0044767|GO:0048869|GO:0007275|GO:0051128|GO:0045595|GO:2000026|GO:0016021|GO:0030030|GO:0048468|GO:0048731|GO:0005737|GO:0048471|GO:0030154|GO:0048666|GO:0007399|GO:0031175|GO:0031344|GO:0010975|GO:0030182|GO:0022008|GO:0050767|GO:0048699|GO:0045664	developmental process|cell|cellular process|membrane|cellular component organization|regulation of developmental process|intracellular|anatomical structure development|intrinsic component of membrane|single-organism developmental process|cellular developmental process|multicellular organism development|regulation of cellular component organization|regulation of cell differentiation|regulation of …	-	-	-	-	1:99543952-99573128	0.339186	3.40009	-3.32543	6.17e-17	5.53e-15	DOWN
ENSGALG00000011472	RPL37A	60S ribosomal protein L37a [Source:UniProtKB/Swiss-Prot;Acc:P32046]	GO:0032991|GO:0005576|GO:0005623|GO:0008152|GO:0009987|GO:0030054|GO:0005198|GO:0071704|GO:0030055|GO:0044237|GO:0043227|GO:0006807|GO:0003735|GO:0097159|GO:0005622|GO:1903561|GO:0009058|GO:1990904|GO:0043231|GO:0043169|GO:0019538|GO:0005912|GO:0031982|GO:0070062|GO:0044391|GO:0003676|GO:0044249|GO:0030529|GO:0005737|GO:0005634|GO:0005925|GO:0006518|GO:0005829|GO:0034645|GO:0010467|GO:0044267|GO:…	macromolecular complex|extracellular region|cell|metabolic process|cellular process|cell junction|structural molecule activity|organic substance metabolic process|cell-substrate junction|cellular metabolic process|membrane-bounded organelle|nitrogen compound metabolic process|structural constituent of ribosome|organic cyclic compound binding|intracellular|extracellular vesicle|biosynthetic proces…	K02921	large subunit ribosomal protein L37Ae[-]	gga03010	Ribosome - Gallus gallus (chicken)	7:23457913-23460551	271.378	997.043	-1.87735	7.05e-17	6.26e-15	DOWN
ENSGALG00000028971	NKIRAS2	NF-kappa-B inhibitor-interacting Ras-like protein 2 [Source:UniProtKB/Swiss-Prot;Acc:Q5ZJW6]	GO:0023052|GO:0005623|GO:0009987|GO:0016020|GO:0050896|GO:0036094|GO:0097159|GO:0005622|GO:0051716|GO:0001882|GO:0000166|GO:0007154|GO:0007165|GO:0005737|GO:0035556|GO:0032549|GO:0001883|GO:0017076|GO:0007264|GO:0005525|GO:0019001	signaling|cell|cellular process|membrane|response to stimulus|small molecule binding|organic cyclic compound binding|intracellular|cellular response to stimulus|nucleoside binding|nucleotide binding|cell communication|signal transduction|cytoplasm|intracellular signal transduction|ribonucleoside binding|purine nucleoside binding|purine nucleotide binding|small GTPase mediated signal transduction|…	-	-	-	-	27:5181433-5183586	15.4094	3.89109	1.98557	7.02e-17	6.26e-15	UP
ENSGALG00000016651	-	-	GO:0005623|GO:0008152|GO:0009987|GO:0003824|GO:0071704|GO:0044237|GO:0043227|GO:0048037|GO:0006807|GO:0009056|GO:0016491|GO:0005622|GO:0043231|GO:0006520|GO:0055114|GO:0050662|GO:0016614|GO:0005737|GO:0016616|GO:0005739|GO:0019752|GO:0008743|GO:0006566|GO:0006567	cell|metabolic process|cellular process|catalytic activity|organic substance metabolic process|cellular metabolic process|membrane-bounded organelle|cofactor binding|nitrogen compound metabolic process|catabolic process|oxidoreductase activity|intracellular|intracellular membrane-bounded organelle|cellular amino acid metabolic process|oxidation-reduction process|coenzyme binding|oxidoreductase ac…	K15789	threonine 3-dehydrogenase[1.1.1.103]	gga00260	Glycine, serine and threonine metabolism - Gallus gallus (chicken)	3:107634880-107643339	35.4272	10.123	1.80721	7.49e-17	6.61e-15	UP
ENSGALG00000006473	PLXNA4	plexin A4 [Source:HGNC Symbol;Acc:HGNC:9102]	GO:0023052|GO:0032502|GO:0040011|GO:0032991|GO:0004871|GO:0005623|GO:0009987|GO:0016020|GO:0040007|GO:0005215|GO:0050896|GO:0022857|GO:0040012|GO:0016049|GO:0048589|GO:0022892|GO:0016043|GO:0009605|GO:0048870|GO:0050793|GO:0048856|GO:0050795|GO:0009653|GO:0071944|GO:0040008|GO:0004872|GO:0043234|GO:0005886|GO:0031224|GO:0051716|GO:0044767|GO:0048588|GO:0007420|GO:0048532|GO:0005887|GO:0021602|GO:…	signaling|developmental process|locomotion|macromolecular complex|signal transducer activity|cell|cellular process|membrane|growth|transporter activity|response to stimulus|transmembrane transporter activity|regulation of locomotion|cell growth|developmental growth|substrate-specific transporter activity|cellular component organization|response to external stimulus|cell motility|regulation of dev…	-	-	-	-	1:2317554-2737972	4.71956	1.21358	1.95939	7.68e-17	6.74e-15	UP
ENSGALG00000035144	-	-	-	-	-	-	-	-	AADN04002010.1:19361-21445	23.7447	1.97505	3.58765	8.43e-17	7.36e-15	UP
ENSGALG00000003712	-	-	GO:0023052|GO:0032502|GO:0005623|GO:0008152|GO:0009987|GO:0050896|GO:0071704|GO:0012505|GO:0044237|GO:0008283|GO:0043227|GO:0005085|GO:0016043|GO:0019222|GO:0050793|GO:0023057|GO:0005622|GO:0007155|GO:0048856|GO:0051716|GO:0023051|GO:0044767|GO:0009888|GO:0043231|GO:0022607|GO:0010646|GO:0005768|GO:0019538|GO:0050790|GO:0098609|GO:0043085|GO:0031323|GO:0048869|GO:0016337|GO:0045597|GO:0010033|GO:…	signaling|developmental process|cell|metabolic process|cellular process|response to stimulus|organic substance metabolic process|endomembrane system|cellular metabolic process|cell proliferation|membrane-bounded organelle|guanyl-nucleotide exchange factor activity|cellular component organization|regulation of metabolic process|regulation of developmental process|negative regulation of signaling|i…	K06277	Rap guanine nucleotide exchange factor 1[-]	gga04510|gga04910	Focal adhesion - Gallus gallus (chicken)|Insulin signaling pathway - Gallus gallus (chicken)	17:6717452-6765406	12.3353	3.41771	1.85168	1.05e-16	9.17e-15	UP
ENSGALG00000002125	TMOD1	tropomodulin 1 [Source:HGNC Symbol;Acc:HGNC:11871]	GO:0032502|GO:0032991|GO:0005623|GO:0009987|GO:0016020|GO:0048646|GO:0043227|GO:0016043|GO:0044708|GO:0005515|GO:0005622|GO:0048856|GO:0044877|GO:0009653|GO:0071944|GO:0043234|GO:0005886|GO:0007626|GO:0044767|GO:0008180|GO:0009888|GO:0043231|GO:0022607|GO:0043034|GO:0008092|GO:0032970|GO:0032535|GO:0048869|GO:0043254|GO:0006996|GO:0030029|GO:0007275|GO:0002088|GO:0051128|GO:0030534|GO:0005938|GO:…	developmental process|macromolecular complex|cell|cellular process|membrane|anatomical structure formation involved in morphogenesis|membrane-bounded organelle|cellular component organization|single-organism behavior|protein binding|intracellular|anatomical structure development|macromolecular complex binding|anatomical structure morphogenesis|cell periphery|protein complex|plasma membrane|locomo…	-	-	-	-	Z:70791617-70807645	7.99261	32.5374	-2.02536	1.11e-16	9.6e-15	DOWN
ENSGALG00000028005	GADD45G	growth arrest and DNA damage inducible gamma [Source:HGNC Symbol;Acc:HGNC:4097]	GO:0023052|GO:0005623|GO:0008152|GO:0009987|GO:0050896|GO:0071704|GO:0006950|GO:0044237|GO:0043227|GO:0019222|GO:0005622|GO:0051716|GO:0023051|GO:0043231|GO:0010646|GO:0019538|GO:0050790|GO:0010942|GO:0043085|GO:0009967|GO:0031323|GO:0010941|GO:0007154|GO:0033554|GO:0008219|GO:0007165|GO:0009966|GO:0051726|GO:0023014|GO:0005737|GO:0007049|GO:0035556|GO:0032270|GO:0005634|GO:0051347|GO:0043067|GO:…	signaling|cell|metabolic process|cellular process|response to stimulus|organic substance metabolic process|response to stress|cellular metabolic process|membrane-bounded organelle|regulation of metabolic process|intracellular|cellular response to stimulus|regulation of signaling|intracellular membrane-bounded organelle|regulation of cell communication|protein metabolic process|regulation of catal…	K04402	growth arrest and DNA-damage-inducible protein[-]	gga04010|gga04068|gga04210|gga04110|gga04115	MAPK signaling pathway - Gallus gallus (chicken)|FoxO signaling pathway - Gallus gallus (chicken)|Apoptosis - Gallus gallus (chicken)|Cell cycle - Gallus gallus (chicken)|p53 signaling pathway - Gallus gallus (chicken)	Z:43730714-43732242	6.494	28.1074	-2.11377	1.15e-16	9.9e-15	DOWN
ENSGALG00000016785	IL1RL1	interleukin 1 receptor like 1 [Source:HGNC Symbol;Acc:HGNC:5998]	GO:0023052|GO:0005576|GO:0004871|GO:0002376|GO:0005623|GO:0008152|GO:0009987|GO:0016020|GO:0003824|GO:0031012|GO:0005215|GO:0050896|GO:0071704|GO:0006950|GO:0036094|GO:0051641|GO:0044237|GO:0006955|GO:0043227|GO:0002682|GO:0006807|GO:0022892|GO:0009986|GO:0009605|GO:0016787|GO:0019222|GO:0023057|GO:0005515|GO:0097159|GO:0005622|GO:0002683|GO:0002684|GO:0071944|GO:0009058|GO:0004872|GO:0005886|GO:…	signaling|extracellular region|signal transducer activity|immune system process|cell|metabolic process|cellular process|membrane|catalytic activity|extracellular matrix|transporter activity|response to stimulus|organic substance metabolic process|response to stress|small molecule binding|cellular localization|cellular metabolic process|immune response|membrane-bounded organelle|regulation of immu…	-	-	-	-	1:133946557-133969773	0.433992	2.85743	-2.71898	1.38e-16	1.18e-14	DOWN
ENSGALG00000044239	-	-	-	-	-	-	-	-	AADN04002522.1:1058-2100	11.1572	2.08808	2.41773	1.44e-16	1.23e-14	UP
ENSGALG00000007022	PGPEP1L	pyroglutamyl-peptidase I-like [Source:HGNC Symbol;Acc:HGNC:27080]	GO:0016209|GO:0005623|GO:0008152|GO:0009987|GO:0003824|GO:0050896|GO:0071704|GO:0006950|GO:0044237|GO:0043227|GO:0009056|GO:0016491|GO:0016787|GO:0097159|GO:0005622|GO:0004601|GO:0016684|GO:0043231|GO:0043169|GO:0006979|GO:0019538|GO:0098869|GO:0009636|GO:0008233|GO:0004096|GO:0042744|GO:0055114|GO:0072593|GO:0005737|GO:0020037|GO:0042743|GO:0005739|GO:0005829|GO:0000302|GO:0042542|GO:0046872|GO:…	antioxidant activity|cell|metabolic process|cellular process|catalytic activity|response to stimulus|organic substance metabolic process|response to stress|cellular metabolic process|membrane-bounded organelle|catabolic process|oxidoreductase activity|hydrolase activity|organic cyclic compound binding|intracellular|peroxidase activity|oxidoreductase activity, acting on peroxide as acceptor|intrac…	-	-	-	-	10:16687258-16689210	55.4297	14.6666	1.91812	1.54e-16	1.31e-14	UP
ENSGALG00000032845	ASB10	ankyrin repeat and SOCS box containing 10 [Source:HGNC Symbol;Acc:HGNC:17185]	-	-	-	-	-	-	2:156809-163262	19.3938	5.25518	1.88379	1.76e-16	1.49e-14	UP
ENSGALG00000009654	MLF1	myeloid leukemia factor 1 [Source:HGNC Symbol;Acc:HGNC:7125]	GO:0005623|GO:0008152|GO:0009987|GO:0071704|GO:0044237|GO:0043227|GO:0006807|GO:0019222|GO:0097159|GO:0005622|GO:0009058|GO:0006139|GO:0043231|GO:0051171|GO:0031323|GO:0003676|GO:0044249|GO:1901360|GO:0051252|GO:0005634|GO:0010468|GO:0034645|GO:0010467|GO:0016070|GO:0003677|GO:2001141|GO:0006351|GO:0006355|GO:0032774|GO:1903506	cell|metabolic process|cellular process|organic substance metabolic process|cellular metabolic process|membrane-bounded organelle|nitrogen compound metabolic process|regulation of metabolic process|organic cyclic compound binding|intracellular|biosynthetic process|nucleobase-containing compound metabolic process|intracellular membrane-bounded organelle|regulation of nitrogen compound metabolic pr…	-	-	-	-	9:22568320-22583670	46.9809	169.748	-1.85324	1.87e-16	1.57e-14	DOWN
ENSGALG00000040603	-	-	-	-	-	-	-	-	AADN04004822.1:12000-14362	85.742	26.8392	1.67566	2.16e-16	1.8e-14	UP
ENSGALG00000001717	SLC16A1	solute carrier family 16 member 1 [Source:HGNC Symbol;Acc:HGNC:10922]	GO:0023052|GO:0005576|GO:0005623|GO:0008152|GO:0009987|GO:0016020|GO:0005215|GO:0050896|GO:0071704|GO:0051641|GO:0022857|GO:0043227|GO:0022892|GO:0016043|GO:0009605|GO:0005622|GO:1903561|GO:0071944|GO:0051780|GO:0005886|GO:0031224|GO:0023051|GO:0046883|GO:0007017|GO:0043231|GO:0010646|GO:0045184|GO:0060341|GO:0005887|GO:0010817|GO:0031982|GO:0032880|GO:0006996|GO:0006810|GO:0070062|GO:0007154|GO:…	signaling|extracellular region|cell|metabolic process|cellular process|membrane|transporter activity|response to stimulus|organic substance metabolic process|cellular localization|transmembrane transporter activity|membrane-bounded organelle|substrate-specific transporter activity|cellular component organization|response to external stimulus|intracellular|extracellular vesicle|cell periphery|beha…	-	-	-	-	26:3611038-3625981	5.37276	1.39359	1.94686	2.27e-16	1.89e-14	UP
ENSGALG00000005448	MYL3	myosin light chain 3 [Source:HGNC Symbol;Acc:HGNC:7584]	GO:0043169|GO:0046872|GO:0005509	cation binding|metal ion binding|calcium ion binding	K12749	myosin light chain 3[-]	gga04261|gga04260	Adrenergic signaling in cardiomyocytes - Gallus gallus (chicken)|Cardiac muscle contraction - Gallus gallus (chicken)	2:3458925-3493540	0.0363414	1.57657	-5.43903	2.46e-16	2.03e-14	DOWN
ENSGALG00000042452	DPP4	dipeptidyl peptidase 4 [Source:HGNC Symbol;Acc:HGNC:3009]	GO:0008152|GO:0016020|GO:0003824|GO:0071704|GO:0016787|GO:0031224|GO:0019538|GO:0017171|GO:0008233|GO:0016021|GO:0008236|GO:0006508|GO:0004252|GO:0004175	metabolic process|membrane|catalytic activity|organic substance metabolic process|hydrolase activity|intrinsic component of membrane|protein metabolic process|serine hydrolase activity|peptidase activity|integral component of membrane|serine-type peptidase activity|proteolysis|serine-type endopeptidase activity|endopeptidase activity	-	-	-	-	7:21251160-21289953	1.07217	4.88237	-2.18705	2.47e-16	2.03e-14	DOWN
ENSGALG00000042321	LYN	LYN proto-oncogene, Src family tyrosine kinase [Source:HGNC Symbol;Acc:HGNC:6735]	GO:0023052|GO:0032502|GO:0040011|GO:0005576|GO:0002376|GO:0005623|GO:0008152|GO:0009987|GO:0016020|GO:0003824|GO:0050896|GO:0051707|GO:0071704|GO:0006950|GO:0012505|GO:0036094|GO:0051641|GO:0044237|GO:0008283|GO:0006955|GO:0040012|GO:0043227|GO:0019898|GO:0002682|GO:0002262|GO:0016740|GO:0016043|GO:0009605|GO:0048870|GO:0050900|GO:0019222|GO:0050793|GO:0023057|GO:0005515|GO:0097159|GO:0005622|GO:…	signaling|developmental process|locomotion|extracellular region|immune system process|cell|metabolic process|cellular process|membrane|catalytic activity|response to stimulus|response to other organism|organic substance metabolic process|response to stress|endomembrane system|small molecule binding|cellular localization|cellular metabolic process|cell proliferation|immune response|regulation of l…	-	-	-	-	2:111489591-111536777	2.43007	10.3238	-2.0869	2.97e-16	2.43e-14	DOWN
ENSGALG00000038801	ATP5B	ATP synthase, H+ transporting, mitochondrial F1 complex, beta polypeptide [Source:HGNC Symbol;Acc:HGNC:830]	-	-	K02133	F-type H+-transporting ATPase subunit beta[3.6.3.14]	gga01100|gga00190	Metabolic pathways - Gallus gallus (chicken)|Oxidative phosphorylation - Gallus gallus (chicken)	33:1630552-1633524	200.639	65.702	1.6106	3.08e-16	2.51e-14	UP
ENSGALG00000008439	-	-	GO:0023052|GO:0002376|GO:0009987|GO:0016020|GO:0050896|GO:0006950|GO:0006955|GO:0002682|GO:0002684|GO:0031224|GO:0051716|GO:0050778|GO:0006952|GO:0045087|GO:0002757|GO:0007154|GO:0050776|GO:0007165|GO:0002218|GO:0016021|GO:0007166|GO:0045089|GO:0045088|GO:0002764|GO:0002221	signaling|immune system process|cellular process|membrane|response to stimulus|response to stress|immune response|regulation of immune system process|positive regulation of immune system process|intrinsic component of membrane|cellular response to stimulus|positive regulation of immune response|defense response|innate immune response|immune response-activating signal transduction|cell communicati…	K06259	CD36 antigen[-]	gga04145|gga04512|gga04920|gga03320	Phagosome - Gallus gallus (chicken)|ECM-receptor interaction - Gallus gallus (chicken)|Adipocytokine signaling pathway - Gallus gallus (chicken)|PPAR signaling pathway - Gallus gallus (chicken)	1:11182192-11218268	4.76013	19.0735	-2.0025	3.42e-16	2.77e-14	DOWN
ENSGALG00000028810	CHCHD10	coiled-coil-helix-coiled-coil-helix domain containing 10 [Source:HGNC Symbol;Acc:HGNC:15559]	GO:0005623|GO:0008152|GO:0009987|GO:0003824|GO:0071704|GO:0043227|GO:0009056|GO:0016491|GO:0016043|GO:0005622|GO:0043231|GO:0006996|GO:0055114|GO:0016614|GO:0005737|GO:0005975|GO:0005634|GO:0016616|GO:0005739|GO:0016052|GO:0007005|GO:0047837|GO:0042732|GO:0019323|GO:0042843	cell|metabolic process|cellular process|catalytic activity|organic substance metabolic process|membrane-bounded organelle|catabolic process|oxidoreductase activity|cellular component organization|intracellular|intracellular membrane-bounded organelle|organelle organization|oxidation-reduction process|oxidoreductase activity, acting on CH-OH group of donors|cytoplasm|carbohydrate metabolic process…	-	-	-	-	15:8014553-8015183	116.632	34.4165	1.76079	3.47e-16	2.79e-14	UP
ENSGALG00000027353	C10orf71	chromosome 10 open reading frame 71 [Source:HGNC Symbol;Acc:HGNC:26973]	-	-	-	-	-	-	6:18673770-18678338	193.79	63.8254	1.60229	3.81e-16	3.06e-14	UP
ENSGALG00000017907	U4	U4 spliceosomal RNA [Source:RFAM;Acc:RF00015]	-	-	-	-	-	-	15:9439015-9439155	1.05777	27.0417	-4.6761	3.9e-16	3.12e-14	DOWN
ENSGALG00000004550	PPTC7	PTC7 protein phosphatase homolog [Source:HGNC Symbol;Acc:HGNC:30695]	GO:0005623|GO:0008152|GO:0009987|GO:0003824|GO:0071704|GO:0044237|GO:0043227|GO:0016787|GO:0005622|GO:0043231|GO:0019538|GO:0016788|GO:0005737|GO:0042578|GO:0005739|GO:0006796|GO:0043412|GO:0044267|GO:0036211|GO:0016791|GO:0006464|GO:0016311|GO:0004721|GO:0006470|GO:0004722	cell|metabolic process|cellular process|catalytic activity|organic substance metabolic process|cellular metabolic process|membrane-bounded organelle|hydrolase activity|intracellular|intracellular membrane-bounded organelle|protein metabolic process|hydrolase activity, acting on ester bonds|cytoplasm|phosphoric ester hydrolase activity|mitochondrion|phosphate-containing compound metabolic process|…	-	-	-	-	15:5997391-6012916	65.9464	19.903	1.72831	4.11e-16	3.27e-14	UP
ENSGALG00000004869	-	-	GO:0005623|GO:0008152|GO:0009987|GO:0003824|GO:0071704|GO:0043227|GO:0016740|GO:0016043|GO:0005622|GO:0009058|GO:0043231|GO:0022607|GO:0051536|GO:0043169|GO:0019538|GO:0019725|GO:0042592|GO:0016226|GO:0005737|GO:0044571|GO:0051537|GO:0005739|GO:0005759|GO:0051604|GO:0036455|GO:0010467|GO:0055082|GO:0051539|GO:0046872|GO:0006873|GO:0046914|GO:0050801|GO:0097428|GO:0005506|GO:0006875|GO:0008198|GO:…	cell|metabolic process|cellular process|catalytic activity|organic substance metabolic process|membrane-bounded organelle|transferase activity|cellular component organization|intracellular|biosynthetic process|intracellular membrane-bounded organelle|cellular component assembly|iron-sulfur cluster binding|cation binding|protein metabolic process|cellular homeostasis|homeostatic process|iron-sulfu…	-	-	-	-	15:6576367-6579410	32.7674	9.97523	1.71584	5.35e-16	4.23e-14	UP
ENSGALG00000007539	ANKRD2	ankyrin repeat domain 2 [Source:HGNC Symbol;Acc:HGNC:495]	GO:0023052|GO:0032502|GO:0032991|GO:0004871|GO:0005623|GO:0008152|GO:0009987|GO:0016020|GO:0050896|GO:0071704|GO:0006950|GO:0044237|GO:0008283|GO:0043227|GO:0006807|GO:0019222|GO:0050793|GO:0005515|GO:0005622|GO:0048856|GO:0044877|GO:0000785|GO:0009058|GO:0004872|GO:0031224|GO:0051716|GO:0023051|GO:0044767|GO:0003682|GO:0009888|GO:0006139|GO:0043231|GO:0010646|GO:0006979|GO:0051171|GO:0008092|GO:…	signaling|developmental process|macromolecular complex|signal transducer activity|cell|metabolic process|cellular process|membrane|response to stimulus|organic substance metabolic process|response to stress|cellular metabolic process|cell proliferation|membrane-bounded organelle|nitrogen compound metabolic process|regulation of metabolic process|regulation of developmental process|protein binding…	-	-	-	-	6:22313737-22316507	0.588414	5.75425	-3.28972	5.4e-16	4.25e-14	DOWN
ENSGALG00000028949	CORO6	coronin 6 [Source:HGNC Symbol;Acc:HGNC:21356]	GO:0005623|GO:0009987|GO:0016043|GO:0005515|GO:0005622|GO:0044877|GO:0008092|GO:0006996|GO:0030029|GO:0032403|GO:0030036|GO:0051015|GO:0003779|GO:0007010|GO:0005856|GO:0015629	cell|cellular process|cellular component organization|protein binding|intracellular|macromolecular complex binding|cytoskeletal protein binding|organelle organization|actin filament-based process|protein complex binding|actin cytoskeleton organization|actin filament binding|actin binding|cytoskeleton organization|cytoskeleton|actin cytoskeleton	-	-	-	-	19:6079158-6083665	74.9079	23.8539	1.65089	5.54e-16	4.34e-14	UP
ENSGALG00000042020	-	16 kDa beta-galactoside-binding lectin [Source:UniProtKB/Swiss-Prot;Acc:P23668]	-	-	-	-	-	-	4:50050413-50052876	7.32688	32.7819	-2.16163	5.59e-16	4.36e-14	DOWN
ENSGALG00000031943	-	-	-	-	-	-	-	-	AADN04016925.1:31-3592	0.893983	0	Inf	6.2e-16	4.81e-14	UP
ENSGALG00000012135	ATF4	activating transcription factor 4 [Source:HGNC Symbol;Acc:HGNC:786]	GO:0023052|GO:0032991|GO:0005623|GO:0008152|GO:0009987|GO:0048511|GO:0003824|GO:0050896|GO:0071704|GO:0006950|GO:0044237|GO:0043227|GO:0006807|GO:0016740|GO:0009605|GO:0007623|GO:0019222|GO:0042995|GO:0005515|GO:0097159|GO:0005622|GO:0003700|GO:0009058|GO:0043234|GO:0051716|GO:0006139|GO:0043231|GO:0006979|GO:0005667|GO:0010942|GO:0042594|GO:0051171|GO:1900408|GO:0031323|GO:0008134|GO:0010941|GO:…	signaling|macromolecular complex|cell|metabolic process|cellular process|rhythmic process|catalytic activity|response to stimulus|organic substance metabolic process|response to stress|cellular metabolic process|membrane-bounded organelle|nitrogen compound metabolic process|transferase activity|response to external stimulus|circadian rhythm|regulation of metabolic process|cell projection|protein …	K04374	cyclic AMP-dependent transcription factor ATF-4[-]	gga04010|gga04141|gga04210|gga04261|gga04912	MAPK signaling pathway - Gallus gallus (chicken)|Protein processing in endoplasmic reticulum - Gallus gallus (chicken)|Apoptosis - Gallus gallus (chicken)|Adrenergic signaling in cardiomyocytes - Gallus gallus (chicken)|GnRH signaling pathway - Gallus gallus (chicken)	1:50633582-50636513	176.876	58.5674	1.59457	6.69e-16	5.17e-14	UP
ENSGALG00000037269	PLEKHH3	pleckstrin homology, MyTH4 and FERM domain containing H3 [Source:HGNC Symbol;Acc:HGNC:26105]	-	-	-	-	-	-	27:5414456-5421053	6.76984	1.56945	2.10887	7.18e-16	5.52e-14	UP
ENSGALG00000005005	MIEF2	mitochondrial elongation factor 2 [Source:HGNC Symbol;Acc:HGNC:17920]	GO:0032502|GO:0005623|GO:0009987|GO:0016020|GO:0051641|GO:0043227|GO:0044089|GO:0016043|GO:0050793|GO:0031090|GO:0005622|GO:0048856|GO:0009653|GO:0019867|GO:0031224|GO:0090141|GO:0043231|GO:0022607|GO:0032388|GO:0045184|GO:0060341|GO:0031334|GO:0032880|GO:0043254|GO:0006996|GO:0090316|GO:0006810|GO:0051128|GO:0051222|GO:0016021|GO:0031966|GO:0061024|GO:0008104|GO:0051130|GO:0005737|GO:0005740|GO:…	developmental process|cell|cellular process|membrane|cellular localization|membrane-bounded organelle|positive regulation of cellular component biogenesis|cellular component organization|regulation of developmental process|organelle membrane|intracellular|anatomical structure development|anatomical structure morphogenesis|outer membrane|intrinsic component of membrane|positive regulation of mitoc…	-	-	-	-	14:5104842-5107494	19.5828	5.35376	1.87097	8.2e-16	6.28e-14	UP
ENSGALG00000040621	IL18R1	interleukin 18 receptor 1 [Source:HGNC Symbol;Acc:HGNC:5988]	GO:0023052|GO:0032502|GO:0004871|GO:0002376|GO:0009987|GO:0016020|GO:0050896|GO:0051641|GO:0006955|GO:0007155|GO:0048856|GO:0004872|GO:0031224|GO:0002520|GO:0051716|GO:0023051|GO:0044767|GO:0010646|GO:0032388|GO:0045184|GO:0098609|GO:0060341|GO:0002366|GO:0009967|GO:0048869|GO:0032880|GO:0016337|GO:0090316|GO:0046649|GO:0006810|GO:0010033|GO:0007154|GO:0002286|GO:0002263|GO:0007275|GO:1900182|GO:…	signaling|developmental process|signal transducer activity|immune system process|cellular process|membrane|response to stimulus|cellular localization|immune response|cell adhesion|anatomical structure development|receptor activity|intrinsic component of membrane|immune system development|cellular response to stimulus|regulation of signaling|single-organism developmental process|regulation of cell…	K05173	interleukin 18 receptor 1[-]	gga04060	Cytokine-cytokine receptor interaction - Gallus gallus (chicken)	1:133975526-133993302	0.670041	3.8527	-2.52355	8.44e-16	6.43e-14	DOWN
ENSGALG00000003433	-	-	GO:0008152|GO:0016020|GO:0003824|GO:0071704|GO:0016787|GO:0031224|GO:0043169|GO:0019538|GO:0008233|GO:0031225|GO:0046872|GO:0006508|GO:0008237|GO:0008238|GO:0016805|GO:0008235|GO:0004177|GO:0008239	metabolic process|membrane|catalytic activity|organic substance metabolic process|hydrolase activity|intrinsic component of membrane|cation binding|protein metabolic process|peptidase activity|anchored component of membrane|metal ion binding|proteolysis|metallopeptidase activity|exopeptidase activity|dipeptidase activity|metalloexopeptidase activity|aminopeptidase activity|dipeptidyl-peptidase ac…	-	-	-	-	11:3565749-3573871	1.47978	8.57389	-2.53456	8.5e-16	6.45e-14	DOWN
ENSGALG00000039080	-	-	-	-	K06256	CD44 antigen[-]	gga04512	ECM-receptor interaction - Gallus gallus (chicken)	5:18956776-19014765	1.57671	6.01088	-1.93066	8.89e-16	6.72e-14	DOWN
ENSGALG00000011405	SLC4A7	solute carrier family 4 member 7 [Source:HGNC Symbol;Acc:HGNC:11033]	GO:0005623|GO:0000003|GO:0022414|GO:0009987|GO:0016020|GO:0005215|GO:0022857|GO:0043227|GO:0022892|GO:0016043|GO:0005622|GO:0051321|GO:0071944|GO:0005886|GO:0031224|GO:0043231|GO:0019725|GO:0005887|GO:0006996|GO:0006810|GO:0042592|GO:0007059|GO:0022891|GO:0016021|GO:0031226|GO:0007126|GO:1903046|GO:0007049|GO:0055085|GO:0015075|GO:0005634|GO:0006811|GO:0005694|GO:0045132|GO:0055082|GO:0048285|GO:…	cell|reproduction|reproductive process|cellular process|membrane|transporter activity|transmembrane transporter activity|membrane-bounded organelle|substrate-specific transporter activity|cellular component organization|intracellular|meiotic cell cycle|cell periphery|plasma membrane|intrinsic component of membrane|intracellular membrane-bounded organelle|cellular homeostasis|integral component of…	-	-	-	-	2:38586294-38666471	4.50742	17.0143	-1.91637	8.99e-16	6.76e-14	DOWN
ENSGALG00000009703	NDUFS7	NADH:ubiquinone oxidoreductase core subunit S7 [Source:HGNC Symbol;Acc:HGNC:7714]	GO:0032991|GO:0005623|GO:0008152|GO:0009987|GO:0016020|GO:0003824|GO:0043227|GO:0048037|GO:0016491|GO:0016043|GO:0031090|GO:0005622|GO:0070469|GO:0043234|GO:1990204|GO:0043231|GO:0022607|GO:0051536|GO:0043169|GO:0019866|GO:0006996|GO:0045271|GO:0048038|GO:0016651|GO:0031966|GO:0055114|GO:0005737|GO:0005746|GO:0005740|GO:0006461|GO:0005747|GO:0016655|GO:0005739|GO:0051539|GO:0005743|GO:0046872|GO:…	macromolecular complex|cell|metabolic process|cellular process|membrane|catalytic activity|membrane-bounded organelle|cofactor binding|oxidoreductase activity|cellular component organization|organelle membrane|intracellular|respiratory chain|protein complex|oxidoreductase complex|intracellular membrane-bounded organelle|cellular component assembly|iron-sulfur cluster binding|cation binding|organe…	K03940	NADH dehydrogenase (ubiquinone) Fe-S protein 7[1.6.99.3]	gga01100|gga00190	Metabolic pathways - Gallus gallus (chicken)|Oxidative phosphorylation - Gallus gallus (chicken)	28:3192339-3195224	108.131	34.7069	1.63949	9.53e-16	7.13e-14	UP
ENSGALG00000032394	SEPW1	selenoprotein W [Source:RefSeq peptide;Acc:NP_001159799]	-	-	-	-	-	-	AADN04002423.1:12428-16067	72.6481	24.1976	1.58606	9.67e-16	7.21e-14	UP
ENSGALG00000036973	-	-	-	-	-	-	-	-	7:22269626-22272085	16.7636	4.00451	2.06563	1.05e-15	7.8e-14	UP
ENSGALG00000028871	SLC38A3	solute carrier family 38 member 3 [Source:HGNC Symbol;Acc:HGNC:18044]	GO:0023052|GO:0004871|GO:0005623|GO:0008152|GO:0009987|GO:0016020|GO:0003824|GO:0005215|GO:0050896|GO:0071704|GO:0006950|GO:0044237|GO:0022857|GO:0006807|GO:0022892|GO:0009605|GO:0016787|GO:0019222|GO:0071944|GO:0009058|GO:0004872|GO:0005886|GO:0031224|GO:0051716|GO:0006139|GO:0019538|GO:0042594|GO:0051171|GO:0005887|GO:0015238|GO:0031323|GO:0006810|GO:0007154|GO:0031668|GO:0033554|GO:0007165|GO:…	signaling|signal transducer activity|cell|metabolic process|cellular process|membrane|catalytic activity|transporter activity|response to stimulus|organic substance metabolic process|response to stress|cellular metabolic process|transmembrane transporter activity|nitrogen compound metabolic process|substrate-specific transporter activity|response to external stimulus|hydrolase activity|regulation…	-	-	-	-	12:3203801-3209305	4.28825	1.00993	2.08614	1.11e-15	8.22e-14	UP
ENSGALG00000009479	-	-	GO:0005623|GO:0005622|GO:0005737	cell|intracellular|cytoplasm	-	-	-	-	2:22939327-22944066	0.385494	2.23038	-2.53251	1.15e-15	8.48e-14	DOWN
ENSGALG00000032029	SRF	serum response factor [Source:HGNC Symbol;Acc:HGNC:11291]	-	-	K04378	serum response factor[-]	gga04010	MAPK signaling pathway - Gallus gallus (chicken)	3:4427436-4436079	22.9378	7.07995	1.69592	1.25e-15	9.11e-14	UP
ENSGALG00000032644	-	-	-	-	-	-	-	-	AADN04000849.1:6254-21708	7.10693	1.29529	2.45595	1.27e-15	9.24e-14	UP
ENSGALG00000007685	BCL9L	B-cell CLL/lymphoma 9-like [Source:HGNC Symbol;Acc:HGNC:23688]	GO:0023052|GO:0032502|GO:0005623|GO:0008152|GO:0009987|GO:0050896|GO:0071704|GO:0044237|GO:0043227|GO:0006807|GO:0016043|GO:0019222|GO:0050793|GO:0023057|GO:0005515|GO:0005622|GO:0048856|GO:0009653|GO:0009058|GO:0051716|GO:0023051|GO:0044767|GO:0009888|GO:0006139|GO:0043231|GO:0010646|GO:0010718|GO:0051171|GO:0031323|GO:0048869|GO:0045597|GO:0010033|GO:0007154|GO:0009968|GO:0007275|GO:0007165|GO:…	signaling|developmental process|cell|metabolic process|cellular process|response to stimulus|organic substance metabolic process|cellular metabolic process|membrane-bounded organelle|nitrogen compound metabolic process|cellular component organization|regulation of metabolic process|regulation of developmental process|negative regulation of signaling|protein binding|intracellular|anatomical struct…	-	-	-	-	24:5578946-5589603	3.22728	0.75421	2.09728	1.53e-15	1.11e-13	UP
ENSGALG00000014786	-	-	GO:0023052|GO:0032991|GO:0008152|GO:0009987|GO:0016020|GO:0050896|GO:0071704|GO:0044237|GO:0019898|GO:0030234|GO:0019222|GO:0043234|GO:0051716|GO:0050790|GO:0010828|GO:0019207|GO:0031323|GO:0006810|GO:0010033|GO:0007154|GO:0044255|GO:0009725|GO:0007165|GO:0019637|GO:0006629|GO:0005942|GO:0010243|GO:0007166|GO:0035014|GO:0008643|GO:2001275|GO:0032870|GO:0006796|GO:0043434|GO:0046486|GO:0071417|GO:…	signaling|macromolecular complex|metabolic process|cellular process|membrane|response to stimulus|organic substance metabolic process|cellular metabolic process|extrinsic component of membrane|enzyme regulator activity|regulation of metabolic process|protein complex|cellular response to stimulus|regulation of catalytic activity|positive regulation of glucose transport|kinase regulator activity|re…	K02649	phosphoinositide-3-kinase, regulatory subunit[-]	gga04810|gga04510|gga04150|gga05164|gga04068|gga04210|gga04261|gga04910|gga04620|gga04070|gga04933|gga04012|gga04914|gga04370	Regulation of actin cytoskeleton - Gallus gallus (chicken)|Focal adhesion - Gallus gallus (chicken)|mTOR signaling pathway - Gallus gallus (chicken)|Influenza A - Gallus gallus (chicken)|FoxO signaling pathway - Gallus gallus (chicken)|Apoptosis - Gallus gallus (chicken)|Adrenergic signaling in cardiomyocytes - Gallus gallus (chicken)|Insulin signaling pathway - Gallus gallus (chicken)|Toll-like …	Z:21646751-21656155	35.3585	124.659	-1.81786	1.58e-15	1.14e-13	DOWN
ENSGALG00000016142	-	-	GO:0002376|GO:0005623|GO:0009987|GO:0003824|GO:0050896|GO:0051707|GO:0006950|GO:0036094|GO:0006955|GO:0043227|GO:0016043|GO:0009605|GO:0016787|GO:0005515|GO:0097159|GO:0005622|GO:0044877|GO:0009607|GO:0006952|GO:0043231|GO:0045087|GO:0001882|GO:0051607|GO:0008092|GO:0006996|GO:0000166|GO:0098542|GO:0009615|GO:0016817|GO:0032403|GO:0005737|GO:0032549|GO:0005634|GO:0015631|GO:0001883|GO:0048285|GO:…	immune system process|cell|cellular process|catalytic activity|response to stimulus|response to other organism|response to stress|small molecule binding|immune response|membrane-bounded organelle|cellular component organization|response to external stimulus|hydrolase activity|protein binding|organic cyclic compound binding|intracellular|macromolecular complex binding|response to biotic stimulus|d…	K14754	interferon-induced GTP-binding protein Mx1[-]	gga05164	Influenza A - Gallus gallus (chicken)	1:108921073-108942022	1.14483	5.64513	-2.30188	1.59e-15	1.14e-13	DOWN
ENSGALG00000041459	DDIT4	DNA damage inducible transcript 4 [Source:HGNC Symbol;Acc:HGNC:24944]	-	-	K08270	DNA-damage-inducible transcript 4[-]	gga04150	mTOR signaling pathway - Gallus gallus (chicken)	6:11459153-11459905	65.2582	19.0475	1.77656	1.64e-15	1.18e-13	UP
ENSGALG00000032079	MT-CYB	Cytochrome b [Source:UniProtKB/Swiss-Prot;Acc:P18946]	GO:0032991|GO:0004871|GO:0009055|GO:0005623|GO:0008152|GO:0009987|GO:0016020|GO:0003824|GO:0005215|GO:0071704|GO:0044237|GO:0022857|GO:0043227|GO:0006807|GO:0016491|GO:0022892|GO:0031090|GO:0005622|GO:0070469|GO:0004872|GO:0043234|GO:1990204|GO:0031224|GO:0006139|GO:0043231|GO:0043169|GO:0019866|GO:0022900|GO:0045275|GO:0016679|GO:0006810|GO:0031301|GO:0019637|GO:0004888|GO:0022891|GO:0016021|GO:…	macromolecular complex|signal transducer activity|electron carrier activity|cell|metabolic process|cellular process|membrane|catalytic activity|transporter activity|organic substance metabolic process|cellular metabolic process|transmembrane transporter activity|membrane-bounded organelle|nitrogen compound metabolic process|oxidoreductase activity|substrate-specific transporter activity|organelle…	K00412	ubiquinol-cytochrome c reductase cytochrome b subunit[-]	gga01100|gga00190|gga04260	Metabolic pathways - Gallus gallus (chicken)|Oxidative phosphorylation - Gallus gallus (chicken)|Cardiac muscle contraction - Gallus gallus (chicken)	MT:14893-16035	147.726	48.9761	1.59278	1.73e-15	1.23e-13	UP
ENSGALG00000028612	-	-	GO:0032991|GO:0005623|GO:0003824|GO:0036094|GO:0016787|GO:0005515|GO:0097159|GO:0005622|GO:0043234|GO:0001882|GO:0008092|GO:0000166|GO:0016459|GO:0016817|GO:0032549|GO:0001883|GO:0003779|GO:0017076|GO:0005856|GO:0016818|GO:0032559|GO:0016462|GO:0015629|GO:0005524|GO:0017111|GO:0003774	macromolecular complex|cell|catalytic activity|small molecule binding|hydrolase activity|protein binding|organic cyclic compound binding|intracellular|protein complex|nucleoside binding|cytoskeletal protein binding|nucleotide binding|myosin complex|hydrolase activity, acting on acid anhydrides|ribonucleoside binding|purine nucleoside binding|actin binding|purine nucleotide binding|cytoskeleton|hy…	K10352	myosin heavy chain[-]	gga04530	Tight junction - Gallus gallus (chicken)	18:669084-688349	9.00886	2.88274	1.64391	1.79e-15	1.27e-13	UP
ENSGALG00000025672	SNORD97	Small nucleolar RNA SNORD97 [Source:RFAM;Acc:RF01291]	-	-	-	-	-	-	5:8759167-8759327	201.739	58.1293	1.79515	1.88e-15	1.33e-13	UP
ENSGALG00000033932	BF1	-	GO:0002376|GO:0005623|GO:0016020|GO:0003823|GO:0071944|GO:0005886|GO:0031224|GO:0019882|GO:0016021	immune system process|cell|membrane|antigen binding|cell periphery|plasma membrane|intrinsic component of membrane|antigen processing and presentation|integral component of membrane	K06751	major histocompatibility complex, class I[-]	gga05168|gga04145|gga04514	Herpes simplex infection - Gallus gallus (chicken)|Phagosome - Gallus gallus (chicken)|Cell adhesion molecules (CAMs) - Gallus gallus (chicken)	16:87661-89904	10.194	2.99261	1.76824	1.9e-15	1.34e-13	UP
ENSGALG00000001926	HSPB1	heat shock protein family B (small) member 1 [Source:HGNC Symbol;Acc:HGNC:5246]	GO:0023052|GO:0032502|GO:0040011|GO:0005576|GO:0005623|GO:0008152|GO:0009987|GO:0030054|GO:0016020|GO:0031012|GO:0050896|GO:0048646|GO:0051707|GO:0071704|GO:0006950|GO:0030055|GO:0044237|GO:0005615|GO:0040012|GO:0048520|GO:0043227|GO:0009605|GO:0048870|GO:0030234|GO:0019222|GO:0050793|GO:0023057|GO:0005515|GO:0097159|GO:0005622|GO:0007155|GO:0048856|GO:0050795|GO:1903561|GO:0009653|GO:0071944|GO:…	signaling|developmental process|locomotion|extracellular region|cell|metabolic process|cellular process|cell junction|membrane|extracellular matrix|response to stimulus|anatomical structure formation involved in morphogenesis|response to other organism|organic substance metabolic process|response to stress|cell-substrate junction|cellular metabolic process|extracellular space|regulation of locomo…	K04455	heat shock protein beta-1[-]	gga04010|gga04370	MAPK signaling pathway - Gallus gallus (chicken)|VEGF signaling pathway - Gallus gallus (chicken)	19:4228616-4230508	70.3602	21.6928	1.69754	1.92e-15	1.35e-13	UP
ENSGALG00000032143	CRISPLD2	cysteine rich secretory protein LCCL domain containing 2 [Source:HGNC Symbol;Acc:HGNC:25248]	-	-	-	-	-	-	11:17142610-17163354	10.5681	2.5338	2.06035	1.95e-15	1.36e-13	UP
ENSGALG00000015691	SMC2	structural maintenance of chromosomes 2 [Source:HGNC Symbol;Acc:HGNC:14011]	GO:0032991|GO:0005576|GO:0005623|GO:0000003|GO:0022414|GO:0009987|GO:0031012|GO:0005198|GO:0036094|GO:0005201|GO:0043227|GO:0016043|GO:0005515|GO:0097159|GO:0005622|GO:0007155|GO:1903561|GO:0051321|GO:0043234|GO:0005578|GO:0050877|GO:0043231|GO:0001882|GO:0031982|GO:0006996|GO:0070062|GO:0000166|GO:0070192|GO:0007059|GO:0031589|GO:0007126|GO:0046983|GO:0005737|GO:1903046|GO:0010032|GO:0007049|GO:…	macromolecular complex|extracellular region|cell|reproduction|reproductive process|cellular process|extracellular matrix|structural molecule activity|small molecule binding|extracellular matrix structural constituent|membrane-bounded organelle|cellular component organization|protein binding|organic cyclic compound binding|intracellular|cell adhesion|extracellular vesicle|meiotic cell cycle|protei…	-	-	-	-	Z:66464325-66488192	1.34567	5.73648	-2.09184	1.96e-15	1.37e-13	DOWN
ENSGALG00000027188	SREBF1	sterol regulatory element binding transcription factor 1 [Source:HGNC Symbol;Acc:HGNC:11289]	GO:0023052|GO:0032502|GO:0005623|GO:0008152|GO:0009987|GO:0048511|GO:0016020|GO:0050896|GO:0071704|GO:0006950|GO:0051641|GO:0044237|GO:0043227|GO:0006807|GO:0009056|GO:0006914|GO:0016043|GO:0009605|GO:0007623|GO:0019222|GO:0023057|GO:0005515|GO:0097159|GO:0005622|GO:0044877|GO:0003700|GO:0009058|GO:0051051|GO:0051716|GO:0023051|GO:0044767|GO:0003682|GO:0006139|GO:0045834|GO:0046883|GO:0043231|GO:…	signaling|developmental process|cell|metabolic process|cellular process|rhythmic process|membrane|response to stimulus|organic substance metabolic process|response to stress|cellular localization|cellular metabolic process|membrane-bounded organelle|nitrogen compound metabolic process|catabolic process|autophagy|cellular component organization|response to external stimulus|circadian rhythm|regula…	K07197	sterol regulatory element-binding transcription factor 1[-]	gga04910	Insulin signaling pathway - Gallus gallus (chicken)	14:4936539-4946817	1.75627	0.304917	2.52602	2.21e-15	1.53e-13	UP
ENSGALG00000017120	SACS	sacsin molecular chaperone [Source:HGNC Symbol;Acc:HGNC:10519]	GO:0005623|GO:0009987|GO:0043227|GO:0016043|GO:0005515|GO:0005622|GO:0044877|GO:0043231|GO:0022607|GO:0031072|GO:0090083|GO:0051128|GO:0051087|GO:0032403|GO:0005737|GO:0090084|GO:0005634|GO:0070628|GO:0005739|GO:0030544	cell|cellular process|membrane-bounded organelle|cellular component organization|protein binding|intracellular|macromolecular complex binding|intracellular membrane-bounded organelle|cellular component assembly|heat shock protein binding|regulation of inclusion body assembly|regulation of cellular component organization|chaperone binding|protein complex binding|cytoplasm|negative regulation of in…	-	-	-	-	1:177637907-177668206	11.9524	41.3188	-1.7895	2.22e-15	1.53e-13	DOWN
ENSGALG00000041266	CNN1	Gallus gallus calponin 1, basic, smooth muscle (CNN1), mRNA. [Source:RefSeq mRNA;Acc:NM_205516]	GO:0005623|GO:0009987|GO:0030054|GO:0030055|GO:0008283|GO:0016043|GO:0005515|GO:0005622|GO:0005912|GO:0008092|GO:0005516|GO:0006996|GO:0042127|GO:0030029|GO:0008285|GO:0033002|GO:0030036|GO:0005925|GO:0048660|GO:0048662|GO:0048659|GO:0003779|GO:0007010|GO:0005856|GO:0031032|GO:1904706	cell|cellular process|cell junction|cell-substrate junction|cell proliferation|cellular component organization|protein binding|intracellular|adherens junction|cytoskeletal protein binding|calmodulin binding|organelle organization|regulation of cell proliferation|actin filament-based process|negative regulation of cell proliferation|muscle cell proliferation|actin cytoskeleton organization|focal a…	-	-	-	-	AADN04001212.1:17158-19578	1.48483	9.66131	-2.70193	2.45e-15	1.69e-13	DOWN
ENSGALG00000000151	ADAMTS19	ADAM metallopeptidase with thrombospondin type 1 motif 19 [Source:HGNC Symbol;Acc:HGNC:17111]	GO:0005576|GO:0008152|GO:0003824|GO:0031012|GO:0071704|GO:0016787|GO:0005578|GO:0043169|GO:0019538|GO:0008233|GO:0046872|GO:0006508|GO:0046914|GO:0008237|GO:0004175|GO:0008270|GO:0004222	extracellular region|metabolic process|catalytic activity|extracellular matrix|organic substance metabolic process|hydrolase activity|proteinaceous extracellular matrix|cation binding|protein metabolic process|peptidase activity|metal ion binding|proteolysis|transition metal ion binding|metallopeptidase activity|endopeptidase activity|zinc ion binding|metalloendopeptidase activity	-	-	-	-	Z:45324844-45485330	1.33325	5.43106	-2.02629	2.49e-15	1.7e-13	DOWN
ENSGALG00000008141	COL4A5	collagen type IV alpha 5 chain [Source:HGNC Symbol;Acc:HGNC:2207]	GO:0023052|GO:0032502|GO:0040011|GO:0032991|GO:0005576|GO:0004871|GO:0005623|GO:0008152|GO:0009987|GO:0045202|GO:0016020|GO:0003824|GO:0031012|GO:0005198|GO:0050896|GO:0071704|GO:0006950|GO:0012505|GO:0036094|GO:0005201|GO:0044237|GO:0042175|GO:0040012|GO:0043227|GO:0031594|GO:0016740|GO:0016043|GO:0048870|GO:0005605|GO:0050793|GO:0031090|GO:0097159|GO:0005622|GO:0048856|GO:0016853|GO:0040017|GO:…	signaling|developmental process|locomotion|macromolecular complex|extracellular region|signal transducer activity|cell|metabolic process|cellular process|synapse|membrane|catalytic activity|extracellular matrix|structural molecule activity|response to stimulus|organic substance metabolic process|response to stress|endomembrane system|small molecule binding|extracellular matrix structural constitu…	K06237	collagen, type IV, alpha[-]	gga04510|gga04933|gga04512	Focal adhesion - Gallus gallus (chicken)|AGE-RAGE signaling pathway in diabetic complications - Gallus gallus (chicken)|ECM-receptor interaction - Gallus gallus (chicken)	4:13955889-14009116	1.24376	5.15747	-2.05196	2.67e-15	1.82e-13	DOWN
ENSGALG00000040776	-	-	-	-	-	-	-	-	AADN04002423.1:9275-10716	14.7891	1.82735	3.01671	2.72e-15	1.84e-13	UP
ENSGALG00000038722	-	-	-	-	-	-	-	-	6:16410180-16445464	31.2644	9.62844	1.69915	2.75e-15	1.86e-13	UP
ENSGALG00000044326	-	-	-	-	-	-	-	-	LGE64:638465-713910	1.67199	6.33092	-1.92085	3.15e-15	2.12e-13	DOWN
ENSGALG00000010391	MMRN1	multimerin 1 [Source:HGNC Symbol;Acc:HGNC:7178]	GO:0031012|GO:0050896|GO:0006950|GO:0009611|GO:0050878|GO:0007599|GO:0007596|GO:0042060	extracellular matrix|response to stimulus|response to stress|response to wounding|regulation of body fluid levels|hemostasis|blood coagulation|wound healing	-	-	-	-	4:35737241-35779227	0.791863	3.90625	-2.30246	3.67e-15	2.45e-13	DOWN
ENSGALG00000014656	RPRD2	regulation of nuclear pre-mRNA domain containing 2 [Source:RefSeq peptide;Acc:NP_001012950]	-	-	-	-	-	-	25:2348799-2367573	2.93155	0.902495	1.69968	3.67e-15	2.45e-13	UP
ENSGALG00000003644	-	-	GO:0005623|GO:0016020|GO:0008289|GO:0071944|GO:0005886|GO:0043169|GO:0005543|GO:0005544|GO:0046872|GO:0005509	cell|membrane|lipid binding|cell periphery|plasma membrane|cation binding|phospholipid binding|calcium-dependent phospholipid binding|metal ion binding|calcium ion binding	-	-	-	-	10:4364155-4365882	0.334571	3.54836	-3.40677	3.73e-15	2.48e-13	DOWN
ENSGALG00000030436	MT-ND3	NADH-ubiquinone oxidoreductase chain 3 [Source:UniProtKB/Swiss-Prot;Acc:P18938]	GO:0032991|GO:0005623|GO:0008152|GO:0009987|GO:0016020|GO:0003824|GO:0071704|GO:0044237|GO:0043227|GO:0006807|GO:0016491|GO:0031090|GO:0005622|GO:0070469|GO:0043234|GO:1990204|GO:0031224|GO:0006139|GO:0043231|GO:0019866|GO:0022900|GO:0045271|GO:0019637|GO:0016021|GO:0016651|GO:0006091|GO:0031966|GO:1901657|GO:0055114|GO:1901360|GO:0005737|GO:0005746|GO:0005740|GO:0005747|GO:0009116|GO:0016655|GO:…	macromolecular complex|cell|metabolic process|cellular process|membrane|catalytic activity|organic substance metabolic process|cellular metabolic process|membrane-bounded organelle|nitrogen compound metabolic process|oxidoreductase activity|organelle membrane|intracellular|respiratory chain|protein complex|oxidoreductase complex|intrinsic component of membrane|nucleobase-containing compound metab…	K03880	NADH-ubiquinone oxidoreductase chain 3[1.6.5.3]	gga01100|gga00190	Metabolic pathways - Gallus gallus (chicken)|Oxidative phosphorylation - Gallus gallus (chicken)	MT:10776-11126	320.846	106.16	1.59565	4.21e-15	2.79e-13	UP
ENSGALG00000009652	-	-	-	-	-	-	-	-	3:20387409-20480206	8.78654	2.68497	1.71039	5.07e-15	3.34e-13	UP
ENSGALG00000014835	C7	complement C7 [Source:HGNC Symbol;Acc:HGNC:1346]	GO:0032991|GO:0005576|GO:0002376|GO:0005623|GO:0016020|GO:0050896|GO:0006955|GO:0043227|GO:1903561|GO:0071944|GO:0043234|GO:0005886|GO:0031224|GO:0005887|GO:0031982|GO:0070062|GO:0016021|GO:0046930|GO:0031226|GO:0005579	macromolecular complex|extracellular region|immune system process|cell|membrane|response to stimulus|immune response|membrane-bounded organelle|extracellular vesicle|cell periphery|protein complex|plasma membrane|intrinsic component of membrane|integral component of plasma membrane|vesicle|extracellular exosome|integral component of membrane|pore complex|intrinsic component of plasma membrane|mem…	-	-	-	-	Z:12937309-12956457	7.10225	25.8152	-1.86188	5.18e-15	3.4e-13	DOWN
ENSGALG00000014686	FBN2	fibrillin 2 [Source:HGNC Symbol;Acc:HGNC:3604]	GO:0032502|GO:0005576|GO:0005623|GO:0009987|GO:0031012|GO:0005198|GO:0050896|GO:0005201|GO:0005622|GO:0048856|GO:0009653|GO:0005578|GO:0051716|GO:0043169|GO:0010033|GO:0090287|GO:0005737|GO:0070848|GO:0046872|GO:0071310|GO:0071363|GO:0005509	developmental process|extracellular region|cell|cellular process|extracellular matrix|structural molecule activity|response to stimulus|extracellular matrix structural constituent|intracellular|anatomical structure development|anatomical structure morphogenesis|proteinaceous extracellular matrix|cellular response to stimulus|cation binding|response to organic substance|regulation of cellular resp…	-	-	-	-	Z:56764456-56924146	0.261526	1.3441	-2.36161	5.85e-15	3.83e-13	DOWN
ENSGALG00000014569	PNPLA2	patatin like phospholipase domain containing 2 [Source:HGNC Symbol;Acc:HGNC:30802]	GO:0005623|GO:0008152|GO:0009987|GO:0016020|GO:0003824|GO:0071704|GO:0044237|GO:0009056|GO:0016043|GO:0016787|GO:0019222|GO:0005622|GO:0010888|GO:0045834|GO:0031323|GO:0006996|GO:0044255|GO:0042592|GO:0010891|GO:0016788|GO:0006629|GO:0019915|GO:0005737|GO:0010883|GO:0016042|GO:0090207|GO:0016298|GO:0005829|GO:0046486|GO:0050996|GO:0050994|GO:0005811|GO:0019216|GO:0030730|GO:0034389|GO:0052689|GO:…	cell|metabolic process|cellular process|membrane|catalytic activity|organic substance metabolic process|cellular metabolic process|catabolic process|cellular component organization|hydrolase activity|regulation of metabolic process|intracellular|negative regulation of lipid storage|positive regulation of lipid metabolic process|regulation of cellular metabolic process|organelle organization|cellu…	K16816	patatin-like phospholipase domain-containing protein 2[3.1.1.3]	gga01100|gga00561	Metabolic pathways - Gallus gallus (chicken)|Glycerolipid metabolism - Gallus gallus (chicken)	5:15758209-15779721	14.4232	51.6079	-1.8392	6.47e-15	4.22e-13	DOWN
ENSGALG00000021395	-	-	GO:0016020|GO:0003824|GO:0005215|GO:0036094|GO:0016787|GO:0097159|GO:0031224|GO:0001882|GO:0006810|GO:0000166|GO:0016021|GO:0016817|GO:0032549|GO:0001883|GO:0017076|GO:0016818|GO:0032559|GO:0016462|GO:0005524|GO:0017111|GO:0016887	membrane|catalytic activity|transporter activity|small molecule binding|hydrolase activity|organic cyclic compound binding|intrinsic component of membrane|nucleoside binding|transport|nucleotide binding|integral component of membrane|hydrolase activity, acting on acid anhydrides|ribonucleoside binding|purine nucleoside binding|purine nucleotide binding|hydrolase activity, acting on acid anhydride…	K05651	ATP-binding cassette, subfamily A (ABC1), member 9[-]	gga02010	ABC transporters - Gallus gallus (chicken)	18:7999197-8020520	2.20369	8.32593	-1.91769	7.84e-15	5.09e-13	DOWN
ENSGALG00000017819	SNORA71	Small nucleolar RNA SNORA71 [Source:RFAM;Acc:RF00056]	-	-	-	-	-	-	10:1262891-1263022	232.217	68.7121	1.75684	8.55e-15	5.53e-13	UP
ENSGALG00000028158	Fgf7	fibroblast growth factor 7 [Source:HGNC Symbol;Acc:HGNC:3685]	GO:0023052|GO:0032502|GO:0040011|GO:0005576|GO:0005623|GO:0008152|GO:0009987|GO:0016020|GO:0040007|GO:0042056|GO:0003824|GO:0050896|GO:0071704|GO:0012505|GO:0051641|GO:0044237|GO:0008283|GO:0040012|GO:0043227|GO:0006807|GO:0009056|GO:0048589|GO:0016043|GO:0009605|GO:0048870|GO:0016787|GO:0019222|GO:0050793|GO:0005515|GO:0005622|GO:0048856|GO:0009653|GO:0040017|GO:0009058|GO:0031224|GO:0051716|GO:…	signaling|developmental process|locomotion|extracellular region|cell|metabolic process|cellular process|membrane|growth|chemoattractant activity|catalytic activity|response to stimulus|organic substance metabolic process|endomembrane system|cellular localization|cellular metabolic process|cell proliferation|regulation of locomotion|membrane-bounded organelle|nitrogen compound metabolic process|ca…	K04358	fibroblast growth factor[-]	gga04010|gga04810	MAPK signaling pathway - Gallus gallus (chicken)|Regulation of actin cytoskeleton - Gallus gallus (chicken)	10:10538345-10565443	5.74961	25.6192	-2.15569	9.11e-15	5.87e-13	DOWN
ENSGALG00000017040	-	-	GO:0005576|GO:0002376|GO:0008152|GO:0009987|GO:0003824|GO:0050896|GO:0071704|GO:0006950|GO:0044237|GO:0005615|GO:0006955|GO:0002682|GO:0009605|GO:0030234|GO:0016787|GO:0019222|GO:0002684|GO:0050778|GO:0006952|GO:0019538|GO:0050790|GO:0006959|GO:0031323|GO:0017171|GO:0006956|GO:0050776|GO:0043086|GO:0044092|GO:0008233|GO:0009611|GO:0004857|GO:0002920|GO:0006954|GO:0010468|GO:0030449|GO:0051604|GO:…	extracellular region|immune system process|metabolic process|cellular process|catalytic activity|response to stimulus|organic substance metabolic process|response to stress|cellular metabolic process|extracellular space|immune response|regulation of immune system process|response to external stimulus|enzyme regulator activity|hydrolase activity|regulation of metabolic process|positive regulation …	-	-	-	-	1:171268903-171314194	0.438712	2.00973	-2.19566	9.31e-15	5.98e-13	DOWN
ENSGALG00000005204	-	-	-	-	K00799	glutathione S-transferase[2.5.1.18]	gga00480|gga00980|gga00982	Glutathione metabolism - Gallus gallus (chicken)|Metabolism of xenobiotics by cytochrome P450 - Gallus gallus (chicken)|Drug metabolism - cytochrome P450 - Gallus gallus (chicken)	15:8146019-8151711	2.12817	9.74443	-2.19497	9.88e-15	6.32e-13	DOWN
ENSGALG00000041826	S100A6	Protein S100-A6 [Source:UniProtKB/Swiss-Prot;Acc:Q98953]	GO:0005576|GO:0005623|GO:0009987|GO:0016020|GO:0012505|GO:0043227|GO:0019898|GO:0042995|GO:0005515|GO:0005622|GO:0031252|GO:1903561|GO:0071944|GO:0005886|GO:0051302|GO:0051301|GO:0043231|GO:0043169|GO:0001726|GO:0008092|GO:0044548|GO:0005635|GO:0031982|GO:0031234|GO:0009898|GO:0070062|GO:0048306|GO:0042802|GO:0046983|GO:0019899|GO:0005737|GO:0051781|GO:0019897|GO:0007049|GO:0048471|GO:0005634|GO:…	extracellular region|cell|cellular process|membrane|endomembrane system|membrane-bounded organelle|extrinsic component of membrane|cell projection|protein binding|intracellular|cell leading edge|extracellular vesicle|cell periphery|plasma membrane|regulation of cell division|cell division|intracellular membrane-bounded organelle|cation binding|ruffle|cytoskeletal protein binding|S100 protein bind…	-	-	-	-	25:1874283-1875569	14.4056	58.7593	-2.02819	1.06e-14	6.78e-13	DOWN
ENSGALG00000044832	-	-	-	-	-	-	-	-	Z:39808982-39809938	24.7903	89.0155	-1.84428	1.07e-14	6.78e-13	DOWN
ENSGALG00000037156	-	-	-	-	-	-	-	-	2:56277588-56282752	0.468171	3.84412	-3.03755	1.12e-14	7.07e-13	DOWN
ENSGALG00000042686	-	-	-	-	-	-	-	-	8:27880432-27881903	5.05159	0.825869	2.61275	1.15e-14	7.27e-13	UP
ENSGALG00000002318	LVRN	laeverin [Source:HGNC Symbol;Acc:HGNC:26904]	GO:0023052|GO:0005623|GO:0008152|GO:0009987|GO:0016020|GO:0003824|GO:0050896|GO:0071704|GO:0044237|GO:0033218|GO:0006807|GO:0009056|GO:0016787|GO:0005622|GO:0071944|GO:0004872|GO:0005886|GO:0051716|GO:0043169|GO:0019538|GO:0006810|GO:0007154|GO:0007165|GO:0008233|GO:0038024|GO:0005737|GO:0008217|GO:0007267|GO:0042277|GO:0005044|GO:0006518|GO:0008015|GO:0016192|GO:0046872|GO:0043171|GO:0006508|GO:…	signaling|cell|metabolic process|cellular process|membrane|catalytic activity|response to stimulus|organic substance metabolic process|cellular metabolic process|amide binding|nitrogen compound metabolic process|catabolic process|hydrolase activity|intracellular|cell periphery|receptor activity|plasma membrane|cellular response to stimulus|cation binding|protein metabolic process|transport|cell c…	-	-	-	-	Z:72837940-72873809	0.355208	1.90564	-2.42354	1.21e-14	7.62e-13	DOWN
ENSGALG00000039450	SOS1	SOS Ras/Rac guanine nucleotide exchange factor 1 [Source:HGNC Symbol;Acc:HGNC:11187]	-	-	K03099	son of sevenless[-]	gga04010|gga04810|gga04510|gga04150|gga04068|gga04910|gga04540|gga04012|gga04912|gga04320	MAPK signaling pathway - Gallus gallus (chicken)|Regulation of actin cytoskeleton - Gallus gallus (chicken)|Focal adhesion - Gallus gallus (chicken)|mTOR signaling pathway - Gallus gallus (chicken)|FoxO signaling pathway - Gallus gallus (chicken)|Insulin signaling pathway - Gallus gallus (chicken)|Gap junction - Gallus gallus (chicken)|ErbB signaling pathway - Gallus gallus (chicken)|GnRH signali…	3:16622267-16663179	22.2612	7.46932	1.57548	1.49e-14	9.34e-13	UP
ENSGALG00000030890	RRS1	ribosome biogenesis regulator homolog [Source:HGNC Symbol;Acc:HGNC:17083]	-	-	-	-	-	-	2:115487420-115488492	4.22918	0.341835	3.62901	1.51e-14	9.41e-13	UP
ENSGALG00000002605	MRPL17	mitochondrial ribosomal protein L17 [Source:HGNC Symbol;Acc:HGNC:14053]	GO:0032991|GO:0005623|GO:0008152|GO:0009987|GO:0016020|GO:0003824|GO:0005198|GO:0071704|GO:0044237|GO:0043227|GO:0006807|GO:0016740|GO:0016043|GO:0003735|GO:0031090|GO:0005515|GO:0005622|GO:0009058|GO:1990904|GO:0043231|GO:0019538|GO:0019866|GO:0005761|GO:0006996|GO:0044255|GO:0044391|GO:0044249|GO:0031966|GO:0006629|GO:0030529|GO:0019904|GO:0005737|GO:0005740|GO:0005762|GO:0006518|GO:0005739|GO:…	macromolecular complex|cell|metabolic process|cellular process|membrane|catalytic activity|structural molecule activity|organic substance metabolic process|cellular metabolic process|membrane-bounded organelle|nitrogen compound metabolic process|transferase activity|cellular component organization|structural constituent of ribosome|organelle membrane|protein binding|intracellular|biosynthetic pro…	K02879	large subunit ribosomal protein L17[-]	gga03010	Ribosome - Gallus gallus (chicken)	Z:9297783-9298741	35.7251	10.627	1.74921	1.52e-14	9.43e-13	UP
ENSGALG00000003377	-	-	-	-	-	-	-	-	13:10431193-10437750	5.29297	1.43659	1.88142	1.73e-14	1.07e-12	UP
ENSGALG00000017191	-	-	-	-	-	-	-	-	1:182851318-182865385	1.14174	5.876	-2.3636	1.79e-14	1.1e-12	DOWN
ENSGALG00000042534	NFATC1	nuclear factor of activated T-cells 1 [Source:HGNC Symbol;Acc:HGNC:7775]	-	-	K04446	nuclear factor of activated T-cells, cytoplasmic 1[-]	gga04010|gga04310|gga04933	MAPK signaling pathway - Gallus gallus (chicken)|Wnt signaling pathway - Gallus gallus (chicken)|AGE-RAGE signaling pathway in diabetic complications - Gallus gallus (chicken)	2:56746642-56868269	29.6815	10.1461	1.54864	1.89e-14	1.16e-12	UP
ENSGALG00000035249	-	-	-	-	-	-	-	-	AADN04001257.1:12610-16365	0.0772362	1.33608	-4.11259	1.93e-14	1.18e-12	DOWN
ENSGALG00000039842	STK19	serine/threonine kinase 19 [Source:HGNC Symbol;Acc:HGNC:11398]	-	-	-	-	-	-	AADN04004686.1:21-8051	1.18162	0.184079	2.68237	2.01e-14	1.22e-12	UP
ENSGALG00000042589	TMEM167B	transmembrane protein 167B [Source:HGNC Symbol;Acc:HGNC:30187]	-	-	-	-	-	-	26:1136062-1137165	24.7447	6.01324	2.04091	2.23e-14	1.36e-12	UP
ENSGALG00000003770	ANXA2	Annexin A2 [Source:UniProtKB/Swiss-Prot;Acc:P17785]	GO:0032502|GO:0032991|GO:0005576|GO:0005623|GO:0008152|GO:0009987|GO:0016020|GO:0040007|GO:0031012|GO:0005215|GO:0071704|GO:0022857|GO:0043227|GO:0048589|GO:0022892|GO:0030234|GO:0019222|GO:0050793|GO:0005515|GO:0048856|GO:0009653|GO:0008289|GO:0071944|GO:0043234|GO:0005886|GO:0005578|GO:0031224|GO:0005604|GO:0046790|GO:0044767|GO:0009888|GO:0043169|GO:0019538|GO:0050790|GO:0019725|GO:0008092|GO:…	developmental process|macromolecular complex|extracellular region|cell|metabolic process|cellular process|membrane|growth|extracellular matrix|transporter activity|organic substance metabolic process|transmembrane transporter activity|membrane-bounded organelle|developmental growth|substrate-specific transporter activity|enzyme regulator activity|regulation of metabolic process|regulation of deve…	-	-	-	-	10:5019352-5044352	6.31347	22.095	-1.80721	2.4e-14	1.45e-12	DOWN
ENSGALG00000004745	NATD1	Protein NATD1 [Source:UniProtKB/Swiss-Prot;Acc:Q5ZJI6]	-	-	-	-	-	-	14:4544154-4550391	3.1973	0.692398	2.20718	2.9e-14	1.75e-12	UP
ENSGALG00000046130	-	-	-	-	-	-	-	-	18:3737835-3740420	3.24703	16.0343	-2.30397	3e-14	1.8e-12	DOWN
ENSGALG00000015253	COL8A1	collagen type VIII alpha 1 chain [Source:HGNC Symbol;Acc:HGNC:2215]	GO:0032502|GO:0040011|GO:0032991|GO:0005576|GO:0005623|GO:0008152|GO:0009987|GO:0016020|GO:0003824|GO:0031012|GO:0050896|GO:0048646|GO:0071704|GO:0006950|GO:0012505|GO:0044237|GO:0008283|GO:0042175|GO:0043227|GO:0009056|GO:0016740|GO:0016043|GO:0009605|GO:0042995|GO:0031090|GO:0005622|GO:0007155|GO:0048856|GO:1903561|GO:0009653|GO:0009058|GO:0005789|GO:0043234|GO:0031224|GO:0051716|GO:0044767|GO:…	developmental process|locomotion|macromolecular complex|extracellular region|cell|metabolic process|cellular process|membrane|catalytic activity|extracellular matrix|response to stimulus|anatomical structure formation involved in morphogenesis|organic substance metabolic process|response to stress|endomembrane system|cellular metabolic process|cell proliferation|nuclear outer membrane-endoplasmic…	-	-	-	-	1:84257313-84344008	1.15238	4.78399	-2.05359	3.14e-14	1.88e-12	DOWN
ENSGALG00000038667	MRPS12	mitochondrial ribosomal protein S12 [Source:HGNC Symbol;Acc:HGNC:10380]	-	-	-	-	-	-	32:11859-12566	24.9817	5.98017	2.06261	3.27e-14	1.95e-12	UP
ENSGALG00000010745	HMGB2	high mobility group box 2 [Source:HGNC Symbol;Acc:HGNC:5000]	GO:0023052|GO:0032502|GO:0040011|GO:0032991|GO:0005576|GO:0002376|GO:0005623|GO:0000003|GO:0008152|GO:0022414|GO:0009987|GO:0042056|GO:0050896|GO:0051707|GO:0071704|GO:0006950|GO:0044237|GO:0008283|GO:0005615|GO:0006955|GO:0043227|GO:0002682|GO:0006807|GO:0002262|GO:0016043|GO:0009605|GO:0019953|GO:0048870|GO:0003006|GO:0019222|GO:0050793|GO:0023057|GO:0005515|GO:0097159|GO:0005622|GO:0048856|GO:…	signaling|developmental process|locomotion|macromolecular complex|extracellular region|immune system process|cell|reproduction|metabolic process|reproductive process|cellular process|chemoattractant activity|response to stimulus|response to other organism|organic substance metabolic process|response to stress|cellular metabolic process|cell proliferation|extracellular space|immune response|membra…	-	-	-	-	4:43583240-43585370	1.88731	9.57799	-2.34339	3.61e-14	2.14e-12	DOWN
ENSGALG00000004960	FBN1	fibrillin 1 [Source:HGNC Symbol;Acc:HGNC:3603]	GO:0023052|GO:0032502|GO:0005576|GO:0002376|GO:0005623|GO:0008152|GO:0009987|GO:0031012|GO:0005198|GO:0050896|GO:0071704|GO:0005201|GO:0044237|GO:0005615|GO:0043227|GO:0044089|GO:0002682|GO:0006807|GO:0016043|GO:0019222|GO:0050793|GO:0023057|GO:0005515|GO:0097159|GO:0005622|GO:0007155|GO:0048856|GO:0002683|GO:0044877|GO:0003700|GO:1903561|GO:0009653|GO:0009058|GO:0060090|GO:0005578|GO:0005604|GO:…	signaling|developmental process|extracellular region|immune system process|cell|metabolic process|cellular process|extracellular matrix|structural molecule activity|response to stimulus|organic substance metabolic process|extracellular matrix structural constituent|cellular metabolic process|extracellular space|membrane-bounded organelle|positive regulation of cellular component biogenesis|regula…	-	-	-	-	10:10168070-10300782	27.0661	88.3914	-1.70742	3.74e-14	2.22e-12	DOWN
ENSGALG00000021220	PPP1R3D	protein phosphatase 1 regulatory subunit 3D [Source:HGNC Symbol;Acc:HGNC:9294]	-	-	-	-	-	-	20:7060118-7061480	12.0104	3.32389	1.85333	3.77e-14	2.22e-12	UP
ENSGALG00000007619	UBALD1	UBA like domain containing 1 [Source:HGNC Symbol;Acc:HGNC:29576]	-	-	-	-	-	-	14:12448204-12455053	14.8012	3.84024	1.94645	3.78e-14	2.22e-12	UP
ENSGALG00000030027	MCAM	cell surface glycoprotein MUC18 precursor [Source:RefSeq peptide;Acc:NP_001004768]	-	-	-	-	-	-	24:4208870-4217491	3.18067	0.894255	1.83057	3.91e-14	2.29e-12	UP
ENSGALG00000001626	UTS2R	urotensin 2 receptor [Source:HGNC Symbol;Acc:HGNC:4468]	GO:0023052|GO:0004871|GO:0005623|GO:0009987|GO:0016020|GO:0050896|GO:0071944|GO:0004872|GO:0005886|GO:0031224|GO:0051716|GO:0005887|GO:0007154|GO:0007165|GO:0004888|GO:0016021|GO:0031226|GO:0008217|GO:0007186|GO:0004930|GO:0008015|GO:0008528|GO:0035150|GO:0001604|GO:0007200|GO:0042312|GO:0050880|GO:0007218|GO:0042311	signaling|signal transducer activity|cell|cellular process|membrane|response to stimulus|cell periphery|receptor activity|plasma membrane|intrinsic component of membrane|cellular response to stimulus|integral component of plasma membrane|cell communication|signal transduction|transmembrane signaling receptor activity|integral component of membrane|intrinsic component of plasma membrane|regulation…	K04241	urotensin 2 receptor[-]	gga04080	Neuroactive ligand-receptor interaction - Gallus gallus (chicken)	18:3697635-3702015	0.809406	4.59775	-2.50599	4.35e-14	2.54e-12	DOWN
ENSGALG00000011856	FMC1	formation of mitochondrial complex V assembly factor 1 homolog [Source:HGNC Symbol;Acc:HGNC:26946]	GO:0005623|GO:0008152|GO:0009987|GO:0071704|GO:0008283|GO:0043227|GO:0009056|GO:0019222|GO:0005622|GO:0043231|GO:0042127|GO:0006629|GO:0005737|GO:0050673|GO:0016042|GO:0005739|GO:0050678|GO:0050995|GO:0050994|GO:0019216|GO:0044342|GO:0061469	cell|metabolic process|cellular process|organic substance metabolic process|cell proliferation|membrane-bounded organelle|catabolic process|regulation of metabolic process|intracellular|intracellular membrane-bounded organelle|regulation of cell proliferation|lipid metabolic process|cytoplasm|epithelial cell proliferation|lipid catabolic process|mitochondrion|regulation of epithelial cell prolife…	-	-	-	-	1:49141973-49142442	13.614	1.68122	3.01751	5.13e-14	2.98e-12	UP
ENSGALG00000039749	-	-	-	-	-	-	-	-	AADN04021351.1:200-2539	13.4518	3.16548	2.0873	5.41e-14	3.14e-12	UP
ENSGALG00000042894	SLC25A39	solute carrier family 25 member 39 [Source:HGNC Symbol;Acc:HGNC:24279]	GO:0005623|GO:0016020|GO:0043227|GO:0005622|GO:0031224|GO:0043231|GO:0016021|GO:0005737|GO:0005739	cell|membrane|membrane-bounded organelle|intracellular|intrinsic component of membrane|intracellular membrane-bounded organelle|integral component of membrane|cytoplasm|mitochondrion	-	-	-	-	27:3167837-3172249	7.80588	2.26869	1.7827	5.51e-14	3.18e-12	UP
ENSGALG00000015624	VCAN	versican [Source:HGNC Symbol;Acc:HGNC:2464]	GO:0032502|GO:0005576|GO:0005623|GO:0009987|GO:0016020|GO:0031012|GO:0005615|GO:0043227|GO:0005622|GO:0044767|GO:0043231|GO:0043169|GO:0048869|GO:0001503|GO:0030154|GO:0046872|GO:0001649|GO:0005509	developmental process|extracellular region|cell|cellular process|membrane|extracellular matrix|extracellular space|membrane-bounded organelle|intracellular|single-organism developmental process|intracellular membrane-bounded organelle|cation binding|cellular developmental process|ossification|cell differentiation|metal ion binding|osteoblast differentiation|calcium ion binding	K06793	versican core protein[-]	gga04514	Cell adhesion molecules (CAMs) - Gallus gallus (chicken)	Z:62650853-62756712	2.78314	9.33253	-1.74556	5.65e-14	3.24e-12	DOWN
ENSGALG00000037761	-	-	-	-	-	-	-	-	4:64765847-64876536	6.15908	22.4837	-1.86809	5.64e-14	3.24e-12	DOWN
ENSGALG00000028928	LCAT	lecithin-cholesterol acyltransferase [Source:HGNC Symbol;Acc:HGNC:6522]	GO:0032991|GO:0005576|GO:0008152|GO:0009987|GO:0003824|GO:0071704|GO:0044237|GO:0005615|GO:0043227|GO:0006807|GO:0016740|GO:0016043|GO:0032994|GO:0005515|GO:1903561|GO:0009058|GO:0097006|GO:0016746|GO:0022607|GO:0090107|GO:1901615|GO:0019538|GO:0031982|GO:0006810|GO:0070062|GO:0044255|GO:0019637|GO:0051128|GO:0042592|GO:0034185|GO:0044249|GO:0006629|GO:1901360|GO:0034364|GO:0034380|GO:0006869|GO:…	macromolecular complex|extracellular region|metabolic process|cellular process|catalytic activity|organic substance metabolic process|cellular metabolic process|extracellular space|membrane-bounded organelle|nitrogen compound metabolic process|transferase activity|cellular component organization|protein-lipid complex|protein binding|extracellular vesicle|biosynthetic process|regulation of plasma …	K00650	lecithin-cholesterol acyltransferase[2.3.1.43]	gga00564	Glycerophospholipid metabolism - Gallus gallus (chicken)	11:1094450-1100820	0.676951	4.0751	-2.58971	5.7e-14	3.26e-12	DOWN
ENSGALG00000016105	DYSF	dysferlin [Source:HGNC Symbol;Acc:HGNC:3097]	GO:0005576|GO:0005623|GO:0009987|GO:0016020|GO:0050896|GO:0006950|GO:0012505|GO:0043227|GO:0016043|GO:0042995|GO:0005622|GO:0031252|GO:1903561|GO:0008289|GO:0071944|GO:0005886|GO:0031224|GO:0043231|GO:0005768|GO:0043169|GO:0031982|GO:0006996|GO:0005543|GO:0006810|GO:0070062|GO:0016021|GO:0009611|GO:0061024|GO:0030315|GO:0010256|GO:0042383|GO:0097708|GO:0005737|GO:0030027|GO:0061025|GO:0016192|GO:…	extracellular region|cell|cellular process|membrane|response to stimulus|response to stress|endomembrane system|membrane-bounded organelle|cellular component organization|cell projection|intracellular|cell leading edge|extracellular vesicle|lipid binding|cell periphery|plasma membrane|intrinsic component of membrane|intracellular membrane-bounded organelle|endosome|cation binding|vesicle|organell…	-	-	-	-	4:91217010-91267485	14.9256	5.13378	1.53969	5.97e-14	3.4e-12	UP
ENSGALG00000016363	ACP1	Low molecular weight phosphotyrosine protein phosphatase [Source:UniProtKB/Swiss-Prot;Acc:Q5ZKG5]	GO:0005576|GO:0005623|GO:0008152|GO:0009987|GO:0016020|GO:0003824|GO:0071704|GO:0044237|GO:0043227|GO:0016787|GO:0005622|GO:1903561|GO:0071944|GO:0005886|GO:0019538|GO:0031982|GO:0009898|GO:0070062|GO:0016788|GO:0005737|GO:0042578|GO:0006796|GO:0043412|GO:0044267|GO:0036211|GO:0016791|GO:0006464|GO:0016311|GO:0004721|GO:0006470|GO:0003993|GO:0035335|GO:0004725|GO:0004726	extracellular region|cell|metabolic process|cellular process|membrane|catalytic activity|organic substance metabolic process|cellular metabolic process|membrane-bounded organelle|hydrolase activity|intracellular|extracellular vesicle|cell periphery|plasma membrane|protein metabolic process|vesicle|cytoplasmic side of plasma membrane|extracellular exosome|hydrolase activity, acting on ester bonds|…	K14394	low molecular weight phosphotyrosine protein phosphatase[3.1.3.48]	gga01100|gga00730	Metabolic pathways - Gallus gallus (chicken)|Thiamine metabolism - Gallus gallus (chicken)	3:92285169-92322399	11.3743	37.5626	-1.72352	6.85e-14	3.89e-12	DOWN
ENSGALG00000042750	ND1	NADH-ubiquinone oxidoreductase chain 1 [Source:UniProtKB/Swiss-Prot;Acc:P18936]	GO:0032991|GO:0005623|GO:0008152|GO:0009987|GO:0016020|GO:0003824|GO:0071704|GO:0044237|GO:0043227|GO:0006807|GO:0016491|GO:0031090|GO:0005622|GO:0070469|GO:0043234|GO:1990204|GO:0031224|GO:0006139|GO:0043231|GO:0019866|GO:0022900|GO:0045271|GO:0019637|GO:0016021|GO:0016651|GO:0006091|GO:0031966|GO:1901657|GO:0055114|GO:1901360|GO:0005737|GO:0005746|GO:0005740|GO:0005747|GO:0009116|GO:0016655|GO:…	macromolecular complex|cell|metabolic process|cellular process|membrane|catalytic activity|organic substance metabolic process|cellular metabolic process|membrane-bounded organelle|nitrogen compound metabolic process|oxidoreductase activity|organelle membrane|intracellular|respiratory chain|protein complex|oxidoreductase complex|intrinsic component of membrane|nucleobase-containing compound metab…	K03878	NADH-ubiquinone oxidoreductase chain 1[1.6.5.3]	gga01100|gga00190	Metabolic pathways - Gallus gallus (chicken)|Oxidative phosphorylation - Gallus gallus (chicken)	MT:4050-5024	59.0909	19.8494	1.57384	6.88e-14	3.89e-12	UP
ENSGALG00000032997	EMILIN2	elastin microfibril interfacer 2 [Source:HGNC Symbol;Acc:HGNC:19881]	-	-	-	-	-	-	2:101321072-101355884	1.95451	6.85032	-1.80937	6.91e-14	3.9e-12	DOWN
ENSGALG00000012229	RPS29	ribosomal protein S29 [Source:HGNC Symbol;Acc:HGNC:10419]	GO:0032991|GO:0005576|GO:0005623|GO:0008152|GO:0009987|GO:0030054|GO:0005198|GO:0071704|GO:0030055|GO:0044237|GO:0043227|GO:0006807|GO:0003735|GO:0005622|GO:1903561|GO:0009058|GO:1990904|GO:0043169|GO:0019538|GO:0005912|GO:0031982|GO:0070062|GO:0044391|GO:0044249|GO:0030529|GO:0005737|GO:0005925|GO:0006518|GO:0005829|GO:0034645|GO:0010467|GO:0044267|GO:0046872|GO:0015935|GO:0005840|GO:0046914|GO:…	macromolecular complex|extracellular region|cell|metabolic process|cellular process|cell junction|structural molecule activity|organic substance metabolic process|cell-substrate junction|cellular metabolic process|membrane-bounded organelle|nitrogen compound metabolic process|structural constituent of ribosome|intracellular|extracellular vesicle|biosynthetic process|ribonucleoprotein complex|cati…	K02980	small subunit ribosomal protein S29e[-]	gga03010	Ribosome - Gallus gallus (chicken)	5:57721101-57721662	414.175	147.347	1.49102	6.99e-14	3.93e-12	UP
ENSGALG00000038952	MTFP1	mitochondrial fission process 1 [Source:HGNC Symbol;Acc:HGNC:26945]	-	-	-	-	-	-	15:10861674-10862837	11.1258	1.42642	2.96343	7.19e-14	4.02e-12	UP
ENSGALG00000005849	PPDPF	pancreatic progenitor cell differentiation and proliferation factor [Source:HGNC Symbol;Acc:HGNC:16142]	GO:0032502|GO:0009987|GO:0048856|GO:0044767|GO:0031016|GO:0048869|GO:0007275|GO:0048732|GO:0048731|GO:0048513|GO:0031017|GO:0030154|GO:0055123|GO:0045165|GO:0001708	developmental process|cellular process|anatomical structure development|single-organism developmental process|pancreas development|cellular developmental process|multicellular organism development|gland development|system development|animal organ development|exocrine pancreas development|cell differentiation|digestive system development|cell fate commitment|cell fate specification	-	-	-	-	20:9221057-9223364	115.595	39.9826	1.53163	7.51e-14	4.19e-12	UP
ENSGALG00000002015	-	-	GO:0023052|GO:0005576|GO:0005623|GO:0009987|GO:0007269|GO:0051641|GO:0043227|GO:0016043|GO:0044708|GO:0042995|GO:0044297|GO:0005622|GO:1903561|GO:0007626|GO:0023051|GO:0043025|GO:0036477|GO:0010646|GO:0050804|GO:0045184|GO:0060341|GO:0031982|GO:0006810|GO:0070062|GO:0007154|GO:0032940|GO:0050808|GO:0030534|GO:0001505|GO:0043005|GO:0008344|GO:0008104|GO:0005737|GO:0046928|GO:0007267|GO:0006811|GO:…	signaling|extracellular region|cell|cellular process|neurotransmitter secretion|cellular localization|membrane-bounded organelle|cellular component organization|single-organism behavior|cell projection|cell body|intracellular|extracellular vesicle|locomotory behavior|regulation of signaling|neuronal cell body|somatodendritic compartment|regulation of cell communication|modulation of synaptic tran…	-	-	-	-	6:2607718-2614857	7.04801	1.05879	2.7348	7.72e-14	4.3e-12	UP
ENSGALG00000037249	KCNQ5	potassium voltage-gated channel subfamily Q member 5 [Source:HGNC Symbol;Acc:HGNC:6299]	-	-	-	-	-	-	3:81841281-82100026	20.6385	6.91194	1.57818	8.05e-14	4.46e-12	UP
ENSGALG00000012992	WNK1	WNK lysine deficient protein kinase 1 [Source:HGNC Symbol;Acc:HGNC:14540]	GO:0023052|GO:0005623|GO:0008152|GO:0009987|GO:0003824|GO:0050896|GO:0071704|GO:0036094|GO:0044237|GO:0016740|GO:0097159|GO:0005622|GO:0051716|GO:0019538|GO:0001882|GO:0032411|GO:0006810|GO:0000166|GO:0007154|GO:0007165|GO:0042592|GO:2000021|GO:0016772|GO:0043270|GO:0005737|GO:0055085|GO:0016301|GO:0035556|GO:0032549|GO:0034767|GO:0022898|GO:0006811|GO:0006796|GO:0005829|GO:0043412|GO:0001883|GO:…	signaling|cell|metabolic process|cellular process|catalytic activity|response to stimulus|organic substance metabolic process|small molecule binding|cellular metabolic process|transferase activity|organic cyclic compound binding|intracellular|cellular response to stimulus|protein metabolic process|nucleoside binding|positive regulation of transporter activity|transport|nucleotide binding|cell com…	-	-	-	-	1:60503911-60601007	25.5293	9.16956	1.47723	8.3e-14	4.59e-12	UP
ENSGALG00000004771	C1QB	complement C1q B chain [Source:HGNC Symbol;Acc:HGNC:1242]	GO:0032502|GO:0032991|GO:0005576|GO:0002376|GO:0008152|GO:0050896|GO:0071704|GO:0005615|GO:0006955|GO:0043227|GO:0002682|GO:0005515|GO:0048856|GO:1903561|GO:0002684|GO:0043234|GO:0044767|GO:0072562|GO:0050778|GO:0019538|GO:0006959|GO:0031982|GO:0070062|GO:0006956|GO:0007275|GO:0050776|GO:0005581|GO:0042802|GO:0046983|GO:0002250|GO:0048839|GO:0048731|GO:0007423|GO:0048513|GO:0006958|GO:0043583|GO:…	developmental process|macromolecular complex|extracellular region|immune system process|metabolic process|response to stimulus|organic substance metabolic process|extracellular space|immune response|membrane-bounded organelle|regulation of immune system process|protein binding|anatomical structure development|extracellular vesicle|positive regulation of immune system process|protein complex|singl…	-	-	-	-	21:6083120-6085216	1.47552	6.7686	-2.19763	8.87e-14	4.88e-12	DOWN
ENSGALG00000042814	FAM195B	Protein FAM195B [Source:UniProtKB/Swiss-Prot;Acc:Q5ZIU1]	GO:0032502|GO:0032991|GO:0005623|GO:0009987|GO:0043227|GO:0016043|GO:0050793|GO:0005622|GO:0048856|GO:0009653|GO:1990904|GO:0044767|GO:0009888|GO:0043231|GO:0048869|GO:0007275|GO:0051128|GO:0045595|GO:2000026|GO:0030529|GO:0048468|GO:0048731|GO:0005737|GO:0048513|GO:0048864|GO:0005634|GO:0036464|GO:0022604|GO:0030154|GO:0010717|GO:2000736|GO:0000904|GO:0060485|GO:0000902|GO:0035770|GO:0010769|GO:…	developmental process|macromolecular complex|cell|cellular process|membrane-bounded organelle|cellular component organization|regulation of developmental process|intracellular|anatomical structure development|anatomical structure morphogenesis|ribonucleoprotein complex|single-organism developmental process|tissue development|intracellular membrane-bounded organelle|cellular developmental process|…	-	-	-	-	18:10003776-10006571	42.3063	14.7642	1.51877	8.98e-14	4.93e-12	UP
ENSGALG00000038540	ZBTB16	zinc finger and BTB domain containing 16 [Source:HGNC Symbol;Acc:HGNC:12930]	GO:0032502|GO:0032991|GO:0002376|GO:0005623|GO:0000003|GO:0008152|GO:0022414|GO:0009987|GO:0071704|GO:0044237|GO:0008283|GO:0043227|GO:0002682|GO:0006807|GO:0019953|GO:0003006|GO:0019222|GO:0050793|GO:0005515|GO:0097159|GO:0005622|GO:0007155|GO:0048856|GO:0002683|GO:0003700|GO:0009653|GO:0002684|GO:0009058|GO:0048609|GO:0043234|GO:0002520|GO:0044767|GO:0009888|GO:0006139|GO:0051301|GO:0043231|GO:…	developmental process|macromolecular complex|immune system process|cell|reproduction|metabolic process|reproductive process|cellular process|organic substance metabolic process|cellular metabolic process|cell proliferation|membrane-bounded organelle|regulation of immune system process|nitrogen compound metabolic process|sexual reproduction|developmental process involved in reproduction|regulation…	-	-	-	-	24:4467296-4538656	18.5038	6.05804	1.6109	9.09e-14	4.97e-12	UP
ENSGALG00000037487	-	-	-	-	-	-	-	-	KQ759550.1:46-4835	2.92287	0.568656	2.36176	9.37e-14	5.11e-12	UP
ENSGALG00000036172	-	-	-	-	-	-	-	-	AADN04005148.1:4786-9015	4.47084	1.22685	1.86559	9.6e-14	5.22e-12	UP
ENSGALG00000014589	-	-	GO:0097159|GO:0043169|GO:0003676|GO:0046872|GO:0003677|GO:0046914|GO:0008270	organic cyclic compound binding|cation binding|nucleic acid binding|metal ion binding|DNA binding|transition metal ion binding|zinc ion binding	-	-	-	-	28:2232860-2236904	53.6647	17.1275	1.64766	9.87e-14	5.35e-12	UP
ENSGALG00000002080	DOCK2	dedicator of cytokinesis 2 [Source:HGNC Symbol;Acc:HGNC:2988]	GO:0023052|GO:0032502|GO:0040011|GO:0005576|GO:0002376|GO:0005623|GO:0008152|GO:0009987|GO:0016020|GO:0050896|GO:0051641|GO:0008283|GO:0006955|GO:0043227|GO:0005085|GO:0016043|GO:0009605|GO:0030234|GO:0019222|GO:0005515|GO:0005622|GO:0007155|GO:0048856|GO:0044877|GO:1903561|GO:0002520|GO:0051716|GO:0044767|GO:0008047|GO:0050790|GO:0005102|GO:0098609|GO:0043085|GO:0002366|GO:0031982|GO:0002277|GO:…	signaling|developmental process|locomotion|extracellular region|immune system process|cell|metabolic process|cellular process|membrane|response to stimulus|cellular localization|cell proliferation|immune response|membrane-bounded organelle|guanyl-nucleotide exchange factor activity|cellular component organization|response to external stimulus|enzyme regulator activity|regulation of metabolic proc…	-	-	-	-	13:3962515-4122445	3.32418	11.3695	-1.7741	1.03e-13	5.58e-12	DOWN
ENSGALG00000043543	U2	U2 spliceosomal RNA [Source:RFAM;Acc:RF00004]	-	-	-	-	-	-	AADN04001247.1:4911-5101	28.8952	3.93215	2.87744	1.11e-13	5.97e-12	UP
ENSGALG00000005806	KIF24	kinesin family member 24 [Source:HGNC Symbol;Acc:HGNC:19916]	GO:0032502|GO:0032991|GO:0005623|GO:0009987|GO:0003824|GO:0048646|GO:0036094|GO:0016043|GO:0016787|GO:0005515|GO:0097159|GO:0005622|GO:0048856|GO:0044877|GO:0009653|GO:0043234|GO:0044767|GO:0007017|GO:0022607|GO:0001882|GO:0008092|GO:0005875|GO:0048869|GO:0006996|GO:0000166|GO:0016817|GO:0030030|GO:0032403|GO:0005737|GO:0000226|GO:0042384|GO:0032549|GO:0015631|GO:0005813|GO:0070925|GO:0005814|GO:…	developmental process|macromolecular complex|cell|cellular process|catalytic activity|anatomical structure formation involved in morphogenesis|small molecule binding|cellular component organization|hydrolase activity|protein binding|organic cyclic compound binding|intracellular|anatomical structure development|macromolecular complex binding|anatomical structure morphogenesis|protein complex|singl…	-	-	-	-	Z:7583409-7608241	0.0821913	0.763972	-3.21646	1.19e-13	6.39e-12	DOWN
ENSGALG00000012730	GFOD1	glucose-fructose oxidoreductase domain containing 1 [Source:HGNC Symbol;Acc:HGNC:21096]	GO:0008152|GO:0003824|GO:0016491|GO:0055114	metabolic process|catalytic activity|oxidoreductase activity|oxidation-reduction process	-	-	-	-	2:62337049-62400206	9.50541	2.26549	2.06892	1.37e-13	7.34e-12	UP
ENSGALG00000016584	EGFL6	EGF like domain multiple 6 [Source:HGNC Symbol;Acc:HGNC:3235]	GO:0005576|GO:0005623|GO:0008152|GO:0009987|GO:0016020|GO:0003824|GO:0031012|GO:0071704|GO:0044237|GO:0032259|GO:0043227|GO:0006807|GO:0016740|GO:0016043|GO:0019222|GO:0005515|GO:0097159|GO:0005622|GO:0007155|GO:0009058|GO:0005578|GO:0005604|GO:0006139|GO:0043231|GO:0043169|GO:0051171|GO:0031323|GO:0030155|GO:0003676|GO:0044249|GO:0031589|GO:0046983|GO:0009890|GO:1901360|GO:0045785|GO:0051252|GO:…	extracellular region|cell|metabolic process|cellular process|membrane|catalytic activity|extracellular matrix|organic substance metabolic process|cellular metabolic process|methylation|membrane-bounded organelle|nitrogen compound metabolic process|transferase activity|cellular component organization|regulation of metabolic process|protein binding|organic cyclic compound binding|intracellular|cell…	-	-	-	-	1:123018708-123059075	1.84782	7.08768	-1.93949	1.39e-13	7.4e-12	DOWN
ENSGALG00000039420	TNPO3	transportin 3 [Source:HGNC Symbol;Acc:HGNC:17103]	-	-	-	-	-	-	1:680003-697566	24.56	8.5168	1.52793	1.4e-13	7.42e-12	UP
ENSGALG00000033656	DQX1	DEAQ-box RNA dependent ATPase 1 [Source:HGNC Symbol;Acc:HGNC:20410]	-	-	-	-	-	-	KQ759405.1:16211-20668	2.26634	0.586796	1.94943	1.53e-13	8.11e-12	UP
ENSGALG00000008747	ITGA8	integrin subunit alpha 8 [Source:HGNC Symbol;Acc:HGNC:6144]	GO:0023052|GO:0032502|GO:0032991|GO:0005623|GO:0008152|GO:0009987|GO:0030054|GO:0016020|GO:0050896|GO:0048646|GO:0071704|GO:0012505|GO:0030055|GO:0044237|GO:0043227|GO:0006807|GO:0009986|GO:0016043|GO:0044708|GO:0019222|GO:0045177|GO:0005622|GO:0007155|GO:0048856|GO:0009653|GO:0071944|GO:0009058|GO:0043234|GO:0005886|GO:0031224|GO:0051716|GO:0023051|GO:0044767|GO:0009888|GO:0006139|GO:0050877|GO:…	signaling|developmental process|macromolecular complex|cell|metabolic process|cellular process|cell junction|membrane|response to stimulus|anatomical structure formation involved in morphogenesis|organic substance metabolic process|endomembrane system|cell-substrate junction|cellular metabolic process|membrane-bounded organelle|nitrogen compound metabolic process|cell surface|cellular component o…	K06584	integrin alpha 8[-]	gga04810|gga04510|gga04514|gga04512	Regulation of actin cytoskeleton - Gallus gallus (chicken)|Focal adhesion - Gallus gallus (chicken)|Cell adhesion molecules (CAMs) - Gallus gallus (chicken)|ECM-receptor interaction - Gallus gallus (chicken)	2:20364201-20463104	0.948468	4.0183	-2.08291	1.54e-13	8.15e-12	DOWN
ENSGALG00000010448	LTBP1	latent-transforming growth factor beta-binding protein 1 precursor [Source:RefSeq peptide;Acc:NP_001269537]	GO:0032502|GO:0032991|GO:0005576|GO:0031012|GO:0005515|GO:0048856|GO:0043234|GO:0050436|GO:0005578|GO:0043205|GO:0044767|GO:0043169|GO:0003279|GO:0001527|GO:0007275|GO:0019838|GO:0001568|GO:0019955|GO:0007507|GO:0048731|GO:0048513|GO:0050431|GO:0072358|GO:0001944|GO:0003281|GO:0060976|GO:0003231|GO:0072359|GO:0046872|GO:0060840|GO:0035904|GO:0005509	developmental process|macromolecular complex|extracellular region|extracellular matrix|protein binding|anatomical structure development|protein complex|microfibril binding|proteinaceous extracellular matrix|fibril|single-organism developmental process|cation binding|cardiac septum development|microfibril|multicellular organism development|growth factor binding|blood vessel development|cytokine bi…	K19559	latent transforming growth factor beta binding protein 1[-]	gga04350	TGF-beta signaling pathway - Gallus gallus (chicken)	3:31210825-31393401	2.18451	7.55291	-1.78972	1.55e-13	8.19e-12	DOWN
ENSGALG00000002283	MAPKAPK3	mitogen-activated protein kinase-activated protein kinase 3 [Source:HGNC Symbol;Acc:HGNC:6888]	GO:0023052|GO:0004871|GO:0005623|GO:0008152|GO:0009987|GO:0016020|GO:0003824|GO:0050896|GO:0071704|GO:0036094|GO:0044237|GO:0043227|GO:0016740|GO:0005515|GO:0097159|GO:0005622|GO:0051716|GO:0043231|GO:0019538|GO:0001882|GO:0005516|GO:0000166|GO:0007154|GO:0007165|GO:0016772|GO:0023014|GO:0005737|GO:0016301|GO:0035556|GO:0007166|GO:0032549|GO:0005634|GO:0006796|GO:0043412|GO:0001883|GO:0016773|GO:…	signaling|signal transducer activity|cell|metabolic process|cellular process|membrane|catalytic activity|response to stimulus|organic substance metabolic process|small molecule binding|cellular metabolic process|membrane-bounded organelle|transferase activity|protein binding|organic cyclic compound binding|intracellular|cellular response to stimulus|intracellular membrane-bounded organelle|protei…	K04444	mitogen-activated protein kinase-activated protein kinase 3[2.7.11.1]	gga04010|gga04370	MAPK signaling pathway - Gallus gallus (chicken)|VEGF signaling pathway - Gallus gallus (chicken)	12:1880037-1922149	2.90655	10.5194	-1.85568	1.76e-13	9.19e-12	DOWN
ENSGALG00000004801	PHKA1	phosphorylase kinase regulatory subunit alpha 1 [Source:HGNC Symbol;Acc:HGNC:8925]	GO:0032991|GO:0005623|GO:0008152|GO:0009987|GO:0003824|GO:0071704|GO:0044237|GO:0016740|GO:0005515|GO:0005622|GO:0043234|GO:0019538|GO:0005516|GO:0044262|GO:0006091|GO:0016772|GO:0055114|GO:0005737|GO:0005975|GO:0016301|GO:0005977|GO:0006796|GO:0043412|GO:0016773|GO:0044267|GO:0036211|GO:0005964|GO:0006112|GO:1990234|GO:0004672|GO:0006464|GO:0016310|GO:0006468|GO:0004674|GO:0004683|GO:0004689	macromolecular complex|cell|metabolic process|cellular process|catalytic activity|organic substance metabolic process|cellular metabolic process|transferase activity|protein binding|intracellular|protein complex|protein metabolic process|calmodulin binding|cellular carbohydrate metabolic process|generation of precursor metabolites and energy|transferase activity, transferring phosphorus-containin…	K07190	phosphorylase kinase alpha/beta subunit[-]	gga04020|gga04910	Calcium signaling pathway - Gallus gallus (chicken)|Insulin signaling pathway - Gallus gallus (chicken)	4:1877762-2046754	266.327	98.9436	1.42852	1.76e-13	9.19e-12	UP
ENSGALG00000033144	COLEC10	Collectin-10 [Source:UniProtKB/Swiss-Prot;Acc:Q2LK95]	GO:0023052|GO:0032502|GO:0032991|GO:0005576|GO:0005623|GO:0008152|GO:0009987|GO:0016020|GO:0031012|GO:0050896|GO:0071704|GO:0012505|GO:0036094|GO:0044237|GO:0008283|GO:0005615|GO:0042175|GO:0043227|GO:0006807|GO:0005640|GO:0019222|GO:0050793|GO:0031090|GO:0005515|GO:0005622|GO:0048856|GO:0030246|GO:0009653|GO:0071944|GO:0009058|GO:0019867|GO:0043234|GO:0005886|GO:0005578|GO:0051716|GO:0023051|GO:…	signaling|developmental process|macromolecular complex|extracellular region|cell|metabolic process|cellular process|membrane|extracellular matrix|response to stimulus|organic substance metabolic process|endomembrane system|small molecule binding|cellular metabolic process|cell proliferation|extracellular space|nuclear outer membrane-endoplasmic reticulum membrane network|membrane-bounded organell…	-	-	-	-	2:136471845-136490798	0.852339	6.47032	-2.92434	1.76e-13	9.19e-12	DOWN
ENSGALG00000002198	FHOD1	formin homology 2 domain containing 1 [Source:HGNC Symbol;Acc:HGNC:17905]	GO:0005623|GO:0008152|GO:0009987|GO:0030054|GO:0016020|GO:0071704|GO:0051641|GO:0044237|GO:0043227|GO:0044089|GO:0006807|GO:0016043|GO:0005911|GO:0019222|GO:0005515|GO:0005622|GO:0009058|GO:0006139|GO:0043231|GO:0022607|GO:0032231|GO:0051171|GO:0032970|GO:0031323|GO:0006996|GO:0030029|GO:0032233|GO:0051128|GO:0042802|GO:0044249|GO:1901360|GO:0051656|GO:0044291|GO:0051640|GO:0051130|GO:0005737|GO:…	cell|metabolic process|cellular process|cell junction|membrane|organic substance metabolic process|cellular localization|cellular metabolic process|membrane-bounded organelle|positive regulation of cellular component biogenesis|nitrogen compound metabolic process|cellular component organization|cell-cell junction|regulation of metabolic process|protein binding|intracellular|biosynthetic process|n…	-	-	-	-	11:1404554-1419045	25.9933	9.28303	1.48547	1.85e-13	9.64e-12	UP
ENSGALG00000031426	-	-	-	-	-	-	-	-	AADN04011998.1:947-4962	7.80296	1.33572	2.5464	1.94e-13	1.01e-11	UP
ENSGALG00000016964	EPSTI1	epithelial stromal interaction 1 [Source:HGNC Symbol;Acc:HGNC:16465]	-	-	-	-	-	-	1:166655214-166707862	1.31321	6.38386	-2.28133	1.97e-13	1.02e-11	DOWN
ENSGALG00000006882	ST8SIA2	ST8 alpha-N-acetyl-neuraminide alpha-2,8-sialyltransferase 2 [Source:HGNC Symbol;Acc:HGNC:10870]	GO:0005623|GO:0008152|GO:0009987|GO:0016020|GO:0003824|GO:0071704|GO:0012505|GO:0044237|GO:0043227|GO:0006807|GO:0016740|GO:0031090|GO:0005622|GO:0009058|GO:0031224|GO:0043231|GO:0005768|GO:0019538|GO:0031228|GO:0044255|GO:0031301|GO:0006486|GO:0044249|GO:0016021|GO:0016757|GO:0006629|GO:0005794|GO:0005737|GO:0005975|GO:0008373|GO:0006487|GO:0006665|GO:0009311|GO:0000139|GO:0034645|GO:0043412|GO:…	cell|metabolic process|cellular process|membrane|catalytic activity|organic substance metabolic process|endomembrane system|cellular metabolic process|membrane-bounded organelle|nitrogen compound metabolic process|transferase activity|organelle membrane|intracellular|biosynthetic process|intrinsic component of membrane|intracellular membrane-bounded organelle|endosome|protein metabolic process|in…	-	-	-	-	10:14510826-14534985	0.980152	5.17657	-2.40092	2.16e-13	1.11e-11	DOWN
ENSGALG00000033181	-	-	-	-	-	-	-	-	AADN04022192.1:147-1163	3.87283	0.835426	2.21281	2.21e-13	1.13e-11	UP
ENSGALG00000008444	TUBAL3	tubulin alpha like 3 [Source:HGNC Symbol;Acc:HGNC:23534]	GO:0032502|GO:0005623|GO:0009987|GO:0016020|GO:0003824|GO:0005198|GO:0012505|GO:0036094|GO:0042175|GO:0043227|GO:0016043|GO:0016787|GO:0031090|GO:0097159|GO:0005622|GO:0048856|GO:0005200|GO:0009653|GO:0005789|GO:0031224|GO:0044767|GO:0007017|GO:0043231|GO:0001882|GO:0005783|GO:0048869|GO:0006996|GO:0000166|GO:0007275|GO:0008037|GO:0016021|GO:0016817|GO:0030030|GO:0048468|GO:0048731|GO:0005737|GO:…	developmental process|cell|cellular process|membrane|catalytic activity|structural molecule activity|endomembrane system|small molecule binding|nuclear outer membrane-endoplasmic reticulum membrane network|membrane-bounded organelle|cellular component organization|hydrolase activity|organelle membrane|organic cyclic compound binding|intracellular|anatomical structure development|structural consti…	K07374	tubulin alpha[-]	gga04145|gga04210|gga04540	Phagosome - Gallus gallus (chicken)|Apoptosis - Gallus gallus (chicken)|Gap junction - Gallus gallus (chicken)	1:1198475-1204984	0.824471	3.71098	-2.17026	2.27e-13	1.16e-11	DOWN
ENSGALG00000009495	FGFR2	Fibroblast growth factor receptor 2 [Source:UniProtKB/Swiss-Prot;Acc:P18461]	GO:0023052|GO:0032502|GO:0004871|GO:0005623|GO:0008152|GO:0009987|GO:0016020|GO:0003824|GO:0031012|GO:0050896|GO:0071704|GO:0012505|GO:0036094|GO:0044237|GO:0008283|GO:0043227|GO:0016740|GO:0009986|GO:0019222|GO:0005515|GO:0097159|GO:0005622|GO:0048856|GO:0009653|GO:0071944|GO:0004872|GO:0005886|GO:0031224|GO:0051716|GO:0023051|GO:0044767|GO:0071774|GO:0043231|GO:0010646|GO:0019538|GO:0050790|GO:…	signaling|developmental process|signal transducer activity|cell|metabolic process|cellular process|membrane|catalytic activity|extracellular matrix|response to stimulus|organic substance metabolic process|endomembrane system|small molecule binding|cellular metabolic process|cell proliferation|membrane-bounded organelle|transferase activity|cell surface|regulation of metabolic process|protein bind…	K05093	fibroblast growth factor receptor 2[2.7.10.1]	gga04144|gga04010|gga04810	Endocytosis - Gallus gallus (chicken)|MAPK signaling pathway - Gallus gallus (chicken)|Regulation of actin cytoskeleton - Gallus gallus (chicken)	6:30907654-30979928	0.260776	1.80917	-2.79444	2.34e-13	1.2e-11	DOWN
ENSGALG00000044188	-	-	-	-	-	-	-	-	KQ759569.1:10652-15322	14.6484	3.96987	1.88358	2.63e-13	1.34e-11	UP
ENSGALG00000046616	-	-	-	-	-	-	-	-	3:16844159-16908817	1.42304	6.21532	-2.12685	2.72e-13	1.38e-11	DOWN
ENSGALG00000000775	CTSS	cathepsin S [Source:HGNC Symbol;Acc:HGNC:2545]	GO:0023052|GO:0005576|GO:0002376|GO:0005623|GO:0008152|GO:0009987|GO:0003824|GO:0050896|GO:0071704|GO:0044237|GO:0005615|GO:0006955|GO:0043227|GO:0009056|GO:0016043|GO:0016787|GO:0005515|GO:0005622|GO:0050840|GO:0044877|GO:0019882|GO:0051716|GO:0043231|GO:0019538|GO:0032411|GO:0043236|GO:0006810|GO:0010033|GO:0007154|GO:0008219|GO:0009725|GO:0007165|GO:0048002|GO:0008233|GO:0001948|GO:0002250|GO:…	signaling|extracellular region|immune system process|cell|metabolic process|cellular process|catalytic activity|response to stimulus|organic substance metabolic process|cellular metabolic process|extracellular space|immune response|membrane-bounded organelle|catabolic process|cellular component organization|hydrolase activity|protein binding|intracellular|extracellular matrix binding|macromolecul…	K01368	cathepsin S[3.4.22.27]	gga04145|gga04210|gga04142	Phagosome - Gallus gallus (chicken)|Apoptosis - Gallus gallus (chicken)|Lysosome - Gallus gallus (chicken)	25:2580940-2585553	4.99643	18.2374	-1.86793	2.75e-13	1.39e-11	DOWN
ENSGALG00000013782	CDH7	cadherin 7 [Source:HGNC Symbol;Acc:HGNC:1766]	GO:0032502|GO:0032991|GO:0005623|GO:0009987|GO:0016020|GO:0003824|GO:0048646|GO:0036094|GO:0016787|GO:0005515|GO:0097159|GO:0005622|GO:0007155|GO:0048856|GO:0009653|GO:0071944|GO:0043234|GO:0005886|GO:0031224|GO:0044767|GO:0009888|GO:0043169|GO:0001882|GO:0098609|GO:0008092|GO:0016337|GO:0000166|GO:0030155|GO:0007275|GO:0016459|GO:0035239|GO:0021915|GO:0016021|GO:0048598|GO:0016817|GO:0035148|GO:…	developmental process|macromolecular complex|cell|cellular process|membrane|catalytic activity|anatomical structure formation involved in morphogenesis|small molecule binding|hydrolase activity|protein binding|organic cyclic compound binding|intracellular|cell adhesion|anatomical structure development|anatomical structure morphogenesis|cell periphery|protein complex|plasma membrane|intrinsic comp…	-	-	-	-	2:95819538-95897002	0.138436	1.4623	-3.40095	2.78e-13	1.4e-11	DOWN
ENSGALG00000032518	NCALD	Neurocalcin-delta [Source:UniProtKB/Swiss-Prot;Acc:P62758]	GO:0023052|GO:0005576|GO:0005623|GO:0009987|GO:0050896|GO:0043227|GO:0005515|GO:0005622|GO:1903561|GO:0051716|GO:0043169|GO:0008092|GO:0031982|GO:0030276|GO:0070062|GO:0007154|GO:0007165|GO:0008217|GO:0035556|GO:0015631|GO:0003073|GO:0008015|GO:0046872|GO:0003779|GO:0005509|GO:0019722	signaling|extracellular region|cell|cellular process|response to stimulus|membrane-bounded organelle|protein binding|intracellular|extracellular vesicle|cellular response to stimulus|cation binding|cytoskeletal protein binding|vesicle|clathrin binding|extracellular exosome|cell communication|signal transduction|regulation of blood pressure|intracellular signal transduction|tubulin binding|regulat…	-	-	-	-	2:129501286-129543306	2.1995	8.94067	-2.02321	2.93e-13	1.47e-11	DOWN
ENSGALG00000037394	SLC25A44	solute carrier family 25 member 44 [Source:HGNC Symbol;Acc:HGNC:29036]	-	-	-	-	-	-	AADN04015569.1:21-5193	4.21302	1.0163	2.05154	3.13e-13	1.57e-11	UP
ENSGALG00000000943	WDTC1	WD and tetratricopeptide repeats 1 [Source:HGNC Symbol;Acc:HGNC:29175]	GO:0032502|GO:0005623|GO:0008152|GO:0009987|GO:0040007|GO:0050896|GO:0071704|GO:0044237|GO:0043227|GO:0006807|GO:0048589|GO:0016043|GO:0030234|GO:0019222|GO:0005515|GO:0005622|GO:0009058|GO:0051716|GO:0044767|GO:0006139|GO:0043231|GO:0035264|GO:0050790|GO:0019725|GO:0051171|GO:0032535|GO:0031323|GO:0010033|GO:0044255|GO:0009725|GO:0043086|GO:0042393|GO:0042592|GO:0044092|GO:0044249|GO:0006629|GO:…	developmental process|cell|metabolic process|cellular process|growth|response to stimulus|organic substance metabolic process|cellular metabolic process|membrane-bounded organelle|nitrogen compound metabolic process|developmental growth|cellular component organization|enzyme regulator activity|regulation of metabolic process|protein binding|intracellular|biosynthetic process|cellular response to …	-	-	-	-	23:1922623-1937829	93.0498	34.4275	1.43444	3.28e-13	1.64e-11	UP
ENSGALG00000043010	NR2F6	nuclear receptor subfamily 2 group F member 6 [Source:HGNC Symbol;Acc:HGNC:7977]	-	-	-	-	-	-	28:3385427-3391125	7.91603	1.72297	2.19988	3.39e-13	1.69e-11	UP
ENSGALG00000009312	RPL22L1	ribosomal protein L22 like 1 [Source:HGNC Symbol;Acc:HGNC:27610]	GO:0032502|GO:0040011|GO:0032991|GO:0005623|GO:0008152|GO:0009987|GO:0005198|GO:0050896|GO:0071704|GO:0044237|GO:0043227|GO:0006807|GO:0016043|GO:0009605|GO:0003735|GO:0019222|GO:0097159|GO:0005622|GO:0048856|GO:0003700|GO:0009653|GO:0009058|GO:1990904|GO:0044767|GO:0006139|GO:0043231|GO:0019538|GO:0007420|GO:0051171|GO:0031323|GO:0048869|GO:0006935|GO:0007275|GO:0044391|GO:0003676|GO:0044249|GO:…	developmental process|locomotion|macromolecular complex|cell|metabolic process|cellular process|structural molecule activity|response to stimulus|organic substance metabolic process|cellular metabolic process|membrane-bounded organelle|nitrogen compound metabolic process|cellular component organization|response to external stimulus|structural constituent of ribosome|regulation of metabolic proces…	K02891	large subunit ribosomal protein L22e[-]	gga03010	Ribosome - Gallus gallus (chicken)	9:19805323-19807348	67.8286	215.312	-1.66646	3.92e-13	1.95e-11	DOWN
ENSGALG00000006453	-	-	GO:0005576|GO:0005615|GO:0043169|GO:0006810|GO:0042592|GO:0006811|GO:0046872|GO:0050801|GO:0055072	extracellular region|extracellular space|cation binding|transport|homeostatic process|ion transport|metal ion binding|ion homeostasis|iron ion homeostasis	-	-	-	-	9:4590500-4601249	1.2	4.64066	-1.95129	4.54e-13	2.25e-11	DOWN
ENSGALG00000023703	GIT1	GIT ArfGAP 1 [Source:HGNC Symbol;Acc:HGNC:4272]	GO:0005623|GO:0008152|GO:0016020|GO:0051641|GO:0030234|GO:0019222|GO:0042995|GO:0005622|GO:0031252|GO:0071944|GO:0005886|GO:0008047|GO:0050790|GO:0001726|GO:0043085|GO:0031256|GO:0031253|GO:0008104|GO:0005737|GO:0005096|GO:0034613|GO:0032587|GO:0030695|GO:0043087|GO:0043547	cell|metabolic process|membrane|cellular localization|enzyme regulator activity|regulation of metabolic process|cell projection|intracellular|cell leading edge|cell periphery|plasma membrane|enzyme activator activity|regulation of catalytic activity|ruffle|positive regulation of catalytic activity|leading edge membrane|cell projection membrane|protein localization|cytoplasm|GTPase activator activ…	K05737	G protein-coupled receptor kinase interactor 1[-]	gga04144|gga04810	Endocytosis - Gallus gallus (chicken)|Regulation of actin cytoskeleton - Gallus gallus (chicken)	19:6062311-6070062	2.19765	0.462161	2.2495	4.69e-13	2.32e-11	UP
ENSGALG00000010961	IGF2BP3	Insulin-like growth factor 2 mRNA-binding protein 3 [Source:UniProtKB/Swiss-Prot;Acc:Q5ZLP8]	GO:0023052|GO:0032502|GO:0032991|GO:0004871|GO:0002376|GO:0005623|GO:0008152|GO:0009987|GO:0016020|GO:0003824|GO:0050896|GO:0071704|GO:0006950|GO:0036094|GO:0044237|GO:0006955|GO:0043227|GO:0002682|GO:0006807|GO:0016043|GO:0016787|GO:0019222|GO:0050793|GO:0023057|GO:0005515|GO:0097159|GO:0005622|GO:0007155|GO:0048856|GO:0002683|GO:0002684|GO:0009058|GO:1990904|GO:0043234|GO:0031224|GO:0051716|GO:…	signaling|developmental process|macromolecular complex|signal transducer activity|immune system process|cell|metabolic process|cellular process|membrane|catalytic activity|response to stimulus|organic substance metabolic process|response to stress|small molecule binding|cellular metabolic process|immune response|membrane-bounded organelle|regulation of immune system process|nitrogen compound meta…	-	-	-	-	2:31211304-31319341	0.888286	3.35885	-1.91887	4.77e-13	2.35e-11	DOWN
ENSGALG00000043051	CLU	clusterin [Source:HGNC Symbol;Acc:HGNC:2095]	-	-	-	-	-	-	3:105644982-105652231	4.65889	16.4633	-1.82119	4.82e-13	2.37e-11	DOWN
ENSGALG00000041453	-	-	-	-	-	-	-	-	AADN04015030.1:1503-5366	23.6214	7.22929	1.70817	4.95e-13	2.42e-11	UP
ENSGALG00000001951	-	-	-	-	-	-	-	-	8:1214521-1235188	1.7559	8.34515	-2.24873	5.11e-13	2.49e-11	DOWN
ENSGALG00000009884	-	-	GO:0032991|GO:0005623|GO:0009987|GO:0016020|GO:0051641|GO:0016043|GO:0005515|GO:0005622|GO:0071944|GO:0043234|GO:0005886|GO:0031224|GO:0043169|GO:0005484|GO:0006996|GO:0030276|GO:0006810|GO:0016021|GO:0061024|GO:0000149|GO:0005737|GO:0031201|GO:0061025|GO:0046907|GO:0019905|GO:0016192|GO:0016050|GO:0046872|GO:0005509|GO:0048193|GO:0006906|GO:0048280|GO:0006888	macromolecular complex|cell|cellular process|membrane|cellular localization|cellular component organization|protein binding|intracellular|cell periphery|protein complex|plasma membrane|intrinsic component of membrane|cation binding|SNAP receptor activity|organelle organization|clathrin binding|transport|integral component of membrane|membrane organization|SNARE binding|cytoplasm|SNARE complex|mem…	-	-	-	-	3:22769207-22849558	1.71803	6.89159	-2.00408	5.38e-13	2.62e-11	DOWN
ENSGALG00000035230	CSMD1	CUB and Sushi multiple domains 1 [Source:HGNC Symbol;Acc:HGNC:14026]	-	-	-	-	-	-	3:90162525-90533217	0.0223776	0.346655	-3.95338	5.53e-13	2.68e-11	DOWN
ENSGALG00000028517	EIF1	eukaryotic translation initiation factor 1 [Source:HGNC Symbol;Acc:HGNC:3249]	GO:0005623|GO:0008152|GO:0009987|GO:0071704|GO:0044237|GO:0043227|GO:0006807|GO:0019222|GO:0097159|GO:0005622|GO:0009058|GO:0043231|GO:0019538|GO:0051171|GO:0031323|GO:0006413|GO:0003676|GO:0044249|GO:0005737|GO:0005634|GO:0006518|GO:0010468|GO:0034645|GO:0010467|GO:0044267|GO:0003723|GO:0032268|GO:0006446|GO:0051246|GO:0043604|GO:0043043|GO:0044822|GO:0008135|GO:0006412|GO:0010608|GO:0006417|GO:…	cell|metabolic process|cellular process|organic substance metabolic process|cellular metabolic process|membrane-bounded organelle|nitrogen compound metabolic process|regulation of metabolic process|organic cyclic compound binding|intracellular|biosynthetic process|intracellular membrane-bounded organelle|protein metabolic process|regulation of nitrogen compound metabolic process|regulation of cel…	K03113	translation initiation factor 1[-]	gga03013	RNA transport - Gallus gallus (chicken)	27:5064894-5066718	48.9218	17.5555	1.47856	5.75e-13	2.78e-11	UP
ENSGALG00000040035	ADRB2	adrenoceptor beta 2 [Source:HGNC Symbol;Acc:HGNC:286]	-	-	K04142	adrenergic receptor beta-2[-]	gga04080|gga04144|gga04020|gga04261	Neuroactive ligand-receptor interaction - Gallus gallus (chicken)|Endocytosis - Gallus gallus (chicken)|Calcium signaling pathway - Gallus gallus (chicken)|Adrenergic signaling in cardiomyocytes - Gallus gallus (chicken)	13:8649968-8651161	24.5479	8.03174	1.61182	5.77e-13	2.78e-11	UP
ENSGALG00000012541	MB	Myoglobin [Source:UniProtKB/Swiss-Prot;Acc:P02197]	GO:0032502|GO:0032991|GO:0005576|GO:0002376|GO:0005623|GO:0009987|GO:0005215|GO:0050896|GO:0006950|GO:0043227|GO:0002262|GO:0022892|GO:0016043|GO:0032993|GO:0097159|GO:0005622|GO:0019825|GO:0048856|GO:0000785|GO:1903561|GO:0043234|GO:0002520|GO:0044767|GO:0043231|GO:0022607|GO:0000786|GO:0043169|GO:0031982|GO:0048869|GO:0001666|GO:0006996|GO:0006810|GO:0070062|GO:0005344|GO:0007275|GO:0042592|GO:…	developmental process|macromolecular complex|extracellular region|immune system process|cell|cellular process|transporter activity|response to stimulus|response to stress|membrane-bounded organelle|myeloid cell homeostasis|substrate-specific transporter activity|cellular component organization|protein-DNA complex|organic cyclic compound binding|intracellular|oxygen binding|anatomical structure de…	-	-	-	-	1:52054483-52058197	4.6089	18.8962	-2.0356	6.01e-13	2.89e-11	DOWN
ENSGALG00000034722	TLR2A	toll-like receptor 2 type-1 precursor [Source:RefSeq peptide;Acc:NP_989609]	-	-	K10159|K10159|K10159	toll-like receptor 2[-]|toll-like receptor 2[-]|toll-like receptor 2[-]	gga05168|gga05168|gga05168|gga04145|gga04145|gga04145|gga04620|gga04620|gga04620	Herpes simplex infection - Gallus gallus (chicken)|Herpes simplex infection - Gallus gallus (chicken)|Herpes simplex infection - Gallus gallus (chicken)|Phagosome - Gallus gallus (chicken)|Phagosome - Gallus gallus (chicken)|Phagosome - Gallus gallus (chicken)|Toll-like receptor signaling pathway - Gallus gallus (chicken)|Toll-like receptor signaling pathway - Gallus gallus (chicken)|Toll-like re…	4:20184996-20199647	0.368733	1.41768	-1.94289	6.04e-13	2.9e-11	DOWN
ENSGALG00000040173	-	-	-	-	K03941	NADH dehydrogenase (ubiquinone) Fe-S protein 8[1.6.99.3]	gga01100|gga00190	Metabolic pathways - Gallus gallus (chicken)|Oxidative phosphorylation - Gallus gallus (chicken)	5:271948-273738	28.8973	9.86842	1.55004	6.18e-13	2.95e-11	UP
ENSGALG00000016826	ADPRHL1	ADP-ribosylhydrolase like 1 [Source:HGNC Symbol;Acc:HGNC:21303]	GO:0005623|GO:0008152|GO:0009987|GO:0003824|GO:0071704|GO:0012505|GO:0051641|GO:0044237|GO:0016043|GO:0030234|GO:0016787|GO:0019222|GO:0005515|GO:0005622|GO:0008047|GO:0043169|GO:0019538|GO:0050790|GO:0045184|GO:0043085|GO:0006996|GO:0006810|GO:0051128|GO:0060627|GO:0061024|GO:0016798|GO:0019899|GO:0008104|GO:0061025|GO:0046907|GO:0005096|GO:0016799|GO:0034613|GO:0043412|GO:0016192|GO:0016050|GO:…	cell|metabolic process|cellular process|catalytic activity|organic substance metabolic process|endomembrane system|cellular localization|cellular metabolic process|cellular component organization|enzyme regulator activity|hydrolase activity|regulation of metabolic process|protein binding|intracellular|enzyme activator activity|cation binding|protein metabolic process|regulation of catalytic activ…	-	-	-	-	1:137410867-137430688	6.30808	1.87005	1.75413	6.49e-13	3.09e-11	UP
ENSGALG00000025996	-	-	-	-	-	-	-	-	6:33407191-33426169	1.26184	4.41417	-1.80661	6.48e-13	3.09e-11	DOWN
ENSGALG00000005814	-	-	GO:0023052|GO:0005623|GO:0008152|GO:0009987|GO:0045202|GO:0016020|GO:0003824|GO:0050896|GO:0071704|GO:0036094|GO:0016787|GO:0097159|GO:0005622|GO:0098793|GO:0031224|GO:0051716|GO:0001882|GO:0022406|GO:0006810|GO:0000166|GO:0007154|GO:0032940|GO:0007165|GO:0016021|GO:0016798|GO:0005975|GO:0035556|GO:0004553|GO:0032549|GO:0016192|GO:0001883|GO:0048278|GO:0046903|GO:0017076|GO:0006887|GO:0007264|GO:…	signaling|cell|metabolic process|cellular process|synapse|membrane|catalytic activity|response to stimulus|organic substance metabolic process|small molecule binding|hydrolase activity|organic cyclic compound binding|intracellular|presynapse|intrinsic component of membrane|cellular response to stimulus|nucleoside binding|membrane docking|transport|nucleotide binding|cell communication|secretion b…	-	-	-	-	Z:7654624-7656660	11.5697	3.65853	1.66102	7.38e-13	3.5e-11	UP
ENSGALG00000037645	-	-	-	-	-	-	-	-	AADN04014261.1:79-4548	0.338595	1.86357	-2.46044	7.45e-13	3.52e-11	DOWN
ENSGALG00000032595	NDUFB2	NADH:ubiquinone oxidoreductase subunit B2 [Source:HGNC Symbol;Acc:HGNC:7697]	-	-	K03958	NADH dehydrogenase (ubiquinone) 1 beta subcomplex subunit 2[-]	gga01100|gga00190	Metabolic pathways - Gallus gallus (chicken)|Oxidative phosphorylation - Gallus gallus (chicken)	1:56974471-56975259	35.4555	12.3336	1.52342	7.52e-13	3.55e-11	UP
ENSGALG00000014128	A4GALT	alpha 1,4-galactosyltransferase [Source:HGNC Symbol;Acc:HGNC:18149]	GO:0005576|GO:0008152|GO:0009987|GO:0016020|GO:0003824|GO:0071704|GO:0044237|GO:0043227|GO:0006807|GO:0016740|GO:0016043|GO:1903561|GO:0009058|GO:0015643|GO:0031224|GO:0031982|GO:0070062|GO:0044255|GO:0044249|GO:0016021|GO:0016757|GO:0061024|GO:0006629|GO:0010256|GO:0006665|GO:1901137|GO:0008610|GO:0007009|GO:0016758|GO:0006643|GO:0035250|GO:0006664|GO:0009247|GO:0006687|GO:0030148|GO:0008378|GO:…	extracellular region|metabolic process|cellular process|membrane|catalytic activity|organic substance metabolic process|cellular metabolic process|membrane-bounded organelle|nitrogen compound metabolic process|transferase activity|cellular component organization|extracellular vesicle|biosynthetic process|toxic substance binding|intrinsic component of membrane|vesicle|extracellular exosome|cellula…	K01988	lactosylceramide 4-alpha-galactosyltransferase[2.4.1.228]	gga01100|gga00601|gga00603	Metabolic pathways - Gallus gallus (chicken)|Glycosphingolipid biosynthesis - lacto and neolacto series - Gallus gallus (chicken)|Glycosphingolipid biosynthesis - globo and isoglobo series - Gallus gallus (chicken)	1:68397254-68409951	30.1125	11.2357	1.42228	7.54e-13	3.55e-11	UP
ENSGALG00000016392	RPS7	ribosomal protein S7 [Source:HGNC Symbol;Acc:HGNC:10440]	GO:0032991|GO:0005623|GO:0008152|GO:0009987|GO:0005198|GO:0071704|GO:0044237|GO:0006807|GO:0003735|GO:0005622|GO:0009058|GO:1990904|GO:0006139|GO:0019538|GO:0044391|GO:0044249|GO:0030529|GO:1901360|GO:0005737|GO:0006518|GO:0042254|GO:0042274|GO:0005829|GO:0034645|GO:0010467|GO:0016070|GO:0044267|GO:0015935|GO:0005840|GO:0006364|GO:0043604|GO:0030686|GO:0043043|GO:0006412|GO:0006396|GO:0032040|GO:…	macromolecular complex|cell|metabolic process|cellular process|structural molecule activity|organic substance metabolic process|cellular metabolic process|nitrogen compound metabolic process|structural constituent of ribosome|intracellular|biosynthetic process|ribonucleoprotein complex|nucleobase-containing compound metabolic process|protein metabolic process|ribosomal subunit|cellular biosynthet…	K02993	small subunit ribosomal protein S7e[-]	gga03010	Ribosome - Gallus gallus (chicken)	3:94094085-94102761	89.8825	275.931	-1.6182	7.65e-13	3.59e-11	DOWN
ENSGALG00000036221	KCNA7	potassium voltage-gated channel subfamily A member 7 [Source:HGNC Symbol;Acc:HGNC:6226]	-	-	-	-	-	-	AADN04007468.1:614-6229	4.70801	0.926174	2.34576	7.67e-13	3.59e-11	UP
ENSGALG00000007758	OSBP2	oxysterol binding protein 2 [Source:HGNC Symbol;Acc:HGNC:8504]	GO:0032502|GO:0005623|GO:0000003|GO:0022414|GO:0009987|GO:0036094|GO:0019953|GO:0003006|GO:0042995|GO:0097159|GO:0048856|GO:0008289|GO:0048609|GO:0044767|GO:0036477|GO:0048869|GO:0006810|GO:0048515|GO:0007281|GO:0043005|GO:0048468|GO:0005496|GO:0007276|GO:0006869|GO:0030154|GO:0030425|GO:0007286|GO:0048232|GO:0007283|GO:0097440|GO:0015485	developmental process|cell|reproduction|reproductive process|cellular process|small molecule binding|sexual reproduction|developmental process involved in reproduction|cell projection|organic cyclic compound binding|anatomical structure development|lipid binding|multicellular organismal reproductive process|single-organism developmental process|somatodendritic compartment|cellular developmental p…	-	-	-	-	15:10759904-10820380	15.5648	5.31306	1.55067	8.17e-13	3.81e-11	UP
ENSGALG00000013218	C3AR1	C3a anaphylatoxin chemotactic receptor [Source:RefSeq peptide;Acc:NP_001025940]	GO:0023052|GO:0040011|GO:0004871|GO:0002376|GO:0005623|GO:0009987|GO:0016020|GO:0050896|GO:0006950|GO:0006955|GO:0002682|GO:0009605|GO:0048870|GO:0050900|GO:0002684|GO:0008289|GO:0071944|GO:0004872|GO:0005886|GO:0031224|GO:0051716|GO:0050778|GO:0006952|GO:0019725|GO:0005887|GO:0002757|GO:0007154|GO:0006935|GO:0050776|GO:0007165|GO:0004888|GO:0042592|GO:0016021|GO:0031226|GO:0016477|GO:0007166|GO:…	signaling|locomotion|signal transducer activity|immune system process|cell|cellular process|membrane|response to stimulus|response to stress|immune response|regulation of immune system process|response to external stimulus|cell motility|leukocyte migration|positive regulation of immune system process|lipid binding|cell periphery|receptor activity|plasma membrane|intrinsic component of membrane|ce…	K04009	C3a anaphylatoxin chemotactic receptor[-]	gga04080	Neuroactive ligand-receptor interaction - Gallus gallus (chicken)	1:66846831-66850139	0.409124	2.31157	-2.49826	8.24e-13	3.83e-11	DOWN
ENSGALG00000005095	SLC25A25	solute carrier family 25 member 25 [Source:HGNC Symbol;Acc:HGNC:20663]	GO:0032502|GO:0005576|GO:0005623|GO:0008152|GO:0009987|GO:0016020|GO:0040007|GO:0050896|GO:0071704|GO:0014823|GO:0044237|GO:0043227|GO:0006807|GO:0048589|GO:0009605|GO:0031090|GO:0005622|GO:0048856|GO:1903561|GO:0031224|GO:0044767|GO:0009888|GO:0006139|GO:0043231|GO:0035264|GO:0043169|GO:0019866|GO:0031982|GO:0006810|GO:0070062|GO:0007275|GO:0019637|GO:0032094|GO:0016021|GO:0006091|GO:0031966|GO:…	developmental process|extracellular region|cell|metabolic process|cellular process|membrane|growth|response to stimulus|organic substance metabolic process|response to activity|cellular metabolic process|membrane-bounded organelle|nitrogen compound metabolic process|developmental growth|response to external stimulus|organelle membrane|intracellular|anatomical structure development|extracellular v…	-	-	-	-	17:5334872-5342323	81.3697	30.4553	1.4178	9.85e-13	4.56e-11	UP
ENSGALG00000013882	MXD1	MAX dimerization protein 1 [Source:HGNC Symbol;Acc:HGNC:6761]	GO:0032991|GO:0005623|GO:0008152|GO:0009987|GO:0071704|GO:0044237|GO:0043227|GO:0006807|GO:0016043|GO:0019222|GO:0005515|GO:0097159|GO:0005622|GO:0003700|GO:0000785|GO:0009058|GO:0006139|GO:0007017|GO:0043231|GO:0022607|GO:0051171|GO:0031323|GO:0006996|GO:0003676|GO:0044249|GO:0046983|GO:0009890|GO:1901360|GO:0000790|GO:0000981|GO:0007049|GO:0000226|GO:0051252|GO:0005634|GO:0006461|GO:0001227|GO:…	macromolecular complex|cell|metabolic process|cellular process|organic substance metabolic process|cellular metabolic process|membrane-bounded organelle|nitrogen compound metabolic process|cellular component organization|regulation of metabolic process|protein binding|organic cyclic compound binding|intracellular|transcription factor activity, sequence-specific DNA binding|chromatin|biosynthetic …	-	-	-	-	22:3549169-3556849	1.06544	0.11583	3.20137	1.02e-12	4.72e-11	UP
ENSGALG00000017185	TMEM123	transmembrane protein 123 [Source:HGNC Symbol;Acc:HGNC:30138]	GO:0005623|GO:0009987|GO:0016020|GO:0009986|GO:0016043|GO:0071944|GO:0005886|GO:0031224|GO:0032535|GO:0009897|GO:0008219|GO:0016021|GO:0008361|GO:0045793|GO:0070267	cell|cellular process|membrane|cell surface|cellular component organization|cell periphery|plasma membrane|intrinsic component of membrane|regulation of cellular component size|external side of plasma membrane|cell death|integral component of membrane|regulation of cell size|positive regulation of cell size|oncosis	-	-	-	-	1:182611334-182628423	3.15841	10.999	-1.80011	1.07e-12	4.95e-11	DOWN
ENSGALG00000012522	PVALB	parvalbumin [Source:HGNC Symbol;Acc:HGNC:9704]	GO:0043169|GO:0046872|GO:0005509	cation binding|metal ion binding|calcium ion binding	-	-	-	-	1:51645215-51653703	0.259525	2.31948	-3.15985	1.11e-12	5.09e-11	DOWN
ENSGALG00000027506	DNAJB2	DnaJ heat shock protein family (Hsp40) member B2 [Source:HGNC Symbol;Acc:HGNC:5228]	-	-	K09508	DnaJ homolog subfamily B member 2[-]	gga04141	Protein processing in endoplasmic reticulum - Gallus gallus (chicken)	7:22315127-22320358	144.566	54.3125	1.41237	1.19e-12	5.44e-11	UP
ENSGALG00000002431	-	-	-	-	-	-	-	-	8:2661073-2693248	23.7475	72.8283	-1.61672	1.21e-12	5.55e-11	DOWN
ENSGALG00000046571	-	-	-	-	-	-	-	-	AADN04011985.1:6052-7244	8.61229	0.687811	3.64631	1.23e-12	5.62e-11	UP
ENSGALG00000041922	-	-	-	-	-	-	-	-	MT:1228-1296	76.7423	11.7215	2.71087	1.24e-12	5.62e-11	UP
ENSGALG00000040238	-	-	-	-	-	-	-	-	3:110315370-110315932	5.94873	0.137619	5.43382	1.27e-12	5.75e-11	UP
ENSGALG00000030112	-	-	-	-	-	-	-	-	2:113648722-113776295	36.2578	110.209	-1.60388	1.33e-12	6e-11	DOWN
ENSGALG00000014201	PARVB	parvin beta [Source:HGNC Symbol;Acc:HGNC:14653]	GO:0032502|GO:0005623|GO:0009987|GO:0030054|GO:0030055|GO:0016043|GO:0042995|GO:0050793|GO:0005515|GO:0007155|GO:0048856|GO:0031252|GO:0009653|GO:0044767|GO:0022607|GO:0005912|GO:0008092|GO:0048869|GO:0006996|GO:0030029|GO:0007163|GO:0051128|GO:0030030|GO:0008360|GO:0030027|GO:0030036|GO:0022604|GO:0005925|GO:0071963|GO:0097581|GO:0003779|GO:0007010|GO:0030031|GO:0000902|GO:0031532|GO:0030032	developmental process|cell|cellular process|cell junction|cell-substrate junction|cellular component organization|cell projection|regulation of developmental process|protein binding|cell adhesion|anatomical structure development|cell leading edge|anatomical structure morphogenesis|single-organism developmental process|cellular component assembly|adherens junction|cytoskeletal protein binding|cell…	K06275	parvin[-]	gga04510	Focal adhesion - Gallus gallus (chicken)	1:69178093-69234452	10.3499	32.6765	-1.65864	1.63e-12	7.37e-11	DOWN
ENSGALG00000016271	PTP4A1	protein tyrosine phosphatase type IVA, member 1 [Source:HGNC Symbol;Acc:HGNC:9634]	GO:0040011|GO:0005576|GO:0005623|GO:0008152|GO:0009987|GO:0016020|GO:0003824|GO:0071704|GO:0044237|GO:0040012|GO:0043227|GO:0048870|GO:0016787|GO:0005622|GO:1903561|GO:0071944|GO:0040017|GO:0005886|GO:0043231|GO:0019538|GO:0051272|GO:0031982|GO:0009898|GO:0070062|GO:0051270|GO:0016788|GO:2000147|GO:0016477|GO:0005737|GO:2000145|GO:0030335|GO:0042578|GO:0005634|GO:0006796|GO:0043412|GO:0030334|GO:…	locomotion|extracellular region|cell|metabolic process|cellular process|membrane|catalytic activity|organic substance metabolic process|cellular metabolic process|regulation of locomotion|membrane-bounded organelle|cell motility|hydrolase activity|intracellular|extracellular vesicle|cell periphery|positive regulation of locomotion|plasma membrane|intracellular membrane-bounded organelle|protein m…	-	-	-	-	3:85970697-85985713	182.214	70.6205	1.36747	1.68e-12	7.55e-11	UP
ENSGALG00000030548	OSBP	oxysterol binding protein [Source:HGNC Symbol;Acc:HGNC:8503]	-	-	-	-	-	-	AADN04001190.1:9163-13867	9.25417	3.06925	1.59222	1.79e-12	8.04e-11	UP
ENSGALG00000045563	-	-	-	-	-	-	-	-	3:20569571-20631798	6.59021	1.79061	1.87988	1.84e-12	8.23e-11	UP
ENSGALG00000008127	SPI1	Spi-1 proto-oncogene [Source:HGNC Symbol;Acc:HGNC:11241]	GO:0032502|GO:0005623|GO:0008152|GO:0009987|GO:0071704|GO:0044237|GO:0043227|GO:0006807|GO:0019222|GO:0097159|GO:0005622|GO:0003700|GO:0009058|GO:0044767|GO:0006139|GO:0043231|GO:0051171|GO:0031323|GO:0048869|GO:0003676|GO:0044249|GO:1901360|GO:0000981|GO:0051252|GO:0005634|GO:0030154|GO:0010468|GO:0034645|GO:0010467|GO:0016070|GO:0003677|GO:2001141|GO:0006351|GO:0006355|GO:0043565|GO:0032774|GO:…	developmental process|cell|metabolic process|cellular process|organic substance metabolic process|cellular metabolic process|membrane-bounded organelle|nitrogen compound metabolic process|regulation of metabolic process|organic cyclic compound binding|intracellular|transcription factor activity, sequence-specific DNA binding|biosynthetic process|single-organism developmental process|nucleobase-co…	-	-	-	-	5:22949194-22970222	2.59754	9.20705	-1.82559	1.88e-12	8.41e-11	DOWN
ENSGALG00000029438	CLPP	caseinolytic mitochondrial matrix peptidase proteolytic subunit [Source:HGNC Symbol;Acc:HGNC:2084]	-	-	-	-	-	-	AADN04012782.1:4204-7030	8.65799	2.05927	2.0719	1.91e-12	8.52e-11	UP
ENSGALG00000016837	MYO16	myosin XVI [Source:HGNC Symbol;Acc:HGNC:29822]	GO:0032991|GO:0005623|GO:0003824|GO:0036094|GO:0016787|GO:0005515|GO:0097159|GO:0005622|GO:0043234|GO:0001882|GO:0008092|GO:0000166|GO:0016459|GO:0016817|GO:0032549|GO:0001883|GO:0003779|GO:0017076|GO:0005856|GO:0016818|GO:0032559|GO:0016462|GO:0015629|GO:0005524|GO:0017111|GO:0003774	macromolecular complex|cell|catalytic activity|small molecule binding|hydrolase activity|protein binding|organic cyclic compound binding|intracellular|protein complex|nucleoside binding|cytoskeletal protein binding|nucleotide binding|myosin complex|hydrolase activity, acting on acid anhydrides|ribonucleoside binding|purine nucleoside binding|actin binding|purine nucleotide binding|cytoskeleton|hy…	-	-	-	-	1:138120025-138390526	0.195235	1.13928	-2.54484	2.05e-12	9.12e-11	DOWN
ENSGALG00000030512	-	-	-	-	-	-	-	-	19:5796052-5798325	2.87736	18.1871	-2.6601	2.2e-12	9.75e-11	DOWN
ENSGALG00000008597	MRPL2	mitochondrial ribosomal protein L2 [Source:HGNC Symbol;Acc:HGNC:14056]	GO:0032991|GO:0005623|GO:0008152|GO:0009987|GO:0003824|GO:0005198|GO:0071704|GO:0044237|GO:0043227|GO:0006807|GO:0016740|GO:0016043|GO:0003735|GO:0097159|GO:0005622|GO:0009058|GO:1990904|GO:0043231|GO:0019538|GO:0005761|GO:0006996|GO:0044391|GO:0003676|GO:0044249|GO:0030529|GO:0005737|GO:0005762|GO:0006518|GO:0005739|GO:0005759|GO:0034645|GO:0010467|GO:0032543|GO:0044267|GO:0003723|GO:0015934|GO:…	macromolecular complex|cell|metabolic process|cellular process|catalytic activity|structural molecule activity|organic substance metabolic process|cellular metabolic process|membrane-bounded organelle|nitrogen compound metabolic process|transferase activity|cellular component organization|structural constituent of ribosome|organic cyclic compound binding|intracellular|biosynthetic process|ribonuc…	K02886	large subunit ribosomal protein L2[-]	gga03010	Ribosome - Gallus gallus (chicken)	3:4370411-4372480	62.8217	23.2666	1.433	2.26e-12	9.98e-11	UP
ENSGALG00000012291	POLR2F	RNA polymerase II subunit F [Source:HGNC Symbol;Acc:HGNC:9193]	GO:0032991|GO:0005623|GO:0008152|GO:0009987|GO:0003824|GO:0071704|GO:0044237|GO:0043227|GO:0006807|GO:0016740|GO:0097159|GO:0005622|GO:0009058|GO:0043234|GO:0006139|GO:0043231|GO:0003676|GO:0044249|GO:0016772|GO:1901360|GO:0005634|GO:0016779|GO:0034645|GO:0010467|GO:0016070|GO:0005730|GO:0005654|GO:0003677|GO:1990234|GO:0031981|GO:0005666|GO:0016591|GO:0006351|GO:0005665|GO:0032774|GO:0005736|GO:…	macromolecular complex|cell|metabolic process|cellular process|catalytic activity|organic substance metabolic process|cellular metabolic process|membrane-bounded organelle|nitrogen compound metabolic process|transferase activity|organic cyclic compound binding|intracellular|biosynthetic process|protein complex|nucleobase-containing compound metabolic process|intracellular membrane-bounded organel…	K03014	DNA-directed RNA polymerases I, II, and III subunit RPABC2[-]	gga01100|gga00230|gga00240|gga04623	Metabolic pathways - Gallus gallus (chicken)|Purine metabolism - Gallus gallus (chicken)|Pyrimidine metabolism - Gallus gallus (chicken)|Cytosolic DNA-sensing pathway - Gallus gallus (chicken)	1:51101687-51105270	88.9901	272.812	-1.61619	2.28e-12	1e-10	DOWN
ENSGALG00000036212	-	-	-	-	-	-	-	-	AADN04015205.1:2713-5605	1.90876	0.444197	2.10336	2.37e-12	1.04e-10	UP
ENSGALG00000038678	EPB41L3	erythrocyte membrane protein band 4.1 like 3 [Source:HGNC Symbol;Acc:HGNC:3380]	-	-	K06107	erythrocyte membrane protein band 4.1[-]	gga04530	Tight junction - Gallus gallus (chicken)	2:100387769-100452964	1.41147	5.05194	-1.83964	2.42e-12	1.06e-10	DOWN
ENSGALG00000012577	FRMD3	FERM domain containing 3 [Source:HGNC Symbol;Acc:HGNC:24125]	GO:0005623|GO:0009987|GO:0016020|GO:0005198|GO:0019898|GO:0016043|GO:0005515|GO:0005622|GO:0005200|GO:0031224|GO:0008092|GO:0006996|GO:0030029|GO:0016021|GO:0005737|GO:0030036|GO:0007010|GO:0005856|GO:0031032	cell|cellular process|membrane|structural molecule activity|extrinsic component of membrane|cellular component organization|protein binding|intracellular|structural constituent of cytoskeleton|intrinsic component of membrane|cytoskeletal protein binding|organelle organization|actin filament-based process|integral component of membrane|cytoplasm|actin cytoskeleton organization|cytoskeleton organiz…	-	-	-	-	Z:39811829-39875128	10.1926	32.7981	-1.68609	2.54e-12	1.11e-10	DOWN
ENSGALG00000014855	-	-	GO:0023052|GO:0004871|GO:0009987|GO:0016020|GO:0050896|GO:0004872|GO:0031224|GO:0051716|GO:0010033|GO:0007154|GO:0007165|GO:0004888|GO:0016021|GO:0007166|GO:0034097|GO:0004896|GO:0071310|GO:0019221|GO:0071345	signaling|signal transducer activity|cellular process|membrane|response to stimulus|receptor activity|intrinsic component of membrane|cellular response to stimulus|response to organic substance|cell communication|signal transduction|transmembrane signaling receptor activity|integral component of membrane|cell surface receptor signaling pathway|response to cytokine|cytokine receptor activity|cellu…	K05080|K05080	growth hormone receptor[-]|growth hormone receptor[-]	gga04080|gga04080|gga04060|gga04060	Neuroactive ligand-receptor interaction - Gallus gallus (chicken)|Neuroactive ligand-receptor interaction - Gallus gallus (chicken)|Cytokine-cytokine receptor interaction - Gallus gallus (chicken)|Cytokine-cytokine receptor interaction - Gallus gallus (chicken)	Z:13428436-13558478	74.7773	28.8736	1.37285	2.59e-12	1.13e-10	UP
ENSGALG00000009553	SMC4	structural maintenance of chromosomes 4 [Source:HGNC Symbol;Acc:HGNC:14013]	GO:0032991|GO:0005623|GO:0000003|GO:0022414|GO:0009987|GO:0036094|GO:0043227|GO:0016043|GO:0005515|GO:0097159|GO:0005622|GO:0051321|GO:0043234|GO:0043231|GO:0001882|GO:0006996|GO:0000166|GO:0070192|GO:0007059|GO:0007126|GO:0046983|GO:0005737|GO:1903046|GO:0010032|GO:0007049|GO:0030261|GO:0032549|GO:0005634|GO:0000796|GO:0046982|GO:0005694|GO:0001883|GO:0045132|GO:0000819|GO:0048285|GO:0051276|GO:…	macromolecular complex|cell|reproduction|reproductive process|cellular process|small molecule binding|membrane-bounded organelle|cellular component organization|protein binding|organic cyclic compound binding|intracellular|meiotic cell cycle|protein complex|intracellular membrane-bounded organelle|nucleoside binding|organelle organization|nucleotide binding|chromosome organization involved in mei…	-	-	-	-	9:22249790-22281434	2.09881	7.09529	-1.75729	2.7e-12	1.17e-10	DOWN
ENSGALG00000032385	PFKFB1	6-phosphofructo-2-kinase/fructose-2,6-biphosphatase 1 [Source:HGNC Symbol;Acc:HGNC:8872]	-	-	-	-	-	-	AADN04000849.1:34599-38345	69.5904	26.3406	1.4016	2.77e-12	1.2e-10	UP
ENSGALG00000015908	COL12A1	collagen type XII alpha 1 chain [Source:HGNC Symbol;Acc:HGNC:2188]	GO:0032502|GO:0005576|GO:0009987|GO:0031012|GO:0048646|GO:0005615|GO:0043227|GO:0048856|GO:1903561|GO:0009653|GO:0044767|GO:0009888|GO:0031982|GO:0048869|GO:0070062|GO:0007275|GO:0048598|GO:0001706|GO:0007369|GO:0009790|GO:0030154|GO:0007492|GO:0035987	developmental process|extracellular region|cellular process|extracellular matrix|anatomical structure formation involved in morphogenesis|extracellular space|membrane-bounded organelle|anatomical structure development|extracellular vesicle|anatomical structure morphogenesis|single-organism developmental process|tissue development|vesicle|cellular developmental process|extracellular exosome|multic…	-	-	-	-	3:81088530-81188721	1.21623	3.93532	-1.69407	2.93e-12	1.27e-10	DOWN
ENSGALG00000017405	NPR3	natriuretic peptide receptor 3 [Source:HGNC Symbol;Acc:HGNC:7945]	GO:0023052|GO:0004871|GO:0005623|GO:0009987|GO:0016020|GO:0050896|GO:0005622|GO:0071944|GO:0004872|GO:0005886|GO:0031224|GO:0051716|GO:0007154|GO:0007165|GO:0004888|GO:0016021|GO:0035556|GO:0007186|GO:0004930|GO:0016941|GO:0008528|GO:0007187|GO:0007188|GO:0019933|GO:0007193	signaling|signal transducer activity|cell|cellular process|membrane|response to stimulus|intracellular|cell periphery|receptor activity|plasma membrane|intrinsic component of membrane|cellular response to stimulus|cell communication|signal transduction|transmembrane signaling receptor activity|integral component of membrane|intracellular signal transduction|G-protein coupled receptor signaling pa…	-	-	-	-	Z:10035886-10086792	6.97577	21.445	-1.62021	3.01e-12	1.3e-10	DOWN
ENSGALG00000031243	ABCB8	ATP binding cassette subfamily B member 8 [Source:HGNC Symbol;Acc:HGNC:49]	-	-	K05655	ATP-binding cassette, subfamily B (MDR/TAP), member 8[-]	gga02010	ABC transporters - Gallus gallus (chicken)	KQ759368.1:17815-24254	3.67749	0.825301	2.15573	3.04e-12	1.31e-10	UP
ENSGALG00000016044	SIM2	single-minded family bHLH transcription factor 2 [Source:HGNC Symbol;Acc:HGNC:10883]	GO:0032502|GO:0005623|GO:0008152|GO:0009987|GO:0071704|GO:0044237|GO:0043227|GO:0006807|GO:0019222|GO:0005515|GO:0097159|GO:0005622|GO:0048856|GO:0003700|GO:0009058|GO:0044767|GO:0006139|GO:0043231|GO:0030323|GO:0030324|GO:0051171|GO:0031323|GO:0007275|GO:0003676|GO:0044249|GO:0035295|GO:0046983|GO:0009890|GO:1901360|GO:0048731|GO:0007389|GO:0000981|GO:0048513|GO:0009880|GO:0051252|GO:0060541|GO:…	developmental process|cell|metabolic process|cellular process|organic substance metabolic process|cellular metabolic process|membrane-bounded organelle|nitrogen compound metabolic process|regulation of metabolic process|protein binding|organic cyclic compound binding|intracellular|anatomical structure development|transcription factor activity, sequence-specific DNA binding|biosynthetic process|si…	-	-	-	-	1:106801831-106857046	75.5357	29.2865	1.36693	3.31e-12	1.42e-10	UP
ENSGALG00000021286	-	-	GO:0043169|GO:0046872|GO:0005509	cation binding|metal ion binding|calcium ion binding	-	-	-	-	14:1031866-1035226	0.0295454	1.78531	-5.9171	3.33e-12	1.43e-10	DOWN
ENSGALG00000013575	-	-	GO:0016020|GO:0031224|GO:0016021	membrane|intrinsic component of membrane|integral component of membrane	-	-	-	-	2:90026993-90030445	4.00528	18.187	-2.18293	3.44e-12	1.47e-10	DOWN
ENSGALG00000008551	CRELD2	cysteine rich with EGF like domains 2 [Source:HGNC Symbol;Acc:HGNC:28150]	GO:0005576|GO:0005623|GO:0012505|GO:0005615|GO:0043227|GO:0005622|GO:0043231|GO:0043169|GO:0005783|GO:0005794|GO:0005737|GO:0046872|GO:0005509	extracellular region|cell|endomembrane system|extracellular space|membrane-bounded organelle|intracellular|intracellular membrane-bounded organelle|cation binding|endoplasmic reticulum|Golgi apparatus|cytoplasm|metal ion binding|calcium ion binding	-	-	-	-	1:18865360-18876467	1.73064	6.70281	-1.95346	3.51e-12	1.5e-10	DOWN
ENSGALG00000041685	CAPN1	calpain-1 catalytic subunit [Source:RefSeq peptide;Acc:NP_001038137]	-	-	K01367	calpain-1[3.4.22.52]	gga04141|gga04210	Protein processing in endoplasmic reticulum - Gallus gallus (chicken)|Apoptosis - Gallus gallus (chicken)	KQ759558.1:168-14763	2.56076	0.585014	2.13003	3.7e-12	1.57e-10	UP
ENSGALG00000003816	NT5C1A	5'-nucleotidase, cytosolic IA [Source:HGNC Symbol;Acc:HGNC:17819]	GO:0005623|GO:0008152|GO:0009987|GO:0003824|GO:0071704|GO:0036094|GO:0044237|GO:0043227|GO:0006807|GO:0009056|GO:0016787|GO:0019222|GO:0097159|GO:0005622|GO:0009058|GO:0006139|GO:0043231|GO:0043169|GO:0051171|GO:0031323|GO:0000166|GO:0019637|GO:0003676|GO:0044249|GO:0016788|GO:1901360|GO:0005737|GO:0051252|GO:0042578|GO:0005634|GO:0010468|GO:0006796|GO:0005829|GO:0034645|GO:1901292|GO:0010467|GO:…	cell|metabolic process|cellular process|catalytic activity|organic substance metabolic process|small molecule binding|cellular metabolic process|membrane-bounded organelle|nitrogen compound metabolic process|catabolic process|hydrolase activity|regulation of metabolic process|organic cyclic compound binding|intracellular|biosynthetic process|nucleobase-containing compound metabolic process|intrac…	K01081	5'-nucleotidase[3.1.3.5]	gga01100|gga00230|gga00240|gga00760	Metabolic pathways - Gallus gallus (chicken)|Purine metabolism - Gallus gallus (chicken)|Pyrimidine metabolism - Gallus gallus (chicken)|Nicotinate and nicotinamide metabolism - Gallus gallus (chicken)	23:5511936-5518527	32.2263	11.853	1.44299	3.86e-12	1.63e-10	UP
ENSGALG00000014031	ETFRF1	electron transfer flavoprotein regulatory factor 1 [Source:HGNC Symbol;Acc:HGNC:27052]	GO:0005623|GO:0008152|GO:0009987|GO:0044237|GO:0043227|GO:0005622|GO:0043231|GO:0022900|GO:0006091|GO:0055114|GO:0005737|GO:0005739|GO:0045333|GO:0022904	cell|metabolic process|cellular process|cellular metabolic process|membrane-bounded organelle|intracellular|intracellular membrane-bounded organelle|electron transport chain|generation of precursor metabolites and energy|oxidation-reduction process|cytoplasm|mitochondrion|cellular respiration|respiratory electron transport chain	-	-	-	-	1:67235341-67242703	5.26801	17.5146	-1.73323	4.34e-12	1.84e-10	DOWN
ENSGALG00000045362	-	-	-	-	-	-	-	-	5:1570918-1572157	1135.93	448.55	1.34054	4.6e-12	1.94e-10	UP
ENSGALG00000028015	-	-	GO:0008152|GO:0009987|GO:0071704|GO:0044237|GO:0006807|GO:0019222|GO:0097159|GO:0009058|GO:0006139|GO:0051171|GO:0031323|GO:0003676|GO:0044249|GO:1901360|GO:0051252|GO:0010468|GO:0034645|GO:0010467|GO:0016070|GO:0003677|GO:2001141|GO:0006351|GO:0006355|GO:0032774|GO:1903506	metabolic process|cellular process|organic substance metabolic process|cellular metabolic process|nitrogen compound metabolic process|regulation of metabolic process|organic cyclic compound binding|biosynthetic process|nucleobase-containing compound metabolic process|regulation of nitrogen compound metabolic process|regulation of cellular metabolic process|nucleic acid binding|cellular biosynthet…	-	-	-	-	9:12963817-12974386	15.1421	3.38457	2.16152	4.79e-12	2.01e-10	UP
ENSGALG00000029983	ANGPT1	angiopoietin 1 [Source:HGNC Symbol;Acc:HGNC:484]	GO:0023052|GO:0032502|GO:0040011|GO:0005576|GO:0002376|GO:0005623|GO:0008152|GO:0009987|GO:0016020|GO:0050896|GO:0048646|GO:0071704|GO:0051641|GO:0044237|GO:0008283|GO:0005615|GO:0006955|GO:0040012|GO:0043227|GO:0002682|GO:0006807|GO:0016043|GO:0009605|GO:0048870|GO:0019222|GO:0042995|GO:0005515|GO:0097159|GO:0007155|GO:0048856|GO:0002683|GO:0003700|GO:1903561|GO:0009653|GO:0071944|GO:0040017|GO:…	signaling|developmental process|locomotion|extracellular region|immune system process|cell|metabolic process|cellular process|membrane|response to stimulus|anatomical structure formation involved in morphogenesis|organic substance metabolic process|cellular localization|cellular metabolic process|cell proliferation|extracellular space|immune response|regulation of locomotion|membrane-bounded orga…	-	-	-	-	2:131784819-131949415	0.34183	1.89359	-2.46977	4.87e-12	2.04e-10	DOWN
ENSGALG00000007948	LRRC4C	leucine rich repeat containing 4C [Source:HGNC Symbol;Acc:HGNC:29317]	GO:0023052|GO:0032502|GO:0005576|GO:0005623|GO:0008152|GO:0009987|GO:0016020|GO:0050896|GO:0071704|GO:0044237|GO:0005615|GO:0016043|GO:0030234|GO:0019222|GO:0050793|GO:0023057|GO:0005622|GO:0048856|GO:0009653|GO:0031224|GO:0051716|GO:0023051|GO:0044767|GO:0010646|GO:0019538|GO:0050790|GO:0019207|GO:0031323|GO:0048869|GO:0010033|GO:0007154|GO:0009968|GO:0007275|GO:0007165|GO:0043086|GO:0051128|GO:…	signaling|developmental process|extracellular region|cell|metabolic process|cellular process|membrane|response to stimulus|organic substance metabolic process|cellular metabolic process|extracellular space|cellular component organization|enzyme regulator activity|regulation of metabolic process|regulation of developmental process|negative regulation of signaling|intracellular|anatomical structure…	K07523	netrin-G1 ligand[-]	gga04514	Cell adhesion molecules (CAMs) - Gallus gallus (chicken)	5:20507334-20509250	0.0583509	1.32597	-4.50615	5.23e-12	2.18e-10	DOWN
ENSGALG00000041370	ZNF335	zinc finger protein ZFP [Source:RefSeq peptide;Acc:NP_990541]	-	-	-	-	-	-	20:10756303-10763615	8.80694	3.227	1.44845	5.22e-12	2.18e-10	UP
ENSGALG00000009945	CPM	carboxypeptidase M [Source:HGNC Symbol;Acc:HGNC:2311]	GO:0005576|GO:0005623|GO:0008152|GO:0009987|GO:0016020|GO:0003824|GO:0071704|GO:0044237|GO:0005615|GO:0043227|GO:0006807|GO:0009986|GO:0016787|GO:1903561|GO:0071944|GO:0005886|GO:0043169|GO:0019538|GO:0031982|GO:0017171|GO:0070062|GO:0008233|GO:0006518|GO:0051604|GO:0010467|GO:0046872|GO:0008236|GO:0006508|GO:0046914|GO:0070008|GO:0008237|GO:0016485|GO:0008238|GO:0008235|GO:0004185|GO:0008270|GO:…	extracellular region|cell|metabolic process|cellular process|membrane|catalytic activity|organic substance metabolic process|cellular metabolic process|extracellular space|membrane-bounded organelle|nitrogen compound metabolic process|cell surface|hydrolase activity|extracellular vesicle|cell periphery|plasma membrane|cation binding|protein metabolic process|vesicle|serine hydrolase activity|extr…	-	-	-	-	1:35315781-35347355	2.07665	7.79335	-1.90798	5.38e-12	2.24e-10	DOWN
ENSGALG00000004272	ASB1	ankyrin repeat and SOCS box containing 1 [Source:HGNC Symbol;Acc:HGNC:16011]	GO:0023052|GO:0032502|GO:0005623|GO:0000003|GO:0008152|GO:0022414|GO:0009987|GO:0050896|GO:0071704|GO:0044237|GO:0003006|GO:0005622|GO:0048856|GO:0051716|GO:0044767|GO:0048806|GO:0019538|GO:0048608|GO:0007154|GO:0007275|GO:0007165|GO:0048731|GO:0007548|GO:0048513|GO:0035556|GO:0046661|GO:0043412|GO:0044267|GO:0030539|GO:0036211|GO:0061458|GO:0006464|GO:0032446|GO:0016567	signaling|developmental process|cell|reproduction|metabolic process|reproductive process|cellular process|response to stimulus|organic substance metabolic process|cellular metabolic process|developmental process involved in reproduction|intracellular|anatomical structure development|cellular response to stimulus|single-organism developmental process|genitalia development|protein metabolic process…	-	-	-	-	7:5973865-5983496	37.0322	13.257	1.48203	5.59e-12	2.32e-10	UP
ENSGALG00000039990	TNC	tenascin C [Source:HGNC Symbol;Acc:HGNC:5318]	-	-	K06252	tenascin[-]	gga04510|gga04512	Focal adhesion - Gallus gallus (chicken)|ECM-receptor interaction - Gallus gallus (chicken)	17:3145480-3214636	1.14786	3.79631	-1.72565	5.62e-12	2.33e-10	DOWN
ENSGALG00000008744	MCF2L2	MCF.2 cell line derived transforming sequence-like 2 [Source:HGNC Symbol;Acc:HGNC:30319]	GO:0023052|GO:0005623|GO:0008152|GO:0009987|GO:0050896|GO:0005085|GO:0019222|GO:0005622|GO:0051716|GO:0023051|GO:0010646|GO:0043169|GO:0050790|GO:0043085|GO:0007154|GO:0007165|GO:0009966|GO:0005088|GO:0035556|GO:0005089|GO:0046872|GO:0043087|GO:0007264|GO:0043547|GO:0046914|GO:0051056|GO:0008270|GO:0007265|GO:0046578|GO:0007266|GO:0035023	signaling|cell|metabolic process|cellular process|response to stimulus|guanyl-nucleotide exchange factor activity|regulation of metabolic process|intracellular|cellular response to stimulus|regulation of signaling|regulation of cell communication|cation binding|regulation of catalytic activity|positive regulation of catalytic activity|cell communication|signal transduction|regulation of signal tr…	-	-	-	-	9:16272609-16420707	0.568512	1.99191	-1.80889	5.73e-12	2.37e-10	DOWN
ENSGALG00000005999	ABTB1	ankyrin repeat and BTB domain containing 1 [Source:HGNC Symbol;Acc:HGNC:18275]	GO:0023052|GO:0032502|GO:0032991|GO:0004871|GO:0005623|GO:0008152|GO:0009987|GO:0016020|GO:0050896|GO:0071704|GO:0006950|GO:0051641|GO:0044237|GO:0043227|GO:0006807|GO:0009056|GO:0019222|GO:0005515|GO:0097159|GO:0005622|GO:0048856|GO:0003700|GO:0008289|GO:0071944|GO:0009058|GO:0004872|GO:0043234|GO:0005886|GO:0051716|GO:0023051|GO:0044767|GO:0006139|GO:0046883|GO:0043231|GO:0010646|GO:0043169|GO:…	signaling|developmental process|macromolecular complex|signal transducer activity|cell|metabolic process|cellular process|membrane|response to stimulus|organic substance metabolic process|response to stress|cellular localization|cellular metabolic process|membrane-bounded organelle|nitrogen compound metabolic process|catabolic process|regulation of metabolic process|protein binding|organic cyclic…	-	-	-	-	12:9681793-9708956	24.0688	9.35422	1.36348	5.86e-12	2.42e-10	UP
ENSGALG00000034152	-	-	-	-	-	-	-	-	AADN04007387.1:5128-8034	5.73319	1.65422	1.79318	5.99e-12	2.46e-10	UP
ENSGALG00000040926	SAMSN1	SAM domain, SH3 domain and nuclear localization signals 1 [Source:HGNC Symbol;Acc:HGNC:10528]	-	-	-	-	-	-	1:98116750-98151387	1.23533	5.12892	-2.05376	6.05e-12	2.48e-10	DOWN
ENSGALG00000015216	SYK	Tyrosine-protein kinase SYK [Source:UniProtKB/Swiss-Prot;Acc:F1N9Y5]	GO:0023052|GO:0032502|GO:0040011|GO:0032991|GO:0004871|GO:0002376|GO:0005623|GO:0008152|GO:0009987|GO:0016020|GO:0003824|GO:0050896|GO:0051707|GO:0071704|GO:0006950|GO:0036094|GO:0051641|GO:0044237|GO:0008283|GO:0006955|GO:0043227|GO:0019898|GO:0002682|GO:0006807|GO:0016740|GO:0016043|GO:0009605|GO:0048870|GO:0050900|GO:0019222|GO:0050793|GO:0005515|GO:0097159|GO:0005622|GO:0007155|GO:0048856|GO:…	signaling|developmental process|locomotion|macromolecular complex|signal transducer activity|immune system process|cell|metabolic process|cellular process|membrane|catalytic activity|response to stimulus|response to other organism|organic substance metabolic process|response to stress|small molecule binding|cellular localization|cellular metabolic process|cell proliferation|immune response|membra…	-	-	-	-	Z:44064049-44115933	0.594793	2.50843	-2.07633	6.4e-12	2.61e-10	DOWN
ENSGALG00000041555	-	-	-	-	-	-	-	-	AADN04001035.1:4863-11120	11.6232	3.86923	1.58689	6.39e-12	2.61e-10	UP
ENSGALG00000013993	-	-	GO:0032502|GO:0005623|GO:0008152|GO:0009987|GO:0003824|GO:0071704|GO:0044237|GO:0043227|GO:0006807|GO:0016787|GO:0097159|GO:0005622|GO:0048856|GO:0044767|GO:0043231|GO:0006790|GO:0007275|GO:0016810|GO:0003676|GO:1901360|GO:0048731|GO:0051186|GO:0006768|GO:0005634|GO:0006766|GO:0015939|GO:0016811|GO:0007399|GO:0007417|GO:0019752|GO:0017159	developmental process|cell|metabolic process|cellular process|catalytic activity|organic substance metabolic process|cellular metabolic process|membrane-bounded organelle|nitrogen compound metabolic process|hydrolase activity|organic cyclic compound binding|intracellular|anatomical structure development|single-organism developmental process|intracellular membrane-bounded organelle|sulfur compound…	K08069	pantetheine hydrolase[3.5.1.92]	gga00770	Pantothenate and CoA biosynthesis - Gallus gallus (chicken)	3:56992998-57019930	0.563786	2.12897	-1.91693	6.64e-12	2.7e-10	DOWN
ENSGALG00000037441	RPS27	ribosomal protein S27 [Source:HGNC Symbol;Acc:HGNC:10416]	-	-	K02978	small subunit ribosomal protein S27e[-]	gga03010	Ribosome - Gallus gallus (chicken)	25:2081232-2081985	221.256	82.6911	1.41991	6.77e-12	2.75e-10	UP
ENSGALG00000040560	-	-	-	-	-	-	-	-	8:1236602-1237579	2.63806	11.7065	-2.14976	7.23e-12	2.93e-10	DOWN
ENSGALG00000003922	TOP2A	topoisomerase (DNA) II alpha [Source:HGNC Symbol;Acc:HGNC:11989]	GO:0032502|GO:0032991|GO:0002376|GO:0005623|GO:0008152|GO:0009987|GO:0048511|GO:0003824|GO:0050896|GO:0071704|GO:0006950|GO:0036094|GO:0044237|GO:0043227|GO:0006807|GO:0016043|GO:0007623|GO:0016787|GO:0019222|GO:0005515|GO:0097159|GO:0005622|GO:0048856|GO:0016853|GO:0044877|GO:0009058|GO:0008144|GO:0043234|GO:0042752|GO:0002520|GO:0051716|GO:0044767|GO:0003682|GO:0006139|GO:0048524|GO:0051301|GO:…	developmental process|macromolecular complex|immune system process|cell|metabolic process|cellular process|rhythmic process|catalytic activity|response to stimulus|organic substance metabolic process|response to stress|small molecule binding|cellular metabolic process|membrane-bounded organelle|nitrogen compound metabolic process|cellular component organization|circadian rhythm|hydrolase activity…	-	-	-	-	27:4838538-4857184	0.291412	1.17379	-2.01004	7.44e-12	3.01e-10	DOWN
ENSGALG00000013803	ADGRG6	adhesion G protein-coupled receptor G6 [Source:HGNC Symbol;Acc:HGNC:13841]	GO:0023052|GO:0032502|GO:0004871|GO:0005623|GO:0008152|GO:0009987|GO:0016020|GO:0050896|GO:0048646|GO:0071704|GO:0044237|GO:0006807|GO:0016043|GO:0019222|GO:0048856|GO:0009653|GO:0071944|GO:0009058|GO:0004872|GO:0005886|GO:0031224|GO:0051716|GO:0044767|GO:0006139|GO:0050790|GO:0051171|GO:0043085|GO:0031323|GO:0048869|GO:0006996|GO:0009887|GO:0007154|GO:0007275|GO:0007165|GO:0019637|GO:0004888|GO:…	signaling|developmental process|signal transducer activity|cell|metabolic process|cellular process|membrane|response to stimulus|anatomical structure formation involved in morphogenesis|organic substance metabolic process|cellular metabolic process|nitrogen compound metabolic process|cellular component organization|regulation of metabolic process|anatomical structure development|anatomical struct…	-	-	-	-	3:53020301-53127121	2.66546	8.64749	-1.6979	7.58e-12	3.06e-10	DOWN
ENSGALG00000044536	-	-	-	-	-	-	-	-	AADN04001032.1:6806-7358	8.3649	0.96889	3.10994	7.74e-12	3.11e-10	UP
ENSGALG00000037402	CTGF	connective tissue growth factor [Source:HGNC Symbol;Acc:HGNC:2500]	GO:0023052|GO:0032502|GO:0040011|GO:0005576|GO:0005623|GO:0008152|GO:0009987|GO:0040007|GO:0098743|GO:0031012|GO:0050896|GO:0048646|GO:0071704|GO:0006950|GO:0012505|GO:0001502|GO:0044237|GO:0008283|GO:0005615|GO:0016049|GO:0043227|GO:0044089|GO:0016043|GO:0048870|GO:0019222|GO:0050793|GO:0005515|GO:0005622|GO:0007155|GO:0048856|GO:0044877|GO:0009653|GO:0040008|GO:0005578|GO:0051716|GO:0023051|GO:…	signaling|developmental process|locomotion|extracellular region|cell|metabolic process|cellular process|growth|cell aggregation|extracellular matrix|response to stimulus|anatomical structure formation involved in morphogenesis|organic substance metabolic process|response to stress|endomembrane system|cartilage condensation|cellular metabolic process|cell proliferation|extracellular space|cell gro…	-	-	-	-	3:57348864-57352201	1.37386	4.83845	-1.81631	7.89e-12	3.17e-10	DOWN
ENSGALG00000027330	-	-	GO:0005623|GO:0009987|GO:0043227|GO:0044089|GO:0016043|GO:0005515|GO:0005622|GO:0043231|GO:0022607|GO:0032231|GO:0008092|GO:0032970|GO:0006996|GO:0031674|GO:0030029|GO:0030018|GO:0032233|GO:0051128|GO:0030017|GO:0051130|GO:0005737|GO:0032956|GO:0030036|GO:0005634|GO:0010638|GO:0043292|GO:0033043|GO:0051017|GO:0003779|GO:0007010|GO:0005856|GO:0007015|GO:0051495|GO:0015629|GO:0051493|GO:0030016|GO:…	cell|cellular process|membrane-bounded organelle|positive regulation of cellular component biogenesis|cellular component organization|protein binding|intracellular|intracellular membrane-bounded organelle|cellular component assembly|regulation of actin filament bundle assembly|cytoskeletal protein binding|regulation of actin filament-based process|organelle organization|I band|actin filament-base…	-	-	-	-	13:13093269-13097891	4.74823	1.44892	1.71242	8.3e-12	3.32e-10	UP
ENSGALG00000009865	RNF150	ring finger protein 150 [Source:HGNC Symbol;Acc:HGNC:23138]	GO:0016020|GO:0031224|GO:0043169|GO:0016021|GO:0046872|GO:0046914|GO:0008270	membrane|intrinsic component of membrane|cation binding|integral component of membrane|metal ion binding|transition metal ion binding|zinc ion binding	-	-	-	-	4:30016125-30129472	19.2904	6.87825	1.48777	8.37e-12	3.34e-10	UP
ENSGALG00000043584	COL19A1	collagen type XIX alpha 1 chain [Source:HGNC Symbol;Acc:HGNC:2196]	-	-	-	-	-	-	3:83179142-83351003	0.556578	2.62267	-2.23638	8.98e-12	3.58e-10	DOWN
ENSGALG00000041898	FAM43A	family with sequence similarity 43 member A [Source:HGNC Symbol;Acc:HGNC:26888]	-	-	-	-	-	-	9:12842558-12843646	4.58855	0.742682	2.62722	9.38e-12	3.73e-10	UP
ENSGALG00000033203	TRIM54	tripartite motif containing 54 [Source:HGNC Symbol;Acc:HGNC:16008]	-	-	-	-	-	-	3:104988818-104992131	46.8899	17.9222	1.38753	9.48e-12	3.75e-10	UP
ENSGALG00000041454	DNMT3A	DNA (cytosine-5)-methyltransferase 3A [Source:RefSeq peptide;Acc:NP_001020003]	-	-	-	-	-	-	3:105053765-105065491	12.4501	4.61668	1.43123	9.49e-12	3.75e-10	UP
ENSGALG00000009730	SLC38A4	solute carrier family 38 member 4 [Source:HGNC Symbol;Acc:HGNC:14679]	GO:0005623|GO:0009987|GO:0016020|GO:0005215|GO:0022857|GO:0022892|GO:0071944|GO:0005886|GO:0031224|GO:0005887|GO:0006810|GO:0022891|GO:0016021|GO:0031226|GO:0055085|GO:0015075|GO:0006811|GO:1903825|GO:0034220|GO:0098656|GO:0015711|GO:0006865|GO:0006820|GO:0008509|GO:0003333|GO:0015171|GO:0008514	cell|cellular process|membrane|transporter activity|transmembrane transporter activity|substrate-specific transporter activity|cell periphery|plasma membrane|intrinsic component of membrane|integral component of plasma membrane|transport|substrate-specific transmembrane transporter activity|integral component of membrane|intrinsic component of plasma membrane|transmembrane transport|ion transmemb…	-	-	-	-	1:31101534-31122087	1.90707	6.52838	-1.77536	1.04e-11	4.1e-10	DOWN
ENSGALG00000035810	-	-	-	-	-	-	-	-	AADN04000640.1:17419-121214	0.730949	3.17441	-2.11865	1.2e-11	4.73e-10	DOWN
ENSGALG00000004593	SULF2	sulfatase 2 [Source:HGNC Symbol;Acc:HGNC:20392]	GO:0023052|GO:0032502|GO:0005623|GO:0008152|GO:0009987|GO:0016020|GO:0003824|GO:0050896|GO:0071704|GO:0006950|GO:0012505|GO:0051641|GO:0044237|GO:0008283|GO:0043227|GO:0009986|GO:0016043|GO:0016787|GO:0050793|GO:0023057|GO:0005622|GO:0048856|GO:0009653|GO:0071944|GO:0005886|GO:0051716|GO:0023051|GO:0044767|GO:0009888|GO:0071774|GO:0043231|GO:0010646|GO:0032388|GO:0006790|GO:0043169|GO:0019538|GO:…	signaling|developmental process|cell|metabolic process|cellular process|membrane|catalytic activity|response to stimulus|organic substance metabolic process|response to stress|endomembrane system|cellular localization|cellular metabolic process|cell proliferation|membrane-bounded organelle|cell surface|cellular component organization|hydrolase activity|regulation of developmental process|negative…	-	-	-	-	20:6110103-6166886	2.1461	7.56439	-1.8175	1.28e-11	5.02e-10	DOWN
ENSGALG00000030879	AR	androgen receptor [Source:HGNC Symbol;Acc:HGNC:644]	GO:0023052|GO:0032502|GO:0032991|GO:0004871|GO:0005623|GO:0000003|GO:0008152|GO:0022414|GO:0009987|GO:0016020|GO:0040007|GO:0003824|GO:0050896|GO:0048646|GO:0071704|GO:0051641|GO:0042562|GO:0044237|GO:0008283|GO:0043227|GO:0006807|GO:0048589|GO:0016740|GO:0016043|GO:0019953|GO:0003006|GO:0019222|GO:0050793|GO:0023057|GO:0005515|GO:0097159|GO:0005622|GO:0048856|GO:0044877|GO:0003700|GO:0000785|GO:…	signaling|developmental process|macromolecular complex|signal transducer activity|cell|reproduction|metabolic process|reproductive process|cellular process|membrane|growth|catalytic activity|response to stimulus|anatomical structure formation involved in morphogenesis|organic substance metabolic process|cellular localization|hormone binding|cellular metabolic process|cell proliferation|membrane-b…	K08557	androgen receptor[-]	gga04114	Oocyte meiosis - Gallus gallus (chicken)	4:453408-497573	4.8391	1.66725	1.53727	1.28e-11	5.02e-10	UP
ENSGALG00000042809	NDUFV1	NADH:ubiquinone oxidoreductase core subunit V1 [Source:HGNC Symbol;Acc:HGNC:7716]	GO:0032991|GO:0005623|GO:0008152|GO:0016020|GO:0003824|GO:0036094|GO:0043227|GO:0048037|GO:0016491|GO:0031090|GO:0097159|GO:0005622|GO:0070469|GO:0043234|GO:1990204|GO:0043231|GO:0051536|GO:0019866|GO:0000166|GO:0045271|GO:0016651|GO:0031966|GO:0055114|GO:0050662|GO:0005737|GO:0005746|GO:0005740|GO:0005747|GO:0016655|GO:0005739|GO:0010181|GO:0051539|GO:0005743|GO:0051287|GO:0003954|GO:0008137	macromolecular complex|cell|metabolic process|membrane|catalytic activity|small molecule binding|membrane-bounded organelle|cofactor binding|oxidoreductase activity|organelle membrane|organic cyclic compound binding|intracellular|respiratory chain|protein complex|oxidoreductase complex|intracellular membrane-bounded organelle|iron-sulfur cluster binding|organelle inner membrane|nucleotide binding…	K03942	NADH dehydrogenase (ubiquinone) flavoprotein 1[1.6.99.3]	gga01100|gga00190	Metabolic pathways - Gallus gallus (chicken)|Oxidative phosphorylation - Gallus gallus (chicken)	5:377263-380025	61.0917	23.9259	1.3524	1.42e-11	5.53e-10	UP
ENSGALG00000029674	-	-	-	-	K14316	nuclear pore complex protein Nup121[-]	gga03013	RNA transport - Gallus gallus (chicken)	19:315117-328817	1.3092	0.354375	1.88534	1.44e-11	5.6e-10	UP
ENSGALG00000012480	-	-	GO:0023052|GO:0002376|GO:0005623|GO:0008152|GO:0009987|GO:0050896|GO:0071704|GO:0006950|GO:0044237|GO:0006955|GO:0043227|GO:0002682|GO:0006807|GO:0019222|GO:0005622|GO:0002683|GO:0000989|GO:0009058|GO:0051716|GO:0006139|GO:0006952|GO:0043231|GO:0019538|GO:0045087|GO:0001818|GO:0051171|GO:0031323|GO:0010033|GO:0007154|GO:0050776|GO:0007165|GO:0044249|GO:0003712|GO:0001816|GO:0001817|GO:0009890|GO:…	signaling|immune system process|cell|metabolic process|cellular process|response to stimulus|organic substance metabolic process|response to stress|cellular metabolic process|immune response|membrane-bounded organelle|regulation of immune system process|nitrogen compound metabolic process|regulation of metabolic process|intracellular|negative regulation of immune system process|transcription fact…	-	-	-	-	7:35290009-35300342	2.65205	8.40504	-1.66415	1.47e-11	5.73e-10	DOWN
ENSGALG00000043178	-	-	-	-	-	-	-	-	1:573471-635071	3.67517	1.3435	1.45182	1.52e-11	5.92e-10	UP
ENSGALG00000037043	PIK3C2B	phosphatidylinositol-4-phosphate 3-kinase catalytic subunit type 2 beta [Source:HGNC Symbol;Acc:HGNC:8972]	GO:0023052|GO:0032991|GO:0005623|GO:0008152|GO:0009987|GO:0016020|GO:0003824|GO:0050896|GO:0071704|GO:0006950|GO:0036094|GO:0044237|GO:0043227|GO:0019898|GO:0016740|GO:0016043|GO:0009605|GO:0016787|GO:0005515|GO:0097159|GO:0005622|GO:0044877|GO:0008289|GO:0071944|GO:0009058|GO:0043234|GO:0005886|GO:0051716|GO:0007017|GO:0043231|GO:0001882|GO:0042594|GO:0008092|GO:0005875|GO:0031982|GO:0006996|GO:…	signaling|macromolecular complex|cell|metabolic process|cellular process|membrane|catalytic activity|response to stimulus|organic substance metabolic process|response to stress|small molecule binding|cellular metabolic process|membrane-bounded organelle|extrinsic component of membrane|transferase activity|cellular component organization|response to external stimulus|hydrolase activity|protein bin…	K00923	phosphatidylinositol-4-phosphate 3-kinase[2.7.1.154]	gga01100|gga04070|gga00562	Metabolic pathways - Gallus gallus (chicken)|Phosphatidylinositol signaling system - Gallus gallus (chicken)|Inositol phosphate metabolism - Gallus gallus (chicken)	26:1781103-1800544	3.87063	1.30069	1.57329	1.59e-11	6.14e-10	UP
ENSGALG00000002197	NPM1	nucleophosmin [Source:HGNC Symbol;Acc:HGNC:7910]	GO:0032502|GO:0032991|GO:0005623|GO:0008152|GO:0009987|GO:0030054|GO:0016020|GO:0050896|GO:0071704|GO:0006950|GO:0051641|GO:0030055|GO:0044237|GO:0008283|GO:0043227|GO:0006807|GO:0016043|GO:0030234|GO:0019222|GO:0005515|GO:0097159|GO:0005622|GO:0000989|GO:0044877|GO:0009058|GO:1990904|GO:0051716|GO:0044767|GO:0006139|GO:0007017|GO:0043231|GO:0022607|GO:0019538|GO:0050790|GO:1902115|GO:0010998|GO:…	developmental process|macromolecular complex|cell|metabolic process|cellular process|cell junction|membrane|response to stimulus|organic substance metabolic process|response to stress|cellular localization|cell-substrate junction|cellular metabolic process|cell proliferation|membrane-bounded organelle|nitrogen compound metabolic process|cellular component organization|enzyme regulator activity|re…	-	-	-	-	13:3270868-3282126	43.7633	126.865	-1.5355	1.6e-11	6.19e-10	DOWN
ENSGALG00000002888	CASZ1	castor zinc finger 1 [Source:HGNC Symbol;Acc:HGNC:26002]	GO:0032502|GO:0005623|GO:0008152|GO:0009987|GO:0071704|GO:0044237|GO:0043227|GO:0006807|GO:0050793|GO:0097159|GO:0005622|GO:0048856|GO:0009058|GO:0044767|GO:0006139|GO:0043231|GO:0043169|GO:0048869|GO:0007275|GO:0003676|GO:0044249|GO:0045595|GO:2000026|GO:1901360|GO:0048468|GO:0048731|GO:0005737|GO:0005634|GO:0030154|GO:0034645|GO:0010467|GO:0016070|GO:0007399|GO:0005654|GO:0046872|GO:0007417|GO:…	developmental process|cell|metabolic process|cellular process|organic substance metabolic process|cellular metabolic process|membrane-bounded organelle|nitrogen compound metabolic process|regulation of developmental process|organic cyclic compound binding|intracellular|anatomical structure development|biosynthetic process|single-organism developmental process|nucleobase-containing compound metabo…	-	-	-	-	21:3822317-3944648	7.59373	2.84777	1.41497	1.61e-11	6.21e-10	UP
ENSGALG00000036932	SPEN	spen family transcriptional repressor [Source:HGNC Symbol;Acc:HGNC:17575]	-	-	-	-	-	-	21:4241963-4297458	25.4528	10.3169	1.30282	1.7e-11	6.52e-10	UP
ENSGALG00000041927	FZD9	frizzled class receptor 9 [Source:HGNC Symbol;Acc:HGNC:4047]	-	-	K02842	frizzled 9/10[-]	gga04150|gga04310|gga04916	mTOR signaling pathway - Gallus gallus (chicken)|Wnt signaling pathway - Gallus gallus (chicken)|Melanogenesis - Gallus gallus (chicken)	19:264594-266693	20.5807	7.70274	1.41785	1.7e-11	6.52e-10	UP
ENSGALG00000028790	DNASE2B	deoxyribonuclease 2 beta [Source:HGNC Symbol;Acc:HGNC:28875]	GO:0005576|GO:0005623|GO:0008152|GO:0009987|GO:0003824|GO:0071704|GO:0044237|GO:0006807|GO:0009056|GO:0016043|GO:0016787|GO:0005622|GO:0006139|GO:0008219|GO:0016788|GO:0097194|GO:1901360|GO:0005737|GO:0044265|GO:0006259|GO:0004518|GO:0006921|GO:0012501|GO:0090305|GO:0004519|GO:0006915|GO:0006308|GO:0004536|GO:0030262|GO:0006309|GO:0004520|GO:0000737|GO:0004531	extracellular region|cell|metabolic process|cellular process|catalytic activity|organic substance metabolic process|cellular metabolic process|nitrogen compound metabolic process|catabolic process|cellular component organization|hydrolase activity|intracellular|nucleobase-containing compound metabolic process|cell death|hydrolase activity, acting on ester bonds|execution phase of apoptosis|organi…	K01158	deoxyribonuclease II[3.1.22.1]	gga04142	Lysosome - Gallus gallus (chicken)	8:16666749-16675946	2.19935	9.20464	-2.06528	1.73e-11	6.63e-10	DOWN
ENSGALG00000044494	-	-	-	-	-	-	-	-	AADN04022654.1:328-1868	1.98026	0.0864175	4.51822	1.75e-11	6.67e-10	UP
ENSGALG00000011104	GCG	Glucagon Glicentin-related polypeptide Glucagon Glucagon-like peptide 1 Glucagon-like peptide 1(7-37) Glucagon-like peptide 1(7-36) Glucagon-like peptide 2 [Source:UniProtKB/Swiss-Prot;Acc:P68259]	GO:0023052|GO:0005576|GO:0005623|GO:0008152|GO:0009987|GO:0050896|GO:0071704|GO:0006950|GO:0051641|GO:0044237|GO:0005615|GO:0032259|GO:0006807|GO:0016043|GO:0009605|GO:0019222|GO:0005515|GO:0005622|GO:0009058|GO:0051716|GO:0023051|GO:0006139|GO:0046883|GO:0010646|GO:0019538|GO:0050790|GO:0045184|GO:0005102|GO:0019725|GO:0042594|GO:0051171|GO:0060341|GO:0043085|GO:0010817|GO:0009967|GO:0031323|GO:…	signaling|extracellular region|cell|metabolic process|cellular process|response to stimulus|organic substance metabolic process|response to stress|cellular localization|cellular metabolic process|extracellular space|methylation|nitrogen compound metabolic process|cellular component organization|response to external stimulus|regulation of metabolic process|protein binding|intracellular|biosyntheti…	-	-	-	-	7:21233409-21245324	0.279381	1.89075	-2.75865	1.82e-11	6.95e-10	DOWN
ENSGALG00000004704	-	-	GO:0005623|GO:0008152|GO:0009987|GO:0003824|GO:0071704|GO:0036094|GO:0051641|GO:0044237|GO:0006807|GO:0016787|GO:0097159|GO:0005622|GO:0016853|GO:0009058|GO:0006139|GO:0043169|GO:0019538|GO:0001882|GO:0045184|GO:0016866|GO:0006810|GO:0000166|GO:0003676|GO:0006486|GO:0044249|GO:0016817|GO:1901360|GO:0008104|GO:0005737|GO:0005975|GO:0032549|GO:0006487|GO:0046907|GO:0005829|GO:0034645|GO:0009225|GO:…	cell|metabolic process|cellular process|catalytic activity|organic substance metabolic process|small molecule binding|cellular localization|cellular metabolic process|nitrogen compound metabolic process|hydrolase activity|organic cyclic compound binding|intracellular|isomerase activity|biosynthetic process|nucleobase-containing compound metabolic process|cation binding|protein metabolic process|n…	-	-	-	-	11:10050576-10078937	2.54356	0.750578	1.76078	1.86e-11	7.08e-10	UP
ENSGALG00000005257	-	-	GO:0023052|GO:0004871|GO:0008152|GO:0009987|GO:0016020|GO:0003824|GO:0050896|GO:0071704|GO:0044237|GO:0016740|GO:0007155|GO:0004872|GO:0031224|GO:0051716|GO:0019538|GO:0098609|GO:0016337|GO:0007154|GO:0007165|GO:0004888|GO:0016021|GO:0016772|GO:0016301|GO:0007166|GO:0006796|GO:0043412|GO:0016773|GO:0044267|GO:0036211|GO:0004672|GO:0007167|GO:0006464|GO:0016310|GO:0004714|GO:0006468|GO:0004713|GO:…	signaling|signal transducer activity|metabolic process|cellular process|membrane|catalytic activity|response to stimulus|organic substance metabolic process|cellular metabolic process|transferase activity|cell adhesion|receptor activity|intrinsic component of membrane|cellular response to stimulus|protein metabolic process|cell-cell adhesion|single organismal cell-cell adhesion|cell communication…	K06527	vascular cell adhesion molecule 1[-]	gga04514|gga04933	Cell adhesion molecules (CAMs) - Gallus gallus (chicken)|AGE-RAGE signaling pathway in diabetic complications - Gallus gallus (chicken)	8:11858182-11864932	11.1635	34.0238	-1.60775	1.89e-11	7.15e-10	DOWN
ENSGALG00000037940	IGFBP3	insulin like growth factor binding protein 3 [Source:HGNC Symbol;Acc:HGNC:5472]	GO:0023052|GO:0032502|GO:0040011|GO:0032991|GO:0005576|GO:0005623|GO:0008152|GO:0009987|GO:0040007|GO:0050896|GO:0071704|GO:0044237|GO:0008283|GO:0005615|GO:0040012|GO:0016049|GO:0043227|GO:0016043|GO:0048870|GO:0030234|GO:0019222|GO:0050793|GO:0005515|GO:0005622|GO:0048856|GO:1903561|GO:0040008|GO:0043234|GO:0040013|GO:0051716|GO:0023051|GO:0044767|GO:0043231|GO:0010646|GO:0008047|GO:0019538|GO:…	signaling|developmental process|locomotion|macromolecular complex|extracellular region|cell|metabolic process|cellular process|growth|response to stimulus|organic substance metabolic process|cellular metabolic process|cell proliferation|extracellular space|regulation of locomotion|cell growth|membrane-bounded organelle|cellular component organization|cell motility|enzyme regulator activity|regula…	K10138	insulin-like growth factor-binding protein 3[-]	gga04115	p53 signaling pathway - Gallus gallus (chicken)	2:55103568-55119141	16.1101	50.1058	-1.63701	1.94e-11	7.34e-10	DOWN
ENSGALG00000015209	NFIL3	nuclear factor, interleukin 3 regulated [Source:HGNC Symbol;Acc:HGNC:7787]	GO:0002376|GO:0005623|GO:0008152|GO:0009987|GO:0048511|GO:0016020|GO:0003824|GO:0050896|GO:0071704|GO:0006950|GO:0044237|GO:0006955|GO:0043227|GO:0006807|GO:0016491|GO:0007623|GO:0019222|GO:0097159|GO:0005622|GO:0003700|GO:0009058|GO:0031224|GO:0051716|GO:0006139|GO:0043231|GO:0043169|GO:0051171|GO:0031323|GO:0010033|GO:0003676|GO:0044249|GO:0016021|GO:0009611|GO:0050878|GO:0055114|GO:0009890|GO:…	immune system process|cell|metabolic process|cellular process|rhythmic process|membrane|catalytic activity|response to stimulus|organic substance metabolic process|response to stress|cellular metabolic process|immune response|membrane-bounded organelle|nitrogen compound metabolic process|oxidoreductase activity|circadian rhythm|regulation of metabolic process|organic cyclic compound binding|intra…	-	-	-	-	Z:44346752-44358514	29.6885	86.28	-1.53912	2.02e-11	7.62e-10	DOWN
ENSGALG00000036530	-	-	-	-	-	-	-	-	5:5775-9901	4.44413	1.09533	2.02053	2.02e-11	7.62e-10	UP
ENSGALG00000030086	-	-	-	-	K02128	F-type H+-transporting ATPase subunit c[-]	gga01100|gga00190	Metabolic pathways - Gallus gallus (chicken)|Oxidative phosphorylation - Gallus gallus (chicken)	33:914337-916263	78.4345	29.9388	1.38947	2.08e-11	7.81e-10	UP
ENSGALG00000038637	-	-	-	-	-	-	-	-	10:784553-793378	12.8044	4.22409	1.59992	2.14e-11	8.04e-10	UP
ENSGALG00000010792	AGMO	alkylglycerol monooxygenase [Source:HGNC Symbol;Acc:HGNC:33784]	GO:0005623|GO:0008152|GO:0009987|GO:0016020|GO:0003824|GO:0071704|GO:0012505|GO:0044237|GO:0043227|GO:0016491|GO:0005622|GO:0009058|GO:0031224|GO:0043231|GO:0043169|GO:0005783|GO:0044255|GO:0044249|GO:0016021|GO:0006629|GO:0055114|GO:0016705|GO:0005737|GO:0004497|GO:0006662|GO:0016714|GO:0008610|GO:0006643|GO:0046872|GO:0006631|GO:0046485|GO:0046914|GO:0019752|GO:0050479|GO:0006633|GO:0005506	cell|metabolic process|cellular process|membrane|catalytic activity|organic substance metabolic process|endomembrane system|cellular metabolic process|membrane-bounded organelle|oxidoreductase activity|intracellular|biosynthetic process|intrinsic component of membrane|intracellular membrane-bounded organelle|cation binding|endoplasmic reticulum|cellular lipid metabolic process|cellular biosynthet…	-	-	-	-	2:27894534-28076252	3.06497	0.489916	2.64527	2.2e-11	8.23e-10	UP
ENSGALG00000020793	UBE2E3	ubiquitin conjugating enzyme E2 E3 [Source:HGNC Symbol;Acc:HGNC:12479]	GO:0005623|GO:0008152|GO:0009987|GO:0003824|GO:0071704|GO:0036094|GO:0044237|GO:0043227|GO:0016740|GO:0097159|GO:0005622|GO:0043231|GO:0019787|GO:0019538|GO:0001882|GO:0000166|GO:0032549|GO:0005634|GO:0043412|GO:0001883|GO:0044267|GO:0017076|GO:0036211|GO:0004842|GO:0032559|GO:0061631|GO:0006464|GO:0005524|GO:0032446|GO:0016567|GO:0000209|GO:0070534|GO:0070936|GO:0070979	cell|metabolic process|cellular process|catalytic activity|organic substance metabolic process|small molecule binding|cellular metabolic process|membrane-bounded organelle|transferase activity|organic cyclic compound binding|intracellular|intracellular membrane-bounded organelle|ubiquitin-like protein transferase activity|protein metabolic process|nucleoside binding|nucleotide binding|ribonucleos…	K20217	ubiquitin-conjugating enzyme E2 E[2.3.2.23]	gga04120	Ubiquitin mediated proteolysis - Gallus gallus (chicken)	7:14571573-14627819	15.8757	6.15588	1.36679	2.29e-11	8.56e-10	UP
ENSGALG00000004721	KCNJ12	ATP-sensitive inward rectifier potassium channel 12 [Source:UniProtKB/Swiss-Prot;Acc:F1NHE9]	GO:0005623|GO:0008152|GO:0009987|GO:0016020|GO:0003824|GO:0005215|GO:0071704|GO:0036094|GO:0044237|GO:0022857|GO:0016740|GO:0022892|GO:0016043|GO:0097159|GO:0071944|GO:0004872|GO:0005886|GO:0031224|GO:0022607|GO:0019538|GO:0001882|GO:0005887|GO:0006810|GO:0000166|GO:0022891|GO:0016021|GO:0016772|GO:0031226|GO:0055085|GO:0016301|GO:0015267|GO:0015075|GO:0032549|GO:0006461|GO:0006811|GO:0006796|GO:…	cell|metabolic process|cellular process|membrane|catalytic activity|transporter activity|organic substance metabolic process|small molecule binding|cellular metabolic process|transmembrane transporter activity|transferase activity|substrate-specific transporter activity|cellular component organization|organic cyclic compound binding|cell periphery|receptor activity|plasma membrane|intrinsic compo…	-	-	-	-	14:4461703-4462992	34.8911	13.2111	1.40111	2.36e-11	8.81e-10	UP
ENSGALG00000001234	CETP	cholesteryl ester transfer protein [Source:HGNC Symbol;Acc:HGNC:1869]	GO:0032991|GO:0005576|GO:0005623|GO:0008152|GO:0009987|GO:0016020|GO:0005215|GO:0071704|GO:0036094|GO:0044237|GO:0005615|GO:0022857|GO:0043227|GO:0006807|GO:0022892|GO:0016043|GO:0032994|GO:0097159|GO:1903561|GO:0008289|GO:0071944|GO:0097006|GO:0019740|GO:0005886|GO:0031224|GO:0043169|GO:1901615|GO:0005887|GO:0031982|GO:0005543|GO:0017129|GO:0006810|GO:0070062|GO:0044255|GO:0019637|GO:0042592|GO:…	macromolecular complex|extracellular region|cell|metabolic process|cellular process|membrane|transporter activity|organic substance metabolic process|small molecule binding|cellular metabolic process|extracellular space|transmembrane transporter activity|membrane-bounded organelle|nitrogen compound metabolic process|substrate-specific transporter activity|cellular component organization|protein-l…	-	-	-	-	11:668620-674247	90.6183	36.792	1.30041	2.55e-11	9.46e-10	UP
ENSGALG00000028041	DKK2	dickkopf WNT signaling pathway inhibitor 2 [Source:HGNC Symbol;Acc:HGNC:2892]	GO:0023052|GO:0032502|GO:0005576|GO:0005623|GO:0008152|GO:0009987|GO:0016020|GO:0050896|GO:0071704|GO:0044237|GO:0005615|GO:0043227|GO:0006807|GO:0016043|GO:0019222|GO:0023057|GO:0005515|GO:0005622|GO:0048856|GO:0009058|GO:0031224|GO:0051716|GO:0023051|GO:0044767|GO:0006139|GO:0043231|GO:0022607|GO:0010646|GO:0051171|GO:0009967|GO:0031323|GO:0039706|GO:0007154|GO:0009968|GO:0007275|GO:0007165|GO:…	signaling|developmental process|extracellular region|cell|metabolic process|cellular process|membrane|response to stimulus|organic substance metabolic process|cellular metabolic process|extracellular space|membrane-bounded organelle|nitrogen compound metabolic process|cellular component organization|regulation of metabolic process|negative regulation of signaling|protein binding|intracellular|ana…	-	-	-	-	4:38490737-38530908	0.252665	3.83572	-3.9242	2.59e-11	9.59e-10	DOWN
ENSGALG00000029881	LAMTOR2	late endosomal/lysosomal adaptor, MAPK and MTOR activator 2 [Source:HGNC Symbol;Acc:HGNC:29796]	-	-	K20398	ragulator complex protein LAMTOR2[-]	gga04150	mTOR signaling pathway - Gallus gallus (chicken)	25:815282-817762	45.1825	14.8247	1.60776	2.63e-11	9.74e-10	UP
ENSGALG00000006826	KLHL25	kelch like family member 25 [Source:HGNC Symbol;Acc:HGNC:25732]	GO:0032991|GO:0005623|GO:0000003|GO:0008152|GO:0022414|GO:0009987|GO:0071704|GO:0044237|GO:0006807|GO:0009056|GO:0016043|GO:0019953|GO:0019222|GO:0005515|GO:0005622|GO:0009058|GO:0048609|GO:0043234|GO:0019538|GO:0051171|GO:0008092|GO:0031323|GO:0006996|GO:0006413|GO:0030029|GO:0044249|GO:0000151|GO:0019899|GO:0005737|GO:0007276|GO:0031461|GO:0030036|GO:0044265|GO:0006518|GO:0030163|GO:0010468|GO:…	macromolecular complex|cell|reproduction|metabolic process|reproductive process|cellular process|organic substance metabolic process|cellular metabolic process|nitrogen compound metabolic process|catabolic process|cellular component organization|sexual reproduction|regulation of metabolic process|protein binding|intracellular|biosynthetic process|multicellular organismal reproductive process|prot…	-	-	-	-	10:13962157-13963926	12.3037	4.24303	1.53593	2.67e-11	9.85e-10	UP
ENSGALG00000003169	CBFB	core-binding factor beta subunit [Source:HGNC Symbol;Acc:HGNC:1539]	GO:0032502|GO:0032991|GO:0002376|GO:0005623|GO:0008152|GO:0009987|GO:0016020|GO:0071704|GO:0044237|GO:0043227|GO:0006807|GO:0019222|GO:0097159|GO:0005622|GO:0048856|GO:0000989|GO:0009058|GO:0043234|GO:0002520|GO:0044767|GO:0006139|GO:0043231|GO:0019538|GO:0005667|GO:0051171|GO:0031323|GO:0048869|GO:0046649|GO:0007275|GO:0003676|GO:0044249|GO:0001775|GO:0003712|GO:1901360|GO:0048468|GO:0048731|GO:…	developmental process|macromolecular complex|immune system process|cell|metabolic process|cellular process|membrane|organic substance metabolic process|cellular metabolic process|membrane-bounded organelle|nitrogen compound metabolic process|regulation of metabolic process|organic cyclic compound binding|intracellular|anatomical structure development|transcription factor activity, transcription f…	-	-	-	-	11:2404978-2447419	3.18589	9.69305	-1.60526	2.77e-11	1.02e-09	DOWN
ENSGALG00000013814	IMPA2	inositol monophosphatase 2 [Source:HGNC Symbol;Acc:HGNC:6051]	GO:0023052|GO:0005623|GO:0008152|GO:0009987|GO:0003824|GO:0050896|GO:0071704|GO:0044237|GO:0009056|GO:0016787|GO:0005515|GO:0005622|GO:0051716|GO:0006020|GO:0043169|GO:1901615|GO:0007154|GO:0044255|GO:0044262|GO:0007165|GO:0019637|GO:0042802|GO:0016788|GO:0046983|GO:0006629|GO:0005737|GO:0005975|GO:0042578|GO:0046855|GO:0006796|GO:0046486|GO:0046872|GO:0042803|GO:0030258|GO:0006644|GO:0000287|GO:…	signaling|cell|metabolic process|cellular process|catalytic activity|response to stimulus|organic substance metabolic process|cellular metabolic process|catabolic process|hydrolase activity|protein binding|intracellular|cellular response to stimulus|inositol metabolic process|cation binding|organic hydroxy compound metabolic process|cell communication|cellular lipid metabolic process|cellular car…	K01092	myo-inositol-1(or 4)-monophosphatase[3.1.3.25]	gga01100|gga04070|gga00562	Metabolic pathways - Gallus gallus (chicken)|Phosphatidylinositol signaling system - Gallus gallus (chicken)|Inositol phosphate metabolism - Gallus gallus (chicken)	2:97513654-97531725	113.647	45.2905	1.32728	2.81e-11	1.03e-09	UP
ENSGALG00000042051	SETD2	SET domain containing 2 [Source:HGNC Symbol;Acc:HGNC:18420]	-	-	K11423	histone-lysine N-methyltransferase SETD2[2.1.1.43]	gga00310	Lysine degradation - Gallus gallus (chicken)	2:3915871-3953545	18.3666	7.42338	1.30694	2.8e-11	1.03e-09	UP
ENSGALG00000021143	RGS18	regulator of G-protein signaling 18 [Source:HGNC Symbol;Acc:HGNC:14261]	GO:0023052|GO:0005623|GO:0008152|GO:0009987|GO:0016020|GO:0050896|GO:0030234|GO:0019222|GO:0005622|GO:0071944|GO:0005886|GO:0051716|GO:0023051|GO:0010646|GO:0008047|GO:0050790|GO:0043085|GO:0007154|GO:0007165|GO:0009966|GO:0005737|GO:0007186|GO:0005096|GO:0008277|GO:0030695|GO:0043087|GO:0043547	signaling|cell|metabolic process|cellular process|membrane|response to stimulus|enzyme regulator activity|regulation of metabolic process|intracellular|cell periphery|plasma membrane|cellular response to stimulus|regulation of signaling|regulation of cell communication|enzyme activator activity|regulation of catalytic activity|positive regulation of catalytic activity|cell communication|signal tr…	-	-	-	-	8:3658171-3666375	2.45135	9.12975	-1.897	2.82e-11	1.03e-09	DOWN
ENSGALG00000042914	-	-	-	-	-	-	-	-	6:16284137-16402237	31.0238	11.0755	1.486	2.94e-11	1.07e-09	UP
ENSGALG00000005725	CSF1R	colony stimulating factor 1 receptor [Source:HGNC Symbol;Acc:HGNC:2433]	GO:0023052|GO:0032502|GO:0040011|GO:0032991|GO:0004871|GO:0002376|GO:0005623|GO:0008152|GO:0009987|GO:0016020|GO:0003824|GO:0050896|GO:0071704|GO:0036094|GO:0051641|GO:0044237|GO:0008283|GO:0040012|GO:0016740|GO:0009986|GO:0016043|GO:0009605|GO:0048870|GO:0019222|GO:0050793|GO:0005515|GO:0097159|GO:0005622|GO:0048856|GO:0009653|GO:0071944|GO:0040017|GO:0004872|GO:0043234|GO:0005886|GO:0031224|GO:…	signaling|developmental process|locomotion|macromolecular complex|signal transducer activity|immune system process|cell|metabolic process|cellular process|membrane|catalytic activity|response to stimulus|organic substance metabolic process|small molecule binding|cellular localization|cellular metabolic process|cell proliferation|regulation of locomotion|transferase activity|cell surface|cellular …	-	-	-	-	13:13275947-13293798	7.31576	21.5379	-1.5578	3.02e-11	1.1e-09	DOWN
ENSGALG00000016285	-	-	GO:0005623|GO:0008152|GO:0009987|GO:0003824|GO:0071704|GO:0044237|GO:0043227|GO:0016740|GO:0005622|GO:0009058|GO:0043231|GO:1901615|GO:0044255|GO:0044262|GO:0019637|GO:0016772|GO:0006629|GO:0005737|GO:0005975|GO:0006071|GO:0016301|GO:0005739|GO:0006796|GO:0046486|GO:1901137|GO:0016773|GO:0006072|GO:0006639|GO:0004370|GO:0016310|GO:0046167|GO:0006641	cell|metabolic process|cellular process|catalytic activity|organic substance metabolic process|cellular metabolic process|membrane-bounded organelle|transferase activity|intracellular|biosynthetic process|intracellular membrane-bounded organelle|organic hydroxy compound metabolic process|cellular lipid metabolic process|cellular carbohydrate metabolic process|organophosphate metabolic process|tra…	K00864	glycerol kinase[2.7.1.30]	gga01100|gga03320|gga00561	Metabolic pathways - Gallus gallus (chicken)|PPAR signaling pathway - Gallus gallus (chicken)|Glycerolipid metabolism - Gallus gallus (chicken)	1:115734786-115768467	0.467834	2.50159	-2.41878	3.01e-11	1.1e-09	DOWN
ENSGALG00000036446	ASB16	ankyrin repeat and SOCS box containing 16 [Source:HGNC Symbol;Acc:HGNC:19768]	-	-	-	-	-	-	AADN04001028.1:17570-25004	0.973092	0.179219	2.44085	3.04e-11	1.1e-09	UP
ENSGALG00000010087	IPO13	importin-13 [Source:RefSeq peptide;Acc:NP_001006537]	GO:0005623|GO:0051641|GO:0005515|GO:0005622|GO:0045184|GO:0006810|GO:0019899|GO:0008104|GO:0046907|GO:0034613|GO:0051020|GO:0015031|GO:0031267|GO:0006886|GO:0017016|GO:0008536	cell|cellular localization|protein binding|intracellular|establishment of protein localization|transport|enzyme binding|protein localization|intracellular transport|cellular protein localization|GTPase binding|protein transport|small GTPase binding|intracellular protein transport|Ras GTPase binding|Ran GTPase binding	-	-	-	-	8:20408737-20432514	4.20869	1.41225	1.57537	3.18e-11	1.15e-09	UP
ENSGALG00000034427	SCN4A	sodium voltage-gated channel alpha subunit 4 [Source:HGNC Symbol;Acc:HGNC:10591]	GO:0032991|GO:0005623|GO:0009987|GO:0016020|GO:0005215|GO:0022857|GO:0022892|GO:0071944|GO:0043234|GO:0005886|GO:0031224|GO:0005887|GO:0006810|GO:0042391|GO:0022891|GO:0016021|GO:0031226|GO:0055085|GO:0034702|GO:0015267|GO:0015075|GO:0006811|GO:0034765|GO:0034220|GO:0001518|GO:0060078|GO:0034703|GO:0005216|GO:0006812|GO:0008324|GO:0098655|GO:0005261|GO:0030001|GO:0034706|GO:0015672|GO:0022890|GO:…	macromolecular complex|cell|cellular process|membrane|transporter activity|transmembrane transporter activity|substrate-specific transporter activity|cell periphery|protein complex|plasma membrane|intrinsic component of membrane|integral component of plasma membrane|transport|regulation of membrane potential|substrate-specific transmembrane transporter activity|integral component of membrane|intr…	-	-	-	-	27:1801386-1824248	25.1199	10.2054	1.2995	3.46e-11	1.25e-09	UP
ENSGALG00000045846	-	-	-	-	-	-	-	-	27:3176885-3185644	1.8473	0.0485308	5.25038	3.48e-11	1.25e-09	UP
ENSGALG00000030466	CS	citrate synthase [Source:HGNC Symbol;Acc:HGNC:2422]	-	-	K01647	citrate synthase[2.3.3.1]	gga01100|gga01200|gga01230|gga00630|gga00020|gga01210	Metabolic pathways - Gallus gallus (chicken)|Carbon metabolism - Gallus gallus (chicken)|Biosynthesis of amino acids - Gallus gallus (chicken)|Glyoxylate and dicarboxylate metabolism - Gallus gallus (chicken)|Citrate cycle (TCA cycle) - Gallus gallus (chicken)|2-Oxocarboxylic acid metabolism - Gallus gallus (chicken)	33:745139-753416	5.12543	1.77523	1.52966	3.55e-11	1.27e-09	UP
ENSGALG00000042055	-	-	-	-	-	-	-	-	17:7753256-7827661	13.175	4.6963	1.48821	3.55e-11	1.27e-09	UP
ENSGALG00000002113	LCP2	lymphocyte cytosolic protein 2 [Source:HGNC Symbol;Acc:HGNC:6529]	GO:0023052|GO:0032991|GO:0002376|GO:0005623|GO:0008152|GO:0009987|GO:0030054|GO:0016020|GO:0050896|GO:0071704|GO:0044237|GO:0006955|GO:0002682|GO:0005911|GO:0019222|GO:0005515|GO:0005622|GO:0003823|GO:0044877|GO:0002684|GO:0071944|GO:0043234|GO:0005886|GO:0051716|GO:0050778|GO:0019538|GO:0050790|GO:0045184|GO:0005102|GO:0036398|GO:0044853|GO:0043085|GO:0002757|GO:0031323|GO:0006810|GO:0007154|GO:…	signaling|macromolecular complex|immune system process|cell|metabolic process|cellular process|cell junction|membrane|response to stimulus|organic substance metabolic process|cellular metabolic process|immune response|regulation of immune system process|cell-cell junction|regulation of metabolic process|protein binding|intracellular|antigen binding|macromolecular complex binding|positive regulati…	-	-	-	-	13:3848537-3877852	1.94703	6.97849	-1.84164	3.59e-11	1.29e-09	DOWN
ENSGALG00000004859	ZNFX1	zinc finger NFX1-type containing 1 [Source:HGNC Symbol;Acc:HGNC:29271]	GO:0097159|GO:0003676|GO:0003723|GO:0044822	organic cyclic compound binding|nucleic acid binding|RNA binding|poly(A) RNA binding	-	-	-	-	20:6906827-6918959	3.12592	9.39104	-1.587	3.92e-11	1.4e-09	DOWN
ENSGALG00000037088	-	-	-	-	-	-	-	-	KQ759505.1:384198-464577	65.4386	26.9709	1.27874	4.21e-11	1.5e-09	UP
ENSGALG00000007403	PEBP1	phosphatidylethanolamine binding protein 1 [Source:HGNC Symbol;Acc:HGNC:8630]	GO:0005576|GO:0005623|GO:0043227|GO:0005515|GO:0097159|GO:0005622|GO:1903561|GO:0043231|GO:0031982|GO:0070062|GO:0003676|GO:0019899|GO:0005634|GO:0003723|GO:0019900|GO:0019901|GO:0044822	extracellular region|cell|membrane-bounded organelle|protein binding|organic cyclic compound binding|intracellular|extracellular vesicle|intracellular membrane-bounded organelle|vesicle|extracellular exosome|nucleic acid binding|enzyme binding|nucleus|RNA binding|kinase binding|protein kinase binding|poly(A) RNA binding	-	-	-	-	15:9936696-9938727	107.755	44.2475	1.28409	4.27e-11	1.52e-09	UP
ENSGALG00000030247	TMOD4	tropomodulin 4 [Source:HGNC Symbol;Acc:HGNC:11874]	GO:0023052|GO:0004871|GO:0005623|GO:0008152|GO:0009987|GO:0016020|GO:0003824|GO:0005215|GO:0050896|GO:0071704|GO:0036094|GO:0044237|GO:0022857|GO:0043227|GO:0006807|GO:0009056|GO:0016491|GO:0016740|GO:0022892|GO:0016043|GO:0019222|GO:0005515|GO:0097159|GO:0005622|GO:0044877|GO:0071944|GO:0009058|GO:0004872|GO:0005886|GO:0031224|GO:0051716|GO:0005057|GO:0006139|GO:0043231|GO:0022607|GO:0043169|GO:…	signaling|signal transducer activity|cell|metabolic process|cellular process|membrane|catalytic activity|transporter activity|response to stimulus|organic substance metabolic process|small molecule binding|cellular metabolic process|transmembrane transporter activity|membrane-bounded organelle|nitrogen compound metabolic process|catabolic process|oxidoreductase activity|transferase activity|subst…	-	-	-	-	25:2669483-2672989	333.314	138.753	1.26436	4.3e-11	1.53e-09	UP
ENSGALG00000039327	VAV3	vav guanine nucleotide exchange factor 3 [Source:HGNC Symbol;Acc:HGNC:12659]	GO:0023052|GO:0040011|GO:0005576|GO:0002376|GO:0005623|GO:0008152|GO:0009987|GO:0016020|GO:0050896|GO:0071704|GO:0006950|GO:0044237|GO:0008283|GO:0006955|GO:0043227|GO:0002682|GO:0005085|GO:0016043|GO:0009605|GO:0048870|GO:0050900|GO:0019222|GO:0005515|GO:0005622|GO:0007155|GO:1903561|GO:0002684|GO:0071944|GO:0005886|GO:0051716|GO:0023051|GO:0050778|GO:0045834|GO:0022607|GO:0010646|GO:0043169|GO:…	signaling|locomotion|extracellular region|immune system process|cell|metabolic process|cellular process|membrane|response to stimulus|organic substance metabolic process|response to stress|cellular metabolic process|cell proliferation|immune response|membrane-bounded organelle|regulation of immune system process|guanyl-nucleotide exchange factor activity|cellular component organization|response t…	K05730	guanine nucleotide exchange factor VAV[-]	gga04810|gga04510	Regulation of actin cytoskeleton - Gallus gallus (chicken)|Focal adhesion - Gallus gallus (chicken)	8:992070-1140063	2.77001	8.52254	-1.62139	4.36e-11	1.55e-09	DOWN
ENSGALG00000002479	MAT1A	methionine adenosyltransferase 1A [Source:HGNC Symbol;Acc:HGNC:6903]	GO:0032991|GO:0005623|GO:0008152|GO:0009987|GO:0003824|GO:0071704|GO:0036094|GO:0044237|GO:0006807|GO:0009056|GO:0016740|GO:0016043|GO:0005515|GO:0097159|GO:0005622|GO:0009058|GO:0043234|GO:0006139|GO:0022607|GO:0006790|GO:0043169|GO:0001882|GO:0006520|GO:0016765|GO:0000166|GO:0044249|GO:1901657|GO:1901360|GO:0051186|GO:0005737|GO:0006730|GO:0032549|GO:0006461|GO:0009116|GO:0005829|GO:0001883|GO:…	macromolecular complex|cell|metabolic process|cellular process|catalytic activity|organic substance metabolic process|small molecule binding|cellular metabolic process|nitrogen compound metabolic process|catabolic process|transferase activity|cellular component organization|protein binding|organic cyclic compound binding|intracellular|biosynthetic process|protein complex|nucleobase-containing com…	K00789	S-adenosylmethionine synthetase[2.5.1.6]	gga01100|gga01230|gga00270	Metabolic pathways - Gallus gallus (chicken)|Biosynthesis of amino acids - Gallus gallus (chicken)|Cysteine and methionine metabolism - Gallus gallus (chicken)	6:4436646-4453363	8.46784	25.4684	-1.58864	4.38e-11	1.55e-09	DOWN
ENSGALG00000014408	LLGL1	LLGL1, scribble cell polarity complex component [Source:HGNC Symbol;Acc:HGNC:6628]	GO:0023052|GO:0032502|GO:0004871|GO:0005623|GO:0008152|GO:0009987|GO:0016020|GO:0050896|GO:0071704|GO:0006950|GO:0051641|GO:0044237|GO:0016043|GO:0030234|GO:0019222|GO:0005515|GO:0005622|GO:0048856|GO:0071944|GO:0004872|GO:0005886|GO:0031224|GO:0051716|GO:0023051|GO:0044767|GO:0007017|GO:0022607|GO:0010646|GO:0008047|GO:0019538|GO:0050790|GO:0045184|GO:0019725|GO:0060341|GO:0043085|GO:0048869|GO:…	signaling|developmental process|signal transducer activity|cell|metabolic process|cellular process|membrane|response to stimulus|organic substance metabolic process|response to stress|cellular localization|cellular metabolic process|cellular component organization|enzyme regulator activity|regulation of metabolic process|protein binding|intracellular|anatomical structure development|cell peripher…	K06094	lethal(2) giant larvae protein[-]	gga04530	Tight junction - Gallus gallus (chicken)	14:5083778-5094261	3.4642	1.00741	1.78187	4.62e-11	1.63e-09	UP
ENSGALG00000037736	-	-	-	-	-	-	-	-	AADN04006090.1:595-6534	9.18178	3.1125	1.5607	4.7e-11	1.65e-09	UP
ENSGALG00000040167	RP11-26J3.4	tumor protein D52 [Source:HGNC Symbol;Acc:HGNC:12005]	GO:0005623|GO:0012505|GO:0043227|GO:0005515|GO:0005622|GO:0043231|GO:0043169|GO:0005783|GO:0042802|GO:0046983|GO:0005737|GO:0048471|GO:0046982|GO:0046872|GO:0042803|GO:0005509	cell|endomembrane system|membrane-bounded organelle|protein binding|intracellular|intracellular membrane-bounded organelle|cation binding|endoplasmic reticulum|identical protein binding|protein dimerization activity|cytoplasm|perinuclear region of cytoplasm|protein heterodimerization activity|metal ion binding|protein homodimerization activity|calcium ion binding	-	-	-	-	2:121421933-121457302	1.4743	5.06311	-1.77999	4.81e-11	1.69e-09	DOWN
ENSGALG00000012024	MKL1	megakaryoblastic leukemia (translocation) 1 [Source:HGNC Symbol;Acc:HGNC:14334]	GO:0023052|GO:0032502|GO:0040011|GO:0005623|GO:0008152|GO:0009987|GO:0050896|GO:0071704|GO:0044237|GO:0043227|GO:0006807|GO:0016043|GO:0048870|GO:0019222|GO:0023057|GO:0005515|GO:0097159|GO:0005622|GO:0048856|GO:0000989|GO:0003700|GO:0009058|GO:0051716|GO:0023051|GO:0044767|GO:0006139|GO:0043231|GO:0001076|GO:0010646|GO:0019538|GO:0050790|GO:0007420|GO:0051171|GO:0008092|GO:0031323|GO:0048869|GO:…	signaling|developmental process|locomotion|cell|metabolic process|cellular process|response to stimulus|organic substance metabolic process|cellular metabolic process|membrane-bounded organelle|nitrogen compound metabolic process|cellular component organization|cell motility|regulation of metabolic process|negative regulation of signaling|protein binding|organic cyclic compound binding|intracellu…	-	-	-	-	1:50007129-50093845	8.30823	3.0598	1.4411	5.02e-11	1.76e-09	UP
ENSGALG00000041255	ADAM12	ADAM metallopeptidase domain 12 [Source:HGNC Symbol;Acc:HGNC:190]	-	-	-	-	-	-	6:32619954-32790667	0.129068	0.985455	-2.93266	5.01e-11	1.76e-09	DOWN
ENSGALG00000005135	SERPINE2	serpin family E member 2 [Source:HGNC Symbol;Acc:HGNC:8951]	GO:0023052|GO:0032502|GO:0005576|GO:0005623|GO:0000003|GO:0008152|GO:0022414|GO:0009987|GO:0045202|GO:0016020|GO:0040007|GO:0031012|GO:0050896|GO:0071704|GO:0006950|GO:0012505|GO:0044237|GO:0008283|GO:0005615|GO:0016049|GO:0043227|GO:0019898|GO:0031594|GO:0006807|GO:0009056|GO:0009986|GO:0016043|GO:0009605|GO:0019953|GO:0051705|GO:0003006|GO:0030234|GO:0044708|GO:0019222|GO:0050793|GO:0023057|GO:…	signaling|developmental process|extracellular region|cell|reproduction|metabolic process|reproductive process|cellular process|synapse|membrane|growth|extracellular matrix|response to stimulus|organic substance metabolic process|response to stress|endomembrane system|cellular metabolic process|cell proliferation|extracellular space|cell growth|membrane-bounded organelle|extrinsic component of mem…	-	-	-	-	9:8320170-8343285	5.49719	16.4795	-1.58391	5.29e-11	1.85e-09	DOWN
ENSGALG00000016979	SLC25A30	solute carrier family 25 member 30 [Source:HGNC Symbol;Acc:HGNC:27371]	GO:0005623|GO:0016020|GO:0051641|GO:0043227|GO:0031090|GO:0005622|GO:0031224|GO:0043231|GO:0006810|GO:0016021|GO:0031966|GO:0005737|GO:0005740|GO:0046907|GO:0005739|GO:0006839	cell|membrane|cellular localization|membrane-bounded organelle|organelle membrane|intracellular|intrinsic component of membrane|intracellular membrane-bounded organelle|transport|integral component of membrane|mitochondrial membrane|cytoplasm|mitochondrial envelope|intracellular transport|mitochondrion|mitochondrial transport	-	-	-	-	1:167767113-167776492	206.388	86.1264	1.26083	5.33e-11	1.86e-09	UP
ENSGALG00000014999	-	-	GO:0032502|GO:0005623|GO:0009987|GO:0016043|GO:0005515|GO:0005622|GO:0048856|GO:0044877|GO:0044767|GO:0007017|GO:0008092|GO:0006996|GO:0007275|GO:0048731|GO:0032403|GO:0005874|GO:0000226|GO:0015631|GO:0007399|GO:0007010|GO:0008017|GO:0005856|GO:0015630	developmental process|cell|cellular process|cellular component organization|protein binding|intracellular|anatomical structure development|macromolecular complex binding|single-organism developmental process|microtubule-based process|cytoskeletal protein binding|organelle organization|multicellular organism development|system development|protein complex binding|microtubule|microtubule cytoskeleto…	-	-	-	-	Z:25332235-25392547	2.76527	8.78489	-1.6676	5.49e-11	1.91e-09	DOWN
ENSGALG00000034294	ATP6V0D2	V-type proton ATPase subunit d 2 [Source:UniProtKB/Swiss-Prot;Acc:Q5ZHL0]	GO:0032991|GO:0005576|GO:0005623|GO:0016020|GO:0012505|GO:0043227|GO:0045177|GO:0031090|GO:0005622|GO:1903561|GO:0071944|GO:0043234|GO:0005886|GO:0043231|GO:0005768|GO:0031982|GO:0070062|GO:0033177|GO:0033181|GO:0016324|GO:0005737|GO:0005774|GO:0033179|GO:0016471|GO:0005773|GO:0005769	macromolecular complex|extracellular region|cell|membrane|endomembrane system|membrane-bounded organelle|apical part of cell|organelle membrane|intracellular|extracellular vesicle|cell periphery|protein complex|plasma membrane|intracellular membrane-bounded organelle|endosome|vesicle|extracellular exosome|proton-transporting two-sector ATPase complex, proton-transporting domain|plasma membrane pr…	K02146	V-type H+-transporting ATPase subunit d[-]	gga01100|gga04145|gga00190|gga04142	Metabolic pathways - Gallus gallus (chicken)|Phagosome - Gallus gallus (chicken)|Oxidative phosphorylation - Gallus gallus (chicken)|Lysosome - Gallus gallus (chicken)	2:123562671-123580456	0.177153	1.85248	-3.38639	6.06e-11	2.1e-09	DOWN
ENSGALG00000034337	RHPN1	rhophilin Rho GTPase binding protein 1 [Source:HGNC Symbol;Acc:HGNC:19973]	-	-	-	-	-	-	2:148557816-148581455	31.4517	12.4871	1.3327	6.11e-11	2.12e-09	UP
ENSGALG00000014192	ATP10D	ATPase phospholipid transporting 10D (putative) [Source:HGNC Symbol;Acc:HGNC:13549]	GO:0005623|GO:0009987|GO:0016020|GO:0003824|GO:0005215|GO:0012505|GO:0036094|GO:0043227|GO:0022892|GO:0016043|GO:0016787|GO:0097159|GO:0005622|GO:0071944|GO:0005886|GO:0031224|GO:0043231|GO:0043169|GO:0001882|GO:0005783|GO:0006810|GO:0000166|GO:0016021|GO:0016817|GO:0061024|GO:0097035|GO:0005319|GO:0005737|GO:0006869|GO:0032549|GO:0005634|GO:0006811|GO:0005548|GO:0001883|GO:0005654|GO:0046872|GO:…	cell|cellular process|membrane|catalytic activity|transporter activity|endomembrane system|small molecule binding|membrane-bounded organelle|substrate-specific transporter activity|cellular component organization|hydrolase activity|organic cyclic compound binding|intracellular|cell periphery|plasma membrane|intrinsic component of membrane|intracellular membrane-bounded organelle|cation binding|nu…	-	-	-	-	4:67190626-67220017	1.6217	5.32026	-1.71399	6.21e-11	2.15e-09	DOWN
ENSGALG00000004959	IRS1	insulin receptor substrate 1 [Source:HGNC Symbol;Acc:HGNC:6125]	GO:0023052|GO:0004871|GO:0005623|GO:0008152|GO:0009987|GO:0016020|GO:0050896|GO:0071704|GO:0019222|GO:0005515|GO:0005622|GO:0044877|GO:0071944|GO:0005886|GO:0031224|GO:0051716|GO:0005102|GO:0010033|GO:0007154|GO:0009725|GO:0007165|GO:0043548|GO:0016021|GO:0006629|GO:0032403|GO:0005737|GO:0010243|GO:0007166|GO:0032870|GO:0043434|GO:0005829|GO:0071417|GO:0005158|GO:1901652|GO:0019216|GO:0071310|GO:…	signaling|signal transducer activity|cell|metabolic process|cellular process|membrane|response to stimulus|organic substance metabolic process|regulation of metabolic process|protein binding|intracellular|macromolecular complex binding|cell periphery|plasma membrane|intrinsic component of membrane|cellular response to stimulus|receptor binding|response to organic substance|cell communication|resp…	-	-	-	-	9:9244127-9248424	12.7182	4.80359	1.40471	6.32e-11	2.18e-09	UP
ENSGALG00000045591	-	-	-	-	-	-	-	-	1:51169168-51170027	67.4779	24.8964	1.43848	6.6e-11	2.27e-09	UP
ENSGALG00000044468	-	-	-	-	-	-	-	-	AADN04016294.1:2093-5050	25.6904	9.99114	1.36251	7.13e-11	2.45e-09	UP
ENSGALG00000043768	MT-ND2	NADH-ubiquinone oxidoreductase chain 2 [Source:UniProtKB/Swiss-Prot;Acc:P18937]	GO:0032991|GO:0005623|GO:0008152|GO:0009987|GO:0016020|GO:0003824|GO:0044237|GO:0043227|GO:0016491|GO:0031090|GO:0005622|GO:0070469|GO:0043234|GO:1990204|GO:0031224|GO:0043231|GO:0019866|GO:0045271|GO:0016021|GO:0016651|GO:0031966|GO:0055114|GO:0072593|GO:0005737|GO:0005746|GO:0005740|GO:0005747|GO:0016655|GO:0005739|GO:0005743|GO:0003954|GO:0008137	macromolecular complex|cell|metabolic process|cellular process|membrane|catalytic activity|cellular metabolic process|membrane-bounded organelle|oxidoreductase activity|organelle membrane|intracellular|respiratory chain|protein complex|oxidoreductase complex|intrinsic component of membrane|intracellular membrane-bounded organelle|organelle inner membrane|respiratory chain complex I|integral compo…	K03879	NADH-ubiquinone oxidoreductase chain 2[1.6.5.3]	gga01100|gga00190	Metabolic pathways - Gallus gallus (chicken)|Oxidative phosphorylation - Gallus gallus (chicken)	MT:5241-6281	70.5329	28.3581	1.31454	7.16e-11	2.46e-09	UP
ENSGALG00000000295	-	-	-	-	-	-	-	-	26:867137-875006	68.5716	28.9589	1.24361	7.77e-11	2.66e-09	UP
ENSGALG00000026858	BTG2	BTG anti-proliferation factor 2 [Source:HGNC Symbol;Acc:HGNC:1131]	GO:0032502|GO:0005576|GO:0008152|GO:0009987|GO:0050896|GO:0071704|GO:0006950|GO:0044237|GO:0008283|GO:0032259|GO:0043227|GO:0006807|GO:0009056|GO:0016043|GO:0044708|GO:0019222|GO:0048856|GO:1903561|GO:0009058|GO:0051716|GO:0044767|GO:0009888|GO:0006139|GO:0050877|GO:0021542|GO:0019538|GO:0007420|GO:0051171|GO:0031982|GO:0031323|GO:0048869|GO:0070062|GO:0033554|GO:0042127|GO:0021543|GO:0007275|GO:…	developmental process|extracellular region|metabolic process|cellular process|response to stimulus|organic substance metabolic process|response to stress|cellular metabolic process|cell proliferation|methylation|membrane-bounded organelle|nitrogen compound metabolic process|catabolic process|cellular component organization|single-organism behavior|regulation of metabolic process|anatomical struct…	K14443	protein Tob/BTG[-]	gga03018	RNA degradation - Gallus gallus (chicken)	26:5123258-5124762	103.358	40.7311	1.34345	7.99e-11	2.73e-09	UP
ENSGALG00000002549	RGS1	regulator of G-protein signaling 1 [Source:HGNC Symbol;Acc:HGNC:9991]	GO:0023052|GO:0005623|GO:0009987|GO:0016020|GO:0050896|GO:0030234|GO:0005622|GO:0071944|GO:0005886|GO:0051716|GO:0023051|GO:0010646|GO:0008047|GO:0007154|GO:0007165|GO:0009966|GO:0005737|GO:0007186|GO:0005096|GO:0008277|GO:0030695	signaling|cell|cellular process|membrane|response to stimulus|enzyme regulator activity|intracellular|cell periphery|plasma membrane|cellular response to stimulus|regulation of signaling|regulation of cell communication|enzyme activator activity|cell communication|signal transduction|regulation of signal transduction|cytoplasm|G-protein coupled receptor signaling pathway|GTPase activator activity…	-	-	-	-	8:3620501-3624059	0.321966	2.81142	-3.12632	8.05e-11	2.74e-09	DOWN
ENSGALG00000029731	-	-	-	-	-	-	-	-	1:194375295-194375938	7.30432	0.595568	3.61641	8.04e-11	2.74e-09	UP
ENSGALG00000013124	FHOD3	formin homology 2 domain containing 3 [Source:HGNC Symbol;Acc:HGNC:26178]	GO:0032502|GO:0005623|GO:0009987|GO:0048646|GO:0016043|GO:0005622|GO:0048856|GO:0009653|GO:0044767|GO:0009888|GO:0022607|GO:0032970|GO:0032535|GO:0048869|GO:0043254|GO:0006996|GO:0030029|GO:0007275|GO:0051128|GO:0030017|GO:0007507|GO:0048468|GO:0048731|GO:0005737|GO:0048513|GO:0032956|GO:0030036|GO:0060537|GO:0006461|GO:0030154|GO:0043292|GO:0070925|GO:0072358|GO:0030239|GO:0033043|GO:0042692|GO:…	developmental process|cell|cellular process|anatomical structure formation involved in morphogenesis|cellular component organization|intracellular|anatomical structure development|anatomical structure morphogenesis|single-organism developmental process|tissue development|cellular component assembly|regulation of actin filament-based process|regulation of cellular component size|cellular developme…	-	-	-	-	2:83340744-83708432	6.93273	19.5108	-1.49278	8.22e-11	2.79e-09	DOWN
ENSGALG00000000313	TNNI1	troponin I1, slow skeletal type [Source:HGNC Symbol;Acc:HGNC:11945]	GO:0032502|GO:0032991|GO:0005623|GO:0050896|GO:0005622|GO:0048856|GO:0009653|GO:0043234|GO:0044767|GO:0009888|GO:0005861|GO:0009887|GO:0007275|GO:0030017|GO:0007507|GO:0003012|GO:0048731|GO:0005737|GO:0048729|GO:0048513|GO:0005865|GO:0003007|GO:0060537|GO:0006936|GO:0050881|GO:0048644|GO:0043292|GO:0072358|GO:0003208|GO:0008015|GO:0060415|GO:0003231|GO:0072359|GO:0007517|GO:0005856|GO:0048738|GO:…	developmental process|macromolecular complex|cell|response to stimulus|intracellular|anatomical structure development|anatomical structure morphogenesis|protein complex|single-organism developmental process|tissue development|troponin complex|organ morphogenesis|multicellular organism development|sarcomere|heart development|muscle system process|system development|cytoplasm|tissue morphogenesis|a…	-	-	-	-	26:779000-784453	0.0366991	1.93325	-5.71914	8.24e-11	2.79e-09	DOWN
ENSGALG00000011803	EMP1	epithelial membrane protein 1 [Source:HGNC Symbol;Acc:HGNC:3333]	GO:0005623|GO:0009987|GO:0016020|GO:0040007|GO:0016049|GO:0016043|GO:0071944|GO:0005886|GO:0031224|GO:0022607|GO:0008219|GO:0016021|GO:0030030|GO:0030031|GO:0032060	cell|cellular process|membrane|growth|cell growth|cellular component organization|cell periphery|plasma membrane|intrinsic component of membrane|cellular component assembly|cell death|integral component of membrane|cell projection organization|cell projection assembly|bleb assembly	-	-	-	-	1:48351489-48365693	1.7461	6.32075	-1.85596	8.87e-11	3e-09	DOWN
ENSGALG00000028318	CDKN1A	cyclin-dependent kinase inhibitor 1A (p21, Cip1) [Source:RefSeq peptide;Acc:NP_989727]	GO:0023052|GO:0032502|GO:0032991|GO:0002376|GO:0005623|GO:0008152|GO:0009987|GO:0040007|GO:0003824|GO:0050896|GO:0071704|GO:0006950|GO:0051641|GO:0044237|GO:0008283|GO:0016049|GO:0043227|GO:0002682|GO:0006807|GO:0016740|GO:0016043|GO:0009605|GO:0030234|GO:0019222|GO:0005515|GO:0005622|GO:0002684|GO:0009058|GO:0040008|GO:0043234|GO:0045926|GO:0051716|GO:0044767|GO:0006139|GO:0030332|GO:0043231|GO:…	signaling|developmental process|macromolecular complex|immune system process|cell|metabolic process|cellular process|growth|catalytic activity|response to stimulus|organic substance metabolic process|response to stress|cellular localization|cellular metabolic process|cell proliferation|cell growth|membrane-bounded organelle|regulation of immune system process|nitrogen compound metabolic process|t…	K06625	cyclin-dependent kinase inhibitor 1A[-]	gga04068|gga04110|gga04012|gga04115	FoxO signaling pathway - Gallus gallus (chicken)|Cell cycle - Gallus gallus (chicken)|ErbB signaling pathway - Gallus gallus (chicken)|p53 signaling pathway - Gallus gallus (chicken)	26:1588453-1591609	51.3838	20.8532	1.30104	9.16e-11	3.09e-09	UP
ENSGALG00000005658	FOXO4	forkhead box O4 [Source:HGNC Symbol;Acc:HGNC:7139]	GO:0023052|GO:0032502|GO:0005623|GO:0008152|GO:0009987|GO:0050896|GO:0048646|GO:0071704|GO:0006950|GO:0044237|GO:0008283|GO:0043227|GO:0006807|GO:0019222|GO:0050793|GO:0005515|GO:0097159|GO:0005622|GO:0048856|GO:0003700|GO:0009653|GO:0009058|GO:0051716|GO:0044767|GO:0006139|GO:0043231|GO:0051171|GO:0031323|GO:0048869|GO:0008134|GO:0010033|GO:0007154|GO:0033554|GO:0042127|GO:0009725|GO:0007275|GO:…	signaling|developmental process|cell|metabolic process|cellular process|response to stimulus|anatomical structure formation involved in morphogenesis|organic substance metabolic process|response to stress|cellular metabolic process|cell proliferation|membrane-bounded organelle|nitrogen compound metabolic process|regulation of metabolic process|regulation of developmental process|protein binding|o…	-	-	-	-	4:2424103-2432970	11.6547	4.04065	1.52825	9.25e-11	3.11e-09	UP
ENSGALG00000003766	KIAA0100	KIAA0100 [Source:HGNC Symbol;Acc:HGNC:28960]	-	-	-	-	-	-	19:5751789-5766186	1.77681	0.607805	1.54761	9.57e-11	3.21e-09	UP
ENSGALG00000026875	-	-	-	-	-	-	-	-	21:2842108-2845980	23.6756	9.32255	1.3446	9.56e-11	3.21e-09	UP
ENSGALG00000003527	ARRDC2	arrestin domain containing 2 [Source:HGNC Symbol;Acc:HGNC:25225]	-	-	-	-	-	-	28:4063103-4065550	56.7643	22.9107	1.30896	1.01e-10	3.38e-09	UP
ENSGALG00000032526	B3GNT5	UDP-GlcNAc:betaGal beta-1,3-N-acetylglucosaminyltransferase 5 [Source:HGNC Symbol;Acc:HGNC:15684]	GO:0032502|GO:0005623|GO:0008152|GO:0009987|GO:0016020|GO:0003824|GO:0071704|GO:0012505|GO:0044237|GO:0043227|GO:0016740|GO:0031090|GO:0005622|GO:0048856|GO:0009058|GO:0031224|GO:0044767|GO:0043231|GO:0019538|GO:0007275|GO:0006486|GO:0044249|GO:0016021|GO:0016757|GO:0005794|GO:0048731|GO:0005737|GO:0005975|GO:0000139|GO:0034645|GO:0043412|GO:1901137|GO:0007399|GO:0070085|GO:0016758|GO:0044267|GO:…	developmental process|cell|metabolic process|cellular process|membrane|catalytic activity|organic substance metabolic process|endomembrane system|cellular metabolic process|membrane-bounded organelle|transferase activity|organelle membrane|intracellular|anatomical structure development|biosynthetic process|intrinsic component of membrane|single-organism developmental process|intracellular membran…	K03766	beta-1,3-N-acetylglucosaminyltransferase 5[2.4.1.206]	gga01100|gga00601	Metabolic pathways - Gallus gallus (chicken)|Glycosphingolipid biosynthesis - lacto and neolacto series - Gallus gallus (chicken)	9:16350056-16354532	1.04116	3.58727	-1.78469	1.03e-10	3.44e-09	DOWN
ENSGALG00000006824	USP19	ubiquitin specific peptidase 19 [Source:HGNC Symbol;Acc:HGNC:12617]	GO:0032502|GO:0005623|GO:0008152|GO:0009987|GO:0016020|GO:0003824|GO:0050896|GO:0071704|GO:0006950|GO:0012505|GO:0044237|GO:0042175|GO:0043227|GO:0009056|GO:0016787|GO:0019222|GO:0050793|GO:0031090|GO:0005515|GO:0005622|GO:0048856|GO:0005789|GO:0031224|GO:0051716|GO:0044767|GO:0009888|GO:0043231|GO:0036503|GO:0043169|GO:0019538|GO:0005783|GO:0031323|GO:0001666|GO:0010033|GO:0031647|GO:0033554|GO:…	developmental process|cell|metabolic process|cellular process|membrane|catalytic activity|response to stimulus|organic substance metabolic process|response to stress|endomembrane system|cellular metabolic process|nuclear outer membrane-endoplasmic reticulum membrane network|membrane-bounded organelle|catabolic process|hydrolase activity|regulation of metabolic process|regulation of developmental …	-	-	-	-	12:11595017-11615187	2.59228	1.01903	1.34702	1.05e-10	3.48e-09	UP
ENSGALG00000030918	CIRBP	-	GO:0032991|GO:0005623|GO:0009987|GO:0040007|GO:0045182|GO:0050896|GO:0006950|GO:0036094|GO:0016049|GO:0043227|GO:0016043|GO:0097159|GO:0005622|GO:0040008|GO:1990904|GO:0030371|GO:0045926|GO:0051716|GO:0043231|GO:0022607|GO:0009409|GO:0006996|GO:0000166|GO:0033554|GO:0051128|GO:0030308|GO:0003676|GO:0001558|GO:0051726|GO:0030529|GO:0009266|GO:0005737|GO:0007049|GO:0044770|GO:0005634|GO:0036464|GO:…	macromolecular complex|cell|cellular process|growth|translation regulator activity|response to stimulus|response to stress|small molecule binding|cell growth|membrane-bounded organelle|cellular component organization|organic cyclic compound binding|intracellular|regulation of growth|ribonucleoprotein complex|translation repressor activity|negative regulation of growth|cellular response to stimulu…	-	-	-	-	28:3101530-3108568	6.57959	18.4782	-1.48975	1.05e-10	3.48e-09	DOWN
ENSGALG00000016003	DDRGK1	DDRGK domain containing 1 [Source:HGNC Symbol;Acc:HGNC:16110]	GO:0023052|GO:0005623|GO:0008152|GO:0009987|GO:0016020|GO:0050896|GO:0071704|GO:0006950|GO:0012505|GO:0044237|GO:0042175|GO:0043227|GO:0006807|GO:0009056|GO:0019222|GO:0031090|GO:0005515|GO:0005622|GO:0009058|GO:0005789|GO:0051716|GO:0023051|GO:0006139|GO:0043231|GO:0010646|GO:0019538|GO:0005783|GO:0051171|GO:0009967|GO:0031323|GO:0051090|GO:0010033|GO:0007154|GO:0033554|GO:0009725|GO:0007165|GO:…	signaling|cell|metabolic process|cellular process|membrane|response to stimulus|organic substance metabolic process|response to stress|endomembrane system|cellular metabolic process|nuclear outer membrane-endoplasmic reticulum membrane network|membrane-bounded organelle|nitrogen compound metabolic process|catabolic process|regulation of metabolic process|organelle membrane|protein binding|intrace…	-	-	-	-	4:89312783-89341907	6.87435	22.3109	-1.69846	1.15e-10	3.8e-09	DOWN
ENSGALG00000003416	FAM160A2	family with sequence similarity 160 member A2 [Source:HGNC Symbol;Acc:HGNC:25378]	GO:0005623|GO:0005622|GO:0005737|GO:0005829	cell|intracellular|cytoplasm|cytosol	-	-	-	-	1:194465096-194472407	6.54189	2.47766	1.40073	1.15e-10	3.8e-09	UP
ENSGALG00000014692	LMNB1	lamin B1 [Source:HGNC Symbol;Acc:HGNC:6637]	GO:0005623|GO:0016020|GO:0005198|GO:0012505|GO:0043227|GO:0031090|GO:0005515|GO:0005622|GO:0043231|GO:0019866|GO:0005635|GO:0031965|GO:0005882|GO:0019899|GO:0005634|GO:0016363|GO:0005638|GO:0034399|GO:0005654|GO:0005637|GO:0043274|GO:0005652|GO:0005856|GO:0031981|GO:0045111	cell|membrane|structural molecule activity|endomembrane system|membrane-bounded organelle|organelle membrane|protein binding|intracellular|intracellular membrane-bounded organelle|organelle inner membrane|nuclear envelope|nuclear membrane|intermediate filament|enzyme binding|nucleus|nuclear matrix|lamin filament|nuclear periphery|nucleoplasm|nuclear inner membrane|phospholipase binding|nuclear la…	K07611	lamin B[-]	gga04210	Apoptosis - Gallus gallus (chicken)	Z:56212816-56235773	1.53087	5.83788	-1.93109	1.19e-10	3.94e-09	DOWN
ENSGALG00000011007	OSBPL3	oxysterol binding protein like 3 [Source:HGNC Symbol;Acc:HGNC:16370]	GO:0006810|GO:0006869	transport|lipid transport	-	-	-	-	2:31704354-31771000	1.05144	3.88716	-1.88635	1.2e-10	3.97e-09	DOWN
ENSGALG00000015425	LPL	Lipoprotein lipase [Source:UniProtKB/Swiss-Prot;Acc:P11602]	GO:0032502|GO:0032991|GO:0005576|GO:0005623|GO:0008152|GO:0009987|GO:0016020|GO:0003824|GO:0071704|GO:0051641|GO:0044237|GO:0005615|GO:0043227|GO:0009056|GO:0009986|GO:0016043|GO:0010884|GO:0016787|GO:0050793|GO:0032994|GO:0005515|GO:1903561|GO:0071944|GO:0009058|GO:0097006|GO:0005886|GO:0031224|GO:0044767|GO:0010890|GO:0045184|GO:0005102|GO:0060341|GO:0031982|GO:0048869|GO:0032880|GO:0006810|GO:…	developmental process|macromolecular complex|extracellular region|cell|metabolic process|cellular process|membrane|catalytic activity|organic substance metabolic process|cellular localization|cellular metabolic process|extracellular space|membrane-bounded organelle|catabolic process|cell surface|cellular component organization|positive regulation of lipid storage|hydrolase activity|regulation of …	K01059	lipoprotein lipase[3.1.1.34]	gga03320|gga00561	PPAR signaling pathway - Gallus gallus (chicken)|Glycerolipid metabolism - Gallus gallus (chicken)	Z:54528388-54543657	12.8903	36.8309	-1.51463	1.26e-10	4.15e-09	DOWN
ENSGALG00000036106	SMPD1	sphingomyelin phosphodiesterase 1 [Source:HGNC Symbol;Acc:HGNC:11120]	-	-	K12350	sphingomyelin phosphodiesterase[3.1.4.12]	gga01100|gga04142|gga00600	Metabolic pathways - Gallus gallus (chicken)|Lysosome - Gallus gallus (chicken)|Sphingolipid metabolism - Gallus gallus (chicken)	1:194449530-194453332	8.05895	2.6731	1.59208	1.27e-10	4.16e-09	UP
ENSGALG00000039181	-	-	-	-	-	-	-	-	AADN04003971.1:509-10836	1.45207	0.402045	1.85268	1.29e-10	4.24e-09	UP
ENSGALG00000036361	TMUB1	transmembrane and ubiquitin like domain containing 1 [Source:HGNC Symbol;Acc:HGNC:21709]	-	-	-	-	-	-	2:275369-277342	2.70631	0.292507	3.20978	1.35e-10	4.42e-09	UP
ENSGALG00000002597	MSS51	MSS51 mitochondrial translational activator [Source:HGNC Symbol;Acc:HGNC:21000]	GO:0005623|GO:0051641|GO:0051705|GO:0005622|GO:0043169|GO:0006810|GO:0035176|GO:0046907|GO:0046872|GO:0046914|GO:0008270	cell|cellular localization|multi-organism behavior|intracellular|cation binding|transport|social behavior|intracellular transport|metal ion binding|transition metal ion binding|zinc ion binding	-	-	-	-	14:13126748-13129142	30.893	12.1279	1.34895	1.38e-10	4.51e-09	UP
ENSGALG00000035334	COX3	Cytochrome c oxidase subunit 3 [Source:UniProtKB/Swiss-Prot;Acc:P18945]	GO:0032991|GO:0009055|GO:0005623|GO:0008152|GO:0009987|GO:0016020|GO:0003824|GO:0005215|GO:0050896|GO:0071704|GO:0006950|GO:0044237|GO:0022857|GO:0043227|GO:0006807|GO:0016491|GO:0022892|GO:0016043|GO:0031090|GO:0004129|GO:0097159|GO:0005622|GO:0070469|GO:0043234|GO:0031224|GO:0006139|GO:0043231|GO:0022607|GO:0043169|GO:0006979|GO:0019866|GO:0022900|GO:0016679|GO:0015002|GO:0006810|GO:0019637|GO:…	macromolecular complex|electron carrier activity|cell|metabolic process|cellular process|membrane|catalytic activity|transporter activity|response to stimulus|organic substance metabolic process|response to stress|cellular metabolic process|transmembrane transporter activity|membrane-bounded organelle|nitrogen compound metabolic process|oxidoreductase activity|substrate-specific transporter activ…	K02262	cytochrome c oxidase subunit 3[-]	gga01100|gga00190|gga04260	Metabolic pathways - Gallus gallus (chicken)|Oxidative phosphorylation - Gallus gallus (chicken)|Cardiac muscle contraction - Gallus gallus (chicken)	MT:9923-10706	2190.15	940.393	1.21969	1.41e-10	4.59e-09	UP
ENSGALG00000039228	Zfp36l1	ZFP36 ring finger protein like 1 [Source:HGNC Symbol;Acc:HGNC:1107]	GO:0023052|GO:0032502|GO:0032991|GO:0002376|GO:0005623|GO:0008152|GO:0009987|GO:0040007|GO:0050896|GO:0071704|GO:0006950|GO:0051641|GO:1904582|GO:0044237|GO:0008283|GO:0043227|GO:0002682|GO:0006807|GO:0009056|GO:0048589|GO:0002262|GO:0019222|GO:0050793|GO:0005515|GO:0097159|GO:0005622|GO:0007155|GO:0048856|GO:0002683|GO:0009653|GO:0002684|GO:0009058|GO:1990904|GO:0002520|GO:0051716|GO:0044767|GO:…	signaling|developmental process|macromolecular complex|immune system process|cell|metabolic process|cellular process|growth|response to stimulus|organic substance metabolic process|response to stress|cellular localization|positive regulation of intracellular mRNA localization|cellular metabolic process|cell proliferation|membrane-bounded organelle|regulation of immune system process|nitrogen comp…	-	-	-	-	5:28356160-28358209	4.57227	1.17464	1.96069	1.42e-10	4.63e-09	UP
ENSGALG00000032868	AHCYL2	adenosylhomocysteinase like 2 [Source:HGNC Symbol;Acc:HGNC:22204]	-	-	-	-	-	-	1:740871-754138	17.5377	6.4997	1.43201	1.45e-10	4.72e-09	UP
ENSGALG00000025881	-	-	GO:0016020|GO:0031224|GO:0016021	membrane|intrinsic component of membrane|integral component of membrane	-	-	-	-	1:51576859-51607306	1.10861	3.65374	-1.72062	1.51e-10	4.89e-09	DOWN
ENSGALG00000025977	GADD45A	growth arrest and DNA damage inducible alpha [Source:HGNC Symbol;Acc:HGNC:4095]	GO:0023052|GO:0005623|GO:0008152|GO:0009987|GO:0050896|GO:0071704|GO:0006950|GO:0044237|GO:0043227|GO:0016043|GO:0009605|GO:0019222|GO:0097159|GO:0005622|GO:0051716|GO:0023051|GO:0007017|GO:0043231|GO:0010646|GO:0019538|GO:0050790|GO:0010942|GO:0043085|GO:0009967|GO:0031323|GO:0006996|GO:0010941|GO:0007154|GO:0033554|GO:0009314|GO:0008219|GO:0007165|GO:0043086|GO:0003676|GO:0009966|GO:0009612|GO:…	signaling|cell|metabolic process|cellular process|response to stimulus|organic substance metabolic process|response to stress|cellular metabolic process|membrane-bounded organelle|cellular component organization|response to external stimulus|regulation of metabolic process|organic cyclic compound binding|intracellular|cellular response to stimulus|regulation of signaling|microtubule-based process…	K04402	growth arrest and DNA-damage-inducible protein[-]	gga04010|gga04068|gga04210|gga04110|gga04115	MAPK signaling pathway - Gallus gallus (chicken)|FoxO signaling pathway - Gallus gallus (chicken)|Apoptosis - Gallus gallus (chicken)|Cell cycle - Gallus gallus (chicken)|p53 signaling pathway - Gallus gallus (chicken)	8:28789111-28790623	11.6492	34.7518	-1.57685	1.52e-10	4.92e-09	DOWN
ENSGALG00000023612	LZTS2	leucine zipper tumor suppressor 2 [Source:HGNC Symbol;Acc:HGNC:29381]	GO:0023052|GO:0032502|GO:0005623|GO:0009987|GO:0050896|GO:0051641|GO:0008283|GO:0043227|GO:0023057|GO:0005622|GO:0048856|GO:0051716|GO:0023051|GO:0044767|GO:0051301|GO:0010646|GO:0060341|GO:1900181|GO:0031982|GO:0032880|GO:0007154|GO:0042127|GO:0009968|GO:0007275|GO:0007165|GO:0008285|GO:0001822|GO:0009966|GO:0048731|GO:0008104|GO:0005737|GO:0048513|GO:0072001|GO:0007166|GO:1903827|GO:0001655|GO:…	signaling|developmental process|cell|cellular process|response to stimulus|cellular localization|cell proliferation|membrane-bounded organelle|negative regulation of signaling|intracellular|anatomical structure development|cellular response to stimulus|regulation of signaling|single-organism developmental process|cell division|regulation of cell communication|regulation of cellular localization|n…	-	-	-	-	6:23081226-23085115	3.12788	0.827325	1.91866	1.54e-10	4.97e-09	UP
ENSGALG00000040783	-	-	-	-	-	-	-	-	2:597338-671104	20.7426	8.2639	1.3277	1.62e-10	5.21e-09	UP
ENSGALG00000034630	PPIL1	peptidylprolyl isomerase like 1 [Source:HGNC Symbol;Acc:HGNC:9260]	-	-	K12733	peptidyl-prolyl cis-trans isomerase-like 1[5.2.1.8]	gga03040	Spliceosome - Gallus gallus (chicken)	26:1179032-1180779	15.2424	4.53099	1.75019	1.71e-10	5.51e-09	UP
ENSGALG00000005643	LYVE1	lymphatic vessel endothelial hyaluronan receptor 1 [Source:HGNC Symbol;Acc:HGNC:14687]	GO:0023052|GO:0005576|GO:0004871|GO:0005623|GO:0008152|GO:0009987|GO:0016020|GO:0050896|GO:0071704|GO:0043227|GO:0006807|GO:0009056|GO:0007155|GO:1903561|GO:0071944|GO:0004872|GO:0005886|GO:0031224|GO:0051716|GO:0031982|GO:0070062|GO:0007154|GO:0007165|GO:0004888|GO:0016021|GO:0005539|GO:0005540|GO:0030203|GO:0006027	signaling|extracellular region|signal transducer activity|cell|metabolic process|cellular process|membrane|response to stimulus|organic substance metabolic process|membrane-bounded organelle|nitrogen compound metabolic process|catabolic process|cell adhesion|extracellular vesicle|cell periphery|receptor activity|plasma membrane|intrinsic component of membrane|cellular response to stimulus|vesicle…	-	-	-	-	5:8890833-8901438	1.32377	5.5333	-2.06349	1.75e-10	5.6e-09	DOWN
ENSGALG00000038994	KPTN	kaptin, actin binding protein [Source:HGNC Symbol;Acc:HGNC:6404]	-	-	-	-	-	-	AADN04000872.1:29528-37239	2.54768	0.540665	2.23638	1.79e-10	5.73e-09	UP
ENSGALG00000031158	OAT	ornithine aminotransferase [Source:HGNC Symbol;Acc:HGNC:8091]	GO:0005623|GO:0009987|GO:0003824|GO:0043227|GO:0048037|GO:0016740|GO:0016043|GO:0097159|GO:0005622|GO:0043231|GO:0022607|GO:0030170|GO:0005737|GO:0006461|GO:0005739|GO:0008483|GO:0051259|GO:0034214	cell|cellular process|catalytic activity|membrane-bounded organelle|cofactor binding|transferase activity|cellular component organization|organic cyclic compound binding|intracellular|intracellular membrane-bounded organelle|cellular component assembly|pyridoxal phosphate binding|cytoplasm|protein complex assembly|mitochondrion|transaminase activity|protein oligomerization|protein hexamerization	K00819	ornithine--oxo-acid transaminase[2.6.1.13]	gga01100|gga00330	Metabolic pathways - Gallus gallus (chicken)|Arginine and proline metabolism - Gallus gallus (chicken)	6:32058604-32070061	13.3987	37.1104	-1.46973	1.88e-10	6e-09	DOWN
ENSGALG00000028499	FAM63A	family with sequence similarity 63 member A [Source:HGNC Symbol;Acc:HGNC:25648]	GO:0005576|GO:0005623|GO:0008152|GO:0009987|GO:0016020|GO:0003824|GO:0071704|GO:0044237|GO:0043227|GO:0016787|GO:0005622|GO:1903561|GO:0031224|GO:0043231|GO:0019538|GO:0031982|GO:0070062|GO:0008233|GO:0016021|GO:0005634|GO:1990380|GO:0043412|GO:0044267|GO:0005654|GO:0036211|GO:0006508|GO:0036459|GO:0031981|GO:0006464|GO:0008234|GO:0004843|GO:0008238|GO:0004180|GO:0016579|GO:0071108|GO:0016807	extracellular region|cell|metabolic process|cellular process|membrane|catalytic activity|organic substance metabolic process|cellular metabolic process|membrane-bounded organelle|hydrolase activity|intracellular|extracellular vesicle|intrinsic component of membrane|intracellular membrane-bounded organelle|protein metabolic process|vesicle|extracellular exosome|peptidase activity|integral componen…	-	-	-	-	25:2631174-2635514	8.98256	3.51189	1.35488	1.89e-10	6.03e-09	UP
ENSGALG00000011324	-	-	GO:0005623|GO:0009987|GO:0003824|GO:0005198|GO:0036094|GO:0016043|GO:0016787|GO:0097159|GO:0005622|GO:0005200|GO:0007017|GO:0001882|GO:0006996|GO:0000166|GO:0016817|GO:0005737|GO:0005874|GO:0032549|GO:0001883|GO:0007010|GO:0017076|GO:0005856|GO:0016818|GO:0005525|GO:0015630|GO:0016462|GO:0019001|GO:0017111|GO:0003924	cell|cellular process|catalytic activity|structural molecule activity|small molecule binding|cellular component organization|hydrolase activity|organic cyclic compound binding|intracellular|structural constituent of cytoskeleton|microtubule-based process|nucleoside binding|organelle organization|nucleotide binding|hydrolase activity, acting on acid anhydrides|cytoplasm|microtubule|ribonucleoside …	-	-	-	-	7:22321913-22324930	8.75491	2.85335	1.61744	1.91e-10	6.08e-09	UP
ENSGALG00000002919	MON1A	MON1 homolog A, secretory trafficking associated [Source:HGNC Symbol;Acc:HGNC:28207]	-	-	-	-	-	-	12:2566256-2571117	7.61313	2.79598	1.44514	1.93e-10	6.13e-09	UP
ENSGALG00000040109	LARP1	La ribonucleoprotein domain family member 1 [Source:HGNC Symbol;Acc:HGNC:29531]	-	-	-	-	-	-	13:12056462-12099062	19.4051	8.22546	1.23827	2.01e-10	6.38e-09	UP
ENSGALG00000005230	MED13	mediator complex subunit 13 [Source:HGNC Symbol;Acc:HGNC:22474]	GO:0023052|GO:0032991|GO:0005623|GO:0008152|GO:0009987|GO:0016020|GO:0050896|GO:0071704|GO:0044237|GO:0043227|GO:0006807|GO:0019222|GO:0023057|GO:0005515|GO:0005622|GO:0000989|GO:0009058|GO:0004872|GO:0043234|GO:0051716|GO:0023051|GO:0006139|GO:0043231|GO:0001076|GO:0010646|GO:0005102|GO:0051171|GO:0031323|GO:0008134|GO:0051090|GO:0010033|GO:0007154|GO:0009725|GO:0009968|GO:0007165|GO:0042592|GO:…	signaling|macromolecular complex|cell|metabolic process|cellular process|membrane|response to stimulus|organic substance metabolic process|cellular metabolic process|membrane-bounded organelle|nitrogen compound metabolic process|regulation of metabolic process|negative regulation of signaling|protein binding|intracellular|transcription factor activity, transcription factor binding|biosynthetic pr…	-	-	-	-	19:7427778-7474251	18.3661	7.74863	1.24503	2.03e-10	6.42e-09	UP
ENSGALG00000027959	U3	Small nucleolar RNA U3 [Source:RFAM;Acc:RF00012]	-	-	-	-	-	-	19:7089132-7089345	31.0173	99.0737	-1.67543	2.05e-10	6.48e-09	DOWN
ENSGALG00000030139	-	-	-	-	-	-	-	-	24:5197792-5205005	2.27229	0.691244	1.71688	2.07e-10	6.54e-09	UP
ENSGALG00000006755	-	-	GO:0005623|GO:0008152|GO:0009987|GO:0048511|GO:0016020|GO:0003824|GO:0050896|GO:0071704|GO:0044237|GO:0043227|GO:0006807|GO:0009056|GO:0009605|GO:0007623|GO:0016787|GO:0044708|GO:0019222|GO:0005515|GO:0005622|GO:0007155|GO:0071944|GO:0009058|GO:0042752|GO:0005886|GO:0031224|GO:0007626|GO:0006139|GO:0030332|GO:0043231|GO:0043169|GO:0019538|GO:0048512|GO:0098609|GO:0051171|GO:0031323|GO:0031647|GO:…	cell|metabolic process|cellular process|rhythmic process|membrane|catalytic activity|response to stimulus|organic substance metabolic process|cellular metabolic process|membrane-bounded organelle|nitrogen compound metabolic process|catabolic process|response to external stimulus|circadian rhythm|hydrolase activity|single-organism behavior|regulation of metabolic process|protein binding|intracellu…	-	-	-	-	24:4178788-4187152	13.6974	5.6145	1.28667	2.08e-10	6.54e-09	UP
ENSGALG00000019358	LLPH	Protein LLP homolog [Source:UniProtKB/Swiss-Prot;Acc:Q5ZHK9]	GO:0032502|GO:0005623|GO:0009987|GO:0016020|GO:0040007|GO:0003824|GO:0005215|GO:0012505|GO:0051641|GO:0022857|GO:0016049|GO:0043227|GO:0048589|GO:0022892|GO:0016043|GO:0016787|GO:0050793|GO:0031090|GO:0005515|GO:0097159|GO:0005622|GO:0048856|GO:0009653|GO:0044767|GO:0048588|GO:0043231|GO:0005768|GO:0019725|GO:0048869|GO:0006810|GO:0045597|GO:0007275|GO:0051128|GO:0042592|GO:0003676|GO:0045595|GO:…	developmental process|cell|cellular process|membrane|growth|catalytic activity|transporter activity|endomembrane system|cellular localization|transmembrane transporter activity|cell growth|membrane-bounded organelle|developmental growth|substrate-specific transporter activity|cellular component organization|hydrolase activity|regulation of developmental process|organelle membrane|protein binding|…	-	-	-	-	1:34366644-34369315	3.48219	11.3697	-1.70713	2.14e-10	6.73e-09	DOWN
ENSGALG00000023725	-	-	-	-	-	-	-	-	8:5814758-5815465	6.17994	0.761621	3.02045	2.15e-10	6.73e-09	UP
ENSGALG00000036925	-	-	-	-	-	-	-	-	25:2491925-2496892	0.417329	3.04787	-2.86854	2.15e-10	6.73e-09	DOWN
ENSGALG00000005530	VEZF1	vascular endothelial zinc finger 1 [Source:HGNC Symbol;Acc:HGNC:12949]	GO:0032502|GO:0005623|GO:0009987|GO:0048646|GO:0043227|GO:0097159|GO:0005622|GO:0048856|GO:0009653|GO:0044767|GO:0009888|GO:0043231|GO:0043169|GO:0048869|GO:0007275|GO:0003676|GO:0001568|GO:0048514|GO:0048468|GO:0048731|GO:0001525|GO:0005634|GO:0030154|GO:0072358|GO:0060429|GO:0001944|GO:0005730|GO:0072359|GO:0005654|GO:0046872|GO:0002064|GO:0031981|GO:0030855|GO:0003158|GO:0001885|GO:0045446	developmental process|cell|cellular process|anatomical structure formation involved in morphogenesis|membrane-bounded organelle|organic cyclic compound binding|intracellular|anatomical structure development|anatomical structure morphogenesis|single-organism developmental process|tissue development|intracellular membrane-bounded organelle|cation binding|cellular developmental process|multicellular…	-	-	-	-	19:8740326-8751763	7.83863	2.77138	1.5	2.29e-10	7.15e-09	UP
ENSGALG00000026383	-	-	GO:0032991|GO:0005623|GO:0008152|GO:0009987|GO:0016020|GO:0005215|GO:0071704|GO:0051641|GO:0044237|GO:0022857|GO:0006807|GO:0022892|GO:0016043|GO:0019222|GO:0005515|GO:0097159|GO:0005622|GO:0003700|GO:0071944|GO:0009058|GO:0043234|GO:0005886|GO:0031224|GO:0006139|GO:0022607|GO:0043169|GO:0045185|GO:0019725|GO:0051171|GO:0005887|GO:0008092|GO:0032970|GO:0032535|GO:0031323|GO:0043254|GO:0006996|GO:…	macromolecular complex|cell|metabolic process|cellular process|membrane|transporter activity|organic substance metabolic process|cellular localization|cellular metabolic process|transmembrane transporter activity|nitrogen compound metabolic process|substrate-specific transporter activity|cellular component organization|regulation of metabolic process|protein binding|organic cyclic compound bindin…	K05764	thymosin, beta 4[-]	gga04810	Regulation of actin cytoskeleton - Gallus gallus (chicken)	1:123358484-123360112	66.7846	184.153	-1.46332	2.38e-10	7.42e-09	DOWN
ENSGALG00000010996	IRF2BP2	interferon regulatory factor 2 binding protein 2 [Source:HGNC Symbol;Acc:HGNC:21729]	-	-	-	-	-	-	3:38511653-38513601	11.9418	4.33279	1.46265	2.49e-10	7.76e-09	UP
ENSGALG00000006165	WDFY4	WDFY family member 4 [Source:HGNC Symbol;Acc:HGNC:29323]	GO:0032991|GO:0005623|GO:0016020|GO:0005215|GO:0012505|GO:0051641|GO:0019898|GO:0022892|GO:0005622|GO:0008289|GO:0043234|GO:0045184|GO:0005543|GO:0006810|GO:0030119|GO:0008565|GO:0030117|GO:0008104|GO:0005737|GO:0046907|GO:0034613|GO:0030118|GO:0016192|GO:0030131|GO:0015031|GO:0006886	macromolecular complex|cell|membrane|transporter activity|endomembrane system|cellular localization|extrinsic component of membrane|substrate-specific transporter activity|intracellular|lipid binding|protein complex|establishment of protein localization|phospholipid binding|transport|AP-type membrane coat adaptor complex|protein transporter activity|membrane coat|protein localization|cytoplasm|in…	-	-	-	-	6:18438795-18555233	1.19351	3.5553	-1.57476	2.52e-10	7.83e-09	DOWN
ENSGALG00000026887	U3	Small nucleolar RNA U3 [Source:RFAM;Acc:RF00012]	-	-	-	-	-	-	19:7087009-7087222	277.238	113.651	1.28651	2.55e-10	7.9e-09	UP
ENSGALG00000016791	SLC9A2	solute carrier family 9 member A2 [Source:HGNC Symbol;Acc:HGNC:11072]	GO:0005623|GO:0009987|GO:0016020|GO:0005215|GO:0022857|GO:0022892|GO:0071944|GO:0005886|GO:0031224|GO:0019725|GO:0006810|GO:0042592|GO:0022891|GO:0016021|GO:0008104|GO:0055085|GO:0015075|GO:0006811|GO:0055082|GO:0071805|GO:0034220|GO:0006873|GO:0050801|GO:0006812|GO:0008324|GO:0098719|GO:0015297|GO:0015992|GO:0098655|GO:0015491|GO:0030001|GO:0015672|GO:1902600|GO:0022890|GO:0006813|GO:0046873|GO:…	cell|cellular process|membrane|transporter activity|transmembrane transporter activity|substrate-specific transporter activity|cell periphery|plasma membrane|intrinsic component of membrane|cellular homeostasis|transport|homeostatic process|substrate-specific transmembrane transporter activity|integral component of membrane|protein localization|transmembrane transport|ion transmembrane transporte…	-	-	-	-	1:134070940-134102538	7.50048	2.94283	1.34978	2.58e-10	8e-09	UP
ENSGALG00000036101	ARHGAP35	Rho GTPase activating protein 35 [Source:HGNC Symbol;Acc:HGNC:4591]	-	-	-	-	-	-	KQ759559.1:5886-15105	6.00648	2.47557	1.27876	2.63e-10	8.13e-09	UP
ENSGALG00000033162	PSMD3	proteasome 26S subunit, non-ATPase 3 [Source:HGNC Symbol;Acc:HGNC:9560]	-	-	K03033	26S proteasome regulatory subunit N3[-]	gga03050	Proteasome - Gallus gallus (chicken)	27:4729921-4735633	12.8132	5.34998	1.26002	2.72e-10	8.39e-09	UP
ENSGALG00000007981	CLN6	ceroid-lipofuscinosis, neuronal 6, late infantile, variant [Source:HGNC Symbol;Acc:HGNC:2077]	GO:0040011|GO:0005623|GO:0008152|GO:0009987|GO:0016020|GO:0071704|GO:0012505|GO:0044237|GO:0043227|GO:0006807|GO:0009056|GO:0016043|GO:0019222|GO:0005515|GO:0005622|GO:0031224|GO:0031987|GO:0007626|GO:0050877|GO:0043231|GO:1901615|GO:0019538|GO:0005783|GO:0019725|GO:0031323|GO:0006996|GO:0044255|GO:0042592|GO:0042802|GO:0016021|GO:0046983|GO:0006629|GO:1901360|GO:0005737|GO:0007600|GO:0005788|GO:…	locomotion|cell|metabolic process|cellular process|membrane|organic substance metabolic process|endomembrane system|cellular metabolic process|membrane-bounded organelle|nitrogen compound metabolic process|catabolic process|cellular component organization|regulation of metabolic process|protein binding|intracellular|intrinsic component of membrane|locomotion involved in locomotory behavior|locomo…	-	-	-	-	10:19164334-19170698	22.3607	8.42489	1.40824	2.77e-10	8.54e-09	UP
ENSGALG00000038941	BRK1	BRICK1, SCAR/WAVE actin nucleating complex subunit [Source:HGNC Symbol;Acc:HGNC:23057]	-	-	K05752	chromosome 3 open reading frame 10[-]	-	-	12:2736852-2737239	20.6079	4.05404	2.34577	2.95e-10	9.06e-09	UP
ENSGALG00000033790	MAN2A2	mannosidase alpha class 2A member 2 [Source:HGNC Symbol;Acc:HGNC:6825]	GO:0005623|GO:0008152|GO:0009987|GO:0016020|GO:0003824|GO:0071704|GO:0012505|GO:0044237|GO:0043227|GO:0016787|GO:0031090|GO:0005622|GO:0030246|GO:0009058|GO:0031224|GO:0043231|GO:0043169|GO:0019538|GO:0006486|GO:0044249|GO:0016021|GO:0016798|GO:0005794|GO:0005737|GO:0005975|GO:0004553|GO:0006487|GO:0009311|GO:0016799|GO:0000139|GO:0034645|GO:0043412|GO:1901137|GO:0070085|GO:0044267|GO:0046872|GO:…	cell|metabolic process|cellular process|membrane|catalytic activity|organic substance metabolic process|endomembrane system|cellular metabolic process|membrane-bounded organelle|hydrolase activity|organelle membrane|intracellular|carbohydrate binding|biosynthetic process|intrinsic component of membrane|intracellular membrane-bounded organelle|cation binding|protein metabolic process|protein glyco…	K01231	alpha-mannosidase II[3.2.1.114]	gga01100|gga00510	Metabolic pathways - Gallus gallus (chicken)|N-Glycan biosynthesis - Gallus gallus (chicken)	10:20112155-20120973	7.22286	2.9014	1.31582	3.01e-10	9.25e-09	UP
ENSGALG00000004818	RPL6	ribosomal protein L6 [Source:HGNC Symbol;Acc:HGNC:10362]	GO:0032991|GO:0005623|GO:0008152|GO:0009987|GO:0030054|GO:0016020|GO:0005198|GO:0071704|GO:0030055|GO:0044237|GO:0043227|GO:0006807|GO:0016043|GO:0005911|GO:0003735|GO:0005515|GO:0097159|GO:0005622|GO:0009058|GO:1990904|GO:0043231|GO:0022607|GO:0019538|GO:0050839|GO:0005912|GO:0006996|GO:0044391|GO:0003676|GO:0044249|GO:0005913|GO:0098631|GO:0030529|GO:0005737|GO:0005634|GO:0036464|GO:0005925|GO:…	macromolecular complex|cell|metabolic process|cellular process|cell junction|membrane|structural molecule activity|organic substance metabolic process|cell-substrate junction|cellular metabolic process|membrane-bounded organelle|nitrogen compound metabolic process|cellular component organization|cell-cell junction|structural constituent of ribosome|protein binding|organic cyclic compound binding|…	K02934	large subunit ribosomal protein L6e[-]	gga03010	Ribosome - Gallus gallus (chicken)	15:6428446-6441550	65.9858	177.82	-1.43019	3.08e-10	9.42e-09	DOWN
ENSGALG00000034615	-	-	-	-	-	-	-	-	28:3432207-3437923	144.695	62.3969	1.21347	3.09e-10	9.43e-09	UP
ENSGALG00000016261	CYBB	cytochrome b-245, beta polypeptide [Source:RefSeq peptide;Acc:NP_001093756]	GO:0008152|GO:0016020|GO:0003824|GO:0016491|GO:0031224|GO:0016021|GO:0055114	metabolic process|membrane|catalytic activity|oxidoreductase activity|intrinsic component of membrane|integral component of membrane|oxidation-reduction process	K08008	NADPH oxidase[-]	gga04145|gga04621|gga04933	Phagosome - Gallus gallus (chicken)|NOD-like receptor signaling pathway - Gallus gallus (chicken)|AGE-RAGE signaling pathway in diabetic complications - Gallus gallus (chicken)	1:113150989-113183645	0.379067	1.87186	-2.30395	3.18e-10	9.71e-09	DOWN
ENSGALG00000003741	MYO18A	myosin XVIIIA [Source:HGNC Symbol;Acc:HGNC:31104]	GO:0040011|GO:0032991|GO:0005623|GO:0009987|GO:0016020|GO:0003824|GO:0012505|GO:0036094|GO:0051641|GO:0043227|GO:0016043|GO:0048870|GO:0016787|GO:0031090|GO:0005515|GO:0097159|GO:0005622|GO:0044877|GO:0043234|GO:0043231|GO:0001882|GO:0045184|GO:0060341|GO:0008092|GO:0032880|GO:0006996|GO:0010941|GO:0006810|GO:0000166|GO:0030029|GO:0032940|GO:0008219|GO:0016459|GO:0051047|GO:0007163|GO:0051222|GO:…	locomotion|macromolecular complex|cell|cellular process|membrane|catalytic activity|endomembrane system|small molecule binding|cellular localization|membrane-bounded organelle|cellular component organization|cell motility|hydrolase activity|organelle membrane|protein binding|organic cyclic compound binding|intracellular|macromolecular complex binding|protein complex|intracellular membrane-bounded…	-	-	-	-	19:5930014-5955909	8.82344	3.66942	1.26579	3.24e-10	9.85e-09	UP
ENSGALG00000036647	BCL7B	BCL tumor suppressor 7B [Source:HGNC Symbol;Acc:HGNC:1005]	-	-	-	-	-	-	19:161387-164441	7.43572	2.25191	1.72333	3.24e-10	9.85e-09	UP
ENSGALG00000002786	PSTPIP1	proline-serine-threonine phosphatase interacting protein 1 [Source:HGNC Symbol;Acc:HGNC:9580]	GO:0040011|GO:0009987|GO:0016020|GO:0048870|GO:0006810|GO:0016477|GO:0016192|GO:0006897	locomotion|cellular process|membrane|cell motility|transport|cell migration|vesicle-mediated transport|endocytosis	K12804	proline-serine-threonine phosphatase interacting protein 1[-]	gga04621	NOD-like receptor signaling pathway - Gallus gallus (chicken)	10:3074081-3118760	2.50437	9.13163	-1.86643	3.55e-10	1.08e-08	DOWN
ENSGALG00000013535	-	-	GO:0008152|GO:0009987|GO:0016020|GO:0003824|GO:0071704|GO:0044237|GO:0016491|GO:0097159|GO:0031224|GO:0043169|GO:0044255|GO:0016021|GO:0006629|GO:0055114|GO:0016705|GO:0004497|GO:0020037|GO:0034440|GO:0046872|GO:0006631|GO:0030258|GO:0046914|GO:0019752|GO:0019395|GO:0005506|GO:0010430	metabolic process|cellular process|membrane|catalytic activity|organic substance metabolic process|cellular metabolic process|oxidoreductase activity|organic cyclic compound binding|intrinsic component of membrane|cation binding|cellular lipid metabolic process|integral component of membrane|lipid metabolic process|oxidation-reduction process|oxidoreductase activity, acting on paired donors, with…	-	-	-	-	4:61746761-61759707	1.18037	4.3791	-1.89139	3.62e-10	1.1e-08	DOWN
ENSGALG00000009626	THBS1	thrombospondin-1 precursor [Source:RefSeq peptide;Acc:NP_001186382]	GO:0023052|GO:0032502|GO:0040011|GO:0032991|GO:0005576|GO:0002376|GO:0005623|GO:0008152|GO:0009987|GO:0016020|GO:0031012|GO:0050896|GO:0048646|GO:0071704|GO:0006950|GO:0012505|GO:0036094|GO:0044237|GO:0008283|GO:0005615|GO:0006955|GO:0040012|GO:0048520|GO:0043227|GO:0051918|GO:0002682|GO:0006807|GO:0009986|GO:0016043|GO:0009605|GO:0048870|GO:0019222|GO:0050793|GO:0023057|GO:0005515|GO:0005622|GO:…	signaling|developmental process|locomotion|macromolecular complex|extracellular region|immune system process|cell|metabolic process|cellular process|membrane|extracellular matrix|response to stimulus|anatomical structure formation involved in morphogenesis|organic substance metabolic process|response to stress|endomembrane system|small molecule binding|cellular metabolic process|cell proliferatio…	K16857	thrombospondin 1[-]	gga04510|gga04145|gga04350|gga04115|gga04512	Focal adhesion - Gallus gallus (chicken)|Phagosome - Gallus gallus (chicken)|TGF-beta signaling pathway - Gallus gallus (chicken)|p53 signaling pathway - Gallus gallus (chicken)|ECM-receptor interaction - Gallus gallus (chicken)	5:29636380-29652162	7.51818	20.5639	-1.45166	3.66e-10	1.11e-08	DOWN
ENSGALG00000003439	PLEKHM2	pleckstrin homology and RUN domain containing M2 [Source:HGNC Symbol;Acc:HGNC:29131]	-	-	K15348	pleckstrin homology domain-containing family M member 2[-]	gga05132	Salmonella infection - Gallus gallus (chicken)	21:4198318-4217429	46.3673	19.9229	1.21868	3.68e-10	1.11e-08	UP
ENSGALG00000016693	-	-	GO:0023052|GO:0004871|GO:0009987|GO:0016020|GO:0050896|GO:0097159|GO:0004872|GO:0031224|GO:0051716|GO:0010033|GO:0007154|GO:0007165|GO:0004888|GO:0003676|GO:0016021|GO:0007166|GO:0034097|GO:0003723|GO:0004896|GO:0071310|GO:0019221|GO:0071345	signaling|signal transducer activity|cellular process|membrane|response to stimulus|organic cyclic compound binding|receptor activity|intrinsic component of membrane|cellular response to stimulus|response to organic substance|cell communication|signal transduction|transmembrane signaling receptor activity|nucleic acid binding|integral component of membrane|cell surface receptor signaling pathway|…	K05066	granulocyte-macrophage colony-stimulating factor receptor alpha[-]	gga04060	Cytokine-cytokine receptor interaction - Gallus gallus (chicken)	1:129222918-129238398	2.19656	7.2543	-1.72359	4.03e-10	1.21e-08	DOWN
ENSGALG00000036282	PRKAG1	Gallus gallus protein kinase, AMP-activated, gamma 1 non-catalytic subunit (PRKAG1), mRNA. [Source:RefSeq mRNA;Acc:NM_001034827]	-	-	K07200	5'-AMP-activated protein kinase, regulatory gamma subunit[-]	gga04068|gga04910|gga04920	FoxO signaling pathway - Gallus gallus (chicken)|Insulin signaling pathway - Gallus gallus (chicken)|Adipocytokine signaling pathway - Gallus gallus (chicken)	33:529383-533081	6.09824	1.52027	2.00407	4.03e-10	1.21e-08	UP
ENSGALG00000033271	PFKM	Gallus gallus phosphofructokinase, muscle (PFKM), mRNA. [Source:RefSeq mRNA;Acc:NM_204223]	GO:0023052|GO:0032991|GO:0005576|GO:0004871|GO:0005623|GO:0008152|GO:0009987|GO:0016020|GO:0003824|GO:0005215|GO:0050896|GO:0071704|GO:0036094|GO:0051641|GO:0044237|GO:0022857|GO:0043227|GO:0006807|GO:0009056|GO:0016740|GO:0022892|GO:0016043|GO:0009605|GO:0045177|GO:0042995|GO:0044297|GO:0005515|GO:0097159|GO:0005622|GO:0030246|GO:1903561|GO:0071944|GO:0004872|GO:0043234|GO:0005886|GO:0031224|GO:…	signaling|macromolecular complex|extracellular region|signal transducer activity|cell|metabolic process|cellular process|membrane|catalytic activity|transporter activity|response to stimulus|organic substance metabolic process|small molecule binding|cellular localization|cellular metabolic process|transmembrane transporter activity|membrane-bounded organelle|nitrogen compound metabolic process|ca…	-	-	gga01100|gga01200|gga01230|gga03018|gga00010|gga00051|gga00052|gga00030	Metabolic pathways - Gallus gallus (chicken)|Carbon metabolism - Gallus gallus (chicken)|Biosynthesis of amino acids - Gallus gallus (chicken)|RNA degradation - Gallus gallus (chicken)|Glycolysis / Gluconeogenesis - Gallus gallus (chicken)|Fructose and mannose metabolism - Gallus gallus (chicken)|Galactose metabolism - Gallus gallus (chicken)|Pentose phosphate pathway - Gallus gallus (chicken)	AADN04000745.1:31861-38101	1540.34	678.495	1.18284	4.04e-10	1.21e-08	UP
ENSGALG00000033202	-	-	-	-	-	-	-	-	AADN04013730.1:3058-6277	16.9777	4.81423	1.81827	4.1e-10	1.23e-08	UP
ENSGALG00000030256	-	-	-	-	-	-	-	-	17:6650694-6657396	39.4571	15.9001	1.31125	4.27e-10	1.28e-08	UP
ENSGALG00000029319	UQCRB	ubiquinol-cytochrome c reductase binding protein [Source:HGNC Symbol;Acc:HGNC:12582]	-	-	-	-	-	-	2:127374776-127380155	117.328	313.603	-1.41839	4.51e-10	1.35e-08	DOWN
ENSGALG00000003789	FAM78A	family with sequence similarity 78 member A [Source:HGNC Symbol;Acc:HGNC:25465]	-	-	-	-	-	-	17:6604164-6609807	24.5495	9.14704	1.42432	4.52e-10	1.35e-08	UP
ENSGALG00000023395	PLIN1	perilipin-1 [Source:RefSeq peptide;Acc:NP_001120911]	GO:0023052|GO:0032991|GO:0005623|GO:0008152|GO:0009987|GO:0045202|GO:0050896|GO:0071704|GO:0007269|GO:0051641|GO:0044237|GO:0009056|GO:0048786|GO:0030234|GO:0019222|GO:0005515|GO:0005622|GO:0098793|GO:0008287|GO:0016079|GO:0043234|GO:0051716|GO:0023051|GO:0048791|GO:0010646|GO:0043169|GO:0019538|GO:0050790|GO:0050804|GO:0060341|GO:0031323|GO:0019208|GO:0006810|GO:0007154|GO:0032940|GO:0007165|GO:…	signaling|macromolecular complex|cell|metabolic process|cellular process|synapse|response to stimulus|organic substance metabolic process|neurotransmitter secretion|cellular localization|cellular metabolic process|catabolic process|presynaptic active zone|enzyme regulator activity|regulation of metabolic process|protein binding|intracellular|presynapse|protein serine/threonine phosphatase complex…	K08768	perilipin-1[-]	gga03320	PPAR signaling pathway - Gallus gallus (chicken)	10:12822224-12826841	0.720971	2.93713	-2.0264	4.52e-10	1.35e-08	DOWN
ENSGALG00000043416	TARS2	threonyl-tRNA synthetase 2, mitochondrial (putative) [Source:HGNC Symbol;Acc:HGNC:30740]	-	-	-	-	-	-	25:2343395-2349349	1.56434	0.28384	2.4624	4.59e-10	1.36e-08	UP
ENSGALG00000006936	WDR6	WD repeat domain 6 [Source:HGNC Symbol;Acc:HGNC:12758]	-	-	-	-	-	-	12:11676332-11681256	1.25551	0.283657	2.14606	4.73e-10	1.4e-08	UP
ENSGALG00000027035	RPL21	ribosomal protein L21 [Source:HGNC Symbol;Acc:HGNC:10313]	GO:0032991|GO:0005623|GO:0008152|GO:0009987|GO:0016020|GO:0005198|GO:0071704|GO:0044237|GO:0043227|GO:0006807|GO:0003735|GO:0097159|GO:0005622|GO:0009058|GO:1990904|GO:0043231|GO:0019538|GO:0044391|GO:0003676|GO:0044249|GO:0030529|GO:0005737|GO:0005634|GO:0006518|GO:0005829|GO:0034645|GO:0010467|GO:0044267|GO:0005730|GO:0003723|GO:0015934|GO:0005840|GO:0031981|GO:0043604|GO:0022625|GO:0043043|GO:…	macromolecular complex|cell|metabolic process|cellular process|membrane|structural molecule activity|organic substance metabolic process|cellular metabolic process|membrane-bounded organelle|nitrogen compound metabolic process|structural constituent of ribosome|organic cyclic compound binding|intracellular|biosynthetic process|ribonucleoprotein complex|intracellular membrane-bounded organelle|pro…	K02889	large subunit ribosomal protein L21e[-]	gga03010	Ribosome - Gallus gallus (chicken)	1:176337051-176342505	194.519	517.707	-1.41222	4.73e-10	1.4e-08	DOWN
ENSGALG00000041152	MOGS	mannosyl-oligosaccharide glucosidase [Source:HGNC Symbol;Acc:HGNC:24862]	-	-	-	-	-	-	KQ759550.1:5386-10263	1.04255	0.179457	2.53841	4.72e-10	1.4e-08	UP
ENSGALG00000008308	BHLHE40	basic helix-loop-helix family member e40 [Source:HGNC Symbol;Acc:HGNC:1046]	GO:0005623|GO:0008152|GO:0009987|GO:0071704|GO:0044237|GO:0043227|GO:0006807|GO:0019222|GO:0005515|GO:0097159|GO:0005622|GO:0009058|GO:0006139|GO:0043231|GO:0051171|GO:0031323|GO:0003676|GO:0044249|GO:0046983|GO:1901360|GO:0051252|GO:0005634|GO:0010468|GO:0034645|GO:0010467|GO:0016070|GO:0003677|GO:2001141|GO:0006351|GO:0006355|GO:0032774|GO:1903506	cell|metabolic process|cellular process|organic substance metabolic process|cellular metabolic process|membrane-bounded organelle|nitrogen compound metabolic process|regulation of metabolic process|protein binding|organic cyclic compound binding|intracellular|biosynthetic process|nucleobase-containing compound metabolic process|intracellular membrane-bounded organelle|regulation of nitrogen compo…	-	-	-	-	12:18624949-18629296	21.0953	8.93018	1.24016	4.99e-10	1.47e-08	UP
ENSGALG00000024488	CD99	CD99 molecule [Source:HGNC Symbol;Acc:HGNC:7082]	GO:0032502|GO:0009987|GO:0030054|GO:0016020|GO:0030055|GO:0048856|GO:0031224|GO:0044767|GO:0031016|GO:0005912|GO:0048869|GO:0007275|GO:0016021|GO:0048732|GO:0048731|GO:0048513|GO:0031017|GO:0005925|GO:0030154|GO:0055123|GO:0045165|GO:0001708	developmental process|cellular process|cell junction|membrane|cell-substrate junction|anatomical structure development|intrinsic component of membrane|single-organism developmental process|pancreas development|adherens junction|cellular developmental process|multicellular organism development|integral component of membrane|gland development|system development|animal organ development|exocrine pan…	K06520	CD99 antigen[-]	gga04514	Cell adhesion molecules (CAMs) - Gallus gallus (chicken)	1:128604508-128627813	37.0314	102.101	-1.46318	5.14e-10	1.51e-08	DOWN
ENSGALG00000013546	-	-	GO:0008152|GO:0003824|GO:0071704|GO:0016787|GO:0019538|GO:0017171|GO:0008233|GO:0008236|GO:0006508|GO:0004252|GO:0004175	metabolic process|catalytic activity|organic substance metabolic process|hydrolase activity|protein metabolic process|serine hydrolase activity|peptidase activity|serine-type peptidase activity|proteolysis|serine-type endopeptidase activity|endopeptidase activity	-	-	-	-	Z:16649073-16655150	0.728068	3.52475	-2.27538	5.4e-10	1.59e-08	DOWN
ENSGALG00000043389	PPARGC1B	PPARG coactivator 1 beta [Source:HGNC Symbol;Acc:HGNC:30022]	-	-	-	-	-	-	13:8380486-8416166	1.84435	0.446455	2.04653	5.42e-10	1.59e-08	UP
ENSGALG00000039821	-	-	-	-	-	-	-	-	4:4774247-4776825	53.415	22.2239	1.26513	5.55e-10	1.63e-08	UP
ENSGALG00000035717	-	-	-	-	-	-	-	-	21:6549468-6577788	14.031	6.13388	1.19375	5.59e-10	1.63e-08	UP
ENSGALG00000004530	MMD2	monocyte to macrophage differentiation associated 2 [Source:HGNC Symbol;Acc:HGNC:30133]	GO:0023052|GO:0032502|GO:0005623|GO:0008152|GO:0009987|GO:0016020|GO:0003824|GO:0050896|GO:0071704|GO:0044237|GO:0016740|GO:0019222|GO:0050793|GO:0005622|GO:0048856|GO:0019835|GO:0031224|GO:0051716|GO:0023051|GO:0044767|GO:0010646|GO:0019538|GO:0050790|GO:0043085|GO:0009967|GO:0031323|GO:0048869|GO:0032880|GO:0045597|GO:0007154|GO:0007275|GO:0007165|GO:0009966|GO:0045595|GO:2000026|GO:0016021|GO:…	signaling|developmental process|cell|metabolic process|cellular process|membrane|catalytic activity|response to stimulus|organic substance metabolic process|cellular metabolic process|transferase activity|regulation of metabolic process|regulation of developmental process|intracellular|anatomical structure development|cytolysis|intrinsic component of membrane|cellular response to stimulus|regulat…	-	-	-	-	14:4047604-4058713	8.27144	3.13948	1.39761	5.76e-10	1.68e-08	UP
ENSGALG00000002024	COMT	catechol-O-methyltransferase [Source:HGNC Symbol;Acc:HGNC:2228]	GO:0008152|GO:0009987|GO:0016020|GO:0003824|GO:0071704|GO:0044237|GO:0032259|GO:0006807|GO:0009056|GO:0016740|GO:0031224|GO:0043169|GO:1901615|GO:0042133|GO:0016021|GO:0001505|GO:1901360|GO:0042135|GO:0008168|GO:0046872|GO:0006584|GO:0000287|GO:0008757|GO:0008171|GO:0016206	metabolic process|cellular process|membrane|catalytic activity|organic substance metabolic process|cellular metabolic process|methylation|nitrogen compound metabolic process|catabolic process|transferase activity|intrinsic component of membrane|cation binding|organic hydroxy compound metabolic process|neurotransmitter metabolic process|integral component of membrane|regulation of neurotransmitter…	K00545	catechol O-methyltransferase[2.1.1.6]	gga01100|gga00350|gga00140	Metabolic pathways - Gallus gallus (chicken)|Tyrosine metabolism - Gallus gallus (chicken)|Steroid hormone biosynthesis - Gallus gallus (chicken)	15:1049965-1057055	27.7038	74.8878	-1.43465	5.79e-10	1.69e-08	DOWN
ENSGALG00000011309	PLXNC1	plexin C1 [Source:HGNC Symbol;Acc:HGNC:9106]	GO:0023052|GO:0032502|GO:0040011|GO:0032991|GO:0004871|GO:0005623|GO:0009987|GO:0016020|GO:0040007|GO:0050896|GO:0040012|GO:0016049|GO:0048589|GO:0016043|GO:0009605|GO:0048870|GO:0050793|GO:0048856|GO:0050795|GO:0009653|GO:0071944|GO:0040008|GO:0004872|GO:0043234|GO:0005886|GO:0031224|GO:0051716|GO:0044767|GO:0048588|GO:0005887|GO:0032535|GO:0048869|GO:0043235|GO:0007154|GO:0006935|GO:0007275|GO:…	signaling|developmental process|locomotion|macromolecular complex|signal transducer activity|cell|cellular process|membrane|growth|response to stimulus|regulation of locomotion|cell growth|developmental growth|cellular component organization|response to external stimulus|cell motility|regulation of developmental process|anatomical structure development|regulation of behavior|anatomical structure …	-	-	-	-	1:45063944-45130477	1.7674	5.38572	-1.60751	5.83e-10	1.69e-08	DOWN
ENSGALG00000040291	-	-	-	-	K07868	Rho-related BTB domain-containing protein 1/2[-]	gga04120	Ubiquitin mediated proteolysis - Gallus gallus (chicken)	AADN04000623.1:11068-18667	2.43915	0.69788	1.80533	5.91e-10	1.71e-08	UP
ENSGALG00000011271	LUM	Lumican [Source:UniProtKB/Swiss-Prot;Acc:P51890]	GO:0032991|GO:0005576|GO:0005623|GO:0008152|GO:0009987|GO:0003824|GO:0031012|GO:0050896|GO:0071704|GO:0006950|GO:0036094|GO:0044237|GO:0005615|GO:0043227|GO:0006807|GO:0016043|GO:0016787|GO:0005583|GO:0019222|GO:0005515|GO:0097159|GO:0005622|GO:0044877|GO:1903561|GO:0009058|GO:0043234|GO:0005578|GO:0051716|GO:0006139|GO:0050877|GO:0043231|GO:0001882|GO:0051171|GO:0006281|GO:0031982|GO:0031323|GO:…	macromolecular complex|extracellular region|cell|metabolic process|cellular process|catalytic activity|extracellular matrix|response to stimulus|organic substance metabolic process|response to stress|small molecule binding|cellular metabolic process|extracellular space|membrane-bounded organelle|nitrogen compound metabolic process|cellular component organization|hydrolase activity|fibrillar colla…	-	-	-	-	1:43987396-43999595	28.3807	75.8323	-1.4179	6.05e-10	1.75e-08	DOWN
ENSGALG00000032922	-	-	-	-	K00799	glutathione S-transferase[2.5.1.18]	gga00480|gga00980|gga00982	Glutathione metabolism - Gallus gallus (chicken)|Metabolism of xenobiotics by cytochrome P450 - Gallus gallus (chicken)|Drug metabolism - cytochrome P450 - Gallus gallus (chicken)	26:1255373-1257407	9.31079	2.56272	1.86123	6.26e-10	1.81e-08	UP
ENSGALG00000036618	ENY2	ENY2, transcription and export complex 2 subunit [Source:HGNC Symbol;Acc:HGNC:24449]	-	-	-	-	-	-	2:132606889-132612643	6.11945	17.6678	-1.52965	6.51e-10	1.88e-08	DOWN
ENSGALG00000035203	MCRS1	microspherule protein 1 [Source:HGNC Symbol;Acc:HGNC:6960]	-	-	K11674	microspherule protein 1[-]	gga05168	Herpes simplex infection - Gallus gallus (chicken)	AADN04000737.1:16676-19742	26.2567	11.2608	1.22138	6.56e-10	1.89e-08	UP
ENSGALG00000022909	PTPN3	protein tyrosine phosphatase, non-receptor type 3 [Source:HGNC Symbol;Acc:HGNC:9655]	GO:0005623|GO:0008152|GO:0009987|GO:0016020|GO:0003824|GO:0071704|GO:0016247|GO:0044237|GO:0009056|GO:0016787|GO:0019222|GO:0098900|GO:0005515|GO:0005622|GO:0071944|GO:0005886|GO:0019538|GO:0008092|GO:0031323|GO:0009898|GO:0006810|GO:0042592|GO:0042391|GO:0003254|GO:0051219|GO:0016788|GO:2000021|GO:0017080|GO:0045786|GO:0051726|GO:0098902|GO:0019899|GO:0005737|GO:0007049|GO:0055085|GO:0042578|GO:…	cell|metabolic process|cellular process|membrane|catalytic activity|organic substance metabolic process|channel regulator activity|cellular metabolic process|catabolic process|hydrolase activity|regulation of metabolic process|regulation of action potential|protein binding|intracellular|cell periphery|plasma membrane|protein metabolic process|cytoskeletal protein binding|regulation of cellular me…	-	-	-	-	2:84891047-85044337	0.996361	3.55772	-1.83621	6.68e-10	1.92e-08	DOWN
ENSGALG00000029694	SNTA1	syntrophin alpha 1 [Source:HGNC Symbol;Acc:HGNC:11167]	-	-	-	-	-	-	20:2349512-2357585	41.3142	17.3907	1.24832	6.7e-10	1.92e-08	UP
ENSGALG00000042171	-	-	-	-	-	-	-	-	AADN04006510.1:1054-12002	0.0615454	0.366335	-2.57344	6.78e-10	1.94e-08	DOWN
ENSGALG00000036456	TRIB1	tribbles pseudokinase 1 [Source:HGNC Symbol;Acc:HGNC:16891]	-	-	-	-	-	-	2:138969888-138972814	9.96411	3.2525	1.61519	6.92e-10	1.98e-08	UP
ENSGALG00000029017	ZNRF1	zinc and ring finger 1 [Source:HGNC Symbol;Acc:HGNC:18452]	-	-	-	-	-	-	11:2009940-2021478	17.0221	6.06077	1.48983	7e-10	2e-08	UP
ENSGALG00000001557	ACAD8	acyl-CoA dehydrogenase family member 8 [Source:HGNC Symbol;Acc:HGNC:87]	GO:0009055|GO:0005623|GO:0008152|GO:0009987|GO:0003824|GO:0071704|GO:0036094|GO:0044237|GO:0043227|GO:0048037|GO:0009056|GO:0016491|GO:0097159|GO:0005622|GO:0043231|GO:0000166|GO:0044255|GO:0016627|GO:0042592|GO:0006629|GO:0000062|GO:0055114|GO:0050662|GO:0005737|GO:0016042|GO:0034440|GO:0005739|GO:0052890|GO:0050660|GO:0006631|GO:0030258|GO:0003995|GO:0055088|GO:0019752|GO:0019395|GO:0009062|GO:…	electron carrier activity|cell|metabolic process|cellular process|catalytic activity|organic substance metabolic process|small molecule binding|cellular metabolic process|membrane-bounded organelle|cofactor binding|catabolic process|oxidoreductase activity|organic cyclic compound binding|intracellular|intracellular membrane-bounded organelle|nucleotide binding|cellular lipid metabolic process|oxi…	K11538	isobutyryl-CoA dehydrogenase [EC:1.3.99.-][-]	gga01100|gga00280	Metabolic pathways - Gallus gallus (chicken)|Valine, leucine and isoleucine degradation - Gallus gallus (chicken)	24:2561133-2568256	3.91413	1.43374	1.44891	7.31e-10	2.09e-08	UP
ENSGALG00000001828	SH2B2	SH2B adaptor protein 2 [Source:HGNC Symbol;Acc:HGNC:17381]	GO:0023052|GO:0004871|GO:0008152|GO:0009987|GO:0003824|GO:0050896|GO:0036094|GO:0048037|GO:0016491|GO:0097159|GO:0060090|GO:0051716|GO:0023051|GO:0010646|GO:0009967|GO:0000166|GO:0007154|GO:0007165|GO:0009966|GO:0055114|GO:0050662|GO:0016614|GO:0035591|GO:0035556|GO:0016616|GO:0051287|GO:0004616	signaling|signal transducer activity|metabolic process|cellular process|catalytic activity|response to stimulus|small molecule binding|cofactor binding|oxidoreductase activity|organic cyclic compound binding|binding, bridging|cellular response to stimulus|regulation of signaling|regulation of cell communication|positive regulation of signal transduction|nucleotide binding|cell communication|signa…	K07193	SH2B adapter protein 2[-]	gga04910	Insulin signaling pathway - Gallus gallus (chicken)	19:4089023-4097513	2.76095	0.912668	1.597	7.43e-10	2.12e-08	UP
ENSGALG00000025788	-	-	GO:0023052|GO:0032991|GO:0005623|GO:0009987|GO:0016020|GO:0005215|GO:0022857|GO:0022892|GO:0016043|GO:0071944|GO:0043234|GO:0005886|GO:0031224|GO:0006810|GO:0007154|GO:0050808|GO:0022891|GO:0016021|GO:0007267|GO:0055085|GO:0034702|GO:0015267|GO:0015075|GO:0005891|GO:0022898|GO:0006811|GO:0034765|GO:0034220|GO:0007528|GO:0034703|GO:0005216|GO:0006812|GO:0008324|GO:0098655|GO:0005261|GO:0030001|GO:…	signaling|macromolecular complex|cell|cellular process|membrane|transporter activity|transmembrane transporter activity|substrate-specific transporter activity|cellular component organization|cell periphery|protein complex|plasma membrane|intrinsic component of membrane|transport|cell communication|synapse organization|substrate-specific transmembrane transporter activity|integral component of me…	-	-	-	-	27:4527283-4531060	11.3566	3.1511	1.84961	7.91e-10	2.25e-08	UP
ENSGALG00000042184	ALDH4A1	aldehyde dehydrogenase 4 family member A1 [Source:HGNC Symbol;Acc:HGNC:406]	GO:0005623|GO:0008152|GO:0009987|GO:0003824|GO:0071704|GO:0044237|GO:0043227|GO:0006807|GO:0016491|GO:0005622|GO:0009058|GO:0043231|GO:0006520|GO:0016903|GO:0044249|GO:0055114|GO:1901360|GO:0005737|GO:0005739|GO:0016620|GO:0008652|GO:0004029|GO:0019752|GO:0006561|GO:0003842|GO:0006536|GO:0006537	cell|metabolic process|cellular process|catalytic activity|organic substance metabolic process|cellular metabolic process|membrane-bounded organelle|nitrogen compound metabolic process|oxidoreductase activity|intracellular|biosynthetic process|intracellular membrane-bounded organelle|cellular amino acid metabolic process|oxidoreductase activity, acting on the aldehyde or oxo group of donors|cellu…	K00294	1-pyrroline-5-carboxylate dehydrogenase[1.2.1.88]	gga01100|gga00330|gga00250	Metabolic pathways - Gallus gallus (chicken)|Arginine and proline metabolism - Gallus gallus (chicken)|Alanine, aspartate and glutamate metabolism - Gallus gallus (chicken)	21:4544396-4552069	6.56564	2.37414	1.46753	8.34e-10	2.37e-08	UP
ENSGALG00000038541	VPS37C	vacuolar protein sorting-associated protein 37C [Source:RefSeq peptide;Acc:NP_001186498]	GO:0032991|GO:0005576|GO:0005623|GO:0016020|GO:0012505|GO:0043227|GO:0031090|GO:0005515|GO:0005622|GO:1903561|GO:0043234|GO:0043231|GO:0005768|GO:0031982|GO:0070062|GO:0048306|GO:0000813|GO:0010008|GO:0005737	macromolecular complex|extracellular region|cell|membrane|endomembrane system|membrane-bounded organelle|organelle membrane|protein binding|intracellular|extracellular vesicle|protein complex|intracellular membrane-bounded organelle|endosome|vesicle|extracellular exosome|calcium-dependent protein binding|ESCRT I complex|endosome membrane|cytoplasm	K12185	ESCRT-I complex subunit VPS37[-]	gga04144	Endocytosis - Gallus gallus (chicken)	5:29471-33286	14.2562	5.8709	1.27993	8.36e-10	2.37e-08	UP
ENSGALG00000005884	-	-	GO:0023052|GO:0004871|GO:0005623|GO:0008152|GO:0009987|GO:0003824|GO:0050896|GO:0071704|GO:0036094|GO:0044237|GO:0016740|GO:0097159|GO:0005622|GO:0051716|GO:0005057|GO:0019538|GO:0001882|GO:0000166|GO:0007154|GO:0007165|GO:0016772|GO:0004702|GO:0023014|GO:0005737|GO:0016301|GO:0032549|GO:0006796|GO:0043412|GO:0001883|GO:0016773|GO:0044267|GO:0017076|GO:0036211|GO:0004672|GO:0032559|GO:0006464|GO:…	signaling|signal transducer activity|cell|metabolic process|cellular process|catalytic activity|response to stimulus|organic substance metabolic process|small molecule binding|cellular metabolic process|transferase activity|organic cyclic compound binding|intracellular|cellular response to stimulus|receptor signaling protein activity|protein metabolic process|nucleoside binding|nucleotide binding…	K04421	mitogen-activated protein kinase kinase kinase 3[2.7.11.25]	gga04010|gga04912	MAPK signaling pathway - Gallus gallus (chicken)|GnRH signaling pathway - Gallus gallus (chicken)	2:4744656-4812938	2.32188	6.87503	-1.56608	8.71e-10	2.46e-08	DOWN
ENSGALG00000035912	CTIF	cap binding complex dependent translation initiation factor [Source:HGNC Symbol;Acc:HGNC:23925]	-	-	-	-	-	-	Z:1281398-1371968	11.5337	4.51375	1.35345	8.71e-10	2.46e-08	UP
ENSGALG00000035227	-	-	-	-	-	-	-	-	12:1452675-1454502	10.268	3.55996	1.52822	9.34e-10	2.63e-08	UP
ENSGALG00000038543	KCNH7	potassium voltage-gated channel subfamily H member 7 [Source:HGNC Symbol;Acc:HGNC:18863]	-	-	-	-	-	-	7:21044195-21149299	1.19649	0.283187	2.07898	9.43e-10	2.65e-08	UP
ENSGALG00000010432	GSTZ1	maleylacetoacetate isomerase isoform 3 [Source:RefSeq peptide;Acc:NP_001264399]	GO:0016209|GO:0005623|GO:0008152|GO:0009987|GO:0003824|GO:0050896|GO:0071704|GO:0044237|GO:0043227|GO:0006807|GO:0009056|GO:0016491|GO:0016740|GO:0005622|GO:0016853|GO:0004601|GO:0016684|GO:0043231|GO:0006790|GO:0006520|GO:0098869|GO:0009636|GO:0016765|GO:0004602|GO:1901360|GO:0005737|GO:0009072|GO:0006749|GO:0006518|GO:0004364|GO:0005739|GO:0016034|GO:0019752|GO:0009074|GO:0006559	antioxidant activity|cell|metabolic process|cellular process|catalytic activity|response to stimulus|organic substance metabolic process|cellular metabolic process|membrane-bounded organelle|nitrogen compound metabolic process|catabolic process|oxidoreductase activity|transferase activity|intracellular|isomerase activity|peroxidase activity|oxidoreductase activity, acting on peroxide as acceptor|…	K01800	maleylacetoacetate isomerase[5.2.1.2]	gga01100|gga00350	Metabolic pathways - Gallus gallus (chicken)|Tyrosine metabolism - Gallus gallus (chicken)	5:39221346-39230404	2.87359	9.28029	-1.69131	9.56e-10	2.69e-08	DOWN
ENSGALG00000043861	-	-	-	-	-	-	-	-	4:32830934-32929296	2.01507	0.287056	2.81142	9.58e-10	2.69e-08	UP
ENSGALG00000002407	HYDIN	hydrocephalus inducing homolog [Source:RefSeq peptide;Acc:NP_001152843]	GO:0032502|GO:0005623|GO:0009987|GO:0048646|GO:0043473|GO:0016043|GO:0042995|GO:0048856|GO:0009653|GO:0005929|GO:0044767|GO:0009888|GO:0005930|GO:0007017|GO:0022607|GO:0007420|GO:0048869|GO:0006996|GO:0007275|GO:0048066|GO:0060322|GO:0030030|GO:0048468|GO:0048731|GO:0060438|GO:0048513|GO:0000226|GO:0060541|GO:0042384|GO:1904158|GO:0035082|GO:0030154|GO:0021591|GO:0070925|GO:0060429|GO:0007018|GO:…	developmental process|cell|cellular process|anatomical structure formation involved in morphogenesis|pigmentation|cellular component organization|cell projection|anatomical structure development|anatomical structure morphogenesis|cilium|single-organism developmental process|tissue development|axoneme|microtubule-based process|cellular component assembly|brain development|cellular developmental pr…	-	-	-	-	11:1604963-1708650	0.218274	0.032037	2.76833	9.61e-10	2.69e-08	UP
ENSGALG00000023303	SIX2	SIX homeobox 2 [Source:HGNC Symbol;Acc:HGNC:10888]	GO:0032502|GO:0040011|GO:0005623|GO:0008152|GO:0009987|GO:0016020|GO:0048646|GO:0071704|GO:0012505|GO:0051641|GO:0044237|GO:0008283|GO:0043227|GO:0006807|GO:0016043|GO:0048870|GO:0019222|GO:0050793|GO:0031090|GO:0005515|GO:0097159|GO:0005622|GO:0048856|GO:0044877|GO:0003700|GO:0009653|GO:0071944|GO:0009058|GO:0005886|GO:0044767|GO:0009888|GO:0006139|GO:0043231|GO:0045184|GO:0051171|GO:0035988|GO:…	developmental process|locomotion|cell|metabolic process|cellular process|membrane|anatomical structure formation involved in morphogenesis|organic substance metabolic process|endomembrane system|cellular localization|cellular metabolic process|cell proliferation|membrane-bounded organelle|nitrogen compound metabolic process|cellular component organization|cell motility|regulation of metabolic pro…	-	-	-	-	3:25957358-25960417	12.7864	4.29296	1.57457	9.66e-10	2.7e-08	UP
ENSGALG00000027583	PLN	phospholamban [Source:HGNC Symbol;Acc:HGNC:9080]	GO:0023052|GO:0032502|GO:0032991|GO:0005623|GO:0008152|GO:0009987|GO:0016020|GO:0003824|GO:0005215|GO:0050896|GO:0071704|GO:0012505|GO:0051641|GO:0016247|GO:0044237|GO:0042175|GO:0022857|GO:0043227|GO:0006807|GO:0016740|GO:0022892|GO:0030234|GO:0019222|GO:0031090|GO:0005515|GO:0005622|GO:0048856|GO:0071944|GO:0009058|GO:0005789|GO:0051051|GO:0043234|GO:0005886|GO:0031224|GO:0051716|GO:0023051|GO:…	signaling|developmental process|macromolecular complex|cell|metabolic process|cellular process|membrane|catalytic activity|transporter activity|response to stimulus|organic substance metabolic process|endomembrane system|cellular localization|channel regulator activity|cellular metabolic process|nuclear outer membrane-endoplasmic reticulum membrane network|transmembrane transporter activity|membr…	K05852	phospholamban[-]	gga04020|gga04261	Calcium signaling pathway - Gallus gallus (chicken)|Adrenergic signaling in cardiomyocytes - Gallus gallus (chicken)	3:63100254-63100412	2.11077	18.5302	-3.13404	9.67e-10	2.7e-08	DOWN
ENSGALG00000036502	CDIP1	cell death inducing p53 target 1 [Source:HGNC Symbol;Acc:HGNC:13234]	-	-	-	-	-	-	14:12461091-12470750	8.62812	2.73408	1.65799	9.93e-10	2.77e-08	UP
ENSGALG00000032468	-	-	-	-	-	-	-	-	3:104911501-104914748	35.203	14.8119	1.24894	9.96e-10	2.77e-08	UP
ENSGALG00000039652	ARHGEF37	Rho guanine nucleotide exchange factor 37 [Source:HGNC Symbol;Acc:HGNC:34430]	-	-	-	-	-	-	13:8425824-8435377	3.53332	1.21287	1.5426	1.01e-09	2.79e-08	UP
ENSGALG00000041481	-	-	-	-	-	-	-	-	AADN04001399.1:1590-4583	3.18094	1.07656	1.56302	1.03e-09	2.85e-08	UP
ENSGALG00000041409	-	-	-	-	-	-	-	-	AADN04015674.1:21-1774	2.84942	0.537396	2.40661	1.04e-09	2.89e-08	UP
ENSGALG00000027781	uc_338	TUC338 [Source:RFAM;Acc:RF02271]	-	-	-	-	-	-	1:103899869-103900014	13.0261	0.395891	5.04016	1.05e-09	2.91e-08	UP
ENSGALG00000013641	-	-	GO:0008152|GO:0009987|GO:0003824|GO:0071704|GO:0044237|GO:0016787|GO:0019538|GO:0044255|GO:0019637|GO:0016788|GO:0006629|GO:0042578|GO:0006796|GO:0046486|GO:0043412|GO:0044267|GO:0036211|GO:0030258|GO:0006644|GO:0016791|GO:0006464|GO:0016311|GO:0046839|GO:0006650|GO:0052866|GO:0004721|GO:0006470|GO:0046488|GO:0046856|GO:0035335|GO:0004725	metabolic process|cellular process|catalytic activity|organic substance metabolic process|cellular metabolic process|hydrolase activity|protein metabolic process|cellular lipid metabolic process|organophosphate metabolic process|hydrolase activity, acting on ester bonds|lipid metabolic process|phosphoric ester hydrolase activity|phosphate-containing compound metabolic process|glycerolipid metabol…	-	-	-	-	4:63535036-63542276	11.5109	4.42723	1.37852	1.06e-09	2.92e-08	UP
ENSGALG00000030692	-	-	-	-	-	-	-	-	17:6691220-6696600	20.5597	7.96284	1.36847	1.06e-09	2.92e-08	UP
ENSGALG00000036908	H2B-VII	Histone H2B 7 [Source:UniProtKB/Swiss-Prot;Acc:P0C1H5]	GO:0032991|GO:0005623|GO:0009987|GO:0043227|GO:0016043|GO:0032993|GO:0005515|GO:0097159|GO:0005622|GO:0000785|GO:0043234|GO:0043231|GO:0022607|GO:0000786|GO:0006996|GO:0003676|GO:0031248|GO:0046983|GO:0000790|GO:0005634|GO:0006461|GO:0006325|GO:0046982|GO:0000123|GO:0005694|GO:0051276|GO:0000788|GO:0005811|GO:0005654|GO:0000228|GO:0003677|GO:1990234|GO:0031981|GO:0034728|GO:0031497|GO:0006333|GO:…	macromolecular complex|cell|cellular process|membrane-bounded organelle|cellular component organization|protein-DNA complex|protein binding|organic cyclic compound binding|intracellular|chromatin|protein complex|intracellular membrane-bounded organelle|cellular component assembly|nucleosome|organelle organization|nucleic acid binding|protein acetyltransferase complex|protein dimerization activity…	-	-	-	-	1:48119794-48120174	7.24279	26.3833	-1.86501	1.06e-09	2.92e-08	DOWN
ENSGALG00000045064	-	-	-	-	-	-	-	-	17:876901-880927	4.03676	1.25588	1.68449	1.16e-09	3.18e-08	UP
ENSGALG00000030031	TTPA	alpha tocopherol transfer protein [Source:HGNC Symbol;Acc:HGNC:12404]	GO:0032502|GO:0005623|GO:0008152|GO:0009987|GO:0003824|GO:0050896|GO:0071704|GO:0036094|GO:0044237|GO:0043227|GO:0006807|GO:0016787|GO:0050793|GO:0097159|GO:0005622|GO:0048856|GO:0008289|GO:0044767|GO:0043231|GO:1901615|GO:0019538|GO:0006520|GO:0009636|GO:0048869|GO:0005543|GO:0006810|GO:0019842|GO:0045595|GO:0008233|GO:0042360|GO:1901360|GO:0048468|GO:0045596|GO:0051186|GO:0005737|GO:0008431|GO:…	developmental process|cell|metabolic process|cellular process|catalytic activity|response to stimulus|organic substance metabolic process|small molecule binding|cellular metabolic process|membrane-bounded organelle|nitrogen compound metabolic process|hydrolase activity|regulation of developmental process|organic cyclic compound binding|intracellular|anatomical structure development|lipid binding|…	-	-	-	-	2:114206088-114218909	5.41024	1.1083	2.28734	1.23e-09	3.36e-08	UP
ENSGALG00000040039	-	-	-	-	-	-	-	-	AADN04002160.1:5629-7122	3.47355	0.711564	2.28734	1.23e-09	3.36e-08	UP
ENSGALG00000029500	ND5	NADH-ubiquinone oxidoreductase chain 5 [Source:UniProtKB/Swiss-Prot;Acc:P18940]	GO:0032991|GO:0005623|GO:0008152|GO:0009987|GO:0016020|GO:0003824|GO:0071704|GO:0044237|GO:0043227|GO:0006807|GO:0016491|GO:0031090|GO:0005622|GO:0070469|GO:0043234|GO:1990204|GO:0031224|GO:0006139|GO:0043231|GO:0019866|GO:0022900|GO:0045271|GO:0019637|GO:0016021|GO:0016651|GO:0006091|GO:0031966|GO:1901657|GO:0055114|GO:1901360|GO:0005737|GO:0005746|GO:0005740|GO:0005747|GO:0009116|GO:0016655|GO:…	macromolecular complex|cell|metabolic process|cellular process|membrane|catalytic activity|organic substance metabolic process|cellular metabolic process|membrane-bounded organelle|nitrogen compound metabolic process|oxidoreductase activity|organelle membrane|intracellular|respiratory chain|protein complex|oxidoreductase complex|intrinsic component of membrane|nucleobase-containing compound metab…	K03883	NADH-ubiquinone oxidoreductase chain 5[1.6.5.3]	gga01100|gga00190	Metabolic pathways - Gallus gallus (chicken)|Oxidative phosphorylation - Gallus gallus (chicken)	MT:13071-14888	61.2892	26.9787	1.18381	1.27e-09	3.46e-08	UP
ENSGALG00000034166	ZCCHC14	zinc finger CCHC-type containing 14 [Source:HGNC Symbol;Acc:HGNC:24134]	-	-	-	-	-	-	11:18040248-18049060	6.12035	2.23496	1.45336	1.29e-09	3.52e-08	UP
ENSGALG00000016446	ATP6V1C2	ATPase H+ transporting V1 subunit C2 [Source:HGNC Symbol;Acc:HGNC:18264]	-	-	K02148	V-type H+-transporting ATPase subunit C[-]	gga01100|gga04150|gga04145|gga00190	Metabolic pathways - Gallus gallus (chicken)|mTOR signaling pathway - Gallus gallus (chicken)|Phagosome - Gallus gallus (chicken)|Oxidative phosphorylation - Gallus gallus (chicken)	3:97348635-97364836	0.277932	2.11706	-2.92926	1.3e-09	3.54e-08	DOWN
ENSGALG00000038136	-	-	-	-	-	-	-	-	11:100104-101048	1.00243	5.15586	-2.3627	1.4e-09	3.82e-08	DOWN
ENSGALG00000028119	CDC42SE1	CDC42 small effector protein 1 [Source:UniProtKB/Swiss-Prot;Acc:Q5ZKB1]	GO:0023052|GO:0032502|GO:0005623|GO:0009987|GO:0016020|GO:0005198|GO:0050896|GO:0016043|GO:0050793|GO:0005622|GO:0048856|GO:0009653|GO:0071944|GO:0005886|GO:0051716|GO:0044767|GO:0048869|GO:0007154|GO:0007165|GO:0051128|GO:0008360|GO:0005737|GO:0022604|GO:0000902|GO:0005856	signaling|developmental process|cell|cellular process|membrane|structural molecule activity|response to stimulus|cellular component organization|regulation of developmental process|intracellular|anatomical structure development|anatomical structure morphogenesis|cell periphery|plasma membrane|cellular response to stimulus|single-organism developmental process|cellular developmental process|cell c…	-	-	-	-	25:2642231-2645539	7.95122	2.61813	1.60264	1.42e-09	3.86e-08	UP
ENSGALG00000032600	-	-	-	-	-	-	-	-	2:6583540-6585965	40.0323	16.9441	1.24038	1.45e-09	3.92e-08	UP
ENSGALG00000002955	ADAMTSL2	ADAMTS like 2 [Source:HGNC Symbol;Acc:HGNC:14631]	GO:0023052|GO:0032502|GO:0005576|GO:0008152|GO:0009987|GO:0003824|GO:0031012|GO:0050896|GO:0071704|GO:0016043|GO:0016787|GO:0023057|GO:0048856|GO:0050436|GO:0005578|GO:0051716|GO:0023051|GO:0044767|GO:0009888|GO:0010646|GO:0043169|GO:0019538|GO:0030323|GO:0030324|GO:0010033|GO:0007154|GO:0009968|GO:0007275|GO:0007165|GO:0090287|GO:0009966|GO:0008233|GO:0035295|GO:0048731|GO:0048513|GO:0060428|GO:…	signaling|developmental process|extracellular region|metabolic process|cellular process|catalytic activity|extracellular matrix|response to stimulus|organic substance metabolic process|cellular component organization|hydrolase activity|negative regulation of signaling|anatomical structure development|microfibril binding|proteinaceous extracellular matrix|cellular response to stimulus|regulation o…	-	-	-	-	17:7446665-7466142	2.29866	6.67707	-1.53842	1.46e-09	3.94e-08	DOWN
ENSGALG00000036786	-	-	-	-	-	-	-	-	14:13900351-13902366	26.0426	11.0781	1.23317	1.46e-09	3.94e-08	UP
ENSGALG00000033700	-	-	-	-	K01672	carbonic anhydrase[4.2.1.1]	-	-	2:123303858-123315427	112.376	49.1619	1.19273	1.46e-09	3.94e-08	UP
ENSGALG00000038758	MMP15	matrix metallopeptidase 15 [Source:HGNC Symbol;Acc:HGNC:7161]	-	-	-	-	-	-	11:489693-493137	29.1763	12.4813	1.22503	1.47e-09	3.95e-08	UP
ENSGALG00000040648	RGS11	regulator of G-protein signaling 11 [Source:HGNC Symbol;Acc:HGNC:9993]	-	-	-	-	-	-	14:12289815-12294043	1.07507	0.0994322	3.43458	1.47e-09	3.95e-08	UP
ENSGALG00000043100	SRPX	sushi repeat containing protein, X-linked [Source:HGNC Symbol;Acc:HGNC:11309]	-	-	-	-	-	-	1:112995140-113035746	2.21817	7.32669	-1.72379	1.54e-09	4.14e-08	DOWN
ENSGALG00000038926	-	-	-	-	-	-	-	-	2:385766-403257	4.65931	1.55736	1.58102	1.62e-09	4.35e-08	UP
ENSGALG00000044403	-	-	-	-	-	-	-	-	AADN04012442.1:114-5212	1.60851	0.175505	3.19615	1.66e-09	4.45e-08	UP
ENSGALG00000030884	-	-	-	-	-	-	-	-	AADN04008623.1:21-7997	3.61663	0.870735	2.05434	1.67e-09	4.47e-08	UP
ENSGALG00000012160	KIF18A	kinesin family member 18A [Source:HGNC Symbol;Acc:HGNC:29441]	GO:0032502|GO:0032991|GO:0005623|GO:0000003|GO:0008152|GO:0022414|GO:0009987|GO:0016020|GO:0003824|GO:0005198|GO:0071704|GO:0012505|GO:0036094|GO:0051641|GO:0044237|GO:0043227|GO:0006807|GO:0016740|GO:0016043|GO:0003006|GO:0016787|GO:0003735|GO:0042995|GO:0031090|GO:0005515|GO:0097159|GO:0005622|GO:0048856|GO:0044877|GO:0031252|GO:0051321|GO:0071944|GO:0009058|GO:1990904|GO:0043234|GO:0005886|GO:…	developmental process|macromolecular complex|cell|reproduction|metabolic process|reproductive process|cellular process|membrane|catalytic activity|structural molecule activity|organic substance metabolic process|endomembrane system|small molecule binding|cellular localization|cellular metabolic process|membrane-bounded organelle|nitrogen compound metabolic process|transferase activity|cellular co…	-	-	-	-	5:3836014-3878370	0.368378	1.64686	-2.16046	1.71e-09	4.55e-08	DOWN
ENSGALG00000042498	-	-	-	-	-	-	-	-	AADN04007074.1:4015-4966	1.48568	0.0460559	5.01159	1.73e-09	4.6e-08	UP
ENSGALG00000034352	-	-	GO:0097159|GO:0003676|GO:0003723|GO:0044822	organic cyclic compound binding|nucleic acid binding|RNA binding|poly(A) RNA binding	-	-	-	-	6:23088996-23089672	14.5297	4.21356	1.78589	1.75e-09	4.65e-08	UP
ENSGALG00000033675	BAHD1	bromo adjacent homology domain-containing 1 protein [Source:RefSeq peptide;Acc:NP_001186472]	-	-	-	-	-	-	5:808383-820342	5.59282	2.01868	1.47017	1.76e-09	4.66e-08	UP
ENSGALG00000029899	GNGT1	G protein subunit gamma transducin 1 [Source:HGNC Symbol;Acc:HGNC:4411]	-	-	-	-	-	-	2:23338682-23340713	18.398	55.3187	-1.58822	1.78e-09	4.72e-08	DOWN
ENSGALG00000031766	PPP1R7	protein phosphatase 1 regulatory subunit 7 [Source:HGNC Symbol;Acc:HGNC:9295]	-	-	-	-	-	-	9:4922577-4937599	14.0434	36.8876	-1.39324	1.83e-09	4.84e-08	DOWN
ENSGALG00000026385	LYPLAL1	lysophospholipase like 1 [Source:HGNC Symbol;Acc:HGNC:20440]	GO:0005576|GO:0005623|GO:0008152|GO:0009987|GO:0003824|GO:0071704|GO:0044237|GO:0043227|GO:0009056|GO:0016787|GO:0005622|GO:1903561|GO:0019538|GO:0031982|GO:0070062|GO:0016788|GO:0098599|GO:0005737|GO:0008474|GO:0030163|GO:0042157|GO:0043412|GO:0016790|GO:0044267|GO:0052689|GO:0036211|GO:0006464|GO:0042159|GO:0002084	extracellular region|cell|metabolic process|cellular process|catalytic activity|organic substance metabolic process|cellular metabolic process|membrane-bounded organelle|catabolic process|hydrolase activity|intracellular|extracellular vesicle|protein metabolic process|vesicle|extracellular exosome|hydrolase activity, acting on ester bonds|palmitoyl hydrolase activity|cytoplasm|palmitoyl-(protein)…	-	-	-	-	3:19144886-19169739	6.58357	20.8552	-1.66347	1.84e-09	4.86e-08	DOWN
ENSGALG00000027788	CPE	carboxypeptidase E [Source:HGNC Symbol;Acc:HGNC:2303]	GO:0023052|GO:0032502|GO:0005576|GO:0005623|GO:0008152|GO:0009987|GO:0045202|GO:0016020|GO:0003824|GO:0050896|GO:0071704|GO:0012505|GO:0051641|GO:0044237|GO:0005615|GO:0043227|GO:0006807|GO:0097060|GO:0016043|GO:0016787|GO:0044297|GO:0005515|GO:0005622|GO:0048856|GO:1903561|GO:0009653|GO:0071944|GO:0042445|GO:0005886|GO:0051716|GO:0044767|GO:0043231|GO:0043025|GO:0016486|GO:0036477|GO:0043169|GO:…	signaling|developmental process|extracellular region|cell|metabolic process|cellular process|synapse|membrane|catalytic activity|response to stimulus|organic substance metabolic process|endomembrane system|cellular localization|cellular metabolic process|extracellular space|membrane-bounded organelle|nitrogen compound metabolic process|synaptic membrane|cellular component organization|hydrolase a…	-	-	-	-	4:24041687-24088456	2.21842	7.09176	-1.67661	1.85e-09	4.88e-08	DOWN
ENSGALG00000041078	MID1IP1	MID1 interacting protein 1 [Source:HGNC Symbol;Acc:HGNC:20715]	GO:0005623|GO:0008152|GO:0009987|GO:0071704|GO:0044237|GO:0043227|GO:0016043|GO:0019222|GO:0005515|GO:0005622|GO:0009058|GO:0045834|GO:0007017|GO:0043231|GO:0022607|GO:0050790|GO:0043085|GO:0031323|GO:0032886|GO:0006996|GO:0044255|GO:0008022|GO:0051128|GO:0044249|GO:0006629|GO:0005737|GO:0000226|GO:0070507|GO:0005634|GO:0006461|GO:0046889|GO:0051351|GO:0005829|GO:0045923|GO:0031328|GO:0008610|GO:…	cell|metabolic process|cellular process|organic substance metabolic process|cellular metabolic process|membrane-bounded organelle|cellular component organization|regulation of metabolic process|protein binding|intracellular|biosynthetic process|positive regulation of lipid metabolic process|microtubule-based process|intracellular membrane-bounded organelle|cellular component assembly|regulation o…	-	-	-	-	1:112738605-112739753	33.3309	13.9273	1.25895	1.86e-09	4.9e-08	UP
ENSGALG00000033026	-	-	-	-	-	-	-	-	AADN04006307.1:3568-5043	8.61856	3.22087	1.42	1.9e-09	5.01e-08	UP
ENSGALG00000029330	-	-	-	-	-	-	-	-	32:50270-51540	73.1968	30.4933	1.26329	1.96e-09	5.15e-08	UP
ENSGALG00000008701	XDH	xanthine dehydrogenase [Source:HGNC Symbol;Acc:HGNC:12805]	GO:0023052|GO:0032502|GO:0005576|GO:0009055|GO:0005623|GO:0008152|GO:0009987|GO:0003824|GO:0050896|GO:0071704|GO:0006950|GO:0012505|GO:0036094|GO:0044237|GO:0008283|GO:0005615|GO:0043227|GO:0048037|GO:0006807|GO:0009056|GO:0016491|GO:0019222|GO:0050793|GO:0023057|GO:0005515|GO:0097159|GO:0005622|GO:0048856|GO:0009653|GO:0051716|GO:0023051|GO:0044767|GO:0009888|GO:0006139|GO:0043231|GO:0051536|GO:…	signaling|developmental process|extracellular region|electron carrier activity|cell|metabolic process|cellular process|catalytic activity|response to stimulus|organic substance metabolic process|response to stress|endomembrane system|small molecule binding|cellular metabolic process|cell proliferation|extracellular space|membrane-bounded organelle|cofactor binding|nitrogen compound metabolic proc…	K00106	xanthine dehydrogenase/oxidase[1.17.3.2]	gga01100|gga00230|gga04146|gga00983|gga00232	Metabolic pathways - Gallus gallus (chicken)|Purine metabolism - Gallus gallus (chicken)|Peroxisome - Gallus gallus (chicken)|Drug metabolism - other enzymes - Gallus gallus (chicken)|Caffeine metabolism - Gallus gallus (chicken)	3:4482183-4522989	0.413958	1.67005	-2.01233	1.98e-09	5.19e-08	DOWN
ENSGALG00000004997	FLII	FLII, actin remodeling protein [Source:HGNC Symbol;Acc:HGNC:3750]	GO:0032502|GO:0005623|GO:0009987|GO:0043227|GO:0016043|GO:0005515|GO:0005622|GO:0048856|GO:0044767|GO:0043231|GO:0008092|GO:0005903|GO:0006996|GO:0030029|GO:0007275|GO:0005737|GO:0030036|GO:0005634|GO:0051014|GO:0005654|GO:0003779|GO:0007010|GO:0005815|GO:0005856|GO:0031981|GO:0015630	developmental process|cell|cellular process|membrane-bounded organelle|cellular component organization|protein binding|intracellular|anatomical structure development|single-organism developmental process|intracellular membrane-bounded organelle|cytoskeletal protein binding|brush border|organelle organization|actin filament-based process|multicellular organism development|cytoplasm|actin cytoskele…	-	-	-	-	14:5095977-5104206	20.3371	8.96599	1.18158	1.99e-09	5.21e-08	UP
ENSGALG00000036189	angiopoietin-2B	angiopoietin 2 [Source:HGNC Symbol;Acc:HGNC:485]	GO:0023052|GO:0032502|GO:0040011|GO:0005576|GO:0009987|GO:0050896|GO:0048646|GO:0005615|GO:0040012|GO:0009605|GO:0048870|GO:0050793|GO:0005515|GO:0007155|GO:0048856|GO:0050795|GO:0009653|GO:0040013|GO:0051716|GO:0044767|GO:0010632|GO:0005102|GO:0030155|GO:0007154|GO:0006935|GO:0007275|GO:0007165|GO:2000146|GO:2000026|GO:0051271|GO:0051270|GO:0001568|GO:0031589|GO:0048514|GO:0007162|GO:0050922|GO:…	signaling|developmental process|locomotion|extracellular region|cellular process|response to stimulus|anatomical structure formation involved in morphogenesis|extracellular space|regulation of locomotion|response to external stimulus|cell motility|regulation of developmental process|protein binding|cell adhesion|anatomical structure development|regulation of behavior|anatomical structure morphoge…	-	-	-	-	3:88967352-88991324	3.36639	9.80375	-1.54213	2e-09	5.22e-08	DOWN
ENSGALG00000003492	-	-	GO:0008152|GO:0009987|GO:0071704|GO:0044237|GO:0030234|GO:0019222|GO:0050790|GO:0019208|GO:0044262|GO:0006091|GO:0055114|GO:0005975|GO:0019888|GO:0005977|GO:0006112	metabolic process|cellular process|organic substance metabolic process|cellular metabolic process|enzyme regulator activity|regulation of metabolic process|regulation of catalytic activity|phosphatase regulator activity|cellular carbohydrate metabolic process|generation of precursor metabolites and energy|oxidation-reduction process|carbohydrate metabolic process|protein phosphatase regulator act…	-	-	-	-	22:2619337-2627681	7.76733	2.89689	1.42291	2.05e-09	5.35e-08	UP
ENSGALG00000002486	RNF123	ring finger protein 123 [Source:HGNC Symbol;Acc:HGNC:21148]	GO:0005623|GO:0005622|GO:0043169|GO:0005737|GO:0046872|GO:0046914|GO:0008270	cell|intracellular|cation binding|cytoplasm|metal ion binding|transition metal ion binding|zinc ion binding	-	-	-	-	12:2318860-2360133	20.4383	9.01943	1.18016	2.13e-09	5.55e-08	UP
ENSGALG00000008006	CAPN6	calpain 6 [Source:HGNC Symbol;Acc:HGNC:1483]	GO:0005623|GO:0008152|GO:0009987|GO:0003824|GO:0071704|GO:0016043|GO:0016787|GO:0005622|GO:0019538|GO:0006996|GO:0051128|GO:0008233|GO:0005737|GO:0033043|GO:0007010|GO:0006508|GO:0051493|GO:0008234|GO:0004175|GO:0004197|GO:0004198	cell|metabolic process|cellular process|catalytic activity|organic substance metabolic process|cellular component organization|hydrolase activity|intracellular|protein metabolic process|organelle organization|regulation of cellular component organization|peptidase activity|cytoplasm|regulation of organelle organization|cytoskeleton organization|proteolysis|regulation of cytoskeleton organization|…	-	-	-	-	4:13384418-13431218	9.62256	25.6737	-1.4158	2.15e-09	5.59e-08	DOWN
ENSGALG00000042503	HSPBP1	HSPA (Hsp70) binding protein 1 [Source:HGNC Symbol;Acc:HGNC:24989]	-	-	K09562	hsp70-interacting protein[-]	gga04141	Protein processing in endoplasmic reticulum - Gallus gallus (chicken)	AADN04001595.1:21065-24701	3.92531	1.45417	1.4326	2.18e-09	5.65e-08	UP
ENSGALG00000015906	COX7A2	cytochrome c oxidase subunit 7A2 [Source:HGNC Symbol;Acc:HGNC:2288]	GO:0009055|GO:0005623|GO:0009987|GO:0016020|GO:0003824|GO:0005215|GO:0022857|GO:0043227|GO:0016491|GO:0022892|GO:0031090|GO:0004129|GO:0005622|GO:0070469|GO:0031224|GO:0043231|GO:0019866|GO:0015002|GO:0006810|GO:0022891|GO:0016021|GO:0031966|GO:0005737|GO:0005746|GO:0055085|GO:0005740|GO:0015075|GO:0005739|GO:0006811|GO:0005743|GO:0034220|GO:0006812|GO:0008324|GO:0015992|GO:0098655|GO:0015672|GO:…	electron carrier activity|cell|cellular process|membrane|catalytic activity|transporter activity|transmembrane transporter activity|membrane-bounded organelle|oxidoreductase activity|substrate-specific transporter activity|organelle membrane|cytochrome-c oxidase activity|intracellular|respiratory chain|intrinsic component of membrane|intracellular membrane-bounded organelle|organelle inner membra…	K02270	cytochrome c oxidase subunit 7a[-]	gga00190|gga04260	Oxidative phosphorylation - Gallus gallus (chicken)|Cardiac muscle contraction - Gallus gallus (chicken)	3:81074319-81077654	5.91076	17.5948	-1.57374	2.23e-09	5.78e-08	DOWN
ENSGALG00000036956	-	-	-	-	-	-	-	-	MT:1297-2272	1306.69	598.245	1.12711	2.23e-09	5.78e-08	UP
ENSGALG00000041164	-	-	-	-	-	-	-	-	KQ759624.1:276-7621	114.385	50.6909	1.1741	2.25e-09	5.8e-08	UP
ENSGALG00000016775	RPL31	ribosomal protein L31 [Source:HGNC Symbol;Acc:HGNC:10334]	GO:0032991|GO:0005576|GO:0005623|GO:0008152|GO:0009987|GO:0030054|GO:0016020|GO:0005198|GO:0071704|GO:0030055|GO:0044237|GO:0043227|GO:0006807|GO:0003735|GO:0097159|GO:0005622|GO:1903561|GO:0009058|GO:1990904|GO:0019538|GO:0005912|GO:0031982|GO:0070062|GO:0044391|GO:0003676|GO:0044249|GO:0030529|GO:0005737|GO:0005925|GO:0006518|GO:0005829|GO:0034645|GO:0010467|GO:0044267|GO:0003723|GO:0015934|GO:…	macromolecular complex|extracellular region|cell|metabolic process|cellular process|cell junction|membrane|structural molecule activity|organic substance metabolic process|cell-substrate junction|cellular metabolic process|membrane-bounded organelle|nitrogen compound metabolic process|structural constituent of ribosome|organic cyclic compound binding|intracellular|extracellular vesicle|biosynthet…	K02910	large subunit ribosomal protein L31e[-]	gga03010	Ribosome - Gallus gallus (chicken)	1:133433741-133439106	104.545	269.189	-1.36449	2.28e-09	5.87e-08	DOWN
ENSGALG00000005065	PLA2G4A	Cytosolic phospholipase A2 Phospholipase A2 Lysophospholipase [Source:UniProtKB/Swiss-Prot;Acc:P49147]	GO:0005623|GO:0008152|GO:0009987|GO:0003824|GO:0050896|GO:0071704|GO:0012505|GO:0044237|GO:0008283|GO:0043227|GO:0009056|GO:0016787|GO:0005622|GO:0008289|GO:0009058|GO:0051716|GO:0043231|GO:0043169|GO:0005783|GO:0031982|GO:0009636|GO:0005543|GO:0006810|GO:0044255|GO:0042127|GO:0019637|GO:0044249|GO:0016788|GO:0006629|GO:0005794|GO:0097708|GO:0005737|GO:0006869|GO:0016042|GO:0046677|GO:0016298|GO:…	cell|metabolic process|cellular process|catalytic activity|response to stimulus|organic substance metabolic process|endomembrane system|cellular metabolic process|cell proliferation|membrane-bounded organelle|catabolic process|hydrolase activity|intracellular|lipid binding|biosynthetic process|cellular response to stimulus|intracellular membrane-bounded organelle|cation binding|endoplasmic reticu…	K16342	cytosolic phospholipase A2[3.1.1.4]	gga01100|gga04010|gga04270|gga00564|gga04912|gga04370|gga00590|gga00565|gga00591|gga00592	Metabolic pathways - Gallus gallus (chicken)|MAPK signaling pathway - Gallus gallus (chicken)|Vascular smooth muscle contraction - Gallus gallus (chicken)|Glycerophospholipid metabolism - Gallus gallus (chicken)|GnRH signaling pathway - Gallus gallus (chicken)|VEGF signaling pathway - Gallus gallus (chicken)|Arachidonic acid metabolism - Gallus gallus (chicken)|Ether lipid metabolism - Gallus gal…	8:9797493-9862645	2.47465	7.28978	-1.55865	2.4e-09	6.18e-08	DOWN
ENSGALG00000004420	SDK1	sidekick cell adhesion molecule 1 [Source:HGNC Symbol;Acc:HGNC:19307]	GO:0023052|GO:0032502|GO:0005576|GO:0004871|GO:0002376|GO:0005623|GO:0008152|GO:0009987|GO:0016020|GO:0050896|GO:0051707|GO:0071704|GO:0006950|GO:0044237|GO:0008283|GO:0006955|GO:0043227|GO:0016043|GO:0009605|GO:0044708|GO:0019222|GO:0050793|GO:0005515|GO:0048856|GO:1903561|GO:0071944|GO:0004872|GO:0005886|GO:0031224|GO:0009607|GO:0051716|GO:0023051|GO:0044767|GO:0006952|GO:0010646|GO:0019538|GO:…	signaling|developmental process|extracellular region|signal transducer activity|immune system process|cell|metabolic process|cellular process|membrane|response to stimulus|response to other organism|organic substance metabolic process|response to stress|cellular metabolic process|cell proliferation|immune response|membrane-bounded organelle|cellular component organization|response to external sti…	-	-	-	-	14:3530847-3889914	0.838309	2.35872	-1.49245	2.41e-09	6.2e-08	DOWN
ENSGALG00000031105	SLC4A4	solute carrier family 4 member 4 [Source:HGNC Symbol;Acc:HGNC:11030]	-	-	-	-	-	-	4:50544869-50705557	19.8199	8.73223	1.18253	2.42e-09	6.23e-08	UP
ENSGALG00000006637	-	-	GO:0016020|GO:0031224|GO:0016021	membrane|intrinsic component of membrane|integral component of membrane	-	-	-	-	4:5181502-5184771	4.8915	1.33727	1.87098	2.46e-09	6.31e-08	UP
ENSGALG00000043787	DEPTOR	DEP domain containing MTOR-interacting protein [Source:HGNC Symbol;Acc:HGNC:22953]	GO:0023052|GO:0005623|GO:0008152|GO:0009987|GO:0050896|GO:0071704|GO:0044237|GO:0016043|GO:0019222|GO:0023057|GO:0005622|GO:0051716|GO:0023051|GO:0010646|GO:0019538|GO:0050790|GO:0032535|GO:0031323|GO:0010941|GO:0007154|GO:0008219|GO:0009968|GO:0007165|GO:0043086|GO:0009966|GO:0044092|GO:0008361|GO:0035556|GO:1902532|GO:0007166|GO:0043067|GO:0006796|GO:0032269|GO:0097190|GO:0043412|GO:0012501|GO:…	signaling|cell|metabolic process|cellular process|response to stimulus|organic substance metabolic process|cellular metabolic process|cellular component organization|regulation of metabolic process|negative regulation of signaling|intracellular|cellular response to stimulus|regulation of signaling|regulation of cell communication|protein metabolic process|regulation of catalytic activity|regulati…	K20402	DEP domain-containing mTOR-interacting protein[-]	gga04150	mTOR signaling pathway - Gallus gallus (chicken)	2:136804160-136876540	113.904	51.8118	1.13646	2.46e-09	6.31e-08	UP
ENSGALG00000016986	LCP1	lymphocyte cytosolic protein 1 [Source:HGNC Symbol;Acc:HGNC:6528]	GO:0023052|GO:0040011|GO:0032991|GO:0005576|GO:0002376|GO:0005623|GO:0009987|GO:0030054|GO:0016020|GO:0050896|GO:0051641|GO:0030055|GO:0005615|GO:0006955|GO:0043227|GO:0044089|GO:0016043|GO:0048870|GO:0042995|GO:0005515|GO:0005622|GO:0007155|GO:0044877|GO:0031252|GO:1903561|GO:0071944|GO:0043234|GO:0005886|GO:0051716|GO:0022607|GO:0043169|GO:0045184|GO:1902115|GO:0001726|GO:0001891|GO:0098609|GO:…	signaling|locomotion|macromolecular complex|extracellular region|immune system process|cell|cellular process|cell junction|membrane|response to stimulus|cellular localization|cell-substrate junction|extracellular space|immune response|membrane-bounded organelle|positive regulation of cellular component biogenesis|cellular component organization|cell motility|cell projection|protein binding|intrac…	-	-	-	-	1:168016257-168044872	4.99083	13.4035	-1.42525	2.51e-09	6.43e-08	DOWN
ENSGALG00000029175	EFNB2	ephrin B2 [Source:HGNC Symbol;Acc:HGNC:3227]	GO:0023052|GO:0032502|GO:0040011|GO:0002376|GO:0005623|GO:0009987|GO:0030054|GO:0016020|GO:0050896|GO:0048646|GO:0030055|GO:0008283|GO:0040012|GO:0002682|GO:0016043|GO:0009605|GO:0048870|GO:0050793|GO:0005515|GO:0007155|GO:0048856|GO:0050795|GO:0009653|GO:0002684|GO:0071944|GO:0005886|GO:0031224|GO:0051716|GO:0044767|GO:0009888|GO:0005102|GO:1901863|GO:0098609|GO:0005912|GO:0048869|GO:0016337|GO:…	signaling|developmental process|locomotion|immune system process|cell|cellular process|cell junction|membrane|response to stimulus|anatomical structure formation involved in morphogenesis|cell-substrate junction|cell proliferation|regulation of locomotion|regulation of immune system process|cellular component organization|response to external stimulus|cell motility|regulation of developmental pro…	-	-	-	-	1:141049589-141090557	15.7424	5.88085	1.42056	2.57e-09	6.55e-08	UP
ENSGALG00000029316	-	-	-	-	-	-	-	-	23:33777-89058	5.52339	2.34425	1.23643	2.58e-09	6.58e-08	UP
ENSGALG00000000603	KANSL1	KAT8 regulatory NSL complex subunit 1 [Source:HGNC Symbol;Acc:HGNC:24565]	GO:0032991|GO:0005623|GO:0008152|GO:0009987|GO:0003824|GO:0071704|GO:0044237|GO:0043227|GO:0006807|GO:0016491|GO:0016740|GO:0019222|GO:0005515|GO:0097159|GO:0005622|GO:0009058|GO:0043234|GO:0006139|GO:0016746|GO:0043231|GO:0043169|GO:0019538|GO:0051171|GO:0031323|GO:0003676|GO:0044249|GO:0031248|GO:0051213|GO:0055114|GO:0009890|GO:1901360|GO:0016705|GO:0019899|GO:0051252|GO:0035035|GO:0016747|GO:…	macromolecular complex|cell|metabolic process|cellular process|catalytic activity|organic substance metabolic process|cellular metabolic process|membrane-bounded organelle|nitrogen compound metabolic process|oxidoreductase activity|transferase activity|regulation of metabolic process|protein binding|organic cyclic compound binding|intracellular|biosynthetic process|protein complex|nucleobase-cont…	-	-	-	-	27:3055086-3122696	2.29923	0.801738	1.51995	2.63e-09	6.7e-08	UP
ENSGALG00000005809	2017-09-02	septin 2 [Source:HGNC Symbol;Acc:HGNC:7729]	GO:0023052|GO:0032502|GO:0032991|GO:0005576|GO:0005623|GO:0008152|GO:0009987|GO:0030054|GO:0045202|GO:0016020|GO:0005198|GO:0050896|GO:0048646|GO:0043209|GO:0036094|GO:0043227|GO:0009986|GO:0016043|GO:0005911|GO:0030234|GO:0019222|GO:0042995|GO:0031090|GO:0005515|GO:0097159|GO:0005622|GO:0048856|GO:1903561|GO:0009653|GO:0071944|GO:0043234|GO:0005886|GO:0005929|GO:0051716|GO:0044767|GO:0032947|GO:…	signaling|developmental process|macromolecular complex|extracellular region|cell|metabolic process|cellular process|cell junction|synapse|membrane|structural molecule activity|response to stimulus|anatomical structure formation involved in morphogenesis|myelin sheath|small molecule binding|membrane-bounded organelle|cell surface|cellular component organization|cell-cell junction|enzyme regulator …	-	-	-	-	9:4978267-4990311	3.61668	11.9131	-1.71981	2.69e-09	6.83e-08	DOWN
ENSGALG00000045940	NUGGC	nuclear GTPase, germinal center associated [Source:HGNC Symbol;Acc:HGNC:33550]	-	-	-	-	-	-	3:105564501-105573559	0.0815691	1.01085	-3.6314	2.73e-09	6.92e-08	DOWN
ENSGALG00000037950	ALPK3	alpha kinase 3 [Source:HGNC Symbol;Acc:HGNC:17574]	-	-	-	-	-	-	10:815996-845140	287.662	132.44	1.11904	2.78e-09	7.04e-08	UP
ENSGALG00000039421	-	-	-	-	-	-	-	-	AADN04002522.1:7725-14383	0.653325	0.078867	3.05031	2.78e-09	7.04e-08	UP
ENSGALG00000029411	-	-	-	-	-	-	-	-	AADN04005797.1:5107-12938	0.426935	0.0325338	3.714	2.93e-09	7.4e-08	UP
ENSGALG00000021074	MYOC	myocilin [Source:HGNC Symbol;Acc:HGNC:7610]	GO:0023052|GO:0032502|GO:0040011|GO:0005576|GO:0005623|GO:0008152|GO:0009987|GO:0016020|GO:0040007|GO:0045499|GO:0003824|GO:0031012|GO:0050896|GO:0071704|GO:0012505|GO:0036094|GO:0044237|GO:0005615|GO:0040012|GO:0016049|GO:0043227|GO:0044089|GO:0048037|GO:0048589|GO:0016491|GO:0016043|GO:0009605|GO:0048870|GO:0019222|GO:0042995|GO:0050793|GO:0023057|GO:0031090|GO:0005515|GO:0097159|GO:0005622|GO:…	signaling|developmental process|locomotion|extracellular region|cell|metabolic process|cellular process|membrane|growth|chemorepellent activity|catalytic activity|extracellular matrix|response to stimulus|organic substance metabolic process|endomembrane system|small molecule binding|cellular metabolic process|extracellular space|regulation of locomotion|cell growth|membrane-bounded organelle|posi…	-	-	-	-	8:4739190-4741181	6.73734	2.22506	1.59834	3.19e-09	8.04e-08	UP
ENSGALG00000015032	CD274	CD274 molecule [Source:HGNC Symbol;Acc:HGNC:17635]	GO:0023052|GO:0005576|GO:0002376|GO:0005623|GO:0009987|GO:0016020|GO:0050896|GO:0051641|GO:0008283|GO:0006955|GO:0043227|GO:0002682|GO:0009986|GO:0007155|GO:0002683|GO:1903561|GO:0002684|GO:0071944|GO:0005886|GO:0051716|GO:0045184|GO:0001818|GO:0098609|GO:0060341|GO:0031982|GO:0009897|GO:0032880|GO:0016337|GO:0046649|GO:0006810|GO:0070062|GO:0010033|GO:0030155|GO:0007154|GO:0042127|GO:0032940|GO:…	signaling|extracellular region|immune system process|cell|cellular process|membrane|response to stimulus|cellular localization|cell proliferation|immune response|membrane-bounded organelle|regulation of immune system process|cell surface|cell adhesion|negative regulation of immune system process|extracellular vesicle|positive regulation of immune system process|cell periphery|plasma membrane|cell…	-	-	-	-	Z:27673716-27679160	1.21202	5.63312	-2.21652	3.21e-09	8.07e-08	DOWN
ENSGALG00000040087	ZNF609	zinc finger protein 609 [Source:HGNC Symbol;Acc:HGNC:29003]	-	-	-	-	-	-	10:1075446-1103540	5.45274	2.26194	1.26942	3.21e-09	8.07e-08	UP
ENSGALG00000029816	-	-	-	-	-	-	-	-	10:4235823-4242641	45.7172	19.6432	1.2187	3.28e-09	8.22e-08	UP
ENSGALG00000009807	FLVCR1	feline leukemia virus subgroup C cellular receptor 1 [Source:HGNC Symbol;Acc:HGNC:24682]	GO:0032502|GO:0002376|GO:0005623|GO:0009987|GO:0016020|GO:0040007|GO:0005215|GO:0051641|GO:0043227|GO:0048589|GO:0002262|GO:0050793|GO:0005622|GO:0048856|GO:0009653|GO:0040008|GO:0031224|GO:0002520|GO:0044767|GO:0043231|GO:0035264|GO:0048869|GO:0009887|GO:0006810|GO:0007275|GO:0046620|GO:0042592|GO:0001568|GO:0060322|GO:0016021|GO:0048598|GO:0034101|GO:0060323|GO:0048638|GO:0015232|GO:0048731|GO:…	developmental process|immune system process|cell|cellular process|membrane|growth|transporter activity|cellular localization|membrane-bounded organelle|developmental growth|myeloid cell homeostasis|regulation of developmental process|intracellular|anatomical structure development|anatomical structure morphogenesis|regulation of growth|intrinsic component of membrane|immune system development|sing…	-	-	-	-	3:21802166-21810056	0.887863	3.859	-2.11982	3.33e-09	8.33e-08	DOWN
ENSGALG00000012273	SOS2	SOS Ras/Rho guanine nucleotide exchange factor 2 [Source:HGNC Symbol;Acc:HGNC:11188]	GO:0023052|GO:0005623|GO:0008152|GO:0009987|GO:0050896|GO:0005085|GO:0019222|GO:0005622|GO:0051716|GO:0023051|GO:0010646|GO:0050790|GO:0043085|GO:0007154|GO:0007165|GO:0009966|GO:0005088|GO:0035556|GO:0005089|GO:0043087|GO:0007264|GO:0043547|GO:0051056|GO:0007265|GO:0046578|GO:0007266|GO:0035023	signaling|cell|metabolic process|cellular process|response to stimulus|guanyl-nucleotide exchange factor activity|regulation of metabolic process|intracellular|cellular response to stimulus|regulation of signaling|regulation of cell communication|regulation of catalytic activity|positive regulation of catalytic activity|cell communication|signal transduction|regulation of signal transduction|Ras …	K03099	son of sevenless[-]	gga04010|gga04810|gga04510|gga04150|gga04068|gga04910|gga04540|gga04012|gga04912|gga04320	MAPK signaling pathway - Gallus gallus (chicken)|Regulation of actin cytoskeleton - Gallus gallus (chicken)|Focal adhesion - Gallus gallus (chicken)|mTOR signaling pathway - Gallus gallus (chicken)|FoxO signaling pathway - Gallus gallus (chicken)|Insulin signaling pathway - Gallus gallus (chicken)|Gap junction - Gallus gallus (chicken)|ErbB signaling pathway - Gallus gallus (chicken)|GnRH signali…	5:57854053-57900599	19.2034	8.55364	1.16675	3.33e-09	8.33e-08	UP
ENSGALG00000017009	KPNA3	karyopherin subunit alpha 3 [Source:HGNC Symbol;Acc:HGNC:6396]	GO:0005623|GO:0005215|GO:0012505|GO:0051641|GO:0033218|GO:0043227|GO:0022892|GO:0005515|GO:0005622|GO:0043231|GO:0045184|GO:0005635|GO:0006810|GO:0008022|GO:0008565|GO:0008104|GO:0005737|GO:0042277|GO:0005634|GO:0046907|GO:0005829|GO:0006606|GO:0034613|GO:0005654|GO:0005048|GO:0072594|GO:0015031|GO:0005643|GO:0031981|GO:0006605|GO:0008139|GO:0051169|GO:0006607|GO:0006886|GO:0033365|GO:0034504|GO:…	cell|transporter activity|endomembrane system|cellular localization|amide binding|membrane-bounded organelle|substrate-specific transporter activity|protein binding|intracellular|intracellular membrane-bounded organelle|establishment of protein localization|nuclear envelope|transport|protein C-terminus binding|protein transporter activity|protein localization|cytoplasm|peptide binding|nucleus|int…	-	-	-	-	1:169278628-169331685	36.0283	16.3632	1.13867	3.33e-09	8.33e-08	UP
ENSGALG00000039122	-	-	-	-	-	-	-	-	3:104915601-104916926	18.0887	5.31722	1.76634	3.44e-09	8.57e-08	UP
ENSGALG00000002576	ASL2	Argininosuccinate lyase [Source:UniProtKB/Swiss-Prot;Acc:P05083]	GO:0005623|GO:0008152|GO:0009987|GO:0003824|GO:0005198|GO:0071704|GO:0016829|GO:0044237|GO:0006807|GO:0016043|GO:0005622|GO:0009058|GO:0005212|GO:0022607|GO:0006520|GO:0044249|GO:0005737|GO:0006461|GO:0005829|GO:0008652|GO:0004056|GO:0019752|GO:0006591|GO:0051259|GO:0042450|GO:0006525|GO:0051262|GO:0006526	cell|metabolic process|cellular process|catalytic activity|structural molecule activity|organic substance metabolic process|lyase activity|cellular metabolic process|nitrogen compound metabolic process|cellular component organization|intracellular|biosynthetic process|structural constituent of eye lens|cellular component assembly|cellular amino acid metabolic process|cellular biosynthetic process…	K01755	argininosuccinate lyase[4.3.2.1]	gga01100|gga01230|gga00250|gga00220	Metabolic pathways - Gallus gallus (chicken)|Biosynthesis of amino acids - Gallus gallus (chicken)|Alanine, aspartate and glutamate metabolism - Gallus gallus (chicken)|Arginine biosynthesis - Gallus gallus (chicken)	19:4919234-4928185	1.11439	4.01971	-1.85084	3.63e-09	9.04e-08	DOWN
ENSGALG00000043771	DENND6B	DENN domain containing 6B [Source:HGNC Symbol;Acc:HGNC:32690]	-	-	-	-	-	-	1:471180-485317	9.19906	3.5628	1.36848	3.66e-09	9.09e-08	UP
[truncated: 1,954 more rows]
