# Supplementary material for: Transcriptome analysis of the pectoral muscles of local chickens and commercial broilers using Ribo-Zero ribonucleic acid sequencing
Source: PLoS One. 2017 Sep 1;12(9):e0184115. doi: 10.1371/journal.pone.0184115 (PMC5581173; doi:10.1371/journal.pone.0184115)
Supplement: S4 Table — (XLSX) [file pone.0184115.s004.xlsx]

## Sheet: Sheet1
S4 Table. The top 20 upregulated and downregulated genes in muscles of Gushi chickens compared with AA chickens.
gene id	gene name	description	GO_id	GO_term	KO_ID	KO_Description	kegg_id	kegg_term	locus	G-mix	A	log2FC	Pvalue	Qvalue	updown
ENSGALG00000038366	-	-	-	-	-	-	-	-	AADN04005015.1:5515-6381	20.654	0.0877089	7.87948	3.94837e-44	4.7073e-41	UP
ENSGALG00000042236	-	-	-	-	-	-	-	-	AADN04001811.1:21-20443	92.3613	1.83251	5.6554	7.37206e-107	1.23047e-102	UP
ENSGALG00000042478	MT-ND4L	NADH-ubiquinone oxidoreductase chain 4L [Source:UniProtKB/Swiss-Prot;Acc:P18942]	GO:0032991|GO:0009055|GO:0005623|GO:0008152|GO:0009987|GO:0016020|GO:0003824|GO:0005215|GO:0071704|GO:0044237|GO:0022857|GO:0043227|GO:0006807|GO:0016491|GO:0022892|GO:0031090|GO:0004129|GO:0005622|GO:0070469|GO:0043234|GO:1990204|GO:0031224|GO:0006139|GO:0043231|GO:0019866|GO:0022900|GO:0015002|GO:0045271|GO:0019637|GO:0022891|GO:0016021|GO:0016651|GO:0006091|GO:0031966|GO:1901657|GO:0055114|GO:…	macromolecular complex|electron carrier activity|cell|metabolic process|cellular process|membrane|catalytic activity|transporter activity|organic substance metabolic process|cellular metabolic process|transmembrane transporter activity|membrane-bounded organelle|nitrogen compound metabolic process|oxidoreductase activity|substrate-specific transporter activity|organelle membrane|cytochrome-c oxid…	K03882	NADH-ubiquinone oxidoreductase chain 4L[1.6.5.3]	gga01100|gga00190	Metabolic pathways - Gallus gallus (chicken)|Oxidative phosphorylation - Gallus gallus (chicken)	MT:11196-11492	43.1916	0.972662	5.47267	1.18005e-37	7.03436e-35	UP
ENSGALG00000040238	-	-	-	-	-	-	-	-	3:110315370-110315932	5.94873	0.137619	5.43382	1.26833e-12	5.75265e-11	UP
ENSGALG00000045846	-	-	-	-	-	-	-	-	27:3176885-3185644	1.8473	0.0485308	5.25038	3.48054e-11	1.25472e-09	UP
ENSGALG00000033446	COX5B	cytochrome c oxidase subunit 5B [Source:HGNC Symbol;Acc:HGNC:2269]	-	-	-	-	-	-	AADN04001130.1:21902-22402	67.424	1.94512	5.11533	4.07049e-45	5.22619e-42	UP
ENSGALG00000027781	uc_338	TUC338 [Source:RFAM;Acc:RF02271]	-	-	-	-	-	-	1:103899869-103900014	13.0261	0.395891	5.04016	1.05253e-09	2.90857e-08	UP
ENSGALG00000042498	-	-	-	-	-	-	-	-	AADN04007074.1:4015-4966	1.48568	0.0460559	5.01159	1.72659e-09	4.59625e-08	UP
ENSGALG00000031853	-	-	-	-	-	-	-	-	10:7968924-7969340	38.2027	1.23676	4.94904	1.4968e-34	7.57062e-32	UP
ENSGALG00000030109	-	-	-	-	-	-	-	-	AADN04012994.1:1301-5679	1.42902	0.0527374	4.76005	5.82615e-08	1.09263e-06	UP
ENSGALG00000025557	RNase_MRP	RNase MRP [Source:RFAM;Acc:RF00030]	-	-	-	-	-	-	4:40106904-40107190	5182.46	191.428	4.75876	1.12579e-90	4.69766e-87	UP
ENSGALG00000039197	-	-	-	-	-	-	-	-	AADN04008586.1:4624-8457	0.955547	0.0379764	4.65315	1.61919e-07	2.74096e-06	UP
ENSGALG00000041352	-	-	-	-	-	-	-	-	AADN04024640.1:21-1740	7.38523	0.307833	4.58442	4.42021e-26	1.18996e-23	UP
ENSGALG00000044494	-	-	-	-	-	-	-	-	AADN04022654.1:328-1868	1.98026	0.0864175	4.51822	1.7453e-11	6.66611e-10	UP
ENSGALG00000035993	SUOX	sulfite oxidase [Source:HGNC Symbol;Acc:HGNC:11460]	-	-	K00387	sulfite oxidase[1.8.3.1]	gga00920	Sulfur metabolism - Gallus gallus (chicken)	33:627630-629030	0.931593	0.0412564	4.49701	1.27658e-06	1.76448e-05	UP
ENSGALG00000044654	C22orf39	chromosome 22 open reading frame 39 [Source:HGNC Symbol;Acc:HGNC:27012]	-	-	-	-	-	-	15:664843-665327	3.90663	0.183493	4.41213	2.1476e-06	2.77872e-05	UP
ENSGALG00000032742	-	-	-	-	-	-	-	-	AADN04013025.1:2843-6937	0.298999	0.0144826	4.36774	3.61809e-06	4.39516e-05	UP
ENSGALG00000028283	-	-	-	-	-	-	-	-	19:9527919-9533024	8.69635	0.439316	4.30708	5.05411e-22	8.52103e-20	UP
ENSGALG00000043761	-	-	-	-	-	-	-	-	AADN04012251.1:1593-6266	0.36946	0.0197472	4.22569	1.7433e-05	0.000173716	UP
ENSGALG00000036659	NDUFAF8	NADH:ubiquinone oxidoreductase complex assembly factor 8 [Source:HGNC Symbol;Acc:HGNC:33551]	-	-	-	-	-	-	18:9347716-9348299	12.4905	0.701166	4.15493	4.71029e-18	5.20658e-16	UP
ENSGALG00000001793	MYL10	myosin light chain 10 [Source:HGNC Symbol;Acc:HGNC:29825]	GO:0043169|GO:0046872|GO:0005509	cation binding|metal ion binding|calcium ion binding	K12756	myosin regulatory light chain 10[-]	gga04810|gga04510|gga04530	Regulation of actin cytoskeleton - Gallus gallus (chicken)|Focal adhesion - Gallus gallus (chicken)|Tight junction - Gallus gallus (chicken)	19:3725134-3746093	0.0200034	8.77097	-8.77635	1.04226e-51	2.89939e-48	DOWN
ENSGALG00000008148	MYBPC3	myosin-binding protein C, cardiac-type [Source:RefSeq peptide;Acc:NP_990447]	GO:0032502|GO:0032991|GO:0005623|GO:0005198|GO:0005515|GO:0005622|GO:0048856|GO:0009653|GO:0043234|GO:0044767|GO:0008307|GO:0009888|GO:0031672|GO:0008092|GO:0009887|GO:0007275|GO:0016459|GO:0030017|GO:0005859|GO:0007507|GO:0048731|GO:0005737|GO:0048729|GO:0048513|GO:0003007|GO:0060537|GO:0017022|GO:0005863|GO:0048644|GO:0043292|GO:0072358|GO:0003208|GO:0060415|GO:0016460|GO:0003231|GO:0072359|GO:…	developmental process|macromolecular complex|cell|structural molecule activity|protein binding|intracellular|anatomical structure development|anatomical structure morphogenesis|protein complex|single-organism developmental process|structural constituent of muscle|tissue development|A band|cytoskeletal protein binding|organ morphogenesis|multicellular organism development|myosin complex|sarcomere|…	-	-	-	-	5:22981961-23039476	0.0497458	12.6388	-7.98907	5.80342e-102	4.84324e-98	DOWN
ENSGALG00000004044	CSRP3	cysteine and glycine rich protein 3 [Source:HGNC Symbol;Acc:HGNC:2472]	GO:0032502|GO:0005623|GO:0008152|GO:0009987|GO:0005198|GO:0050896|GO:0048646|GO:0071704|GO:0051641|GO:0044237|GO:0006807|GO:0016043|GO:0009605|GO:0019222|GO:0005515|GO:0005622|GO:0048856|GO:0009653|GO:0009058|GO:0051606|GO:0044767|GO:0008307|GO:0009888|GO:0006139|GO:0022607|GO:0043169|GO:0002026|GO:0019725|GO:0051171|GO:0008092|GO:0031323|GO:0048869|GO:0006996|GO:0031674|GO:0030029|GO:0007275|GO:…	developmental process|cell|metabolic process|cellular process|structural molecule activity|response to stimulus|anatomical structure formation involved in morphogenesis|organic substance metabolic process|cellular localization|cellular metabolic process|nitrogen compound metabolic process|cellular component organization|response to external stimulus|regulation of metabolic process|protein binding…	-	-	-	-	5:1655609-1665618	0.0603337	8.55341	-7.14739	1.80017e-39	1.30637e-36	DOWN
ENSGALG00000015358	MYH15	myosin heavy chain 15 [Source:HGNC Symbol;Acc:HGNC:31073]	GO:0032991|GO:0005623|GO:0003824|GO:0036094|GO:0016787|GO:0005515|GO:0097159|GO:0005622|GO:0043234|GO:0001882|GO:0008092|GO:0000166|GO:0016459|GO:0016817|GO:0032549|GO:0001883|GO:0003779|GO:0017076|GO:0005856|GO:0016818|GO:0032559|GO:0016462|GO:0015629|GO:0005524|GO:0017111|GO:0003774	macromolecular complex|cell|catalytic activity|small molecule binding|hydrolase activity|protein binding|organic cyclic compound binding|intracellular|protein complex|nucleoside binding|cytoskeletal protein binding|nucleotide binding|myosin complex|hydrolase activity, acting on acid anhydrides|ribonucleoside binding|purine nucleoside binding|actin binding|purine nucleotide binding|cytoskeleton|hy…	K17751	myosin heavy chain 6/7[-]	gga04261|gga04530|gga04260	Adrenergic signaling in cardiomyocytes - Gallus gallus (chicken)|Tight junction - Gallus gallus (chicken)|Cardiac muscle contraction - Gallus gallus (chicken)	1:87501152-87544931	0.0454557	4.09314	-6.4926	2.86609e-63	9.56759e-60	DOWN
ENSGALG00000021286	-	-	GO:0043169|GO:0046872|GO:0005509	cation binding|metal ion binding|calcium ion binding	-	-	-	-	14:1031866-1035226	0.0295454	1.78531	-5.9171	3.33429e-12	1.42699e-10	DOWN
ENSGALG00000000313	TNNI1	troponin I1, slow skeletal type [Source:HGNC Symbol;Acc:HGNC:11945]	GO:0032502|GO:0032991|GO:0005623|GO:0050896|GO:0005622|GO:0048856|GO:0009653|GO:0043234|GO:0044767|GO:0009888|GO:0005861|GO:0009887|GO:0007275|GO:0030017|GO:0007507|GO:0003012|GO:0048731|GO:0005737|GO:0048729|GO:0048513|GO:0005865|GO:0003007|GO:0060537|GO:0006936|GO:0050881|GO:0048644|GO:0043292|GO:0072358|GO:0003208|GO:0008015|GO:0060415|GO:0003231|GO:0072359|GO:0007517|GO:0005856|GO:0048738|GO:…	developmental process|macromolecular complex|cell|response to stimulus|intracellular|anatomical structure development|anatomical structure morphogenesis|protein complex|single-organism developmental process|tissue development|troponin complex|organ morphogenesis|multicellular organism development|sarcomere|heart development|muscle system process|system development|cytoplasm|tissue morphogenesis|a…	-	-	-	-	26:779000-784453	0.0366991	1.93325	-5.71914	8.24314e-11	2.7908e-09	DOWN
ENSGALG00000037625	-	-	-	-	-	-	-	-	28:259255-381102	0.0186542	0.959373	-5.68452	5.25164e-34	2.57809e-31	DOWN
ENSGALG00000009844	ACTC1	Actin, alpha cardiac muscle 1 [Source:UniProtKB/Swiss-Prot;Acc:P68034]	GO:0032502|GO:0005576|GO:0005623|GO:0009987|GO:0030054|GO:0016020|GO:0003824|GO:0048646|GO:0036094|GO:0030055|GO:0005615|GO:0043227|GO:0016043|GO:0016787|GO:0005515|GO:0097159|GO:0005622|GO:0048856|GO:1903561|GO:0009653|GO:0044767|GO:0072562|GO:0009888|GO:0022607|GO:0001882|GO:0005912|GO:0008092|GO:0031982|GO:0048869|GO:0006996|GO:0009887|GO:0031674|GO:0010941|GO:0070062|GO:0000166|GO:0030029|GO:…	developmental process|extracellular region|cell|cellular process|cell junction|membrane|catalytic activity|anatomical structure formation involved in morphogenesis|small molecule binding|cell-substrate junction|extracellular space|membrane-bounded organelle|cellular component organization|hydrolase activity|protein binding|organic cyclic compound binding|intracellular|anatomical structure develop…	K12314	actin, alpha cardiac muscle[-]	gga04261|gga04260	Adrenergic signaling in cardiomyocytes - Gallus gallus (chicken)|Cardiac muscle contraction - Gallus gallus (chicken)	5:32283463-32288278	2.69933	126.036	-5.54509	1.12025e-99	6.23267e-96	DOWN
ENSGALG00000003465	-	Parvalbumin, thymic [Source:UniProtKB/Swiss-Prot;Acc:P19753]	GO:0043169|GO:0046872|GO:0005509	cation binding|metal ion binding|calcium ion binding	-	-	-	-	14:1040456-1045908	0.113246	5.1761	-5.51433	1.61483e-27	4.99132e-25	DOWN
ENSGALG00000036306	-	-	-	-	-	-	-	-	2:67656214-67705313	0.0330992	1.51286	-5.51433	3.71245e-17	3.50082e-15	DOWN
ENSGALG00000005448	MYL3	myosin light chain 3 [Source:HGNC Symbol;Acc:HGNC:7584]	GO:0043169|GO:0046872|GO:0005509	cation binding|metal ion binding|calcium ion binding	K12749	myosin light chain 3[-]	gga04261|gga04260	Adrenergic signaling in cardiomyocytes - Gallus gallus (chicken)|Cardiac muscle contraction - Gallus gallus (chicken)	2:3458925-3493540	0.0363414	1.57657	-5.43903	2.45896e-16	2.03181e-14	DOWN
ENSGALG00000013045	TUBA8B	tubulin alpha-2 chain [Source:RefSeq peptide;Acc:NP_990775]	GO:0005623|GO:0009987|GO:0003824|GO:0005198|GO:0036094|GO:0016043|GO:0016787|GO:0097159|GO:0005622|GO:0005200|GO:0007017|GO:0001882|GO:0006996|GO:0000166|GO:0016817|GO:0005737|GO:0005874|GO:0032549|GO:0001883|GO:0007010|GO:0017076|GO:0005856|GO:0016818|GO:0005525|GO:0015630|GO:0016462|GO:0019001|GO:0017111|GO:0003924	cell|cellular process|catalytic activity|structural molecule activity|small molecule binding|cellular component organization|hydrolase activity|organic cyclic compound binding|intracellular|structural constituent of cytoskeleton|microtubule-based process|nucleoside binding|organelle organization|nucleotide binding|hydrolase activity, acting on acid anhydrides|cytoplasm|microtubule|ribonucleoside …	K07374	tubulin alpha[-]	gga04540	Gap junction - Gallus gallus (chicken)	1:62121851-62125401	0.0804161	3.44712	-5.42176	5.62244e-21	8.68927e-19	DOWN
ENSGALG00000004155	MYOM3	myomesin 3 [Source:HGNC Symbol;Acc:HGNC:26679]	GO:0005623|GO:0005515|GO:0005622|GO:0031672|GO:0031430|GO:0042802|GO:0030017|GO:0046983|GO:0005737|GO:0043292|GO:0042803|GO:0030016	cell|protein binding|intracellular|A band|M band|identical protein binding|sarcomere|protein dimerization activity|cytoplasm|contractile fiber|protein homodimerization activity|myofibril	-	-	-	-	23:5648230-5671410	0.0862991	3.54298	-5.35947	5.09762e-43	5.31778e-40	DOWN
ENSGALG00000016325	-	Glutathione S-transferase [Source:UniProtKB/Swiss-Prot;Acc:Q08392]	GO:0008152|GO:0009987|GO:0003824|GO:0071704|GO:0044237|GO:0006807|GO:0016740|GO:0006790|GO:0016765|GO:0006749|GO:0006518|GO:0004364	metabolic process|cellular process|catalytic activity|organic substance metabolic process|cellular metabolic process|nitrogen compound metabolic process|transferase activity|sulfur compound metabolic process|transferase activity, transferring alkyl or aryl (other than methyl) groups|glutathione metabolic process|peptide metabolic process|glutathione transferase activity	K00799	glutathione S-transferase[2.5.1.18]	gga00480|gga00980|gga00982	Glutathione metabolism - Gallus gallus (chicken)|Metabolism of xenobiotics by cytochrome P450 - Gallus gallus (chicken)|Drug metabolism - cytochrome P450 - Gallus gallus (chicken)	3:88741974-88748682	0.237782	7.55128	-4.98901	6.36247e-26	1.65931e-23	DOWN
ENSGALG00000034762	-	-	-	-	-	-	-	-	AADN04001867.1:9353-15042	0.0609252	1.88791	-4.95361	7.44748e-07	1.08517e-05	DOWN
ENSGALG00000011991	MYOZ2	myozenin 2 [Source:HGNC Symbol;Acc:HGNC:1330]	GO:0032502|GO:0005623|GO:0009987|GO:0048646|GO:0016043|GO:0005515|GO:0005622|GO:0048856|GO:0009653|GO:0044767|GO:0022607|GO:0008092|GO:0048869|GO:0006996|GO:0031674|GO:0030029|GO:0030018|GO:0030017|GO:0048468|GO:0005737|GO:0030036|GO:0030154|GO:0043292|GO:0070925|GO:0030239|GO:0031433|GO:0042692|GO:0003779|GO:0007010|GO:0051373|GO:0005856|GO:0055001|GO:0055002|GO:0051146|GO:0015629|GO:0031032|GO:…	developmental process|cell|cellular process|anatomical structure formation involved in morphogenesis|cellular component organization|protein binding|intracellular|anatomical structure development|anatomical structure morphogenesis|single-organism developmental process|cellular component assembly|cytoskeletal protein binding|cellular developmental process|organelle organization|I band|actin filame…	-	-	-	-	4:55132533-55149744	0.483655	14.6487	-4.92065	1.17645e-47	1.96361e-44	DOWN
ENSGALG00000000302	-	troponin T, cardiac muscle isoforms [Source:RefSeq peptide;Acc:NP_990780]	GO:0032991|GO:0005623|GO:0005622|GO:0043234|GO:0005861|GO:0030017|GO:0003012|GO:0005737|GO:0005865|GO:0006936|GO:0043292|GO:0005856|GO:0006937|GO:0015629|GO:0030016	macromolecular complex|cell|intracellular|protein complex|troponin complex|sarcomere|muscle system process|cytoplasm|striated muscle thin filament|muscle contraction|contractile fiber|cytoskeleton|regulation of muscle contraction|actin cytoskeleton|myofibril	K12045	troponin T, cardiac muscle[-]	gga04261|gga04260	Adrenergic signaling in cardiomyocytes - Gallus gallus (chicken)|Cardiac muscle contraction - Gallus gallus (chicken)	26:796120-806432	0.176239	4.93746	-4.80816	1.76725e-35	9.51521e-33	DOWN
ENSGALG00000002367	-	-	GO:0005623|GO:0016020|GO:0019898|GO:0005515|GO:0005622|GO:0008092|GO:0005737|GO:0003779|GO:0005856	cell|membrane|extrinsic component of membrane|protein binding|intracellular|cytoskeletal protein binding|cytoplasm|actin binding|cytoskeleton	-	-	-	-	19:4811123-4823215	0.019791	0.551943	-4.8016	4.53786e-06	5.37173e-05	DOWN
ENSGALG00000002637	RBP7	retinol binding protein 7 [Source:HGNC Symbol;Acc:HGNC:30316]	GO:0005215|GO:0008289|GO:0006810|GO:0005501	transporter activity|lipid binding|transport|retinoid binding	-	-	-	-	21:3587310-3589014	0.828672	22.395	-4.75624	2.85095e-29	1.01245e-26	DOWN
ENSGALG00000017907	U4	U4 spliceosomal RNA [Source:RFAM;Acc:RF00015]	-	-	-	-	-	-	15:9439015-9439155	1.05777	27.0417	-4.6761	3.90452e-16	3.1182e-14	DOWN
