# Supplementary material for: Transcriptome analysis of the pectoral muscles of local chickens and commercial broilers using Ribo-Zero ribonucleic acid sequencing
Source: PLoS One. 2017 Sep 1;12(9):e0184115. doi: 10.1371/journal.pone.0184115 (PMC5581173; doi:10.1371/journal.pone.0184115)
Supplement: S5 Table — (XLSX) [file pone.0184115.s005.xlsx]

## Sheet: Sheet1
S5 Table. The GO enrichment of different expressed genes of Gushi chickens and AA chickens.
GO_ID	GO_term	TYPE	diff_gene_in_this_GO	UP_GENE	DOWN_GENE	all_diff_gene_in_all_GO	all_gene_in_this_GO	all_gene_in_all_GO	gene_UP_list	gene_DOWN_list	rich_factor	Pvalue
GO:0002684	positive regulation of immune system process	biological_process	79	24	55	1408	315	10155	ENSGALG00000003282(STAT5B),ENSGALG00000011889(PRKCH),ENSGALG00000028253(ATXN1L),ENSGALG00000026287(IRS2),ENSGALG00000001412(SEMA7A),ENSGALG00000038540(ZBTB16),ENSGALG00000029175(EFNB2),ENSGALG00000003736(ABCB9),ENSGALG00000039228(Zfp36l1),ENSGALG00000006062(ZBTB46),ENSGALG00000014182(ADORA2B),ENSGALG00000028318(CDKN1A),ENSGALG00000000466(LCK),ENSGALG00000007357(BCL6),ENSGALG00000004587(RC3H1),ENS…	ENSGALG00000009626(THBS1),ENSGALG00000008669(CD28),ENSGALG00000013468(TLR3),ENSGALG00000002160(B2M),ENSGALG00000012755(IGF-I),ENSGALG00000012830(-),ENSGALG00000015148(ANXA1),ENSGALG00000007001(TLR4),ENSGALG00000011684(STAP1),ENSGALG00000011663(FNDC1),ENSGALG00000010320(PAWR),ENSGALG00000015032(CD274),ENSGALG00000010745(HMGB2),ENSGALG00000039327(VAV3),ENSGALG00000042321(LYN),ENSGALG00000028466(-),…	1.80881	7.04167e-06
GO:0005539	glycosaminoglycan binding	molecular_function	28	6	22	1408	79	10155	ENSGALG00000010290(VEGFA),ENSGALG00000003726(EGFLAM),ENSGALG00000002138(HYAL2),ENSGALG00000012429(BMP4),ENSGALG00000001536(-),ENSGALG00000031255(FGF1),	ENSGALG00000003473(SFRP1),ENSGALG00000001916(SLIT3),ENSGALG00000006413(CEMIP),ENSGALG00000015795(ADAMTS5),ENSGALG00000010926(-),ENSGALG00000015425(LPL),ENSGALG00000005643(LYVE1),ENSGALG00000006038(TGFBR3),ENSGALG00000037402(CTGF),ENSGALG00000003283(COMP),ENSGALG00000009626(THBS1),ENSGALG00000005135(SERPINE2),ENSGALG00000004960(FBN1),ENSGALG00000015193(CCDC80),ENSGALG00000014804(THBS4),ENSGALG0000…	2.55628	5.52186e-05
GO:0004857	enzyme inhibitor activity	molecular_function	50	11	39	1408	192	10155	ENSGALG00000002138(HYAL2),ENSGALG00000028318(CDKN1A),ENSGALG00000004306(SYT12),ENSGALG00000000943(WDTC1),ENSGALG00000001926(HSPB1),ENSGALG00000021589(RTN4RL1),ENSGALG00000017715(TINAGL1),ENSGALG00000005626(TPST2),ENSGALG00000010537(CDKN2C),ENSGALG00000000740(APBA3),ENSGALG00000008302(CIB1),	ENSGALG00000000476(LRRTM4),ENSGALG00000019553(-),ENSGALG00000009651(LXN),ENSGALG00000003695(MINPP1),ENSGALG00000021869(PODN),ENSGALG00000001250(APLP2),ENSGALG00000002358(CDO1),ENSGALG00000026884(-),ENSGALG00000014412(CSTA),ENSGALG00000007948(LRRC4C),ENSGALG00000027583(PLN),ENSGALG00000001506(-),ENSGALG00000003742(CPAMD8),ENSGALG00000007993(DCX),ENSGALG00000017040(-),ENSGALG00000015910(CD109),ENSG…	1.87822	0.000143742
GO:0008201	heparin binding	molecular_function	21	3	18	1408	57	10155	ENSGALG00000010290(VEGFA),ENSGALG00000012429(BMP4),ENSGALG00000031255(FGF1),	ENSGALG00000006038(TGFBR3),ENSGALG00000017046(POSTN),ENSGALG00000011835(-),ENSGALG00000037402(CTGF),ENSGALG00000015795(ADAMTS5),ENSGALG00000015662(LIPI),ENSGALG00000015425(LPL),ENSGALG00000010926(-),ENSGALG00000003473(SFRP1),ENSGALG00000014804(THBS4),ENSGALG00000001916(SLIT3),ENSGALG00000015193(CCDC80),ENSGALG00000004960(FBN1),ENSGALG00000009626(THBS1),ENSGALG00000005135(SERPINE2),ENSGALG00000011…	2.65718	0.00027433
GO:0043086	negative regulation of catalytic activity	biological_process	79	22	57	1408	357	10155	ENSGALG00000000943(WDTC1),ENSGALG00000005043(ACACB),ENSGALG00000001926(HSPB1),ENSGALG00000002138(HYAL2),ENSGALG00000028318(CDKN1A),ENSGALG00000004306(SYT12),ENSGALG00000026287(IRS2),ENSGALG00000027823(-),ENSGALG00000012024(MKL1),ENSGALG00000006647(DUSP8),ENSGALG00000005626(TPST2),ENSGALG00000017715(TINAGL1),ENSGALG00000012429(BMP4),ENSGALG00000021589(RTN4RL1),ENSGALG00000008341(FURIN),ENSGALG0000…	ENSGALG00000017040(-),ENSGALG00000027583(PLN),ENSGALG00000016451(ROCK2),ENSGALG00000027036(PKIB),ENSGALG00000004420(SDK1),ENSGALG00000003906(MPHOSPH10),ENSGALG00000042321(LYN),ENSGALG00000002016(PRKCD),ENSGALG00000013548(GZMA),ENSGALG00000003695(MINPP1),ENSGALG00000021869(PODN),ENSGALG00000001250(APLP2),ENSGALG00000026884(-),ENSGALG00000002358(CDO1),ENSGALG00000008060(PRKAR2B),ENSGALG00000015148(…	1.59601	0.000276622
GO:0006469	negative regulation of protein kinase activity	biological_process	35	14	21	1408	122	10155	ENSGALG00000001021(MYOCD),ENSGALG00000043787(DEPTOR),ENSGALG00000006647(DUSP8),ENSGALG00000002138(HYAL2),ENSGALG00000010537(CDKN2C),ENSGALG00000012429(BMP4),ENSGALG00000028318(CDKN1A),ENSGALG00000001600(DVL1),ENSGALG00000004306(SYT12),ENSGALG00000001633(DUSP26),ENSGALG00000027823(-),ENSGALG00000001926(HSPB1),ENSGALG00000021589(RTN4RL1),ENSGALG00000008302(CIB1),	ENSGALG00000028203(SPRED1),ENSGALG00000000476(LRRTM4),ENSGALG00000027887(-),ENSGALG00000002016(PRKCD),ENSGALG00000027091(-),ENSGALG00000042624(CEP85),ENSGALG00000002197(NPM1),ENSGALG00000021869(PODN),ENSGALG00000006382(PTPRJ),ENSGALG00000036214(DJ-1),ENSGALG00000008060(PRKAR2B),ENSGALG00000014561(PTPN6),ENSGALG00000003473(SFRP1),ENSGALG00000007948(LRRC4C),ENSGALG00000009241(SFRP2),ENSGALG00000013…	2.06912	0.000288076
GO:0045597	positive regulation of cell differentiation	biological_process	78	25	53	1408	353	10155	ENSGALG00000021074(MYOC),ENSGALG00000001600(DVL1),ENSGALG00000001021(MYOCD),ENSGALG00000004530(MMD2),ENSGALG00000007685(BCL9L),ENSGALG00000006526(PLXNB1),ENSGALG00000004170(ADA),ENSGALG00000001267(-),ENSGALG00000008302(CIB1),ENSGALG00000001708(MED1),ENSGALG00000010936(MYF6),ENSGALG00000003712(-),ENSGALG00000007357(BCL6),ENSGALG00000006062(ZBTB46),ENSGALG00000012290(SOX10),ENSGALG00000029175(EFNB2…	ENSGALG00000006560(SEMA3A),ENSGALG00000010857(Dab1),ENSGALG00000015519(ROBO2),ENSGALG00000012196(MCUB),ENSGALG00000000284(HOXB4),ENSGALG00000035016(ID2),ENSGALG00000011442(TGFBR2),ENSGALG00000019358(LLPH),ENSGALG00000011404(-),ENSGALG00000009572(ADAMTS20),ENSGALG00000004621(PREX1),ENSGALG00000004893(TMEM119),ENSGALG00000011492(XRCC5),ENSGALG00000016500(FKBP12.6),ENSGALG00000014496(Prom1),ENSGALG0…	1.59367	0.000313682
GO:0007166	cell surface receptor signaling pathway	biological_process	228	70	158	1408	1265	10155	ENSGALG00000002578(-),ENSGALG00000014408(LLGL1),ENSGALG00000005658(FOXO4),ENSGALG00000028608(BTC),ENSGALG00000005684(FBXL15),ENSGALG00000030247(TMOD4),ENSGALG00000010789(PARS2),ENSGALG00000005657(CRHR2),ENSGALG00000021074(MYOC),ENSGALG00000009509(CALCR),ENSGALG00000031255(FGF1),ENSGALG00000027983(TNK2),ENSGALG00000007562(FGF4),ENSGALG00000000401(RBM15),ENSGALG00000011436(TMBIM1),ENSGALG0000000642…	ENSGALG00000011733(-),ENSGALG00000033144(COLEC10),ENSGALG00000013001(CTNND2),ENSGALG00000005707(IFT20),ENSGALG00000011288(DACT2),ENSGALG00000029819(SCG2),ENSGALG00000016022(RUNX1),ENSGALG00000005305(ACKR2),ENSGALG00000013218(C3AR1),ENSGALG00000033974(HGF),ENSGALG00000009495(FGFR2),ENSGALG00000001882(-),ENSGALG00000012550(HMOX1),ENSGALG00000006511(-),ENSGALG00000016693(-),ENSGALG00000005619(-),ENS…	1.29993	0.000353655
GO:0050920	regulation of chemotaxis	biological_process	29	12	17	1408	96	10155	ENSGALG00000021074(MYOC),ENSGALG00000004476(SEMA3G),ENSGALG00000031255(FGF1),ENSGALG00000003203(-),ENSGALG00000006473(PLXNA4),ENSGALG00000001926(HSPB1),ENSGALG00000007562(FGF4),ENSGALG00000029175(EFNB2),ENSGALG00000001171(Sema6B),ENSGALG00000001264(PLXNA2),ENSGALG00000002523(-),ENSGALG00000010290(VEGFA),	ENSGALG00000011309(PLXNC1),ENSGALG00000036189(angiopoietin-2B),ENSGALG00000006560(SEMA3A),ENSGALG00000015519(ROBO2),ENSGALG00000011684(STAP1),ENSGALG00000012456(RAC2),ENSGALG00000014804(THBS4),ENSGALG00000006563(SEMA3D),ENSGALG00000029819(SCG2),ENSGALG00000006346(CXCL14),ENSGALG00000009626(THBS1),ENSGALG00000002203(FGF-18),ENSGALG00000042321(LYN),ENSGALG00000043603(CCL5),ENSGALG00000037077(CCR5),…	2.17873	0.000439951
GO:0005576	extracellular region	cellular_component	334	72	262	1408	1954	10155	ENSGALG00000002015(-),ENSGALG00000010785(ACOT11),ENSGALG00000002237(ATP6V0D1),ENSGALG00000024271(ECHS1),ENSGALG00000002544(PCDH12),ENSGALG00000017715(TINAGL1),ENSGALG00000014675(RHOBTB3),ENSGALG00000027501(ANPEP),ENSGALG00000011889(PRKCH),ENSGALG00000024398(RPS28),ENSGALG00000000919(PIGR),ENSGALG00000006270(SCNN1G),ENSGALG00000016271(PTP4A1),ENSGALG00000001234(CETP),ENSGALG00000021589(RTN4RL1),EN…	ENSGALG00000021139(-),ENSGALG00000034163(CRTAP),ENSGALG00000008298(LRRC17),ENSGALG00000011271(LUM),ENSGALG00000014603(C1S),ENSGALG00000014178(SCUBE1),ENSGALG00000023510(ERP29),ENSGALG00000010316(FRAS1),ENSGALG00000013773(FUCA2),ENSGALG00000002763(FRZB),ENSGALG00000014970(FSTL1),ENSGALG00000017005(CAB39L),ENSGALG00000004771(C1QB),ENSGALG00000037553(SEC11A),ENSGALG00000001405(IRF6),ENSGALG000000154…	1.23282	0.0005047
GO:0072593	reactive oxygen species metabolic process	biological_process	29	8	21	1408	97	10155	ENSGALG00000008177(NOS1),ENSGALG00000006707(NOX1),ENSGALG00000028318(CDKN1A),ENSGALG00000012200(GCH1),ENSGALG00000003432(AGXT2),ENSGALG00000007022(PGPEP1L),ENSGALG00000043768(MT-ND2),ENSGALG00000012692(SIRT5),	ENSGALG00000009626(THBS1),ENSGALG00000025977(GADD45A),ENSGALG00000016196(-),ENSGALG00000002944(-),ENSGALG00000010921(PKD2),ENSGALG00000028284(PTX3),ENSGALG00000011149(PLA2R1),ENSGALG00000010243(PRDX1),ENSGALG00000037402(CTGF),ENSGALG00000004621(PREX1),ENSGALG00000009700(PDK4),ENSGALG00000015216(SYK),ENSGALG00000023689(ASS1),ENSGALG00000007001(TLR4),ENSGALG00000008701(XDH),ENSGALG00000036214(DJ-1)…	2.15627	0.000509545
GO:0033673	negative regulation of kinase activity	biological_process	36	15	21	1408	132	10155	ENSGALG00000006647(DUSP8),ENSGALG00000012429(BMP4),ENSGALG00000010537(CDKN2C),ENSGALG00000008302(CIB1),ENSGALG00000001633(DUSP26),ENSGALG00000026287(IRS2),ENSGALG00000027823(-),ENSGALG00000028318(CDKN1A),ENSGALG00000001600(DVL1),ENSGALG00000004306(SYT12),ENSGALG00000001021(MYOCD),ENSGALG00000043787(DEPTOR),ENSGALG00000002138(HYAL2),ENSGALG00000001926(HSPB1),ENSGALG00000021589(RTN4RL1),	ENSGALG00000042624(CEP85),ENSGALG00000027091(-),ENSGALG00000002197(NPM1),ENSGALG00000036214(DJ-1),ENSGALG00000028203(SPRED1),ENSGALG00000027887(-),ENSGALG00000006110(PLK1),ENSGALG00000004722(ASPN),ENSGALG00000008060(PRKAR2B),ENSGALG00000003473(SFRP1),ENSGALG00000009241(SFRP2),ENSGALG00000021869(PODN),ENSGALG00000006382(PTPRJ),ENSGALG00000000476(LRRTM4),ENSGALG00000002016(PRKCD),ENSGALG00000013956…	1.96701	0.000549406
GO:0005615	extracellular space	cellular_component	121	21	100	1408	615	10155	ENSGALG00000000919(PIGR),ENSGALG00000003053(PRDX6),ENSGALG00000027501(ANPEP),ENSGALG00000017715(TINAGL1),ENSGALG00000003203(-),ENSGALG00000040755(ANGPT4),ENSGALG00000001926(HSPB1),ENSGALG00000006702(MFGE8),ENSGALG00000001234(CETP),ENSGALG00000012429(BMP4),ENSGALG00000001981(PARP6),ENSGALG00000011391(AMN),ENSGALG00000001171(Sema6B),ENSGALG00000002138(HYAL2),ENSGALG00000017274(CD9),ENSGALG000000286…	ENSGALG00000028041(DKK2),ENSGALG00000037402(CTGF),ENSGALG00000012755(IGF-I),ENSGALG00000014585(-),ENSGALG00000015624(VCAN),ENSGALG00000015422(NRG1),ENSGALG00000006453(-),ENSGALG00000012802(F13A1),ENSGALG00000000775(CTSS),ENSGALG00000004771(C1QB),ENSGALG00000014178(SCUBE1),ENSGALG00000015908(COL12A1),ENSGALG00000014970(FSTL1),ENSGALG00000013773(FUCA2),ENSGALG00000002763(FRZB),ENSGALG00000014603(C1…	1.41902	0.000598278
GO:0006935	chemotaxis	biological_process	61	18	43	1408	266	10155	ENSGALG00000029175(EFNB2),ENSGALG00000001926(HSPB1),ENSGALG00000001171(Sema6B),ENSGALG00000003203(-),ENSGALG00000012429(BMP4),ENSGALG00000011962(-),ENSGALG00000007562(FGF4),ENSGALG00000001600(DVL1),ENSGALG00000021074(MYOC),ENSGALG00000004476(SEMA3G),ENSGALG00000031255(FGF1),ENSGALG00000002523(-),ENSGALG00000001264(PLXNA2),ENSGALG00000011094(PDE4B),ENSGALG00000006526(PLXNB1),ENSGALG00000006473(PLX…	ENSGALG00000036189(angiopoietin-2B),ENSGALG00000006563(SEMA3D),ENSGALG00000029983(ANGPT1),ENSGALG00000014804(THBS4),ENSGALG00000002016(PRKCD),ENSGALG00000002203(FGF-18),ENSGALG00000042321(LYN),ENSGALG00000012357(CXCR4),ENSGALG00000002080(DOCK2),ENSGALG00000037077(CCR5),ENSGALG00000011684(STAP1),ENSGALG00000015422(NRG1),ENSGALG00000039327(VAV3),ENSGALG00000010745(HMGB2),ENSGALG00000009626(THBS1),E…	1.65396	0.000604845
GO:0002376	immune system process	biological_process	167	45	122	1408	901	10155	ENSGALG00000010290(VEGFA),ENSGALG00000001708(MED1),ENSGALG00000004170(ADA),ENSGALG00000011094(PDE4B),ENSGALG00000020582(SLC39A3),ENSGALG00000000919(PIGR),ENSGALG00000001412(SEMA7A),ENSGALG00000028437(TRIM62),ENSGALG00000003282(STAT5B),ENSGALG00000011889(PRKCH),ENSGALG00000000048(-),ENSGALG00000027501(ANPEP),ENSGALG00000017715(TINAGL1),ENSGALG00000003845(MKNK2),ENSGALG00000015123(ZDHHC23),ENSGALG0…	ENSGALG00000009241(SFRP2),ENSGALG00000010961(IGF2BP3),ENSGALG00000003473(SFRP1),ENSGALG00000032746(Enpp2),ENSGALG00000012541(MB),ENSGALG00000009400(SLC8A3),ENSGALG00000027093(-),ENSGALG00000014659(-),ENSGALG00000005725(CSF1R),ENSGALG00000006973(BLNK),ENSGALG00000016500(FKBP12.6),ENSGALG00000032701(LY96),ENSGALG00000015910(CD109),ENSGALG00000006038(TGFBR3),ENSGALG00000003294(ATAD5),ENSGALG00000006…	1.33681	0.000739553
GO:0031012	extracellular matrix	cellular_component	65	11	54	1408	291	10155	ENSGALG00000031255(FGF1),ENSGALG00000021074(MYOC),ENSGALG00000033683(PHOSPHO1),ENSGALG00000026471(CRIP2),ENSGALG00000024298(ADAMTSL5),ENSGALG00000008359(CD93),ENSGALG00000006702(MFGE8),ENSGALG00000001926(HSPB1),ENSGALG00000007508(HPSE2),ENSGALG00000017715(TINAGL1),ENSGALG00000003726(EGFLAM),	ENSGALG00000015253(COL8A1),ENSGALG00000017046(POSTN),ENSGALG00000002955(ADAMTSL2),ENSGALG00000011442(TGFBR2),ENSGALG00000026836(-),ENSGALG00000009495(FGFR2),ENSGALG00000012659(CKAP4),ENSGALG00000004960(FBN1),ENSGALG00000019060(MMP27),ENSGALG00000009572(ADAMTS20),ENSGALG00000000151(ADAMTS19),ENSGALG00000014686(FBN2),ENSGALG00000015795(ADAMTS5),ENSGALG00000006038(TGFBR3),ENSGALG00000003295(-),ENSGA…	1.61101	0.000752109
GO:0050864	regulation of B cell activation	biological_process	21	8	13	1408	63	10155	ENSGALG00000002138(HYAL2),ENSGALG00000039228(Zfp36l1),ENSGALG00000004170(ADA),ENSGALG00000026287(IRS2),ENSGALG00000004587(RC3H1),ENSGALG00000007357(BCL6),ENSGALG00000028318(CDKN1A),ENSGALG00000003282(STAT5B),	ENSGALG00000003473(SFRP1),ENSGALG00000014561(PTPN6),ENSGALG00000035016(ID2),ENSGALG00000015216(SYK),ENSGALG00000027874(CHAC1),ENSGALG00000003294(ATAD5),ENSGALG00000039327(VAV3),ENSGALG00000010320(PAWR),ENSGALG00000016852(-),ENSGALG00000011663(FNDC1),ENSGALG00000008669(CD28),ENSGALG00000007001(TLR4),ENSGALG00000042321(LYN),	2.40412	0.000853781
GO:0002768	immune response-regulating cell surface receptor signaling pathway	biological_process	24	7	17	1408	77	10155	ENSGALG00000004170(ADA),ENSGALG00000002138(HYAL2),ENSGALG00000004587(RC3H1),ENSGALG00000011094(PDE4B),ENSGALG00000000919(PIGR),ENSGALG00000011889(PRKCH),ENSGALG00000010789(PARS2),	ENSGALG00000039327(VAV3),ENSGALG00000002192(PTPRC),ENSGALG00000011241(RFTN1),ENSGALG00000002113(LCP2),ENSGALG00000015362(TRAT1),ENSGALG00000013218(C3AR1),ENSGALG00000011663(FNDC1),ENSGALG00000005644(MYO1G),ENSGALG00000010320(PAWR),ENSGALG00000006382(PTPRJ),ENSGALG00000011684(STAP1),ENSGALG00000015216(SYK),ENSGALG00000014561(PTPN6),ENSGALG00000010961(IGF2BP3),ENSGALG00000027874(CHAC1),ENSGALG00000…	2.24801	0.00088758
GO:0005509	calcium ion binding	molecular_function	96	18	78	1408	473	10155	ENSGALG00000003146(CCDC92),ENSGALG00000008302(CIB1),ENSGALG00000017334(-),ENSGALG00000010789(PARS2),ENSGALG00000016105(DYSF),ENSGALG00000002544(PCDH12),ENSGALG00000009006(-),ENSGALG00000001536(-),ENSGALG00000003726(EGFLAM),ENSGALG00000006755(-),ENSGALG00000011813(-),ENSGALG00000004306(SYT12),ENSGALG00000010312(PLCH1),ENSGALG00000005095(SLC25A25),ENSGALG00000016908(PCDH9),ENSGALG00000006702(MFGE8)…	ENSGALG00000026613(-),ENSGALG00000026677(F10),ENSGALG00000016584(EGFL6),ENSGALG00000027785(-),ENSGALG00000012121(RCN1),ENSGALG00000033038(STARD3NL),ENSGALG00000001793(MYL10),ENSGALG00000008656(ICOS),ENSGALG00000014659(-),ENSGALG00000009567(TLL1),ENSGALG00000003770(ANXA2),ENSGALG00000003283(COMP),ENSGALG00000015142(DSG2),ENSGALG00000014854(-),ENSGALG00000011740(MGP),ENSGALG00000032746(Enpp2),ENSGA…	1.46382	0.000906179
GO:0006955	immune response	biological_process	101	20	81	1408	505	10155	ENSGALG00000011094(PDE4B),ENSGALG00000004170(ADA),ENSGALG00000001708(MED1),ENSGALG00000027983(TNK2),ENSGALG00000012200(GCH1),ENSGALG00000041129(TMEM173),ENSGALG00000010789(PARS2),ENSGALG00000027501(ANPEP),ENSGALG00000011962(-),ENSGALG00000017715(TINAGL1),ENSGALG00000028437(TRIM62),ENSGALG00000011889(PRKCH),ENSGALG00000001412(SEMA7A),ENSGALG00000000919(PIGR),ENSGALG00000007357(BCL6),ENSGALG0000001…	ENSGALG00000004974(PPARG),ENSGALG00000006973(BLNK),ENSGALG00000032701(LY96),ENSGALG00000013218(C3AR1),ENSGALG00000027093(-),ENSGALG00000016022(RUNX1),ENSGALG00000014659(-),ENSGALG00000012456(RAC2),ENSGALG00000020316(IL13RA2),ENSGALG00000016852(-),ENSGALG00000011733(-),ENSGALG00000010243(PRDX1),ENSGALG00000010961(IGF2BP3),ENSGALG00000006527(CRTAM),ENSGALG00000032746(Enpp2),ENSGALG00000015216(SYK),…	1.44247	0.00103746
GO:0050776	regulation of immune response	biological_process	56	13	43	1408	245	10155	ENSGALG00000004170(ADA),ENSGALG00000011094(PDE4B),ENSGALG00000001412(SEMA7A),ENSGALG00000000919(PIGR),ENSGALG00000001708(MED1),ENSGALG00000011889(PRKCH),ENSGALG00000004587(RC3H1),ENSGALG00000041129(TMEM173),ENSGALG00000004496(TNIP1),ENSGALG00000002138(HYAL2),ENSGALG00000014182(ADORA2B),ENSGALG00000007357(BCL6),ENSGALG00000010789(PARS2),	ENSGALG00000039327(VAV3),ENSGALG00000014659(-),ENSGALG00000027093(-),ENSGALG00000013218(C3AR1),ENSGALG00000010745(HMGB2),ENSGALG00000012456(RAC2),ENSGALG00000012480(-),ENSGALG00000007001(TLR4),ENSGALG00000011684(STAP1),ENSGALG00000004974(PPARG),ENSGALG00000011663(FNDC1),ENSGALG00000032701(LY96),ENSGALG00000010320(PAWR),ENSGALG00000010961(IGF2BP3),ENSGALG00000002160(B2M),ENSGALG00000015216(SYK),EN…	1.64854	0.00106474
GO:0004860	protein kinase inhibitor activity	molecular_function	18	7	11	1408	51	10155	ENSGALG00000010537(CDKN2C),ENSGALG00000002138(HYAL2),ENSGALG00000008302(CIB1),ENSGALG00000021589(RTN4RL1),ENSGALG00000004306(SYT12),ENSGALG00000028318(CDKN1A),ENSGALG00000001926(HSPB1),	ENSGALG00000008060(PRKAR2B),ENSGALG00000007948(LRRC4C),ENSGALG00000028203(SPRED1),ENSGALG00000027887(-),ENSGALG00000000476(LRRTM4),ENSGALG00000027036(PKIB),ENSGALG00000004722(ASPN),ENSGALG00000013956(MYB),ENSGALG00000021869(PODN),ENSGALG00000002197(NPM1),ENSGALG00000027091(-),	2.54554	0.00108363
GO:0019210	kinase inhibitor activity	molecular_function	18	7	11	1408	51	10155	ENSGALG00000010537(CDKN2C),ENSGALG00000002138(HYAL2),ENSGALG00000008302(CIB1),ENSGALG00000021589(RTN4RL1),ENSGALG00000004306(SYT12),ENSGALG00000028318(CDKN1A),ENSGALG00000001926(HSPB1),	ENSGALG00000008060(PRKAR2B),ENSGALG00000007948(LRRC4C),ENSGALG00000028203(SPRED1),ENSGALG00000000476(LRRTM4),ENSGALG00000027887(-),ENSGALG00000027036(PKIB),ENSGALG00000004722(ASPN),ENSGALG00000013956(MYB),ENSGALG00000002197(NPM1),ENSGALG00000021869(PODN),ENSGALG00000027091(-),	2.54554	0.00108363
GO:0001816	cytokine production	biological_process	53	10	43	1408	229	10155	ENSGALG00000012135(ATF4),ENSGALG00000011094(PDE4B),ENSGALG00000003282(STAT5B),ENSGALG00000001412(SEMA7A),ENSGALG00000006707(NOX1),ENSGALG00000014182(ADORA2B),ENSGALG00000007357(BCL6),ENSGALG00000002138(HYAL2),ENSGALG00000041129(TMEM173),ENSGALG00000001926(HSPB1),	ENSGALG00000006830(CHID1),ENSGALG00000032701(LY96),ENSGALG00000015032(CD274),ENSGALG00000010320(PAWR),ENSGALG00000034500(CIDEA),ENSGALG00000007001(TLR4),ENSGALG00000005725(CSF1R),ENSGALG00000036214(DJ-1),ENSGALG00000033974(HGF),ENSGALG00000012480(-),ENSGALG00000014908(FST),ENSGALG00000016022(RUNX1),ENSGALG00000027093(-),ENSGALG00000010745(HMGB2),ENSGALG00000008669(CD28),ENSGALG00000003770(ANXA2),…	1.66924	0.0011197
GO:0002682	regulation of immune system process	biological_process	91	28	63	1408	448	10155	ENSGALG00000041129(TMEM173),ENSGALG00000010789(PARS2),ENSGALG00000002523(-),ENSGALG00000011094(PDE4B),ENSGALG00000004170(ADA),ENSGALG00000008302(CIB1),ENSGALG00000010290(VEGFA),ENSGALG00000001708(MED1),ENSGALG00000006062(ZBTB46),ENSGALG00000014182(ADORA2B),ENSGALG00000028318(CDKN1A),ENSGALG00000007357(BCL6),ENSGALG00000000466(LCK),ENSGALG00000004587(RC3H1),ENSGALG00000004496(TNIP1),ENSGALG0000000…	ENSGALG00000006382(PTPRJ),ENSGALG00000005644(MYO1G),ENSGALG00000016590(TLR7),ENSGALG00000006346(CXCL14),ENSGALG00000015362(TRAT1),ENSGALG00000011442(TGFBR2),ENSGALG00000035016(ID2),ENSGALG00000004960(FBN1),ENSGALG00000003294(ATAD5),ENSGALG00000014561(PTPN6),ENSGALG00000043603(CCL5),ENSGALG00000004974(PPARG),ENSGALG00000032701(LY96),ENSGALG00000016022(RUNX1),ENSGALG00000014659(-),ENSGALG0000002709…	1.46501	0.00119569
GO:0009605	response to external stimulus	biological_process	159	45	114	1408	869	10155	ENSGALG00000002523(-),ENSGALG00000001264(PLXNA2),ENSGALG00000005657(CRHR2),ENSGALG00000041129(TMEM173),ENSGALG00000027571(-),ENSGALG00000021074(MYOC),ENSGALG00000004476(SEMA3G),ENSGALG00000012200(GCH1),ENSGALG00000031255(FGF1),ENSGALG00000001058(ARHGEF16),ENSGALG00000001267(-),ENSGALG00000006526(PLXNB1),ENSGALG00000005043(ACACB),ENSGALG00000001171(Sema6B),ENSGALG00000029175(EFNB2),ENSGALG00000005…	ENSGALG00000015795(ADAMTS5),ENSGALG00000028284(PTX3),ENSGALG00000012550(HMOX1),ENSGALG00000015143(-),ENSGALG00000001882(-),ENSGALG00000016196(-),ENSGALG00000011404(-),ENSGALG00000014698(CASP2),ENSGALG00000009651(LXN),ENSGALG00000003933(QSOX1),ENSGALG00000011733(-),ENSGALG00000006583(LSP1),ENSGALG00000005707(IFT20),ENSGALG00000015216(SYK),ENSGALG00000028037(FOS),ENSGALG00000013218(C3AR1),ENSGALG00…	1.31964	0.00159247
GO:0042773	ATP synthesis coupled electron transport	biological_process	13	11	2	1408	32	10155	ENSGALG00000014121(COX5A),ENSGALG00000029172(-),ENSGALG00000036196(Mtch2),ENSGALG00000042750(ND1),ENSGALG00000042478(MT-ND4L),ENSGALG00000035334(COX3),ENSGALG00000032079(MT-CYB),ENSGALG00000036229(MT-ND4),ENSGALG00000001184(COQ9),ENSGALG00000029500(ND5),ENSGALG00000030436(MT-ND3),	ENSGALG00000036214(DJ-1),ENSGALG00000037838(ND6),	2.93002	0.00166011
GO:0045595	regulation of cell differentiation	biological_process	129	46	83	1408	684	10155	ENSGALG00000026796(SNAPIN),ENSGALG00000004587(RC3H1),ENSGALG00000012290(SOX10),ENSGALG00000007357(BCL6),ENSGALG00000001412(SEMA7A),ENSGALG00000003282(STAT5B),ENSGALG00000028437(TRIM62),ENSGALG00000011889(PRKCH),ENSGALG00000030879(AR),ENSGALG00000003203(-),ENSGALG00000007685(BCL9L),ENSGALG00000004530(MMD2),ENSGALG00000026081(RBM38),ENSGALG00000001021(MYOCD),ENSGALG00000001600(DVL1),ENSGALG00000010…	ENSGALG00000007539(ANKRD2),ENSGALG00000002763(FRZB),ENSGALG00000015363(-),ENSGALG00000006563(SEMA3D),ENSGALG00000008298(LRRC17),ENSGALG00000015959(SMAP1),ENSGALG00000000311(-),ENSGALG00000037402(CTGF),ENSGALG00000012755(IGF-I),ENSGALG00000009100(FSHR),ENSGALG00000007582(DPYSL3),ENSGALG00000008669(CD28),ENSGALG00000011684(STAP1),ENSGALG00000015422(NRG1),ENSGALG00000015720(CHODL),ENSGALG00000033635…	1.36023	0.0016766
GO:0050851	antigen receptor-mediated signaling pathway	biological_process	21	6	15	1408	67	10155	ENSGALG00000004587(RC3H1),ENSGALG00000002138(HYAL2),ENSGALG00000004170(ADA),ENSGALG00000011094(PDE4B),ENSGALG00000010789(PARS2),ENSGALG00000011889(PRKCH),	ENSGALG00000015362(TRAT1),ENSGALG00000002113(LCP2),ENSGALG00000011241(RFTN1),ENSGALG00000039327(VAV3),ENSGALG00000002192(PTPRC),ENSGALG00000011684(STAP1),ENSGALG00000006382(PTPRJ),ENSGALG00000010320(PAWR),ENSGALG00000011663(FNDC1),ENSGALG00000027874(CHAC1),ENSGALG00000010961(IGF2BP3),ENSGALG00000014561(PTPN6),ENSGALG00000015216(SYK),ENSGALG00000042321(LYN),ENSGALG00000008669(CD28),	2.26059	0.00167759
GO:0032269	negative regulation of cellular protein metabolic process	biological_process	98	28	70	1408	496	10155	ENSGALG00000012429(BMP4),ENSGALG00000017715(TINAGL1),ENSGALG00000006647(DUSP8),ENSGALG00000006824(USP19),ENSGALG00000027823(-),ENSGALG00000012024(MKL1),ENSGALG00000004587(RC3H1),ENSGALG00000004496(TNIP1),ENSGALG00000002138(HYAL2),ENSGALG00000004306(SYT12),ENSGALG00000028318(CDKN1A),ENSGALG00000039228(Zfp36l1),ENSGALG00000001926(HSPB1),ENSGALG00000026858(BTG2),ENSGALG00000010537(CDKN2C),ENSGALG000…	ENSGALG00000009470(SERPINI1),ENSGALG00000027887(-),ENSGALG00000008671(ST8SIA6),ENSGALG00000007001(TLR4),ENSGALG00000036214(DJ-1),ENSGALG00000007367(WFIKKN2),ENSGALG00000042624(CEP85),ENSGALG00000027091(-),ENSGALG00000001697(-),ENSGALG00000002197(NPM1),ENSGALG00000015081(ACER2),ENSGALG00000008060(PRKAR2B),ENSGALG00000016772(PDCL3),ENSGALG00000005135(SERPINE2),ENSGALG00000022909(PTPN3),ENSGALG00000…	1.42502	0.00172459
GO:0002250	adaptive immune response	biological_process	33	6	27	1408	127	10155	ENSGALG00000027501(ANPEP),ENSGALG00000002138(HYAL2),ENSGALG00000004170(ADA),ENSGALG00000004587(RC3H1),ENSGALG00000007357(BCL6),ENSGALG00000015123(ZDHHC23),	ENSGALG00000002016(PRKCD),ENSGALG00000014749(EPHB6),ENSGALG00000014659(-),ENSGALG00000016400(RSAD2),ENSGALG00000011241(RFTN1),ENSGALG00000027093(-),ENSGALG00000016785(IL1RL1),ENSGALG00000011551(JCHAIN),ENSGALG00000005644(MYO1G),ENSGALG00000011663(FNDC1),ENSGALG00000013372(IL7R),ENSGALG00000007059(IGSF6),ENSGALG00000015148(ANXA1),ENSGALG00000015216(SYK),ENSGALG00000010748(EXO1),ENSGALG00000004771(…	1.87408	0.00185846
GO:0070469	respiratory chain	cellular_component	18	16	2	1408	54	10155	ENSGALG00000025809(-),ENSGALG00000014121(COX5A),ENSGALG00000029172(-),ENSGALG00000042478(MT-ND4L),ENSGALG00000035334(COX3),ENSGALG00000009703(NDUFS7),ENSGALG00000043768(MT-ND2),ENSGALG00000042750(ND1),ENSGALG00000021692(-),ENSGALG00000032456(MT-CO2),ENSGALG00000042809(NDUFV1),ENSGALG00000002033(NDUFB6),ENSGALG00000032079(MT-CYB),ENSGALG00000032142(MT-CO1),ENSGALG00000030436(MT-ND3),ENSGALG0000002…	ENSGALG00000015906(COX7A2),ENSGALG00000037838(ND6),	2.40412	0.00189642
GO:0050778	positive regulation of immune response	biological_process	46	11	35	1408	198	10155	ENSGALG00000002138(HYAL2),ENSGALG00000004496(TNIP1),ENSGALG00000041129(TMEM173),ENSGALG00000004587(RC3H1),ENSGALG00000014182(ADORA2B),ENSGALG00000010789(PARS2),ENSGALG00000004170(ADA),ENSGALG00000011094(PDE4B),ENSGALG00000001412(SEMA7A),ENSGALG00000001708(MED1),ENSGALG00000011889(PRKCH),	ENSGALG00000014603(C1S),ENSGALG00000015362(TRAT1),ENSGALG00000002113(LCP2),ENSGALG00000016400(RSAD2),ENSGALG00000011241(RFTN1),ENSGALG00000016590(TLR7),ENSGALG00000002192(PTPRC),ENSGALG00000005644(MYO1G),ENSGALG00000006382(PTPRJ),ENSGALG00000004771(C1QB),ENSGALG00000014561(PTPN6),ENSGALG00000027874(CHAC1),ENSGALG00000017040(-),ENSGALG00000003294(ATAD5),ENSGALG00000008439(-),ENSGALG00000042321(LYN…	1.6756	0.0021654
GO:0001819	positive regulation of cytokine production	biological_process	35	9	26	1408	139	10155	ENSGALG00000011094(PDE4B),ENSGALG00000012135(ATF4),ENSGALG00000003282(STAT5B),ENSGALG00000006707(NOX1),ENSGALG00000001412(SEMA7A),ENSGALG00000014182(ADORA2B),ENSGALG00000041129(TMEM173),ENSGALG00000002138(HYAL2),ENSGALG00000001926(HSPB1),	ENSGALG00000036214(DJ-1),ENSGALG00000007001(TLR4),ENSGALG00000005725(CSF1R),ENSGALG00000015032(CD274),ENSGALG00000032701(LY96),ENSGALG00000016022(RUNX1),ENSGALG00000010745(HMGB2),ENSGALG00000027093(-),ENSGALG00000033974(HGF),ENSGALG00000014908(FST),ENSGALG00000009626(THBS1),ENSGALG00000013468(TLR3),ENSGALG00000008669(CD28),ENSGALG00000004593(SULF2),ENSGALG00000015425(LPL),ENSGALG00000002160(B2M),…	1.81606	0.00221094
GO:0030099	myeloid cell differentiation	biological_process	37	11	26	1408	150	10155	ENSGALG00000007357(BCL6),ENSGALG00000006062(ZBTB46),ENSGALG00000039228(Zfp36l1),ENSGALG00000011962(-),ENSGALG00000012429(BMP4),ENSGALG00000001708(MED1),ENSGALG00000038540(ZBTB16),ENSGALG00000000401(RBM15),ENSGALG00000008302(CIB1),ENSGALG00000003282(STAT5B),ENSGALG00000010592(TET2),	ENSGALG00000035016(ID2),ENSGALG00000011442(TGFBR2),ENSGALG00000010770(SCIN),ENSGALG00000008346(-),ENSGALG00000019553(-),ENSGALG00000004710(TMOD3),ENSGALG00000003169(CBFB),ENSGALG00000015959(SMAP1),ENSGALG00000008298(LRRC17),ENSGALG00000014561(PTPN6),ENSGALG00000009807(FLVCR1),ENSGALG00000015910(CD109),ENSGALG00000042321(LYN),ENSGALG00000028466(-),ENSGALG00000004960(FBN1),ENSGALG00000010745(HMGB2)…	1.77905	0.00231191
GO:0042127	regulation of cell proliferation	biological_process	123	41	82	1408	654	10155	ENSGALG00000001021(MYOCD),ENSGALG00000003712(-),ENSGALG00000010290(VEGFA),ENSGALG00000001708(MED1),ENSGALG00000023303(SIX2),ENSGALG00000010537(CDKN2C),ENSGALG00000007364(TOB1),ENSGALG00000026858(BTG2),ENSGALG00000004170(ADA),ENSGALG00000023612(LZTS2),ENSGALG00000012290(SOX10),ENSGALG00000007357(BCL6),ENSGALG00000028318(CDKN1A),ENSGALG00000004587(RC3H1),ENSGALG00000003282(STAT5B),ENSGALG0000001188…	ENSGALG00000004270(ALDH1A2),ENSGALG00000004893(TMEM119),ENSGALG00000015910(CD109),ENSGALG00000003294(ATAD5),ENSGALG00000043603(CCL5),ENSGALG00000014561(PTPN6),ENSGALG00000006382(PTPRJ),ENSGALG00000004418(SSTR2),ENSGALG00000035016(ID2),ENSGALG00000011099(FAP),ENSGALG00000016348(SAT1),ENSGALG00000009241(SFRP2),ENSGALG00000003473(SFRP1),ENSGALG00000001916(SLIT3),ENSGALG00000005725(CSF1R),ENSGALG0000…	1.35645	0.00232803
GO:0008285	negative regulation of cell proliferation	biological_process	57	20	37	1408	261	10155	ENSGALG00000029175(EFNB2),ENSGALG00000004587(RC3H1),ENSGALG00000023612(LZTS2),ENSGALG00000028318(CDKN1A),ENSGALG00000007357(BCL6),ENSGALG00000027823(-),ENSGALG00000038540(ZBTB16),ENSGALG00000001728(NACC2),ENSGALG00000012429(BMP4),ENSGALG00000030879(AR),ENSGALG00000001021(MYOCD),ENSGALG00000003712(-),ENSGALG00000017274(CD9),ENSGALG00000001708(MED1),ENSGALG00000008302(CIB1),ENSGALG00000005658(FOXO4…	ENSGALG00000011982(PDE5),ENSGALG00000001405(IRF6),ENSGALG00000002763(FRZB),ENSGALG00000042321(LYN),ENSGALG00000012680(E2F3),ENSGALG00000030396(HMGA1),ENSGALG00000010770(SCIN),ENSGALG00000031934(TES),ENSGALG00000033090(VDR),ENSGALG00000007651(STAT1),ENSGALG00000006703(GTPBP4),ENSGALG00000021869(PODN),ENSGALG00000005135(SERPINE2),ENSGALG00000009626(THBS1),ENSGALG00000002197(NPM1),ENSGALG00000028186…	1.57511	0.0024409
GO:0008283	cell proliferation	biological_process	147	46	101	1408	805	10155	ENSGALG00000002232(-),ENSGALG00000007357(BCL6),ENSGALG00000028318(CDKN1A),ENSGALG00000023612(LZTS2),ENSGALG00000012290(SOX10),ENSGALG00000004587(RC3H1),ENSGALG00000011889(PRKCH),ENSGALG00000003282(STAT5B),ENSGALG00000027823(-),ENSGALG00000030879(AR),ENSGALG00000027501(ANPEP),ENSGALG00000001021(MYOCD),ENSGALG00000001708(MED1),ENSGALG00000003082(DPH1),ENSGALG00000003712(-),ENSGALG00000010290(VEGFA)…	ENSGALG00000030396(HMGA1),ENSGALG00000003966(RPL23A),ENSGALG00000012680(E2F3),ENSGALG00000002763(FRZB),ENSGALG00000007539(ANKRD2),ENSGALG00000001405(IRF6),ENSGALG00000006703(GTPBP4),ENSGALG00000016312(POLA1),ENSGALG00000031934(TES),ENSGALG00000014749(EPHB6),ENSGALG00000015363(-),ENSGALG00000003085(CDK1),ENSGALG00000010921(PKD2),ENSGALG00000008669(CD28),ENSGALG00000009100(FSHR),ENSGALG00000005065(…	1.31704	0.00253596
GO:0009888	tissue development	biological_process	147	52	95	1408	805	10155	ENSGALG00000016707(CLIC5),ENSGALG00000002407(HYDIN),ENSGALG00000028608(BTC),ENSGALG00000001267(-),ENSGALG00000008735(-),ENSGALG00000014917(VGLL2),ENSGALG00000017389(SIX4),ENSGALG00000002055(hairy1),ENSGALG00000001264(PLXNA2),ENSGALG00000033683(PHOSPHO1),ENSGALG00000021074(MYOC),ENSGALG00000004476(SEMA3G),ENSGALG00000031255(FGF1),ENSGALG00000003137(-),ENSGALG00000038540(ZBTB16),ENSGALG00000000401(…	ENSGALG00000005707(IFT20),ENSGALG00000005377(-),ENSGALG00000028821(GLIPR2),ENSGALG00000003283(COMP),ENSGALG00000003770(ANXA2),ENSGALG00000028037(FOS),ENSGALG00000014908(FST),ENSGALG00000033974(HGF),ENSGALG00000016022(RUNX1),ENSGALG00000007462(CTSZ),ENSGALG00000007145(ITGB1),ENSGALG00000008701(XDH),ENSGALG00000014412(CSTA),ENSGALG00000015367(NECTIN3),ENSGALG00000009572(ADAMTS20),ENSGALG00000037944…	1.31704	0.00253596
GO:0016684	oxidoreductase activity, acting on peroxide as acceptor	molecular_function	13	6	7	1408	34	10155	ENSGALG00000004521(GPX3),ENSGALG00000003053(PRDX6),ENSGALG00000011450(-),ENSGALG00000027415(GRIN2C),ENSGALG00000007022(PGPEP1L),ENSGALG00000001314(PTGS1),	ENSGALG00000036214(DJ-1),ENSGALG00000010633(GPX7),ENSGALG00000033635(PTGS2),ENSGALG00000027093(-),ENSGALG00000010432(GSTZ1),ENSGALG00000010243(PRDX1),ENSGALG00000026704(GPX8),	2.75767	0.00263819
GO:0050865	regulation of cell activation	biological_process	43	13	30	1408	184	10155	ENSGALG00000000466(LCK),ENSGALG00000007357(BCL6),ENSGALG00000014182(ADORA2B),ENSGALG00000028318(CDKN1A),ENSGALG00000004587(RC3H1),ENSGALG00000002138(HYAL2),ENSGALG00000029175(EFNB2),ENSGALG00000039228(Zfp36l1),ENSGALG00000012429(BMP4),ENSGALG00000004170(ADA),ENSGALG00000003282(STAT5B),ENSGALG00000026287(IRS2),ENSGALG00000038540(ZBTB16),	ENSGALG00000013372(IL7R),ENSGALG00000016785(IL1RL1),ENSGALG00000011442(TGFBR2),ENSGALG00000002016(PRKCD),ENSGALG00000014749(EPHB6),ENSGALG00000035016(ID2),ENSGALG00000042321(LYN),ENSGALG00000003294(ATAD5),ENSGALG00000011982(PDE5),ENSGALG00000027874(CHAC1),ENSGALG00000043603(CCL5),ENSGALG00000014561(PTPN6),ENSGALG00000011684(STAP1),ENSGALG00000007001(TLR4),ENSGALG00000015032(CD274),ENSGALG00000010…	1.6855	0.00269766
GO:1990782	protein tyrosine kinase binding	molecular_function	12	5	7	1408	30	10155	ENSGALG00000001058(ARHGEF16),ENSGALG00000007364(TOB1),ENSGALG00000002138(HYAL2),ENSGALG00000040755(ANGPT4),ENSGALG00000021074(MYOC),	ENSGALG00000006973(BLNK),ENSGALG00000029983(ANGPT1),ENSGALG00000011684(STAP1),ENSGALG00000007145(ITGB1),ENSGALG00000005011(-),ENSGALG00000036189(angiopoietin-2B),ENSGALG00000009360(CAPN2),	2.88494	0.00269767
GO:0055114	oxidation-reduction process	biological_process	121	56	65	1408	645	10155	ENSGALG00000003557(PAOX),ENSGALG00000016651(-),ENSGALG00000006680(EHHADH),ENSGALG00000007022(PGPEP1L),ENSGALG00000020160(-),ENSGALG00000002690(PDPR),ENSGALG00000008177(NOS1),ENSGALG00000000603(KANSL1),ENSGALG00000042184(ALDH4A1),ENSGALG00000032456(MT-CO2),ENSGALG00000032079(MT-CYB),ENSGALG00000028247(-),ENSGALG00000033271(PFKM),ENSGALG00000003492(-),ENSGALG00000007465(COX15),ENSGALG00000001828(SH…	ENSGALG00000001618(-),ENSGALG00000015977(SMOX),ENSGALG00000004491(DMGDH),ENSGALG00000004270(ALDH1A2),ENSGALG00000037838(ND6),ENSGALG00000002944(-),ENSGALG00000010569(TXNDC12),ENSGALG00000008229(ALDH7A1),ENSGALG00000033365(ALDH6),ENSGALG00000004343(-),ENSGALG00000010769(HPGD),ENSGALG00000016442(RRM2),ENSGALG00000006352(CH25H),ENSGALG00000027655(TRABD2B),ENSGALG00000006973(BLNK),ENSGALG00000014490(…	1.35302	0.00272261
GO:0043068	positive regulation of programmed cell death	biological_process	49	14	35	1408	218	10155	ENSGALG00000027823(-),ENSGALG00000006707(NOX1),ENSGALG00000006586(PLAGL2),ENSGALG00000038540(ZBTB16),ENSGALG00000012135(ATF4),ENSGALG00000012429(BMP4),ENSGALG00000001728(NACC2),ENSGALG00000036642(rad9),ENSGALG00000011391(AMN),ENSGALG00000028318(CDKN1A),ENSGALG00000007357(BCL6),ENSGALG00000000466(LCK),ENSGALG00000036196(Mtch2),ENSGALG00000002138(HYAL2),	ENSGALG00000009626(THBS1),ENSGALG00000013869(IL20RA),ENSGALG00000009241(SFRP2),ENSGALG00000037940(IGFBP3),ENSGALG00000003473(SFRP1),ENSGALG00000005377(-),ENSGALG00000015148(ANXA1),ENSGALG00000008701(XDH),ENSGALG00000036214(DJ-1),ENSGALG00000007145(ITGB1),ENSGALG00000004974(PPARG),ENSGALG00000015081(ACER2),ENSGALG00000010320(PAWR),ENSGALG00000014908(FST),ENSGALG00000007798(SHQ1),ENSGALG00000003922…	1.62113	0.00288528
GO:0040012	regulation of locomotion	biological_process	75	24	51	1408	368	10155	ENSGALG00000006473(PLXNA4),ENSGALG00000004170(ADA),ENSGALG00000001267(-),ENSGALG00000006526(PLXNB1),ENSGALG00000010290(VEGFA),ENSGALG00000008302(CIB1),ENSGALG00000016271(PTP4A1),ENSGALG00000004476(SEMA3G),ENSGALG00000031255(FGF1),ENSGALG00000021442(CARMIL2),ENSGALG00000021074(MYOC),ENSGALG00000002523(-),ENSGALG00000001264(PLXNA2),ENSGALG00000012429(BMP4),ENSGALG00000003203(-),ENSGALG00000040755(A…	ENSGALG00000011835(-),ENSGALG00000029819(SCG2),ENSGALG00000017179(PDGFD),ENSGALG00000033974(HGF),ENSGALG00000012456(RAC2),ENSGALG00000005725(CSF1R),ENSGALG00000029811(BMPER),ENSGALG00000028158(Fgf7),ENSGALG00000011309(PLXNC1),ENSGALG00000009241(SFRP2),ENSGALG00000028821(GLIPR2),ENSGALG00000011733(-),ENSGALG00000037940(IGFBP3),ENSGALG00000003473(SFRP1),ENSGALG00000006413(CEMIP),ENSGALG00000032746(…	1.46991	0.00291999
GO:0001933	negative regulation of protein phosphorylation	biological_process	45	16	29	1408	196	10155	ENSGALG00000001926(HSPB1),ENSGALG00000021589(RTN4RL1),ENSGALG00000028318(CDKN1A),ENSGALG00000001600(DVL1),ENSGALG00000004306(SYT12),ENSGALG00000001021(MYOCD),ENSGALG00000043787(DEPTOR),ENSGALG00000004496(TNIP1),ENSGALG00000002138(HYAL2),ENSGALG00000008302(CIB1),ENSGALG00000001633(DUSP26),ENSGALG00000003712(-),ENSGALG00000027823(-),ENSGALG00000006647(DUSP8),ENSGALG00000012429(BMP4),ENSGALG00000010…	ENSGALG00000013956(MYB),ENSGALG00000025977(GADD45A),ENSGALG00000027036(PKIB),ENSGALG00000042321(LYN),ENSGALG00000014561(PTPN6),ENSGALG00000007948(LRRC4C),ENSGALG00000015910(CD109),ENSGALG00000021869(PODN),ENSGALG00000006382(PTPRJ),ENSGALG00000000476(LRRTM4),ENSGALG00000002016(PRKCD),ENSGALG00000029983(ANGPT1),ENSGALG00000006110(PLK1),ENSGALG00000004722(ASPN),ENSGALG00000012023(DACT1),ENSGALG00000…	1.6559	0.002946
GO:0015002	heme-copper terminal oxidase activity	molecular_function	9	7	2	1408	19	10155	ENSGALG00000032142(MT-CO1),ENSGALG00000035334(COX3),ENSGALG00000042478(MT-ND4L),ENSGALG00000007465(COX15),ENSGALG00000025809(-),ENSGALG00000032456(MT-CO2),ENSGALG00000014121(COX5A),	ENSGALG00000016720(CD2AP),ENSGALG00000015906(COX7A2),	3.41638	0.00316628
GO:0004129	cytochrome-c oxidase activity	molecular_function	9	7	2	1408	19	10155	ENSGALG00000025809(-),ENSGALG00000032456(MT-CO2),ENSGALG00000014121(COX5A),ENSGALG00000042478(MT-ND4L),ENSGALG00000035334(COX3),ENSGALG00000032142(MT-CO1),ENSGALG00000007465(COX15),	ENSGALG00000016720(CD2AP),ENSGALG00000015906(COX7A2),	3.41638	0.00316628
GO:2000379	positive regulation of reactive oxygen species metabolic process	biological_process	12	2	10	1408	31	10155	ENSGALG00000003432(AGXT2),ENSGALG00000028318(CDKN1A),	ENSGALG00000025977(GADD45A),ENSGALG00000009626(THBS1),ENSGALG00000036214(DJ-1),ENSGALG00000028284(PTX3),ENSGALG00000007001(TLR4),ENSGALG00000008701(XDH),ENSGALG00000023689(ASS1),ENSGALG00000010921(PKD2),ENSGALG00000011442(TGFBR2),ENSGALG00000002016(PRKCD),	2.79188	0.00340664
GO:0048513	animal organ development	biological_process	230	79	151	1408	1343	10155	ENSGALG00000010290(VEGFA),ENSGALG00000006473(PLXNA4),ENSGALG00000026858(BTG2),ENSGALG00000004170(ADA),ENSGALG00000023303(SIX2),ENSGALG00000008177(NOS1),ENSGALG00000005999(ABTB1),ENSGALG00000007685(BCL9L),ENSGALG00000015966(-),ENSGALG00000001412(SEMA7A),ENSGALG00000028437(TRIM62),ENSGALG00000011889(PRKCH),ENSGALG00000014675(RHOBTB3),ENSGALG00000027501(ANPEP),ENSGALG00000005849(PPDPF),ENSGALG000000…	ENSGALG00000009241(SFRP2),ENSGALG00000012541(MB),ENSGALG00000032746(Enpp2),ENSGALG00000001169(CRB2),ENSGALG00000014751(-),ENSGALG00000012160(KIF18A),ENSGALG00000040079(ZFPM2),ENSGALG00000014496(Prom1),ENSGALG00000012121(RCN1),ENSGALG00000006973(BLNK),ENSGALG00000005725(CSF1R),ENSGALG00000013626(GMNN),ENSGALG00000029811(BMPER),ENSGALG00000004044(CSRP3),ENSGALG00000015511(-),ENSGALG00000015910(CD10…	1.23518	0.00346989
GO:0009897	external side of plasma membrane	cellular_component	27	7	20	1408	102	10155	ENSGALG00000006702(MFGE8),ENSGALG00000001412(SEMA7A),ENSGALG00000006270(SCNN1G),ENSGALG00000017274(CD9),ENSGALG00000015123(ZDHHC23),ENSGALG00000004170(ADA),ENSGALG00000002138(HYAL2),	ENSGALG00000008669(CD28),ENSGALG00000014178(SCUBE1),ENSGALG00000005135(SERPINE2),ENSGALG00000009626(THBS1),ENSGALG00000017185(TMEM123),ENSGALG00000015148(ANXA1),ENSGALG00000002160(B2M),ENSGALG00000027874(CHAC1),ENSGALG00000026704(GPX8),ENSGALG00000006038(TGFBR3),ENSGALG00000011663(FNDC1),ENSGALG00000015422(NRG1),ENSGALG00000016785(IL1RL1),ENSGALG00000015032(CD274),ENSGALG00000011885(ANXA5),ENSGAL…	1.90915	0.00366609
GO:0010942	positive regulation of cell death	biological_process	49	14	35	1408	221	10155	ENSGALG00000028318(CDKN1A),ENSGALG00000000466(LCK),ENSGALG00000007357(BCL6),ENSGALG00000036196(Mtch2),ENSGALG00000002138(HYAL2),ENSGALG00000011391(AMN),ENSGALG00000012135(ATF4),ENSGALG00000012429(BMP4),ENSGALG00000001728(NACC2),ENSGALG00000036642(rad9),ENSGALG00000027823(-),ENSGALG00000006707(NOX1),ENSGALG00000038540(ZBTB16),ENSGALG00000006586(PLAGL2),	ENSGALG00000014698(CASP2),ENSGALG00000033090(VDR),ENSGALG00000028005(GADD45G),ENSGALG00000010770(SCIN),ENSGALG00000005701(IP6K2),ENSGALG00000031117(STK17A),ENSGALG00000013548(GZMA),ENSGALG00000002016(PRKCD),ENSGALG00000011099(FAP),ENSGALG00000003922(TOP2A),ENSGALG00000042321(LYN),ENSGALG00000002763(FRZB),ENSGALG00000025977(GADD45A),ENSGALG00000004270(ALDH1A2),ENSGALG00000008348(PDIA3),ENSGALG0000…	1.59912	0.00367761
GO:0030155	regulation of cell adhesion	biological_process	56	15	41	1408	261	10155	ENSGALG00000003282(STAT5B),ENSGALG00000003726(EGFLAM),ENSGALG00000038540(ZBTB16),ENSGALG00000006409(-),ENSGALG00000012429(BMP4),ENSGALG00000029175(EFNB2),ENSGALG00000007357(BCL6),ENSGALG00000000466(LCK),ENSGALG00000004587(RC3H1),ENSGALG00000008302(CIB1),ENSGALG00000001633(DUSP26),ENSGALG00000010290(VEGFA),ENSGALG00000006526(PLXNB1),ENSGALG00000004170(ADA),ENSGALG00000021074(MYOC),	ENSGALG00000009626(THBS1),ENSGALG00000005135(SERPINE2),ENSGALG00000008669(CD28),ENSGALG00000012755(IGF-I),ENSGALG00000015148(ANXA1),ENSGALG00000010766(-),ENSGALG00000011205(SMOC2),ENSGALG00000015081(ACER2),ENSGALG00000015032(CD274),ENSGALG00000010320(PAWR),ENSGALG00000039327(VAV3),ENSGALG00000005347(ADAMTS18),ENSGALG00000015193(CCDC80),ENSGALG00000042321(LYN),ENSGALG00000011982(PDE5),ENSGALG00000…	1.54748	0.00373217
GO:0006119	oxidative phosphorylation	biological_process	14	12	2	1408	40	10155	ENSGALG00000032079(MT-CYB),ENSGALG00000036229(MT-ND4),ENSGALG00000032142(MT-CO1),ENSGALG00000030436(MT-ND3),ENSGALG00000029500(ND5),ENSGALG00000001184(COQ9),ENSGALG00000036196(Mtch2),ENSGALG00000014121(COX5A),ENSGALG00000029172(-),ENSGALG00000042478(MT-ND4L),ENSGALG00000035334(COX3),ENSGALG00000042750(ND1),	ENSGALG00000036214(DJ-1),ENSGALG00000037838(ND6),	2.52433	0.00380375
GO:0070062	extracellular exosome	cellular_component	203	54	149	1408	1172	10155	ENSGALG00000016105(DYSF),ENSGALG00000001314(PTGS1),ENSGALG00000015439(SLC44A1),ENSGALG00000004476(SEMA3G),ENSGALG00000008302(CIB1),ENSGALG00000017274(CD9),ENSGALG00000012449(MBD5),ENSGALG00000006294(PSMD2),ENSGALG00000005095(SLC25A25),ENSGALG00000016284(TAB3),ENSGALG00000005626(TPST2),ENSGALG00000014121(COX5A),ENSGALG00000014128(A4GALT),ENSGALG00000007403(PEBP1),ENSGALG00000006702(MFGE8),ENSGALG0…	ENSGALG00000008563(ENTPD6),ENSGALG00000005209(-),ENSGALG00000004960(FBN1),ENSGALG00000015143(-),ENSGALG00000008088(ACSL4),ENSGALG00000006719(GNAZ),ENSGALG00000004669(ASPA),ENSGALG00000011885(ANXA5),ENSGALG00000009651(LXN),ENSGALG00000038217(CD82),ENSGALG00000006507(CLMP),ENSGALG00000010988(MPP6),ENSGALG00000003283(COMP),ENSGALG00000037940(IGFBP3),ENSGALG00000006583(LSP1),ENSGALG00000010243(PRDX1)…	1.24924	0.00385519
GO:1903561	extracellular vesicle	cellular_component	204	54	150	1408	1179	10155	ENSGALG00000007403(PEBP1),ENSGALG00000014128(A4GALT),ENSGALG00000026449(-),ENSGALG00000035626(DAD1),ENSGALG00000003053(PRDX6),ENSGALG00000012229(RPS29),ENSGALG00000011306(DES),ENSGALG00000006702(MFGE8),ENSGALG00000001926(HSPB1),ENSGALG00000001717(SLC16A1),ENSGALG00000000466(LCK),ENSGALG00000017274(CD9),ENSGALG00000008302(CIB1),ENSGALG00000015439(SLC44A1),ENSGALG00000001314(PTGS1),ENSGALG000000161…	ENSGALG00000003473(SFRP1),ENSGALG00000011740(MGP),ENSGALG00000028928(LCAT),ENSGALG00000027633(RASSF9),ENSGALG00000015142(DSG2),ENSGALG00000016391(CNKSR2),ENSGALG00000017179(PDGFD),ENSGALG00000003936(PPT1),ENSGALG00000027655(TRABD2B),ENSGALG00000037195(TALDO1),ENSGALG00000016720(CD2AP),ENSGALG00000006038(TGFBR3),ENSGALG00000008400(TWSG1),ENSGALG00000015779(PM20D2),ENSGALG00000032518(NCALD),ENSGALG…	1.24794	0.00392827
GO:0016491	oxidoreductase activity	molecular_function	106	47	59	1408	561	10155	ENSGALG00000029500(ND5),ENSGALG00000021074(MYOC),ENSGALG00000004521(GPX3),ENSGALG00000030247(TMOD4),ENSGALG00000001314(PTGS1),ENSGALG00000008302(CIB1),ENSGALG00000036229(MT-ND4),ENSGALG00000010592(TET2),ENSGALG00000005077(F8),ENSGALG00000043768(MT-ND2),ENSGALG00000023828(LDHD),ENSGALG00000001557(ACAD8),ENSGALG00000025809(-),ENSGALG00000017524(DOHH),ENSGALG00000002610(-),ENSGALG00000035334(COX3),E…	ENSGALG00000002501(-),ENSGALG00000014698(CASP2),ENSGALG00000012061(-),ENSGALG00000013072(-),ENSGALG00000012550(HMOX1),ENSGALG00000026005(DIO2),ENSGALG00000001189(NCF1),ENSGALG00000040866(P3H2),ENSGALG00000008701(XDH),ENSGALG00000004436(-),ENSGALG00000003933(QSOX1),ENSGALG00000009954(DYNC2LI1),ENSGALG00000010243(PRDX1),ENSGALG00000010633(GPX7),ENSGALG00000005363(CHDH),ENSGALG00000002358(CDO1),ENSG…	1.36276	0.0040538
GO:0002757	immune response-activating signal transduction	biological_process	32	7	25	1408	129	10155	ENSGALG00000010789(PARS2),ENSGALG00000004587(RC3H1),ENSGALG00000002138(HYAL2),ENSGALG00000004496(TNIP1),ENSGALG00000011889(PRKCH),ENSGALG00000011094(PDE4B),ENSGALG00000004170(ADA),	ENSGALG00000042321(LYN),ENSGALG00000008439(-),ENSGALG00000027874(CHAC1),ENSGALG00000014561(PTPN6),ENSGALG00000006382(PTPRJ),ENSGALG00000005644(MYO1G),ENSGALG00000011241(RFTN1),ENSGALG00000015362(TRAT1),ENSGALG00000002113(LCP2),ENSGALG00000016400(RSAD2),ENSGALG00000016590(TLR7),ENSGALG00000002192(PTPRC),ENSGALG00000008669(CD28),ENSGALG00000013468(TLR3),ENSGALG00000010961(IGF2BP3),ENSGALG0000001283…	1.78911	0.00409227
GO:0022904	respiratory electron transport chain	biological_process	15	12	3	1408	45	10155	ENSGALG00000032079(MT-CYB),ENSGALG00000036229(MT-ND4),ENSGALG00000032456(MT-CO2),ENSGALG00000029500(ND5),ENSGALG00000030436(MT-ND3),ENSGALG00000001184(COQ9),ENSGALG00000036196(Mtch2),ENSGALG00000029172(-),ENSGALG00000014121(COX5A),ENSGALG00000035334(COX3),ENSGALG00000042478(MT-ND4L),ENSGALG00000042750(ND1),	ENSGALG00000036214(DJ-1),ENSGALG00000037838(ND6),ENSGALG00000014031(ETFRF1),	2.40412	0.00424834
GO:0042326	negative regulation of phosphorylation	biological_process	48	18	30	1408	218	10155	ENSGALG00000002138(HYAL2),ENSGALG00000004496(TNIP1),ENSGALG00000043787(DEPTOR),ENSGALG00000001021(MYOCD),ENSGALG00000036196(Mtch2),ENSGALG00000028318(CDKN1A),ENSGALG00000004306(SYT12),ENSGALG00000001600(DVL1),ENSGALG00000001926(HSPB1),ENSGALG00000021589(RTN4RL1),ENSGALG00000006647(DUSP8),ENSGALG00000012429(BMP4),ENSGALG00000010537(CDKN2C),ENSGALG00000026287(IRS2),ENSGALG00000027823(-),ENSGALG0000…	ENSGALG00000002016(PRKCD),ENSGALG00000000476(LRRTM4),ENSGALG00000029983(ANGPT1),ENSGALG00000021869(PODN),ENSGALG00000006382(PTPRJ),ENSGALG00000007948(LRRC4C),ENSGALG00000014561(PTPN6),ENSGALG00000015910(CD109),ENSGALG00000013956(MYB),ENSGALG00000027036(PKIB),ENSGALG00000042321(LYN),ENSGALG00000025977(GADD45A),ENSGALG00000027887(-),ENSGALG00000028203(SPRED1),ENSGALG00000033974(HGF),ENSGALG00000002…	1.58804	0.00453351
GO:0071901	negative regulation of protein serine/threonine kinase activity	biological_process	19	9	10	1408	64	10155	ENSGALG00000028318(CDKN1A),ENSGALG00000002138(HYAL2),ENSGALG00000006647(DUSP8),ENSGALG00000001021(MYOCD),ENSGALG00000012429(BMP4),ENSGALG00000010537(CDKN2C),ENSGALG00000001926(HSPB1),ENSGALG00000008302(CIB1),ENSGALG00000027823(-),	ENSGALG00000006382(PTPRJ),ENSGALG00000002016(PRKCD),ENSGALG00000028203(SPRED1),ENSGALG00000006110(PLK1),ENSGALG00000027036(PKIB),ENSGALG00000042321(LYN),ENSGALG00000003473(SFRP1),ENSGALG00000014561(PTPN6),ENSGALG00000008060(PRKAR2B),ENSGALG00000009241(SFRP2),	2.14117	0.00457415
GO:0007155	cell adhesion	biological_process	117	34	83	1408	632	10155	ENSGALG00000021074(MYOC),ENSGALG00000006526(PLXNB1),ENSGALG00000017334(-),ENSGALG00000001633(DUSP26),ENSGALG00000017274(CD9),ENSGALG00000008302(CIB1),ENSGALG00000004496(TNIP1),ENSGALG00000016908(PCDH9),ENSGALG00000039228(Zfp36l1),ENSGALG00000029175(EFNB2),ENSGALG00000027853(-),ENSGALG00000012429(BMP4),ENSGALG00000006409(-),ENSGALG00000038540(ZBTB16),ENSGALG00000003726(EGFLAM),ENSGALG00000004170(A…	ENSGALG00000011442(TGFBR2),ENSGALG00000005160(VMP1),ENSGALG00000015056(-),ENSGALG00000014412(CSTA),ENSGALG00000015367(NECTIN3),ENSGALG00000004960(FBN1),ENSGALG00000012456(RAC2),ENSGALG00000008656(ICOS),ENSGALG00000015382(CHRNA6),ENSGALG00000016584(EGFL6),ENSGALG00000027207(-),ENSGALG00000007145(ITGB1),ENSGALG00000005377(-),ENSGALG00000013001(CTNND2),ENSGALG00000015216(SYK),ENSGALG00000006527(CRTA…	1.3352	0.00467284
GO:0051272	positive regulation of cellular component movement	biological_process	44	17	27	1408	196	10155	ENSGALG00000002523(-),ENSGALG00000001171(Sema6B),ENSGALG00000001926(HSPB1),ENSGALG00000016271(PTP4A1),ENSGALG00000004476(SEMA3G),ENSGALG00000031255(FGF1),ENSGALG00000021442(CARMIL2),ENSGALG00000021074(MYOC),ENSGALG00000007357(BCL6),ENSGALG00000010290(VEGFA),ENSGALG00000026287(IRS2),ENSGALG00000001412(SEMA7A),ENSGALG00000008302(CIB1),ENSGALG00000012429(BMP4),ENSGALG00000001267(-),ENSGALG0000004075…	ENSGALG00000006038(TGFBR3),ENSGALG00000037077(CCR5),ENSGALG00000043603(CCL5),ENSGALG00000042321(LYN),ENSGALG00000002203(FGF-18),ENSGALG00000005209(-),ENSGALG00000016451(ROCK2),ENSGALG00000006346(CXCL14),ENSGALG00000006563(SEMA3D),ENSGALG00000029983(ANGPT1),ENSGALG00000011442(TGFBR2),ENSGALG00000014804(THBS4),ENSGALG00000000311(-),ENSGALG00000006560(SEMA3A),ENSGALG00000012755(IGF-I),ENSGALG0000001…	1.6191	0.00471907
GO:0034101	erythrocyte homeostasis	biological_process	17	6	11	1408	55	10155	ENSGALG00000011962(-),ENSGALG00000001708(MED1),ENSGALG00000039228(Zfp36l1),ENSGALG00000012429(BMP4),ENSGALG00000007357(BCL6),ENSGALG00000003282(STAT5B),	ENSGALG00000012541(MB),ENSGALG00000009807(FLVCR1),ENSGALG00000035016(ID2),ENSGALG00000010243(PRDX1),ENSGALG00000012550(HMOX1),ENSGALG00000004710(TMOD3),ENSGALG00000019553(-),ENSGALG00000002160(B2M),ENSGALG00000010745(HMGB2),ENSGALG00000015959(SMAP1),ENSGALG00000042321(LYN),	2.22927	0.00491236
GO:0044092	negative regulation of molecular function	biological_process	88	23	65	1408	455	10155	ENSGALG00000021589(RTN4RL1),ENSGALG00000008341(FURIN),ENSGALG00000001600(DVL1),ENSGALG00000001021(MYOCD),ENSGALG00000043787(DEPTOR),ENSGALG00000008302(CIB1),ENSGALG00000001633(DUSP26),ENSGALG00000010537(CDKN2C),ENSGALG00000035913(PPP1R27),ENSGALG00000001926(HSPB1),ENSGALG00000005043(ACACB),ENSGALG00000000943(WDTC1),ENSGALG00000005230(MED13),ENSGALG00000004306(SYT12),ENSGALG00000028318(CDKN1A),ENS…	ENSGALG00000025977(GADD45A),ENSGALG00000013956(MYB),ENSGALG00000007993(DCX),ENSGALG00000003742(CPAMD8),ENSGALG00000001506(-),ENSGALG00000028284(PTX3),ENSGALG00000015910(CD109),ENSGALG00000007948(LRRC4C),ENSGALG00000014412(CSTA),ENSGALG00000014561(PTPN6),ENSGALG00000006382(PTPRJ),ENSGALG00000009651(LXN),ENSGALG00000019553(-),ENSGALG00000035016(ID2),ENSGALG00000000476(LRRTM4),ENSGALG00000007768(AUR…	1.39492	0.00494596
GO:0001968	fibronectin binding	molecular_function	6	1	5	1408	10	10155	ENSGALG00000021074(MYOC),	ENSGALG00000000775(CTSS),ENSGALG00000007145(ITGB1),ENSGALG00000009626(THBS1),ENSGALG00000015193(CCDC80),ENSGALG00000037940(IGFBP3),	4.32741	0.00505824
GO:0033158	regulation of protein import into nucleus, translocation	biological_process	5	4	1	1408	7	10155	ENSGALG00000006651(OGG1),ENSGALG00000028318(CDKN1A),ENSGALG00000041129(TMEM173),ENSGALG00000001708(MED1),	ENSGALG00000012755(IGF-I),	5.15168	0.00520359
GO:0001817	regulation of cytokine production	biological_process	45	10	35	1408	203	10155	ENSGALG00000001926(HSPB1),ENSGALG00000041129(TMEM173),ENSGALG00000002138(HYAL2),ENSGALG00000007357(BCL6),ENSGALG00000014182(ADORA2B),ENSGALG00000006707(NOX1),ENSGALG00000001412(SEMA7A),ENSGALG00000003282(STAT5B),ENSGALG00000011094(PDE4B),ENSGALG00000012135(ATF4),	ENSGALG00000016720(CD2AP),ENSGALG00000007539(ANKRD2),ENSGALG00000014970(FSTL1),ENSGALG00000040621(IL18R1),ENSGALG00000042321(LYN),ENSGALG00000016590(TLR7),ENSGALG00000016400(RSAD2),ENSGALG00000029983(ANGPT1),ENSGALG00000011442(TGFBR2),ENSGALG00000011271(LUM),ENSGALG00000016785(IL1RL1),ENSGALG00000002160(B2M),ENSGALG00000002908(TRAIP),ENSGALG00000015425(LPL),ENSGALG00000015216(SYK),ENSGALG00000015…	1.5988	0.00528442
GO:0007162	negative regulation of cell adhesion	biological_process	24	5	19	1408	90	10155	ENSGALG00000012429(BMP4),ENSGALG00000004587(RC3H1),ENSGALG00000007357(BCL6),ENSGALG00000021074(MYOC),ENSGALG00000006526(PLXNB1),	ENSGALG00000013782(CDH7),ENSGALG00000005347(ADAMTS18),ENSGALG00000029983(ANGPT1),ENSGALG00000028807(AP1AR),ENSGALG00000002016(PRKCD),ENSGALG00000006703(GTPBP4),ENSGALG00000036189(angiopoietin-2B),ENSGALG00000010320(PAWR),ENSGALG00000015032(CD274),ENSGALG00000015081(ACER2),ENSGALG00000010857(Dab1),ENSGALG00000006038(TGFBR3),ENSGALG00000011982(PDE5),ENSGALG00000010961(IGF2BP3),ENSGALG00000023689(AS…	1.9233	0.00546006
GO:2000145	regulation of cell motility	biological_process	68	22	46	1408	337	10155	ENSGALG00000001171(Sema6B),ENSGALG00000001926(HSPB1),ENSGALG00000002138(HYAL2),ENSGALG00000001412(SEMA7A),ENSGALG00000026287(IRS2),ENSGALG00000007562(FGF4),ENSGALG00000012429(BMP4),ENSGALG00000040755(ANGPT4),ENSGALG00000003203(-),ENSGALG00000001264(PLXNA2),ENSGALG00000002523(-),ENSGALG00000016271(PTP4A1),ENSGALG00000031255(FGF1),ENSGALG00000004476(SEMA3G),ENSGALG00000021074(MYOC),ENSGALG000000214…	ENSGALG00000037077(CCR5),ENSGALG00000012357(CXCR4),ENSGALG00000016451(ROCK2),ENSGALG00000042321(LYN),ENSGALG00000002203(FGF-18),ENSGALG00000014804(THBS4),ENSGALG00000006563(SEMA3D),ENSGALG00000029983(ANGPT1),ENSGALG00000036189(angiopoietin-2B),ENSGALG00000000311(-),ENSGALG00000021869(PODN),ENSGALG00000006703(GTPBP4),ENSGALG00000015148(ANXA1),ENSGALG00000012755(IGF-I),ENSGALG00000005030(DOCK10),EN…	1.45531	0.00555379
GO:0009986	cell surface	cellular_component	60	11	49	1408	290	10155	ENSGALG00000009758(SLC7A11),ENSGALG00000001412(SEMA7A),ENSGALG00000006270(SCNN1G),ENSGALG00000006702(MFGE8),ENSGALG00000008359(CD93),ENSGALG00000015123(ZDHHC23),ENSGALG00000002138(HYAL2),ENSGALG00000017274(CD9),ENSGALG00000004170(ADA),ENSGALG00000021589(RTN4RL1),ENSGALG00000010357(P2RY1),	ENSGALG00000004593(SULF2),ENSGALG00000008669(CD28),ENSGALG00000009626(THBS1),ENSGALG00000009100(FSHR),ENSGALG00000005135(SERPINE2),ENSGALG00000017185(TMEM123),ENSGALG00000007511(ITGB2),ENSGALG00000004519(TRPV2),ENSGALG00000015148(ANXA1),ENSGALG00000002160(B2M),ENSGALG00000015425(LPL),ENSGALG00000026704(GPX8),ENSGALG00000015032(CD274),ENSGALG00000011663(FNDC1),ENSGALG00000015422(NRG1),ENSGALG00000…	1.49221	0.00559532
GO:2000147	positive regulation of cell motility	biological_process	43	16	27	1408	193	10155	ENSGALG00000040755(ANGPT4),ENSGALG00000003203(-),ENSGALG00000001267(-),ENSGALG00000012429(BMP4),ENSGALG00000008302(CIB1),ENSGALG00000001412(SEMA7A),ENSGALG00000010290(VEGFA),ENSGALG00000026287(IRS2),ENSGALG00000031255(FGF1),ENSGALG00000004476(SEMA3G),ENSGALG00000021442(CARMIL2),ENSGALG00000021074(MYOC),ENSGALG00000016271(PTP4A1),ENSGALG00000001926(HSPB1),ENSGALG00000001171(Sema6B),ENSGALG00000002…	ENSGALG00000028158(Fgf7),ENSGALG00000005725(CSF1R),ENSGALG00000012456(RAC2),ENSGALG00000033974(HGF),ENSGALG00000017179(PDGFD),ENSGALG00000011835(-),ENSGALG00000008141(COL4A5),ENSGALG00000009626(THBS1),ENSGALG00000006413(CEMIP),ENSGALG00000032746(Enpp2),ENSGALG00000011733(-),ENSGALG00000012755(IGF-I),ENSGALG00000028821(GLIPR2),ENSGALG00000000311(-),ENSGALG00000006560(SEMA3A),ENSGALG00000011442(TGF…	1.6069	0.00584594
GO:0016049	cell growth	biological_process	49	18	31	1408	227	10155	ENSGALG00000001021(MYOCD),ENSGALG00000002138(HYAL2),ENSGALG00000001600(DVL1),ENSGALG00000004476(SEMA3G),ENSGALG00000028318(CDKN1A),ENSGALG00000021074(MYOC),ENSGALG00000007357(BCL6),ENSGALG00000001171(Sema6B),ENSGALG00000001264(PLXNA2),ENSGALG00000008947(PAK5),ENSGALG00000006473(PLXNA4),ENSGALG00000010537(CDKN2C),ENSGALG00000027501(ANPEP),ENSGALG00000003203(-),ENSGALG00000006526(PLXNB1),ENSGALG000…	ENSGALG00000006563(SEMA3D),ENSGALG00000005701(IP6K2),ENSGALG00000011442(TGFBR2),ENSGALG00000019358(LLPH),ENSGALG00000035016(ID2),ENSGALG00000043570(SGK3),ENSGALG00000011803(EMP1),ENSGALG00000013372(IL7R),ENSGALG00000006382(PTPRJ),ENSGALG00000006560(SEMA3A),ENSGALG00000006038(TGFBR3),ENSGALG00000007993(DCX),ENSGALG00000015143(-),ENSGALG00000002763(FRZB),ENSGALG00000004727(ULK2),ENSGALG00000007145(…	1.55685	0.00584789
GO:0002764	immune response-regulating signaling pathway	biological_process	33	8	25	1408	138	10155	ENSGALG00000010789(PARS2),ENSGALG00000004587(RC3H1),ENSGALG00000002138(HYAL2),ENSGALG00000004496(TNIP1),ENSGALG00000000919(PIGR),ENSGALG00000011889(PRKCH),ENSGALG00000004170(ADA),ENSGALG00000011094(PDE4B),	ENSGALG00000027874(CHAC1),ENSGALG00000014561(PTPN6),ENSGALG00000042321(LYN),ENSGALG00000008439(-),ENSGALG00000011241(RFTN1),ENSGALG00000002113(LCP2),ENSGALG00000016400(RSAD2),ENSGALG00000015362(TRAT1),ENSGALG00000002192(PTPRC),ENSGALG00000016590(TLR7),ENSGALG00000006382(PTPRJ),ENSGALG00000005644(MYO1G),ENSGALG00000010961(IGF2BP3),ENSGALG00000012830(-),ENSGALG00000015216(SYK),ENSGALG00000008669(CD…	1.72469	0.00591792
GO:0048675	axon extension	biological_process	18	9	9	1408	61	10155	ENSGALG00000001600(DVL1),ENSGALG00000003203(-),ENSGALG00000006526(PLXNB1),ENSGALG00000021074(MYOC),ENSGALG00000004476(SEMA3G),ENSGALG00000006473(PLXNA4),ENSGALG00000001412(SEMA7A),ENSGALG00000001264(PLXNA2),ENSGALG00000001171(Sema6B),	ENSGALG00000007145(ITGB1),ENSGALG00000015422(NRG1),ENSGALG00000006560(SEMA3A),ENSGALG00000011309(PLXNC1),ENSGALG00000007993(DCX),ENSGALG00000006563(SEMA3D),ENSGALG00000001916(SLIT3),ENSGALG00000004727(ULK2),ENSGALG00000004519(TRPV2),	2.12824	0.00598391
GO:0040017	positive regulation of locomotion	biological_process	44	16	28	1408	199	10155	ENSGALG00000002523(-),ENSGALG00000001171(Sema6B),ENSGALG00000001926(HSPB1),ENSGALG00000016271(PTP4A1),ENSGALG00000021442(CARMIL2),ENSGALG00000021074(MYOC),ENSGALG00000031255(FGF1),ENSGALG00000004476(SEMA3G),ENSGALG00000010290(VEGFA),ENSGALG00000026287(IRS2),ENSGALG00000001412(SEMA7A),ENSGALG00000008302(CIB1),ENSGALG00000012429(BMP4),ENSGALG00000001267(-),ENSGALG00000040755(ANGPT4),ENSGALG00000003…	ENSGALG00000006038(TGFBR3),ENSGALG00000043603(CCL5),ENSGALG00000037077(CCR5),ENSGALG00000002203(FGF-18),ENSGALG00000042321(LYN),ENSGALG00000005209(-),ENSGALG00000016451(ROCK2),ENSGALG00000006563(SEMA3D),ENSGALG00000006346(CXCL14),ENSGALG00000029983(ANGPT1),ENSGALG00000011442(TGFBR2),ENSGALG00000014804(THBS4),ENSGALG00000000311(-),ENSGALG00000006560(SEMA3A),ENSGALG00000011733(-),ENSGALG00000012755…	1.59469	0.00602506
GO:0043065	positive regulation of apoptotic process	biological_process	47	13	34	1408	216	10155	ENSGALG00000007357(BCL6),ENSGALG00000000466(LCK),ENSGALG00000002138(HYAL2),ENSGALG00000036196(Mtch2),ENSGALG00000011391(AMN),ENSGALG00000012135(ATF4),ENSGALG00000036642(rad9),ENSGALG00000001728(NACC2),ENSGALG00000012429(BMP4),ENSGALG00000006586(PLAGL2),ENSGALG00000038540(ZBTB16),ENSGALG00000006707(NOX1),ENSGALG00000027823(-),	ENSGALG00000028005(GADD45G),ENSGALG00000033090(VDR),ENSGALG00000014698(CASP2),ENSGALG00000011099(FAP),ENSGALG00000002016(PRKCD),ENSGALG00000013548(GZMA),ENSGALG00000005701(IP6K2),ENSGALG00000010770(SCIN),ENSGALG00000031117(STK17A),ENSGALG00000004270(ALDH1A2),ENSGALG00000025977(GADD45A),ENSGALG00000002763(FRZB),ENSGALG00000003922(TOP2A),ENSGALG00000042321(LYN),ENSGALG00000043603(CCL5),ENSGALG00000…	1.56936	0.0060291
GO:0042307	positive regulation of protein import into nucleus	biological_process	13	4	9	1408	38	10155	ENSGALG00000041129(TMEM173),ENSGALG00000012429(BMP4),ENSGALG00000002138(HYAL2),ENSGALG00000001708(MED1),	ENSGALG00000007001(TLR4),ENSGALG00000040621(IL18R1),ENSGALG00000012023(DACT1),ENSGALG00000004593(SULF2),ENSGALG00000013468(TLR3),ENSGALG00000009241(SFRP2),ENSGALG00000016590(TLR7),ENSGALG00000012755(IGF-I),ENSGALG00000002016(PRKCD),	2.46739	0.00605285
GO:0050795	regulation of behavior	biological_process	29	12	17	1408	117	10155	ENSGALG00000001264(PLXNA2),ENSGALG00000001171(Sema6B),ENSGALG00000010290(VEGFA),ENSGALG00000002523(-),ENSGALG00000001926(HSPB1),ENSGALG00000029175(EFNB2),ENSGALG00000007562(FGF4),ENSGALG00000006473(PLXNA4),ENSGALG00000003203(-),ENSGALG00000031255(FGF1),ENSGALG00000004476(SEMA3G),ENSGALG00000021074(MYOC),	ENSGALG00000037077(CCR5),ENSGALG00000043603(CCL5),ENSGALG00000012357(CXCR4),ENSGALG00000011733(-),ENSGALG00000042321(LYN),ENSGALG00000002203(FGF-18),ENSGALG00000009626(THBS1),ENSGALG00000014804(THBS4),ENSGALG00000012456(RAC2),ENSGALG00000006346(CXCL14),ENSGALG00000029819(SCG2),ENSGALG00000006563(SEMA3D),ENSGALG00000015519(ROBO2),ENSGALG00000006560(SEMA3A),ENSGALG00000036189(angiopoietin-2B),ENSGA…	1.78768	0.00615397
GO:0030332	cyclin binding	molecular_function	7	3	4	1408	14	10155	ENSGALG00000006755(-),ENSGALG00000028318(CDKN1A),ENSGALG00000005779(-),	ENSGALG00000033535(RGS16),ENSGALG00000009062(CDK14),ENSGALG00000003085(CDK1),ENSGALG00000015692(POLN),	3.60618	0.00633088
GO:1900182	positive regulation of protein localization to nucleus	biological_process	16	4	12	1408	52	10155	ENSGALG00000012429(BMP4),ENSGALG00000041129(TMEM173),ENSGALG00000002138(HYAL2),ENSGALG00000001708(MED1),	ENSGALG00000012755(IGF-I),ENSGALG00000016590(TLR7),ENSGALG00000016720(CD2AP),ENSGALG00000009241(SFRP2),ENSGALG00000002016(PRKCD),ENSGALG00000012023(DACT1),ENSGALG00000036214(DJ-1),ENSGALG00000007001(TLR4),ENSGALG00000040621(IL18R1),ENSGALG00000013468(TLR3),ENSGALG00000003085(CDK1),ENSGALG00000004593(SULF2),	2.21919	0.00644479
GO:0030837	negative regulation of actin filament polymerization	biological_process	12	3	9	1408	34	10155	ENSGALG00000030247(TMOD4),ENSGALG00000021442(CARMIL2),ENSGALG00000009006(-),	ENSGALG00000026383(-),ENSGALG00000002125(TMOD1),ENSGALG00000010770(SCIN),ENSGALG00000001446(-),ENSGALG00000004710(TMOD3),ENSGALG00000013091(-),ENSGALG00000002016(PRKCD),ENSGALG00000013124(FHOD3),ENSGALG00000008805(LMOD2),	2.54554	0.00650631
GO:0060326	cell chemotaxis	biological_process	30	7	23	1408	123	10155	ENSGALG00000007562(FGF4),ENSGALG00000001926(HSPB1),ENSGALG00000010290(VEGFA),ENSGALG00000002523(-),ENSGALG00000011094(PDE4B),ENSGALG00000031255(FGF1),ENSGALG00000001058(ARHGEF16),	ENSGALG00000042321(LYN),ENSGALG00000002203(FGF-18),ENSGALG00000009626(THBS1),ENSGALG00000006352(CH25H),ENSGALG00000011733(-),ENSGALG00000014585(-),ENSGALG00000004621(PREX1),ENSGALG00000015216(SYK),ENSGALG00000015148(ANXA1),ENSGALG00000037077(CCR5),ENSGALG00000043603(CCL5),ENSGALG00000007511(ITGB2),ENSGALG00000011684(STAP1),ENSGALG00000039327(VAV3),ENSGALG00000006346(CXCL14),ENSGALG00000029819(SCG…	1.75911	0.00660848
GO:0030335	positive regulation of cell migration	biological_process	42	15	27	1408	189	10155	ENSGALG00000010290(VEGFA),ENSGALG00000026287(IRS2),ENSGALG00000001412(SEMA7A),ENSGALG00000008302(CIB1),ENSGALG00000012429(BMP4),ENSGALG00000040755(ANGPT4),ENSGALG00000003203(-),ENSGALG00000002523(-),ENSGALG00000001171(Sema6B),ENSGALG00000001926(HSPB1),ENSGALG00000016271(PTP4A1),ENSGALG00000021442(CARMIL2),ENSGALG00000021074(MYOC),ENSGALG00000031255(FGF1),ENSGALG00000004476(SEMA3G),	ENSGALG00000011733(-),ENSGALG00000012755(IGF-I),ENSGALG00000028821(GLIPR2),ENSGALG00000032746(Enpp2),ENSGALG00000006413(CEMIP),ENSGALG00000009626(THBS1),ENSGALG00000008141(COL4A5),ENSGALG00000011835(-),ENSGALG00000012456(RAC2),ENSGALG00000017179(PDGFD),ENSGALG00000033974(HGF),ENSGALG00000005725(CSF1R),ENSGALG00000028158(Fgf7),ENSGALG00000006038(TGFBR3),ENSGALG00000043603(CCL5),ENSGALG00000037077(…	1.60275	0.0066705
GO:0004601	peroxidase activity	molecular_function	11	5	6	1408	30	10155	ENSGALG00000011450(-),ENSGALG00000007022(PGPEP1L),ENSGALG00000027415(GRIN2C),ENSGALG00000004521(GPX3),ENSGALG00000001314(PTGS1),	ENSGALG00000010432(GSTZ1),ENSGALG00000027093(-),ENSGALG00000010243(PRDX1),ENSGALG00000026704(GPX8),ENSGALG00000010633(GPX7),ENSGALG00000033635(PTGS2),	2.64453	0.00689515
GO:0002262	myeloid cell homeostasis	biological_process	19	7	12	1408	67	10155	ENSGALG00000003282(STAT5B),ENSGALG00000039228(Zfp36l1),ENSGALG00000001708(MED1),ENSGALG00000007357(BCL6),ENSGALG00000011094(PDE4B),ENSGALG00000011962(-),ENSGALG00000012429(BMP4),	ENSGALG00000042321(LYN),ENSGALG00000015148(ANXA1),ENSGALG00000009807(FLVCR1),ENSGALG00000012541(MB),ENSGALG00000002160(B2M),ENSGALG00000012550(HMOX1),ENSGALG00000010243(PRDX1),ENSGALG00000015959(SMAP1),ENSGALG00000035016(ID2),ENSGALG00000010745(HMGB2),ENSGALG00000019553(-),ENSGALG00000004710(TMOD3),	2.0453	0.00707161
GO:0016337	single organismal cell-cell adhesion	biological_process	63	17	46	1408	312	10155	ENSGALG00000004170(ADA),ENSGALG00000003712(-),ENSGALG00000004587(RC3H1),ENSGALG00000004496(TNIP1),ENSGALG00000007357(BCL6),ENSGALG00000000466(LCK),ENSGALG00000015123(ZDHHC23),ENSGALG00000039228(Zfp36l1),ENSGALG00000008359(CD93),ENSGALG00000029175(EFNB2),ENSGALG00000001926(HSPB1),ENSGALG00000012429(BMP4),ENSGALG00000027501(ANPEP),ENSGALG00000006409(-),ENSGALG00000038540(ZBTB16),ENSGALG00000003282(…	ENSGALG00000013782(CDH7),ENSGALG00000005160(VMP1),ENSGALG00000016986(LCP1),ENSGALG00000011442(TGFBR2),ENSGALG00000010857(Dab1),ENSGALG00000006038(TGFBR3),ENSGALG00000015367(NECTIN3),ENSGALG00000043603(CCL5),ENSGALG00000014412(CSTA),ENSGALG00000014561(PTPN6),ENSGALG00000023689(ASS1),ENSGALG00000004621(PREX1),ENSGALG00000012456(RAC2),ENSGALG00000007145(ITGB1),ENSGALG00000016500(FKBP12.6),ENSGALG000…	1.45634	0.00738833
GO:0051270	regulation of cellular component movement	biological_process	71	23	48	1408	360	10155	ENSGALG00000040755(ANGPT4),ENSGALG00000003203(-),ENSGALG00000012429(BMP4),ENSGALG00000007562(FGF4),ENSGALG00000026287(IRS2),ENSGALG00000001412(SEMA7A),ENSGALG00000007357(BCL6),ENSGALG00000002138(HYAL2),ENSGALG00000001926(HSPB1),ENSGALG00000001171(Sema6B),ENSGALG00000006526(PLXNB1),ENSGALG00000006473(PLXNA4),ENSGALG00000001267(-),ENSGALG00000004170(ADA),ENSGALG00000008302(CIB1),ENSGALG00000010290(…	ENSGALG00000011684(STAP1),ENSGALG00000015422(NRG1),ENSGALG00000011209(EVL),ENSGALG00000007582(DPYSL3),ENSGALG00000009626(THBS1),ENSGALG00000012755(IGF-I),ENSGALG00000005030(DOCK10),ENSGALG00000015148(ANXA1),ENSGALG00000006703(GTPBP4),ENSGALG00000000311(-),ENSGALG00000036189(angiopoietin-2B),ENSGALG00000021869(PODN),ENSGALG00000006563(SEMA3D),ENSGALG00000029983(ANGPT1),ENSGALG00000014804(THBS4),EN…	1.42244	0.00751771
GO:0030334	regulation of cell migration	biological_process	65	21	44	1408	325	10155	ENSGALG00000007562(FGF4),ENSGALG00000026287(IRS2),ENSGALG00000001412(SEMA7A),ENSGALG00000003203(-),ENSGALG00000040755(ANGPT4),ENSGALG00000012429(BMP4),ENSGALG00000001926(HSPB1),ENSGALG00000001171(Sema6B),ENSGALG00000002138(HYAL2),ENSGALG00000008302(CIB1),ENSGALG00000010290(VEGFA),ENSGALG00000006526(PLXNB1),ENSGALG00000006473(PLXNA4),ENSGALG00000004170(ADA),ENSGALG00000002523(-),ENSGALG00000001264…	ENSGALG00000009626(THBS1),ENSGALG00000007582(DPYSL3),ENSGALG00000005030(DOCK10),ENSGALG00000012755(IGF-I),ENSGALG00000015148(ANXA1),ENSGALG00000011684(STAP1),ENSGALG00000015422(NRG1),ENSGALG00000011209(EVL),ENSGALG00000042321(LYN),ENSGALG00000002203(FGF-18),ENSGALG00000016451(ROCK2),ENSGALG00000012357(CXCR4),ENSGALG00000037077(CCR5),ENSGALG00000006703(GTPBP4),ENSGALG00000021869(PODN),ENSGALG00000…	1.44247	0.00791143
GO:1900180	regulation of protein localization to nucleus	biological_process	23	7	16	1408	88	10155	ENSGALG00000028318(CDKN1A),ENSGALG00000023612(LZTS2),ENSGALG00000002138(HYAL2),ENSGALG00000041129(TMEM173),ENSGALG00000012429(BMP4),ENSGALG00000006651(OGG1),ENSGALG00000001708(MED1),	ENSGALG00000007001(TLR4),ENSGALG00000036214(DJ-1),ENSGALG00000002016(PRKCD),ENSGALG00000016590(TLR7),ENSGALG00000029983(ANGPT1),ENSGALG00000013468(TLR3),ENSGALG00000010921(PKD2),ENSGALG00000004593(SULF2),ENSGALG00000003085(CDK1),ENSGALG00000040621(IL18R1),ENSGALG00000012023(DACT1),ENSGALG00000038943(RASSF5),ENSGALG00000010243(PRDX1),ENSGALG00000012755(IGF-I),ENSGALG00000016720(CD2AP),ENSGALG00000…	1.88505	0.00795907
GO:0031295	T cell costimulation	biological_process	5	1	4	1408	8	10155	ENSGALG00000029175(EFNB2),	ENSGALG00000008669(CD28),ENSGALG00000015032(CD274),ENSGALG00000016852(-),ENSGALG00000014749(EPHB6),	4.50772	0.00817305
GO:0022900	electron transport chain	biological_process	15	12	3	1408	49	10155	ENSGALG00000035334(COX3),ENSGALG00000042478(MT-ND4L),ENSGALG00000042750(ND1),ENSGALG00000036196(Mtch2),ENSGALG00000029172(-),ENSGALG00000014121(COX5A),ENSGALG00000029500(ND5),ENSGALG00000030436(MT-ND3),ENSGALG00000001184(COQ9),ENSGALG00000032079(MT-CYB),ENSGALG00000036229(MT-ND4),ENSGALG00000032456(MT-CO2),	ENSGALG00000014031(ETFRF1),ENSGALG00000037838(ND6),ENSGALG00000036214(DJ-1),	2.20786	0.00846735
GO:0050850	positive regulation of calcium-mediated signaling	biological_process	7	2	5	1408	15	10155	ENSGALG00000008302(CIB1),ENSGALG00000004170(ADA),	ENSGALG00000010921(PKD2),ENSGALG00000012755(IGF-I),ENSGALG00000015216(SYK),ENSGALG00000015362(TRAT1),ENSGALG00000015422(NRG1),	3.36577	0.00868195
GO:0030291	protein serine/threonine kinase inhibitor activity	molecular_function	7	4	3	1408	15	10155	ENSGALG00000010537(CDKN2C),ENSGALG00000008302(CIB1),ENSGALG00000028318(CDKN1A),ENSGALG00000001926(HSPB1),	ENSGALG00000008060(PRKAR2B),ENSGALG00000027036(PKIB),ENSGALG00000028203(SPRED1),	3.36577	0.00868195
GO:0050856	regulation of T cell receptor signaling pathway	biological_process	7	2	5	1408	15	10155	ENSGALG00000004587(RC3H1),ENSGALG00000004170(ADA),	ENSGALG00000015362(TRAT1),ENSGALG00000010320(PAWR),ENSGALG00000014561(PTPN6),ENSGALG00000006382(PTPRJ),ENSGALG00000010961(IGF2BP3),	3.36577	0.00868195
GO:0048872	homeostasis of number of cells	biological_process	28	12	16	1408	115	10155	ENSGALG00000004587(RC3H1),ENSGALG00000036196(Mtch2),ENSGALG00000012429(BMP4),ENSGALG00000004170(ADA),ENSGALG00000011962(-),ENSGALG00000011094(PDE4B),ENSGALG00000007357(BCL6),ENSGALG00000039228(Zfp36l1),ENSGALG00000001708(MED1),ENSGALG00000003282(STAT5B),ENSGALG00000010592(TET2),ENSGALG00000020582(SLC39A3),	ENSGALG00000010745(HMGB2),ENSGALG00000004710(TMOD3),ENSGALG00000019553(-),ENSGALG00000035016(ID2),ENSGALG00000013372(IL7R),ENSGALG00000014944(GCNT4),ENSGALG00000015959(SMAP1),ENSGALG00000002160(B2M),ENSGALG00000012550(HMOX1),ENSGALG00000010243(PRDX1),ENSGALG00000015148(ANXA1),ENSGALG00000009807(FLVCR1),ENSGALG00000012541(MB),ENSGALG00000042321(LYN),ENSGALG00000004161(CCNB2),ENSGALG00000016852(-),	1.75605	0.00869451
GO:0007169	transmembrane receptor protein tyrosine kinase signaling pathway	biological_process	62	20	42	1408	309	10155	ENSGALG00000026287(IRS2),ENSGALG00000000919(PIGR),ENSGALG00000007562(FGF4),ENSGALG00000003126(ERBB4),ENSGALG00000027501(ANPEP),ENSGALG00000030879(AR),ENSGALG00000027188(SREBF1),ENSGALG00000040755(ANGPT4),ENSGALG00000029175(EFNB2),ENSGALG00000001926(HSPB1),ENSGALG00000001943(RHBDF2),ENSGALG00000003712(-),ENSGALG00000010290(VEGFA),ENSGALG00000010592(TET2),ENSGALG00000005658(FOXO4),ENSGALG0000000495…	ENSGALG00000004444(SHCBP1),ENSGALG00000037402(CTGF),ENSGALG00000012755(IGF-I),ENSGALG00000009700(PDK4),ENSGALG00000009100(FSHR),ENSGALG00000009626(THBS1),ENSGALG00000004593(SULF2),ENSGALG00000010811(LGMN),ENSGALG00000008266(COL4A6),ENSGALG00000011684(STAP1),ENSGALG00000015422(NRG1),ENSGALG00000014786(-),ENSGALG00000042321(LYN),ENSGALG00000002203(FGF-18),ENSGALG00000005257(-),ENSGALG00000029983(AN…	1.44714	0.00884862
GO:0030097	hemopoiesis	biological_process	67	20	47	1408	339	10155	ENSGALG00000001708(MED1),ENSGALG00000008302(CIB1),ENSGALG00000010592(TET2),ENSGALG00000004170(ADA),ENSGALG00000026471(CRIP2),ENSGALG00000038540(ZBTB16),ENSGALG00000003282(STAT5B),ENSGALG00000000401(RBM15),ENSGALG00000028253(ATXN1L),ENSGALG00000012429(BMP4),ENSGALG00000027501(ANPEP),ENSGALG00000011962(-),ENSGALG00000003845(MKNK2),ENSGALG00000015123(ZDHHC23),ENSGALG00000039228(Zfp36l1),ENSGALG00000…	ENSGALG00000006323(MIM1),ENSGALG00000009241(SFRP2),ENSGALG00000003473(SFRP1),ENSGALG00000015216(SYK),ENSGALG00000012541(MB),ENSGALG00000009400(SLC8A3),ENSGALG00000028037(FOS),ENSGALG00000016022(RUNX1),ENSGALG00000014908(FST),ENSGALG00000004974(PPARG),ENSGALG00000005725(CSF1R),ENSGALG00000006973(BLNK),ENSGALG00000011492(XRCC5),ENSGALG00000015910(CD109),ENSGALG00000008400(TWSG1),ENSGALG00000014561(…	1.42545	0.00893202
GO:0008092	cytoskeletal protein binding	molecular_function	101	30	71	1408	547	10155	ENSGALG00000027853(-),ENSGALG00000037043(PIK3C2B),ENSGALG00000001692(CAMSAP1),ENSGALG00000005017(DUSP13),ENSGALG00000000625(MAPT),ENSGALG00000043103(PREP2),ENSGALG00000027592(ERN2),ENSGALG00000006651(OGG1),ENSGALG00000012024(MKL1),ENSGALG00000011813(-),ENSGALG00000027330(-),ENSGALG00000025809(-),ENSGALG00000006826(KLHL25),ENSGALG00000021074(MYOC),ENSGALG00000003137(-),ENSGALG00000030247(TMOD4),EN…	ENSGALG00000011209(EVL),ENSGALG00000014999(-),ENSGALG00000026383(-),ENSGALG00000008060(PRKAR2B),ENSGALG00000009157(-),ENSGALG00000005930(PLS3),ENSGALG00000006110(PLK1),ENSGALG00000013091(-),ENSGALG00000014201(PARVB),ENSGALG00000010770(SCIN),ENSGALG00000004195(-),ENSGALG00000006036(-),ENSGALG00000016937(DIAPH3),ENSGALG00000034742(LIMA1),ENSGALG00000012357(CXCR4),ENSGALG00000002103(TPPP3),ENSGALG00…	1.33172	0.00895938
GO:0050919	negative chemotaxis	biological_process	10	5	5	1408	27	10155	ENSGALG00000006473(PLXNA4),ENSGALG00000003203(-),ENSGALG00000021074(MYOC),ENSGALG00000001171(Sema6B),ENSGALG00000004476(SEMA3G),	ENSGALG00000006563(SEMA3D),ENSGALG00000001916(SLIT3),ENSGALG00000015519(ROBO2),ENSGALG00000006560(SEMA3A),ENSGALG00000015422(NRG1),	2.67124	0.00899033
GO:0042108	positive regulation of cytokine biosynthetic process	biological_process	10	2	8	1408	27	10155	ENSGALG00000003282(STAT5B),ENSGALG00000001926(HSPB1),	ENSGALG00000016590(TLR7),ENSGALG00000007001(TLR4),ENSGALG00000027093(-),ENSGALG00000009626(THBS1),ENSGALG00000008669(CD28),ENSGALG00000015216(SYK),ENSGALG00000013468(TLR3),ENSGALG00000012830(-),	2.67124	0.00899033
GO:0030971	receptor tyrosine kinase binding	molecular_function	10	5	5	1408	27	10155	ENSGALG00000007364(TOB1),ENSGALG00000001058(ARHGEF16),ENSGALG00000002138(HYAL2),ENSGALG00000040755(ANGPT4),ENSGALG00000021074(MYOC),	ENSGALG00000011684(STAP1),ENSGALG00000029983(ANGPT1),ENSGALG00000006973(BLNK),ENSGALG00000036189(angiopoietin-2B),ENSGALG00000005011(-),	2.67124	0.00899033
GO:0030835	negative regulation of actin filament depolymerization	biological_process	10	3	7	1408	27	10155	ENSGALG00000021442(CARMIL2),ENSGALG00000009006(-),ENSGALG00000030247(TMOD4),	ENSGALG00000008805(LMOD2),ENSGALG00000013091(-),ENSGALG00000002125(TMOD1),ENSGALG00000034742(LIMA1),ENSGALG00000004710(TMOD3),ENSGALG00000010770(SCIN),ENSGALG00000001446(-),	2.67124	0.00899033
GO:0071526	semaphorin-plexin signaling pathway	biological_process	10	7	3	1408	27	10155	ENSGALG00000006473(PLXNA4),ENSGALG00000006526(PLXNB1),ENSGALG00000003203(-),ENSGALG00000001264(PLXNA2),ENSGALG00000021074(MYOC),ENSGALG00000001171(Sema6B),ENSGALG00000004476(SEMA3G),	ENSGALG00000006563(SEMA3D),ENSGALG00000006560(SEMA3A),ENSGALG00000011309(PLXNC1),	2.67124	0.00899033
GO:1990138	neuron projection extension	biological_process	21	10	11	1408	79	10155	ENSGALG00000001171(Sema6B),ENSGALG00000001412(SEMA7A),ENSGALG00000001264(PLXNA2),ENSGALG00000006424(-),ENSGALG00000006473(PLXNA4),ENSGALG00000021074(MYOC),ENSGALG00000004476(SEMA3G),ENSGALG00000003203(-),ENSGALG00000006526(PLXNB1),ENSGALG00000001600(DVL1),	ENSGALG00000004519(TRPV2),ENSGALG00000001916(SLIT3),ENSGALG00000007993(DCX),ENSGALG00000007768(AURKA),ENSGALG00000019358(LLPH),ENSGALG00000004727(ULK2),ENSGALG00000006563(SEMA3D),ENSGALG00000011309(PLXNC1),ENSGALG00000015422(NRG1),ENSGALG00000006560(SEMA3A),ENSGALG00000007145(ITGB1),	1.91721	0.00922703
GO:0045600	positive regulation of fat cell differentiation	biological_process	9	3	6	1408	23	10155	ENSGALG00000039228(Zfp36l1),ENSGALG00000028253(ATXN1L),ENSGALG00000038540(ZBTB16),	ENSGALG00000009241(SFRP2),ENSGALG00000028354(METRNL),ENSGALG00000002763(FRZB),ENSGALG00000003473(SFRP1),ENSGALG00000035016(ID2),ENSGALG00000033635(PTGS2),	2.82223	0.00926719
GO:0051693	actin filament capping	biological_process	9	3	6	1408	23	10155	ENSGALG00000030247(TMOD4),ENSGALG00000009006(-),ENSGALG00000021442(CARMIL2),	ENSGALG00000001446(-),ENSGALG00000010770(SCIN),ENSGALG00000004710(TMOD3),ENSGALG00000013091(-),ENSGALG00000002125(TMOD1),ENSGALG00000008805(LMOD2),	2.82223	0.00926719
GO:1903706	regulation of hemopoiesis	biological_process	31	12	19	1408	132	10155	ENSGALG00000012429(BMP4),ENSGALG00000004170(ADA),ENSGALG00000001708(MED1),ENSGALG00000038540(ZBTB16),ENSGALG00000003282(STAT5B),ENSGALG00000008302(CIB1),ENSGALG00000000401(RBM15),ENSGALG00000028253(ATXN1L),ENSGALG00000004587(RC3H1),ENSGALG00000006062(ZBTB46),ENSGALG00000007357(BCL6),ENSGALG00000039228(Zfp36l1),	ENSGALG00000010745(HMGB2),ENSGALG00000016022(RUNX1),ENSGALG00000002160(B2M),ENSGALG00000003473(SFRP1),ENSGALG00000015148(ANXA1),ENSGALG00000015216(SYK),ENSGALG00000009100(FSHR),ENSGALG00000028037(FOS),ENSGALG00000008669(CD28),ENSGALG00000010770(SCIN),ENSGALG00000035016(ID2),ENSGALG00000011442(TGFBR2),ENSGALG00000008298(LRRC17),ENSGALG00000013372(IL7R),ENSGALG00000015959(SMAP1),ENSGALG00000014561(…	1.69381	0.00942239
GO:0050871	positive regulation of B cell activation	biological_process	14	6	8	1408	45	10155	ENSGALG00000002138(HYAL2),ENSGALG00000004170(ADA),ENSGALG00000026287(IRS2),ENSGALG00000007357(BCL6),ENSGALG00000028318(CDKN1A),ENSGALG00000003282(STAT5B),	ENSGALG00000015216(SYK),ENSGALG00000027874(CHAC1),ENSGALG00000003294(ATAD5),ENSGALG00000039327(VAV3),ENSGALG00000016852(-),ENSGALG00000011663(FNDC1),ENSGALG00000008669(CD28),ENSGALG00000007001(TLR4),	2.24384	0.00944719
GO:0005746	mitochondrial respiratory chain	cellular_component	14	13	1	1408	45	10155	ENSGALG00000042750(ND1),ENSGALG00000009703(NDUFS7),ENSGALG00000043768(MT-ND2),ENSGALG00000042478(MT-ND4L),ENSGALG00000014121(COX5A),ENSGALG00000025809(-),ENSGALG00000032142(MT-CO1),ENSGALG00000029500(ND5),ENSGALG00000030436(MT-ND3),ENSGALG00000032079(MT-CYB),ENSGALG00000002033(NDUFB6),ENSGALG00000042809(NDUFV1),ENSGALG00000021692(-),	ENSGALG00000015906(COX7A2),	2.24384	0.00944719
GO:0015629	actin cytoskeleton	cellular_component	53	18	35	1408	257	10155	ENSGALG00000028949(CORO6),ENSGALG00000015966(-),ENSGALG00000002790(ABLIM3),ENSGALG00000043103(PREP2),ENSGALG00000027592(ERN2),ENSGALG00000002198(FHOD1),ENSGALG00000016797(FHL2),ENSGALG00000003741(MYO18A),ENSGALG00000028155(-),ENSGALG00000011813(-),ENSGALG00000004798(MPRIP),ENSGALG00000027330(-),ENSGALG00000028612(-),ENSGALG00000014408(LLGL1),ENSGALG00000004900(RFLNB),ENSGALG00000030247(TMOD4),ENS…	ENSGALG00000003820(ARPC3),ENSGALG00000003792(FYB),ENSGALG00000005930(PLS3),ENSGALG00000010921(PKD2),ENSGALG00000010320(PAWR),ENSGALG00000004334(MYLK3),ENSGALG00000026383(-),ENSGALG00000034742(LIMA1),ENSGALG00000005517(KIF9),ENSGALG00000014995(PGM5),ENSGALG00000005809(SEPT2),ENSGALG00000004342(ORC6),ENSGALG00000011991(MYOZ2),ENSGALG00000008805(LMOD2),ENSGALG00000014854(-),ENSGALG00000012456(RAC2),…	1.48737	0.00949475
GO:0005581	collagen trimer	cellular_component	12	0	12	1408	36	10155	-	ENSGALG00000008141(COL4A5),ENSGALG00000014910(COLEC12),ENSGALG00000015253(COL8A1),ENSGALG00000033144(COLEC10),ENSGALG00000008266(COL4A6),ENSGALG00000014515(C1QTNF7),ENSGALG00000011271(LUM),ENSGALG00000006758(C1QTNF5),ENSGALG00000027232(C1QTNF2),ENSGALG00000027887(-),ENSGALG00000005253(C1QTNF8),ENSGALG00000004771(C1QB),	2.40412	0.00962541
GO:0030218	erythrocyte differentiation	biological_process	15	6	9	1408	50	10155	ENSGALG00000039228(Zfp36l1),ENSGALG00000001708(MED1),ENSGALG00000011962(-),ENSGALG00000012429(BMP4),ENSGALG00000007357(BCL6),ENSGALG00000003282(STAT5B),	ENSGALG00000035016(ID2),ENSGALG00000009807(FLVCR1),ENSGALG00000012541(MB),ENSGALG00000002160(B2M),ENSGALG00000010745(HMGB2),ENSGALG00000004710(TMOD3),ENSGALG00000019553(-),ENSGALG00000015959(SMAP1),ENSGALG00000042321(LYN),	2.16371	0.0099355
GO:0045861	negative regulation of proteolysis	biological_process	37	5	32	1408	166	10155	ENSGALG00000017658(-),ENSGALG00000008341(FURIN),ENSGALG00000017715(TINAGL1),ENSGALG00000006824(USP19),ENSGALG00000012024(MKL1),	ENSGALG00000008233(BUB1),ENSGALG00000007839(NCAM1),ENSGALG00000019553(-),ENSGALG00000003695(MINPP1),ENSGALG00000001250(APLP2),ENSGALG00000009651(LXN),ENSGALG00000014412(CSTA),ENSGALG00000017040(-),ENSGALG00000003742(CPAMD8),ENSGALG00000007993(DCX),ENSGALG00000001506(-),ENSGALG00000015910(CD109),ENSGALG00000027874(CHAC1),ENSGALG00000008671(ST8SIA6),ENSGALG00000014801(NDC80),ENSGALG00000033974(HGF)…	1.60757	0.0101265
GO:1902042	negative regulation of extrinsic apoptotic signaling pathway via death domain receptors	biological_process	6	1	5	1408	12	10155	ENSGALG00000011436(TMBIM1),	ENSGALG00000012550(HMOX1),ENSGALG00000033974(HGF),ENSGALG00000036214(DJ-1),ENSGALG00000010745(HMGB2),ENSGALG00000009241(SFRP2),	3.60618	0.0105162
GO:0045577	regulation of B cell differentiation	biological_process	6	2	4	1408	12	10155	ENSGALG00000039228(Zfp36l1),ENSGALG00000003282(STAT5B),	ENSGALG00000003473(SFRP1),ENSGALG00000035016(ID2),ENSGALG00000014561(PTPN6),ENSGALG00000015216(SYK),	3.60618	0.0105162
GO:0030036	actin cytoskeleton organization	biological_process	67	21	46	1408	342	10155	ENSGALG00000002198(FHOD1),ENSGALG00000012024(MKL1),ENSGALG00000028949(CORO6),ENSGALG00000002790(ABLIM3),ENSGALG00000009006(-),ENSGALG00000003741(MYO18A),ENSGALG00000008714(ABI2),ENSGALG00000011813(-),ENSGALG00000007357(BCL6),ENSGALG00000027330(-),ENSGALG00000005359(-),ENSGALG00000004997(FLII),ENSGALG00000014408(LLGL1),ENSGALG00000021572(SSH2),ENSGALG00000017389(SIX4),ENSGALG00000006826(KLHL25),EN…	ENSGALG00000005930(PLS3),ENSGALG00000007582(DPYSL3),ENSGALG00000008060(PRKAR2B),ENSGALG00000015148(ANXA1),ENSGALG00000003820(ARPC3),ENSGALG00000037402(CTGF),ENSGALG00000004334(MYLK3),ENSGALG00000011684(STAP1),ENSGALG00000026383(-),ENSGALG00000011209(EVL),ENSGALG00000016451(ROCK2),ENSGALG00000016602(-),ENSGALG00000010595(GPR65),ENSGALG00000016937(DIAPH3),ENSGALG00000012577(FRMD3),ENSGALG0000000208…	1.41295	0.01061
GO:0048588	developmental cell growth	biological_process	25	10	15	1408	101	10155	ENSGALG00000001171(Sema6B),ENSGALG00000006424(-),ENSGALG00000001264(PLXNA2),ENSGALG00000001412(SEMA7A),ENSGALG00000021074(MYOC),ENSGALG00000004476(SEMA3G),ENSGALG00000006526(PLXNB1),ENSGALG00000003203(-),ENSGALG00000001600(DVL1),ENSGALG00000006473(PLXNA4),	ENSGALG00000007768(AURKA),ENSGALG00000015143(-),ENSGALG00000004519(TRPV2),ENSGALG00000001916(SLIT3),ENSGALG00000012755(IGF-I),ENSGALG00000007993(DCX),ENSGALG00000011309(PLXNC1),ENSGALG00000006560(SEMA3A),ENSGALG00000015422(NRG1),ENSGALG00000007145(ITGB1),ENSGALG00000019358(LLPH),ENSGALG00000011442(TGFBR2),ENSGALG00000004727(ULK2),ENSGALG00000035016(ID2),ENSGALG00000006563(SEMA3D),	1.78524	0.0106603
GO:0034109	homotypic cell-cell adhesion	biological_process	30	10	20	1408	128	10155	ENSGALG00000001926(HSPB1),ENSGALG00000029175(EFNB2),ENSGALG00000004587(RC3H1),ENSGALG00000007357(BCL6),ENSGALG00000000466(LCK),ENSGALG00000038540(ZBTB16),ENSGALG00000009758(SLC7A11),ENSGALG00000003282(STAT5B),ENSGALG00000004170(ADA),ENSGALG00000012429(BMP4),	ENSGALG00000043603(CCL5),ENSGALG00000014561(PTPN6),ENSGALG00000011982(PDE5),ENSGALG00000042321(LYN),ENSGALG00000011442(TGFBR2),ENSGALG00000002016(PRKCD),ENSGALG00000014749(EPHB6),ENSGALG00000013372(IL7R),ENSGALG00000015216(SYK),ENSGALG00000015148(ANXA1),ENSGALG00000012755(IGF-I),ENSGALG00000010961(IGF2BP3),ENSGALG00000008669(CD28),ENSGALG00000016852(-),ENSGALG00000015142(DSG2),ENSGALG00000005135(…	1.6904	0.0108078
GO:0016477	cell migration	biological_process	104	36	68	1408	570	10155	ENSGALG00000010290(VEGFA),ENSGALG00000006473(PLXNA4),ENSGALG00000004170(ADA),ENSGALG00000011094(PDE4B),ENSGALG00000023303(SIX2),ENSGALG00000016271(PTP4A1),ENSGALG00000021442(CARMIL2),ENSGALG00000001412(SEMA7A),ENSGALG00000040755(ANGPT4),ENSGALG00000003203(-),ENSGALG00000001926(HSPB1),ENSGALG00000003741(MYO18A),ENSGALG00000012290(SOX10),ENSGALG00000002232(-),ENSGALG00000008302(CIB1),ENSGALG0000000…	ENSGALG00000002525(RASGEF1A),ENSGALG00000009241(SFRP2),ENSGALG00000006413(CEMIP),ENSGALG00000032746(Enpp2),ENSGALG00000003473(SFRP1),ENSGALG00000008141(COL4A5),ENSGALG00000002786(PSTPIP1),ENSGALG00000011835(-),ENSGALG00000017179(PDGFD),ENSGALG00000005725(CSF1R),ENSGALG00000028158(Fgf7),ENSGALG00000029811(BMPER),ENSGALG00000006352(CH25H),ENSGALG00000006038(TGFBR3),ENSGALG00000007993(DCX),ENSGALG00…	1.31594	0.0108373
GO:0034097	response to cytokine	biological_process	57	14	43	1408	283	10155	ENSGALG00000004587(RC3H1),ENSGALG00000002138(HYAL2),ENSGALG00000004306(SYT12),ENSGALG00000039228(Zfp36l1),ENSGALG00000027501(ANPEP),ENSGALG00000011962(-),ENSGALG00000003282(STAT5B),ENSGALG00000041129(TMEM173),ENSGALG00000014855(-),ENSGALG00000012200(GCH1),ENSGALG00000021589(RTN4RL1),ENSGALG00000029000(HYAL3),ENSGALG00000001708(MED1),ENSGALG00000008302(CIB1),	ENSGALG00000029983(ANGPT1),ENSGALG00000004231(IFNLR1),ENSGALG00000015209(NFIL3),ENSGALG00000007171(CIITA),ENSGALG00000007651(STAT1),ENSGALG00000013372(IL7R),ENSGALG00000016785(IL1RL1),ENSGALG00000021869(PODN),ENSGALG00000012357(CXCR4),ENSGALG00000037077(CCR5),ENSGALG00000043044(-),ENSGALG00000004420(SDK1),ENSGALG00000040621(IL18R1),ENSGALG00000009497(AVPR2),ENSGALG00000012480(-),ENSGALG0000002788…	1.45267	0.0111024
GO:0042775	mitochondrial ATP synthesis coupled electron transport	biological_process	10	9	1	1408	28	10155	ENSGALG00000035334(COX3),ENSGALG00000030436(MT-ND3),ENSGALG00000042750(ND1),ENSGALG00000001184(COQ9),ENSGALG00000036196(Mtch2),ENSGALG00000032079(MT-CYB),ENSGALG00000036229(MT-ND4),ENSGALG00000029172(-),ENSGALG00000014121(COX5A),	ENSGALG00000036214(DJ-1),	2.57584	0.0111658
GO:0005578	proteinaceous extracellular matrix	cellular_component	41	6	35	1408	190	10155	ENSGALG00000033683(PHOSPHO1),ENSGALG00000031255(FGF1),ENSGALG00000021074(MYOC),ENSGALG00000003726(EGFLAM),ENSGALG00000024298(ADAMTSL5),ENSGALG00000007508(HPSE2),	ENSGALG00000005180(-),ENSGALG00000006038(TGFBR3),ENSGALG00000003295(-),ENSGALG00000015795(ADAMTS5),ENSGALG00000000151(ADAMTS19),ENSGALG00000014686(FBN2),ENSGALG00000009572(ADAMTS20),ENSGALG00000010316(FRAS1),ENSGALG00000015193(CCDC80),ENSGALG00000004960(FBN1),ENSGALG00000011271(LUM),ENSGALG00000026836(-),ENSGALG00000014804(THBS4),ENSGALG00000002955(ADAMTSL2),ENSGALG00000017046(POSTN),ENSGALG00000…	1.55635	0.0112888
GO:0050852	T cell receptor signaling pathway	biological_process	12	3	9	1408	37	10155	ENSGALG00000004170(ADA),ENSGALG00000004587(RC3H1),ENSGALG00000011094(PDE4B),	ENSGALG00000014561(PTPN6),ENSGALG00000011241(RFTN1),ENSGALG00000015362(TRAT1),ENSGALG00000002113(LCP2),ENSGALG00000002192(PTPRC),ENSGALG00000010961(IGF2BP3),ENSGALG00000010320(PAWR),ENSGALG00000008669(CD28),ENSGALG00000006382(PTPRJ),	2.33914	0.0115821
GO:0045619	regulation of lymphocyte differentiation	biological_process	15	7	8	1408	51	10155	ENSGALG00000039228(Zfp36l1),ENSGALG00000004170(ADA),ENSGALG00000038540(ZBTB16),ENSGALG00000012429(BMP4),ENSGALG00000004587(RC3H1),ENSGALG00000007357(BCL6),ENSGALG00000003282(STAT5B),	ENSGALG00000003473(SFRP1),ENSGALG00000035016(ID2),ENSGALG00000014561(PTPN6),ENSGALG00000015216(SYK),ENSGALG00000015148(ANXA1),ENSGALG00000011442(TGFBR2),ENSGALG00000008669(CD28),ENSGALG00000013372(IL7R),	2.12128	0.0116041
GO:0001503	ossification	biological_process	39	17	22	1408	179	10155	ENSGALG00000014408(LLGL1),ENSGALG00000038540(ZBTB16),ENSGALG00000001412(SEMA7A),ENSGALG00000006526(PLXNB1),ENSGALG00000023303(SIX2),ENSGALG00000013874(PEX7),ENSGALG00000004900(RFLNB),ENSGALG00000012429(BMP4),ENSGALG00000007364(TOB1),ENSGALG00000018942(NRGN),ENSGALG00000006702(MFGE8),ENSGALG00000033683(PHOSPHO1),ENSGALG00000012964(ANKH),ENSGALG00000016797(FHL2),ENSGALG00000003137(-),ENSGALG0000002…	ENSGALG00000004722(ASPN),ENSGALG00000003770(ANXA2),ENSGALG00000015624(VCAN),ENSGALG00000037402(CTGF),ENSGALG00000037940(IGFBP3),ENSGALG00000012755(IGF-I),ENSGALG00000009241(SFRP2),ENSGALG00000008544(SLC8A1),ENSGALG00000005377(-),ENSGALG00000011740(MGP),ENSGALG00000003473(SFRP1),ENSGALG00000011835(-),ENSGALG00000016022(RUNX1),ENSGALG00000002203(FGF-18),ENSGALG00000016196(-),ENSGALG00000010926(-),E…	1.57141	0.0116318
GO:0071158	positive regulation of cell cycle arrest	biological_process	7	2	5	1408	16	10155	ENSGALG00000028318(CDKN1A),ENSGALG00000005658(FOXO4),	ENSGALG00000010921(PKD2),ENSGALG00000011099(FAP),ENSGALG00000035016(ID2),ENSGALG00000002781(-),ENSGALG00000014698(CASP2),	3.15541	0.0116501
GO:0040011	locomotion	biological_process	127	44	83	1408	717	10155	ENSGALG00000006707(NOX1),ENSGALG00000026287(IRS2),ENSGALG00000007562(FGF4),ENSGALG00000012024(MKL1),ENSGALG00000011962(-),ENSGALG00000013874(PEX7),ENSGALG00000012429(BMP4),ENSGALG00000006409(-),ENSGALG00000001171(Sema6B),ENSGALG00000029175(EFNB2),ENSGALG00000002138(HYAL2),ENSGALG00000036196(Mtch2),ENSGALG00000020561(-),ENSGALG00000008302(CIB1),ENSGALG00000001267(-),ENSGALG00000001058(ARHGEF16),EN…	ENSGALG00000015148(ANXA1),ENSGALG00000007511(ITGB2),ENSGALG00000043480(GPM6A),ENSGALG00000009626(THBS1),ENSGALG00000011209(EVL),ENSGALG00000010745(HMGB2),ENSGALG00000037077(CCR5),ENSGALG00000012357(CXCR4),ENSGALG00000002080(DOCK2),ENSGALG00000016451(ROCK2),ENSGALG00000020788(-),ENSGALG00000002203(FGF-18),ENSGALG00000042321(LYN),ENSGALG00000014804(THBS4),ENSGALG00000002016(PRKCD),ENSGALG0000002998…	1.2775	0.0117182
GO:0030261	chromosome condensation	biological_process	8	0	8	1408	20	10155	-	ENSGALG00000014425(NCAPG),ENSGALG00000012541(MB),ENSGALG00000008584(NUSAP1),ENSGALG00000016332(MCPH1),ENSGALG00000019553(-),ENSGALG00000009553(SMC4),ENSGALG00000015691(SMC2),ENSGALG00000003922(TOP2A),	2.88494	0.0119496
GO:0002573	myeloid leukocyte differentiation	biological_process	20	4	16	1408	76	10155	ENSGALG00000006062(ZBTB46),ENSGALG00000012429(BMP4),ENSGALG00000001708(MED1),ENSGALG00000039228(Zfp36l1),	ENSGALG00000008298(LRRC17),ENSGALG00000004974(PPARG),ENSGALG00000005725(CSF1R),ENSGALG00000016022(RUNX1),ENSGALG00000008346(-),ENSGALG00000011442(TGFBR2),ENSGALG00000035016(ID2),ENSGALG00000004960(FBN1),ENSGALG00000028466(-),ENSGALG00000009100(FSHR),ENSGALG00000042321(LYN),ENSGALG00000028037(FOS),ENSGALG00000006323(MIM1),ENSGALG00000015910(CD109),ENSGALG00000003473(SFRP1),ENSGALG00000012830(-),	1.89799	0.0119557
GO:0043931	ossification involved in bone maturation	biological_process	5	4	1	1408	9	10155	ENSGALG00000033683(PHOSPHO1),ENSGALG00000004900(RFLNB),ENSGALG00000003137(-),ENSGALG00000006526(PLXNB1),	ENSGALG00000012755(IGF-I),	4.00687	0.0122297
GO:0060026	convergent extension	biological_process	5	1	4	1408	9	10155	ENSGALG00000001600(DVL1),	ENSGALG00000009241(SFRP2),ENSGALG00000003473(SFRP1),ENSGALG00000002763(FRZB),ENSGALG00000003767(NKD1),	4.00687	0.0122297
GO:1902287	semaphorin-plexin signaling pathway involved in axon guidance	biological_process	5	3	2	1408	9	10155	ENSGALG00000006473(PLXNA4),ENSGALG00000006526(PLXNB1),ENSGALG00000001264(PLXNA2),	ENSGALG00000011309(PLXNC1),ENSGALG00000006560(SEMA3A),	4.00687	0.0122297
GO:1902285	semaphorin-plexin signaling pathway involved in neuron projection guidance	biological_process	5	3	2	1408	9	10155	ENSGALG00000006473(PLXNA4),ENSGALG00000006526(PLXNB1),ENSGALG00000001264(PLXNA2),	ENSGALG00000011309(PLXNC1),ENSGALG00000006560(SEMA3A),	4.00687	0.0122297
GO:0050431	transforming growth factor beta binding	molecular_function	5	1	4	1408	9	10155	ENSGALG00000002138(HYAL2),	ENSGALG00000015910(CD109),ENSGALG00000011442(TGFBR2),ENSGALG00000010448(LTBP1),ENSGALG00000006038(TGFBR3),	4.00687	0.0122297
GO:0002520	immune system development	biological_process	73	22	51	1408	382	10155	ENSGALG00000015123(ZDHHC23),ENSGALG00000039228(Zfp36l1),ENSGALG00000006062(ZBTB46),ENSGALG00000007357(BCL6),ENSGALG00000000466(LCK),ENSGALG00000004587(RC3H1),ENSGALG00000002138(HYAL2),ENSGALG00000003282(STAT5B),ENSGALG00000028253(ATXN1L),ENSGALG00000000401(RBM15),ENSGALG00000038540(ZBTB16),ENSGALG00000003845(MKNK2),ENSGALG00000012429(BMP4),ENSGALG00000011962(-),ENSGALG00000027501(ANPEP),ENSGALG00…	ENSGALG00000040621(IL18R1),ENSGALG00000028466(-),ENSGALG00000042321(LYN),ENSGALG00000002080(DOCK2),ENSGALG00000009807(FLVCR1),ENSGALG00000013372(IL7R),ENSGALG00000002358(CDO1),ENSGALG00000008298(LRRC17),ENSGALG00000014267(RBM47),ENSGALG00000015959(SMAP1),ENSGALG00000003169(CBFB),ENSGALG00000008346(-),ENSGALG00000029983(ANGPT1),ENSGALG00000010770(SCIN),ENSGALG00000016400(RSAD2),ENSGALG00000015854(…	1.37828	0.0129302
GO:0022625	cytosolic large ribosomal subunit	cellular_component	14	0	14	1408	47	10155	-	ENSGALG00000027035(RPL21),ENSGALG00000043379(RPL14),ENSGALG00000016775(RPL31),ENSGALG00000003966(RPL23A),ENSGALG00000009312(RPL22L1),ENSGALG00000005922(RPL5),ENSGALG00000002837(RPL27),ENSGALG00000011472(RPL37A),ENSGALG00000012160(KIF18A),ENSGALG00000014833(RPL37),ENSGALG00000004818(RPL6),ENSGALG00000001465(RPL38),ENSGALG00000000150(RPL9),ENSGALG00000004952(-),	2.14836	0.0130748
GO:0030730	sequestering of triglyceride	biological_process	4	0	4	1408	6	10155	-	ENSGALG00000034500(CIDEA),ENSGALG00000015425(LPL),ENSGALG00000014569(PNPLA2),ENSGALG00000004974(PPARG),	4.80824	0.0130907
GO:0010755	regulation of plasminogen activation	biological_process	4	0	4	1408	6	10155	-	ENSGALG00000009626(THBS1),ENSGALG00000005135(SERPINE2),ENSGALG00000011835(-),ENSGALG00000003770(ANXA2),	4.80824	0.0130907
GO:0035630	bone mineralization involved in bone maturation	biological_process	4	3	1	1408	6	10155	ENSGALG00000003137(-),ENSGALG00000004900(RFLNB),ENSGALG00000033683(PHOSPHO1),	ENSGALG00000012755(IGF-I),	4.80824	0.0130907
GO:0051014	actin filament severing	biological_process	4	2	2	1408	6	10155	ENSGALG00000009006(-),ENSGALG00000004997(FLII),	ENSGALG00000001446(-),ENSGALG00000010770(SCIN),	4.80824	0.0130907
GO:0045822	negative regulation of heart contraction	biological_process	4	1	3	1408	6	10155	ENSGALG00000042741(ADRBK1),	ENSGALG00000011982(PDE5),ENSGALG00000027583(PLN),ENSGALG00000016500(FKBP12.6),	4.80824	0.0130907
GO:0001527	microfibril	cellular_component	4	0	4	1408	6	10155	-	ENSGALG00000028295(MFAP1),ENSGALG00000004087(THSD4),ENSGALG00000004960(FBN1),ENSGALG00000010448(LTBP1),	4.80824	0.0130907
GO:0008137	NADH dehydrogenase (ubiquinone) activity	molecular_function	10	9	1	1408	29	10155	ENSGALG00000036229(MT-ND4),ENSGALG00000029172(-),ENSGALG00000042809(NDUFV1),ENSGALG00000042750(ND1),ENSGALG00000009703(NDUFS7),ENSGALG00000043768(MT-ND2),ENSGALG00000029500(ND5),ENSGALG00000030436(MT-ND3),ENSGALG00000042478(MT-ND4L),	ENSGALG00000037838(ND6),	2.48702	0.0137353
GO:0044344	cellular response to fibroblast growth factor stimulus	biological_process	16	5	11	1408	57	10155	ENSGALG00000010592(TET2),ENSGALG00000007562(FGF4),ENSGALG00000031255(FGF1),ENSGALG00000002138(HYAL2),ENSGALG00000039228(Zfp36l1),	ENSGALG00000002203(FGF-18),ENSGALG00000009626(THBS1),ENSGALG00000009495(FGFR2),ENSGALG00000028158(Fgf7),ENSGALG00000004593(SULF2),ENSGALG00000037402(CTGF),ENSGALG00000033144(COLEC10),ENSGALG00000011835(-),ENSGALG00000004444(SHCBP1),ENSGALG00000043603(CCL5),ENSGALG00000003473(SFRP1),	2.02452	0.0137354
GO:0050793	regulation of developmental process	biological_process	174	59	115	1408	1024	10155	ENSGALG00000005005(MIEF2),ENSGALG00000017389(SIX4),ENSGALG00000005658(FOXO4),ENSGALG00000002888(CASZ1),ENSGALG00000030031(TTPA),ENSGALG00000021074(MYOC),ENSGALG00000031255(FGF1),ENSGALG00000000401(RBM15),ENSGALG00000008625(ANAPC2),ENSGALG00000001692(CAMSAP1),ENSGALG00000006424(-),ENSGALG00000006824(USP19),ENSGALG00000005768(ETV5),ENSGALG00000001171(Sema6B),ENSGALG00000011391(AMN),ENSGALG000000060…	ENSGALG00000041204(IGF2BP1),ENSGALG00000003770(ANXA2),ENSGALG00000033144(COLEC10),ENSGALG00000028821(GLIPR2),ENSGALG00000011116(VRK1),ENSGALG00000005707(IFT20),ENSGALG00000011492(XRCC5),ENSGALG00000016022(RUNX1),ENSGALG00000028354(METRNL),ENSGALG00000033974(HGF),ENSGALG00000007007(-),ENSGALG00000009572(ADAMTS20),ENSGALG00000015056(-),ENSGALG00000000284(HOXB4),ENSGALG00000011404(-),ENSGALG00000004…	1.22554	0.0137948
GO:0042306	regulation of protein import into nucleus	biological_process	18	6	12	1408	67	10155	ENSGALG00000006651(OGG1),ENSGALG00000001708(MED1),ENSGALG00000028318(CDKN1A),ENSGALG00000012429(BMP4),ENSGALG00000041129(TMEM173),ENSGALG00000002138(HYAL2),	ENSGALG00000012023(DACT1),ENSGALG00000040621(IL18R1),ENSGALG00000004593(SULF2),ENSGALG00000013468(TLR3),ENSGALG00000010921(PKD2),ENSGALG00000009241(SFRP2),ENSGALG00000012755(IGF-I),ENSGALG00000010243(PRDX1),ENSGALG00000007001(TLR4),ENSGALG00000029983(ANGPT1),ENSGALG00000016590(TLR7),ENSGALG00000002016(PRKCD),	1.93765	0.0138144
GO:0071621	granulocyte chemotaxis	biological_process	12	1	11	1408	38	10155	ENSGALG00000011094(PDE4B),	ENSGALG00000015148(ANXA1),ENSGALG00000015216(SYK),ENSGALG00000004621(PREX1),ENSGALG00000012456(RAC2),ENSGALG00000014804(THBS4),ENSGALG00000007511(ITGB2),ENSGALG00000043603(CCL5),ENSGALG00000016022(RUNX1),ENSGALG00000014585(-),ENSGALG00000029819(SCG2),ENSGALG00000039327(VAV3),	2.27759	0.0138432
GO:0032272	negative regulation of protein polymerization	biological_process	12	3	9	1408	38	10155	ENSGALG00000009006(-),ENSGALG00000021442(CARMIL2),ENSGALG00000030247(TMOD4),	ENSGALG00000002016(PRKCD),ENSGALG00000013091(-),ENSGALG00000013124(FHOD3),ENSGALG00000008805(LMOD2),ENSGALG00000001446(-),ENSGALG00000010770(SCIN),ENSGALG00000004710(TMOD3),ENSGALG00000002125(TMOD1),ENSGALG00000026383(-),	2.27759	0.0138432
GO:0045859	regulation of protein kinase activity	biological_process	68	20	48	1408	353	10155	ENSGALG00000008302(CIB1),ENSGALG00000001633(DUSP26),ENSGALG00000010537(CDKN2C),ENSGALG00000021589(RTN4RL1),ENSGALG00000001600(DVL1),ENSGALG00000031255(FGF1),ENSGALG00000004530(MMD2),ENSGALG00000043787(DEPTOR),ENSGALG00000001021(MYOCD),ENSGALG00000027823(-),ENSGALG00000027592(ERN2),ENSGALG00000005017(DUSP13),ENSGALG00000040755(ANGPT4),ENSGALG00000012429(BMP4),ENSGALG00000006647(DUSP8),ENSGALG00000…	ENSGALG00000011104(GCG),ENSGALG00000009241(SFRP2),ENSGALG00000003473(SFRP1),ENSGALG00000006413(CEMIP),ENSGALG00000015216(SYK),ENSGALG00000005725(CSF1R),ENSGALG00000011835(-),ENSGALG00000017179(PDGFD),ENSGALG00000033974(HGF),ENSGALG00000028203(SPRED1),ENSGALG00000012456(RAC2),ENSGALG00000025977(GADD45A),ENSGALG00000013956(MYB),ENSGALG00000016196(-),ENSGALG00000014561(PTPN6),ENSGALG00000007948(LRRC…	1.38935	0.0139545
GO:0022407	regulation of cell-cell adhesion	biological_process	32	9	23	1408	142	10155	ENSGALG00000038540(ZBTB16),ENSGALG00000003282(STAT5B),ENSGALG00000012429(BMP4),ENSGALG00000004170(ADA),ENSGALG00000006409(-),ENSGALG00000029175(EFNB2),ENSGALG00000004587(RC3H1),ENSGALG00000000466(LCK),ENSGALG00000007357(BCL6),	ENSGALG00000012755(IGF-I),ENSGALG00000010961(IGF2BP3),ENSGALG00000015148(ANXA1),ENSGALG00000015216(SYK),ENSGALG00000005135(SERPINE2),ENSGALG00000008669(CD28),ENSGALG00000016852(-),ENSGALG00000005347(ADAMTS18),ENSGALG00000012456(RAC2),ENSGALG00000010320(PAWR),ENSGALG00000015032(CD274),ENSGALG00000006038(TGFBR3),ENSGALG00000011982(PDE5),ENSGALG00000023689(ASS1),ENSGALG00000043603(CCL5),ENSGALG00000…	1.62532	0.0141533
GO:0002683	negative regulation of immune system process	biological_process	32	10	22	1408	142	10155	ENSGALG00000007357(BCL6),ENSGALG00000006062(ZBTB46),ENSGALG00000004587(RC3H1),ENSGALG00000039228(Zfp36l1),ENSGALG00000004170(ADA),ENSGALG00000012429(BMP4),ENSGALG00000000401(RBM15),ENSGALG00000003282(STAT5B),ENSGALG00000008302(CIB1),ENSGALG00000038540(ZBTB16),	ENSGALG00000016785(IL1RL1),ENSGALG00000013372(IL7R),ENSGALG00000006382(PTPRJ),ENSGALG00000008298(LRRC17),ENSGALG00000011442(TGFBR2),ENSGALG00000035016(ID2),ENSGALG00000029983(ANGPT1),ENSGALG00000004960(FBN1),ENSGALG00000042321(LYN),ENSGALG00000014561(PTPN6),ENSGALG00000011982(PDE5),ENSGALG00000015032(CD274),ENSGALG00000010320(PAWR),ENSGALG00000011684(STAP1),ENSGALG00000004974(PPARG),ENSGALG000000…	1.62532	0.0141533
GO:0050708	regulation of protein secretion	biological_process	32	9	23	1408	142	10155	ENSGALG00000002138(HYAL2),ENSGALG00000001717(SLC16A1),ENSGALG00000001943(RHBDF2),ENSGALG00000029168(TMEM27),ENSGALG00000003741(MYO18A),ENSGALG00000027188(SREBF1),ENSGALG00000026287(IRS2),ENSGALG00000033271(PFKM),ENSGALG00000014408(LLGL1),	ENSGALG00000016400(RSAD2),ENSGALG00000029983(ANGPT1),ENSGALG00000010708(ICA1),ENSGALG00000011442(TGFBR2),ENSGALG00000002358(CDO1),ENSGALG00000016785(IL1RL1),ENSGALG00000043603(CCL5),ENSGALG00000016464(VSNL1),ENSGALG00000042321(LYN),ENSGALG00000023510(ERP29),ENSGALG00000027093(-),ENSGALG00000034500(CIDEA),ENSGALG00000007001(TLR4),ENSGALG00000005725(CSF1R),ENSGALG00000016500(FKBP12.6),ENSGALG000000…	1.62532	0.0141533
GO:0048870	cell motility	biological_process	109	38	71	1408	608	10155	ENSGALG00000012429(BMP4),ENSGALG00000013874(PEX7),ENSGALG00000006409(-),ENSGALG00000026287(IRS2),ENSGALG00000006707(NOX1),ENSGALG00000007562(FGF4),ENSGALG00000012024(MKL1),ENSGALG00000036196(Mtch2),ENSGALG00000002138(HYAL2),ENSGALG00000020561(-),ENSGALG00000001171(Sema6B),ENSGALG00000029175(EFNB2),ENSGALG00000001058(ARHGEF16),ENSGALG00000001267(-),ENSGALG00000017389(SIX4),ENSGALG00000006526(PLXNB…	ENSGALG00000010745(HMGB2),ENSGALG00000011209(EVL),ENSGALG00000043480(GPM6A),ENSGALG00000007511(ITGB2),ENSGALG00000015148(ANXA1),ENSGALG00000009626(THBS1),ENSGALG00000029983(ANGPT1),ENSGALG00000014804(THBS4),ENSGALG00000002016(PRKCD),ENSGALG00000021869(PODN),ENSGALG00000012357(CXCR4),ENSGALG00000037077(CCR5),ENSGALG00000020788(-),ENSGALG00000002203(FGF-18),ENSGALG00000042321(LYN),ENSGALG0000001645…	1.293	0.0142841
GO:0009653	anatomical structure morphogenesis	biological_process	207	66	141	1408	1241	10155	ENSGALG00000010290(VEGFA),ENSGALG00000004170(ADA),ENSGALG00000006473(PLXNA4),ENSGALG00000023303(SIX2),ENSGALG00000007685(BCL9L),ENSGALG00000005530(VEZF1),ENSGALG00000021442(CARMIL2),ENSGALG00000001412(SEMA7A),ENSGALG00000015966(-),ENSGALG00000028437(TRIM62),ENSGALG00000005612(CCM2),ENSGALG00000004587(RC3H1),ENSGALG00000012290(SOX10),ENSGALG00000005005(MIEF2),ENSGALG00000005658(FOXO4),ENSGALG00000…	ENSGALG00000001169(CRB2),ENSGALG00000027314(SAXO1),ENSGALG00000032746(Enpp2),ENSGALG00000012421(ARHGAP15),ENSGALG00000009241(SFRP2),ENSGALG00000027165(-),ENSGALG00000009523(CNTN1),ENSGALG00000003196(-),ENSGALG00000014496(Prom1),ENSGALG00000040079(ZFPM2),ENSGALG00000029811(BMPER),ENSGALG00000013626(GMNN),ENSGALG00000005725(CSF1R),ENSGALG00000014561(PTPN6),ENSGALG00000033365(ALDH6),ENSGALG000000155…	1.20303	0.0144372
GO:0006120	mitochondrial electron transport, NADH to ubiquinone	biological_process	6	5	1	1408	13	10155	ENSGALG00000001184(COQ9),ENSGALG00000042750(ND1),ENSGALG00000029172(-),ENSGALG00000036229(MT-ND4),ENSGALG00000030436(MT-ND3),	ENSGALG00000036214(DJ-1),	3.32878	0.0144987
GO:0004602	glutathione peroxidase activity	molecular_function	6	2	4	1408	13	10155	ENSGALG00000011450(-),ENSGALG00000004521(GPX3),	ENSGALG00000026704(GPX8),ENSGALG00000027093(-),ENSGALG00000010432(GSTZ1),ENSGALG00000010633(GPX7),	3.32878	0.0144987
GO:0030029	actin filament-based process	biological_process	70	22	48	1408	366	10155	ENSGALG00000007409(SCN4B),ENSGALG00000028949(CORO6),ENSGALG00000002790(ABLIM3),ENSGALG00000012024(MKL1),ENSGALG00000002198(FHOD1),ENSGALG00000009006(-),ENSGALG00000003741(MYO18A),ENSGALG00000008714(ABI2),ENSGALG00000004997(FLII),ENSGALG00000011813(-),ENSGALG00000007357(BCL6),ENSGALG00000005359(-),ENSGALG00000027330(-),ENSGALG00000014408(LLGL1),ENSGALG00000021572(SSH2),ENSGALG00000006826(KLHL25),E…	ENSGALG00000008060(PRKAR2B),ENSGALG00000015148(ANXA1),ENSGALG00000003820(ARPC3),ENSGALG00000037402(CTGF),ENSGALG00000005930(PLS3),ENSGALG00000007582(DPYSL3),ENSGALG00000011209(EVL),ENSGALG00000004334(MYLK3),ENSGALG00000011684(STAP1),ENSGALG00000026383(-),ENSGALG00000016937(DIAPH3),ENSGALG00000002080(DOCK2),ENSGALG00000012577(FRMD3),ENSGALG00000027583(PLN),ENSGALG00000034742(LIMA1),ENSGALG00000016…	1.37941	0.0145857
GO:0048863	stem cell differentiation	biological_process	37	17	20	1408	171	10155	ENSGALG00000001021(MYOCD),ENSGALG00000012290(SOX10),ENSGALG00000021074(MYOC),ENSGALG00000031255(FGF1),ENSGALG00000004476(SEMA3G),ENSGALG00000001171(Sema6B),ENSGALG00000042814(FAM195B),ENSGALG00000007685(BCL9L),ENSGALG00000004900(RFLNB),ENSGALG00000005658(FOXO4),ENSGALG00000012429(BMP4),ENSGALG00000017389(SIX4),ENSGALG00000003203(-),ENSGALG00000023303(SIX2),ENSGALG00000010290(VEGFA),ENSGALG0000000…	ENSGALG00000006563(SEMA3D),ENSGALG00000011442(TGFBR2),ENSGALG00000035016(ID2),ENSGALG00000000284(HOXB4),ENSGALG00000005011(-),ENSGALG00000006560(SEMA3A),ENSGALG00000006038(TGFBR3),ENSGALG00000002763(FRZB),ENSGALG00000004161(CCNB2),ENSGALG00000017644(COTL1),ENSGALG00000004270(ALDH1A2),ENSGALG00000011835(-),ENSGALG00000020557(-),ENSGALG00000033974(HGF),ENSGALG00000011492(XRCC5),ENSGALG00000043480(G…	1.56057	0.0151482
GO:0030888	regulation of B cell proliferation	biological_process	11	5	6	1408	34	10155	ENSGALG00000028318(CDKN1A),ENSGALG00000007357(BCL6),ENSGALG00000004170(ADA),ENSGALG00000004587(RC3H1),ENSGALG00000026287(IRS2),	ENSGALG00000016852(-),ENSGALG00000010320(PAWR),ENSGALG00000042321(LYN),ENSGALG00000007001(TLR4),ENSGALG00000039327(VAV3),ENSGALG00000003294(ATAD5),	2.33341	0.0152927
GO:0098636	protein complex involved in cell adhesion	cellular_component	7	1	6	1408	17	10155	ENSGALG00000002389(ITGB4),	ENSGALG00000008669(CD28),ENSGALG00000014903(ITGA2),ENSGALG00000001250(APLP2),ENSGALG00000007511(ITGB2),ENSGALG00000008747(ITGA8),ENSGALG00000007145(ITGB1),	2.96979	0.0153301
GO:0031668	cellular response to extracellular stimulus	biological_process	19	9	10	1408	73	10155	ENSGALG00000027188(SREBF1),ENSGALG00000012135(ATF4),ENSGALG00000014182(ADORA2B),ENSGALG00000028318(CDKN1A),ENSGALG00000037043(PIK3C2B),ENSGALG00000002450(WDR24),ENSGALG00000001021(MYOCD),ENSGALG00000028871(SLC38A3),ENSGALG00000001708(MED1),	ENSGALG00000033090(VDR),ENSGALG00000014723(GABARAPL1),ENSGALG00000017046(POSTN),ENSGALG00000009157(-),ENSGALG00000015044(GTF3C6),ENSGALG00000028037(FOS),ENSGALG00000009241(SFRP2),ENSGALG00000008060(PRKAR2B),ENSGALG00000003473(SFRP1),ENSGALG00000009700(PDK4),	1.87719	0.0154953
GO:2001236	regulation of extrinsic apoptotic signaling pathway	biological_process	19	6	13	1408	73	10155	ENSGALG00000030879(AR),ENSGALG00000043787(DEPTOR),ENSGALG00000002138(HYAL2),ENSGALG00000012429(BMP4),ENSGALG00000008947(PAK5),ENSGALG00000011436(TMBIM1),	ENSGALG00000036214(DJ-1),ENSGALG00000033974(HGF),ENSGALG00000043570(SGK3),ENSGALG00000029819(SCG2),ENSGALG00000010745(HMGB2),ENSGALG00000009626(THBS1),ENSGALG00000005377(-),ENSGALG00000003473(SFRP1),ENSGALG00000004508(EYA2),ENSGALG00000012755(IGF-I),ENSGALG00000012550(HMOX1),ENSGALG00000008348(PDIA3),ENSGALG00000009241(SFRP2),	1.87719	0.0154953
GO:0050663	cytokine secretion	biological_process	15	1	14	1408	53	10155	ENSGALG00000002138(HYAL2),	ENSGALG00000002113(LCP2),ENSGALG00000029983(ANGPT1),ENSGALG00000027093(-),ENSGALG00000015425(LPL),ENSGALG00000015148(ANXA1),ENSGALG00000015216(SYK),ENSGALG00000006527(CRTAM),ENSGALG00000014749(EPHB6),ENSGALG00000034500(CIDEA),ENSGALG00000005725(CSF1R),ENSGALG00000007001(TLR4),ENSGALG00000042321(LYN),ENSGALG00000016785(IL1RL1),ENSGALG00000015032(CD274),	2.04123	0.0156198
GO:0060541	respiratory system development	biological_process	23	9	14	1408	94	10155	ENSGALG00000016044(SIM2),ENSGALG00000028253(ATXN1L),ENSGALG00000002407(HYDIN),ENSGALG00000001021(MYOCD),ENSGALG00000001267(-),ENSGALG00000004170(ADA),ENSGALG00000012429(BMP4),ENSGALG00000031255(FGF1),ENSGALG00000017389(SIX4),	ENSGALG00000033365(ALDH6),ENSGALG00000009429(RXFP1),ENSGALG00000006038(TGFBR3),ENSGALG00000037402(CTGF),ENSGALG00000004270(ALDH1A2),ENSGALG00000002203(FGF-18),ENSGALG00000040079(ZFPM2),ENSGALG00000011442(TGFBR2),ENSGALG00000011404(-),ENSGALG00000002955(ADAMTSL2),ENSGALG00000011835(-),ENSGALG00000028158(Fgf7),ENSGALG00000016500(FKBP12.6),ENSGALG00000007462(CTSZ),	1.76473	0.0156658
GO:0071774	response to fibroblast growth factor	biological_process	16	5	11	1408	58	10155	ENSGALG00000031255(FGF1),ENSGALG00000010592(TET2),ENSGALG00000007562(FGF4),ENSGALG00000002138(HYAL2),ENSGALG00000039228(Zfp36l1),	ENSGALG00000028158(Fgf7),ENSGALG00000004593(SULF2),ENSGALG00000002203(FGF-18),ENSGALG00000009495(FGFR2),ENSGALG00000009626(THBS1),ENSGALG00000043603(CCL5),ENSGALG00000003473(SFRP1),ENSGALG00000033144(COLEC10),ENSGALG00000037402(CTGF),ENSGALG00000011835(-),ENSGALG00000004444(SHCBP1),	1.98962	0.0157874
GO:2000026	regulation of multicellular organismal development	biological_process	133	52	81	1408	764	10155	ENSGALG00000008302(CIB1),ENSGALG00000005658(FOXO4),ENSGALG00000001267(-),ENSGALG00000017389(SIX4),ENSGALG00000006526(PLXNB1),ENSGALG00000001264(PLXNA2),ENSGALG00000002888(CASZ1),ENSGALG00000003137(-),ENSGALG00000021074(MYOC),ENSGALG00000004476(SEMA3G),ENSGALG00000031255(FGF1),ENSGALG00000006424(-),ENSGALG00000008625(ANAPC2),ENSGALG00000038540(ZBTB16),ENSGALG00000000401(RBM15),ENSGALG00000028253(A…	ENSGALG00000028821(GLIPR2),ENSGALG00000015216(SYK),ENSGALG00000005377(-),ENSGALG00000041204(IGF2BP1),ENSGALG00000003770(ANXA2),ENSGALG00000028037(FOS),ENSGALG00000016022(RUNX1),ENSGALG00000014908(FST),ENSGALG00000033974(HGF),ENSGALG00000008701(XDH),ENSGALG00000011492(XRCC5),ENSGALG00000011309(PLXNC1),ENSGALG00000015056(-),ENSGALG00000004960(FBN1),ENSGALG00000009572(ADAMTS20),ENSGALG00000007007(-)…	1.25555	0.0161477
GO:0048731	system development	biological_process	304	103	201	1408	1889	10155	ENSGALG00000005095(SLC25A25),ENSGALG00000011813(-),ENSGALG00000012449(MBD5),ENSGALG00000039228(Zfp36l1),ENSGALG00000042814(FAM195B),ENSGALG00000005043(ACACB),ENSGALG00000008226(NIF3L1),ENSGALG00000029175(EFNB2),ENSGALG00000027853(-),ENSGALG00000043047(SOBP),ENSGALG00000012429(BMP4),ENSGALG00000038540(ZBTB16),ENSGALG00000006707(NOX1),ENSGALG00000000625(MAPT),ENSGALG00000026287(IRS2),ENSGALG0000002…	ENSGALG00000015854(PGM3),ENSGALG00000014804(THBS4),ENSGALG00000029983(ANGPT1),ENSGALG00000007651(STAT1),ENSGALG00000013993(-),ENSGALG00000027874(CHAC1),ENSGALG00000016451(ROCK2),ENSGALG00000042321(LYN),ENSGALG00000040621(IL18R1),ENSGALG00000028466(-),ENSGALG00000010745(HMGB2),ENSGALG00000007001(TLR4),ENSGALG00000007059(IGSF6),ENSGALG00000004519(TRPV2),ENSGALG00000012830(-),ENSGALG00000006378(-),E…	1.1607	0.0164085
GO:0050918	positive chemotaxis	biological_process	10	2	8	1408	30	10155	ENSGALG00000010290(VEGFA),ENSGALG00000012429(BMP4),	ENSGALG00000033974(HGF),ENSGALG00000036189(angiopoietin-2B),ENSGALG00000028158(Fgf7),ENSGALG00000043603(CCL5),ENSGALG00000029819(SCG2),ENSGALG00000006382(PTPRJ),ENSGALG00000010745(HMGB2),ENSGALG00000029983(ANGPT1),	2.40412	0.0167441
GO:0045785	positive regulation of cell adhesion	biological_process	32	10	22	1408	144	10155	ENSGALG00000021074(MYOC),ENSGALG00000000466(LCK),ENSGALG00000029175(EFNB2),ENSGALG00000004170(ADA),ENSGALG00000008302(CIB1),ENSGALG00000003282(STAT5B),ENSGALG00000003726(EGFLAM),ENSGALG00000001633(DUSP26),ENSGALG00000010290(VEGFA),ENSGALG00000038540(ZBTB16),	ENSGALG00000006382(PTPRJ),ENSGALG00000013372(IL7R),ENSGALG00000000311(-),ENSGALG00000015253(COL8A1),ENSGALG00000029983(ANGPT1),ENSGALG00000015363(-),ENSGALG00000014749(EPHB6),ENSGALG00000011442(TGFBR2),ENSGALG00000015193(CCDC80),ENSGALG00000026891(NINJ1),ENSGALG00000043603(CCL5),ENSGALG00000014561(PTPN6),ENSGALG00000004621(PREX1),ENSGALG00000011205(SMOC2),ENSGALG00000015032(CD274),ENSGALG00000016…	1.60275	0.0167911
GO:0098609	cell-cell adhesion	biological_process	75	21	54	1408	400	10155	ENSGALG00000027501(ANPEP),ENSGALG00000012429(BMP4),ENSGALG00000002544(PCDH12),ENSGALG00000006409(-),ENSGALG00000038540(ZBTB16),ENSGALG00000009758(SLC7A11),ENSGALG00000006755(-),ENSGALG00000003282(STAT5B),ENSGALG00000004496(TNIP1),ENSGALG00000004587(RC3H1),ENSGALG00000016908(PCDH9),ENSGALG00000007357(BCL6),ENSGALG00000000466(LCK),ENSGALG00000039228(Zfp36l1),ENSGALG00000015123(ZDHHC23),ENSGALG00000…	ENSGALG00000005347(ADAMTS18),ENSGALG00000015032(CD274),ENSGALG00000010320(PAWR),ENSGALG00000007059(IGSF6),ENSGALG00000012830(-),ENSGALG00000007511(ITGB2),ENSGALG00000015148(ANXA1),ENSGALG00000002160(B2M),ENSGALG00000026704(GPX8),ENSGALG00000012755(IGF-I),ENSGALG00000008669(CD28),ENSGALG00000005135(SERPINE2),ENSGALG00000012917(CDH6),ENSGALG00000014749(EPHB6),ENSGALG00000002016(PRKCD),ENSGALG000000…	1.35232	0.0173003
GO:0050863	regulation of T cell activation	biological_process	23	8	15	1408	95	10155	ENSGALG00000012429(BMP4),ENSGALG00000004587(RC3H1),ENSGALG00000004170(ADA),ENSGALG00000007357(BCL6),ENSGALG00000000466(LCK),ENSGALG00000038540(ZBTB16),ENSGALG00000029175(EFNB2),ENSGALG00000003282(STAT5B),	ENSGALG00000012456(RAC2),ENSGALG00000011442(TGFBR2),ENSGALG00000014749(EPHB6),ENSGALG00000013372(IL7R),ENSGALG00000010320(PAWR),ENSGALG00000015032(CD274),ENSGALG00000012755(IGF-I),ENSGALG00000011982(PDE5),ENSGALG00000010961(IGF2BP3),ENSGALG00000015148(ANXA1),ENSGALG00000015216(SYK),ENSGALG00000043603(CCL5),ENSGALG00000014561(PTPN6),ENSGALG00000008669(CD28),ENSGALG00000016852(-),	1.74615	0.0174067
GO:0038191	neuropilin binding	molecular_function	5	3	2	1408	10	10155	ENSGALG00000004476(SEMA3G),ENSGALG00000003203(-),ENSGALG00000001412(SEMA7A),	ENSGALG00000006563(SEMA3D),ENSGALG00000006560(SEMA3A),	3.60618	0.0175738
GO:0042403	thyroid hormone metabolic process	biological_process	5	1	4	1408	10	10155	ENSGALG00000001708(MED1),	ENSGALG00000026005(DIO2),ENSGALG00000023122(-),ENSGALG00000014944(GCNT4),ENSGALG00000023120(-),	3.60618	0.0175738
GO:0090330	regulation of platelet aggregation	biological_process	5	0	5	1408	10	10155	-	ENSGALG00000005135(SERPINE2),ENSGALG00000042321(LYN),ENSGALG00000002016(PRKCD),ENSGALG00000005347(ADAMTS18),ENSGALG00000015216(SYK),	3.60618	0.0175738
GO:0090025	regulation of monocyte chemotaxis	biological_process	5	1	4	1408	10	10155	ENSGALG00000002523(-),	ENSGALG00000037077(CCR5),ENSGALG00000042321(LYN),ENSGALG00000043603(CCL5),ENSGALG00000011733(-),	3.60618	0.0175738
GO:2000727	positive regulation of cardiac muscle cell differentiation	biological_process	5	3	2	1408	10	10155	ENSGALG00000029175(EFNB2),ENSGALG00000001021(MYOCD),ENSGALG00000012429(BMP4),	ENSGALG00000012755(IGF-I),ENSGALG00000015422(NRG1),	3.60618	0.0175738
GO:0010634	positive regulation of epithelial cell migration	biological_process	15	5	10	1408	54	10155	ENSGALG00000012429(BMP4),ENSGALG00000031255(FGF1),ENSGALG00000001926(HSPB1),ENSGALG00000040755(ANGPT4),ENSGALG00000008302(CIB1),	ENSGALG00000011442(TGFBR2),ENSGALG00000032746(Enpp2),ENSGALG00000011835(-),ENSGALG00000028821(GLIPR2),ENSGALG00000029983(ANGPT1),ENSGALG00000028158(Fgf7),ENSGALG00000000311(-),ENSGALG00000016451(ROCK2),ENSGALG00000009626(THBS1),ENSGALG00000002203(FGF-18),	2.00343	0.0180073
GO:2000377	regulation of reactive oxygen species metabolic process	biological_process	16	4	12	1408	59	10155	ENSGALG00000003432(AGXT2),ENSGALG00000012692(SIRT5),ENSGALG00000012200(GCH1),ENSGALG00000028318(CDKN1A),	ENSGALG00000028284(PTX3),ENSGALG00000031117(STK17A),ENSGALG00000011442(TGFBR2),ENSGALG00000015216(SYK),ENSGALG00000023689(ASS1),ENSGALG00000002016(PRKCD),ENSGALG00000025977(GADD45A),ENSGALG00000007001(TLR4),ENSGALG00000008701(XDH),ENSGALG00000009626(THBS1),ENSGALG00000036214(DJ-1),ENSGALG00000010921(PKD2),	1.95589	0.0180783
GO:0030308	negative regulation of cell growth	biological_process	21	8	13	1408	85	10155	ENSGALG00000003203(-),ENSGALG00000021074(MYOC),ENSGALG00000007357(BCL6),ENSGALG00000028318(CDKN1A),ENSGALG00000004476(SEMA3G),ENSGALG00000002138(HYAL2),ENSGALG00000010537(CDKN2C),ENSGALG00000001171(Sema6B),	ENSGALG00000028186(RERG),ENSGALG00000006560(SEMA3A),ENSGALG00000003936(PPT1),ENSGALG00000006382(PTPRJ),ENSGALG00000004727(ULK2),ENSGALG00000005701(IP6K2),ENSGALG00000006563(SEMA3D),ENSGALG00000005135(SERPINE2),ENSGALG00000002763(FRZB),ENSGALG00000001916(SLIT3),ENSGALG00000003473(SFRP1),ENSGALG00000030918(CIRBP),ENSGALG00000009241(SFRP2),	1.78188	0.0186113
GO:0010466	negative regulation of peptidase activity	biological_process	28	3	25	1408	123	10155	ENSGALG00000017715(TINAGL1),ENSGALG00000012024(MKL1),ENSGALG00000008341(FURIN),	ENSGALG00000009470(SERPINI1),ENSGALG00000004969(TIMP4),ENSGALG00000019553(-),ENSGALG00000008671(ST8SIA6),ENSGALG00000033974(HGF),ENSGALG00000036214(DJ-1),ENSGALG00000001697(-),ENSGALG00000003695(MINPP1),ENSGALG00000001250(APLP2),ENSGALG00000007367(WFIKKN2),ENSGALG00000012872(-),ENSGALG00000009651(LXN),ENSGALG00000015910(CD109),ENSGALG00000010259(COL28A1),ENSGALG00000001506(-),ENSGALG00000003742(C…	1.64184	0.0187856
GO:0045646	regulation of erythrocyte differentiation	biological_process	8	3	5	1408	22	10155	ENSGALG00000001708(MED1),ENSGALG00000039228(Zfp36l1),ENSGALG00000003282(STAT5B),	ENSGALG00000015959(SMAP1),ENSGALG00000035016(ID2),ENSGALG00000002160(B2M),ENSGALG00000042321(LYN),ENSGALG00000010745(HMGB2),	2.62268	0.0192146
GO:0002819	regulation of adaptive immune response	biological_process	12	3	9	1408	40	10155	ENSGALG00000004170(ADA),ENSGALG00000004587(RC3H1),ENSGALG00000007357(BCL6),	ENSGALG00000015148(ANXA1),ENSGALG00000014561(PTPN6),ENSGALG00000003294(ATAD5),ENSGALG00000002160(B2M),ENSGALG00000016400(RSAD2),ENSGALG00000008669(CD28),ENSGALG00000016852(-),ENSGALG00000016785(IL1RL1),ENSGALG00000013372(IL7R),	2.16371	0.0194048
GO:0014068	positive regulation of phosphatidylinositol 3-kinase signaling	biological_process	12	2	10	1408	40	10155	ENSGALG00000006526(PLXNB1),ENSGALG00000021074(MYOC),	ENSGALG00000014561(PTPN6),ENSGALG00000043603(CCL5),ENSGALG00000017179(PDGFD),ENSGALG00000033974(HGF),ENSGALG00000029983(ANGPT1),ENSGALG00000012755(IGF-I),ENSGALG00000004263(MYDGF),ENSGALG00000015422(NRG1),ENSGALG00000014213(PRR5),ENSGALG00000008669(CD28),	2.16371	0.0194048
GO:1903428	positive regulation of reactive oxygen species biosynthetic process	biological_process	6	1	5	1408	14	10155	ENSGALG00000003432(AGXT2),	ENSGALG00000023689(ASS1),ENSGALG00000010921(PKD2),ENSGALG00000036214(DJ-1),ENSGALG00000028284(PTX3),ENSGALG00000007001(TLR4),	3.09101	0.0194953
GO:0097191	extrinsic apoptotic signaling pathway	biological_process	25	7	18	1408	107	10155	ENSGALG00000011436(TMBIM1),ENSGALG00000008947(PAK5),ENSGALG00000002138(HYAL2),ENSGALG00000043787(DEPTOR),ENSGALG00000012429(BMP4),ENSGALG00000003845(MKNK2),ENSGALG00000030879(AR),	ENSGALG00000003473(SFRP1),ENSGALG00000005377(-),ENSGALG00000009241(SFRP2),ENSGALG00000008348(PDIA3),ENSGALG00000012550(HMOX1),ENSGALG00000006511(-),ENSGALG00000004508(EYA2),ENSGALG00000012755(IGF-I),ENSGALG00000001882(-),ENSGALG00000013468(TLR3),ENSGALG00000009626(THBS1),ENSGALG00000043570(SGK3),ENSGALG00000033974(HGF),ENSGALG00000010745(HMGB2),ENSGALG00000029819(SCG2),ENSGALG00000008346(-),ENSGA…	1.68513	0.0196398
GO:0060348	bone development	biological_process	25	9	16	1408	107	10155	ENSGALG00000001708(MED1),ENSGALG00000033683(PHOSPHO1),ENSGALG00000007562(FGF4),ENSGALG00000012429(BMP4),ENSGALG00000004900(RFLNB),ENSGALG00000013874(PEX7),ENSGALG00000006526(PLXNB1),ENSGALG00000021074(MYOC),ENSGALG00000003137(-),	ENSGALG00000014561(PTPN6),ENSGALG00000004893(TMEM119),ENSGALG00000009241(SFRP2),ENSGALG00000016332(MCPH1),ENSGALG00000012755(IGF-I),ENSGALG00000003283(COMP),ENSGALG00000004593(SULF2),ENSGALG00000016196(-),ENSGALG00000003770(ANXA2),ENSGALG00000005930(PLS3),ENSGALG00000002203(FGF-18),ENSGALG00000004960(FBN1),ENSGALG00000011442(TGFBR2),ENSGALG00000008298(LRRC17),ENSGALG00000002358(CDO1),ENSGALG00000…	1.68513	0.0196398
GO:0070371	ERK1 and ERK2 cascade	biological_process	27	10	17	1408	118	10155	ENSGALG00000007562(FGF4),ENSGALG00000008302(CIB1),ENSGALG00000001708(MED1),ENSGALG00000039228(Zfp36l1),ENSGALG00000001412(SEMA7A),ENSGALG00000001633(DUSP26),ENSGALG00000003712(-),ENSGALG00000004496(TNIP1),ENSGALG00000001267(-),ENSGALG00000012429(BMP4),	ENSGALG00000011104(GCG),ENSGALG00000002203(FGF-18),ENSGALG00000042321(LYN),ENSGALG00000015216(SYK),ENSGALG00000014561(PTPN6),ENSGALG00000014585(-),ENSGALG00000012755(IGF-I),ENSGALG00000010961(IGF2BP3),ENSGALG00000037402(CTGF),ENSGALG00000028821(GLIPR2),ENSGALG00000029811(BMPER),ENSGALG00000007001(TLR4),ENSGALG00000005725(CSF1R),ENSGALG00000017179(PDGFD),ENSGALG00000016022(RUNX1),ENSGALG0000001183…	1.65029	0.0197011
GO:1901031	regulation of response to reactive oxygen species	biological_process	7	2	5	1408	18	10155	ENSGALG00000012200(GCH1),ENSGALG00000005648(-),	ENSGALG00000015286(SESN1),ENSGALG00000036214(DJ-1),ENSGALG00000033974(HGF),ENSGALG00000017204(-),ENSGALG00000010320(PAWR),	2.80481	0.0198189
GO:0002455	humoral immune response mediated by circulating immunoglobulin	biological_process	7	1	6	1408	18	10155	ENSGALG00000002138(HYAL2),	ENSGALG00000027874(CHAC1),ENSGALG00000014659(-),ENSGALG00000014561(PTPN6),ENSGALG00000011663(FNDC1),ENSGALG00000004771(C1QB),ENSGALG00000010748(EXO1),	2.80481	0.0198189
GO:0060485	mesenchyme development	biological_process	32	17	15	1408	146	10155	ENSGALG00000017389(SIX4),ENSGALG00000023303(SIX2),ENSGALG00000003203(-),ENSGALG00000004900(RFLNB),ENSGALG00000012429(BMP4),ENSGALG00000028437(TRIM62),ENSGALG00000010290(VEGFA),ENSGALG00000001412(SEMA7A),ENSGALG00000026276(TCF15),ENSGALG00000012290(SOX10),ENSGALG00000021074(MYOC),ENSGALG00000004476(SEMA3G),ENSGALG00000031255(FGF1),ENSGALG00000001171(Sema6B),ENSGALG00000039228(Zfp36l1),ENSGALG00000…	ENSGALG00000011835(-),ENSGALG00000010921(PKD2),ENSGALG00000028821(GLIPR2),ENSGALG00000009241(SFRP2),ENSGALG00000003473(SFRP1),ENSGALG00000001169(CRB2),ENSGALG00000006560(SEMA3A),ENSGALG00000006563(SEMA3D),ENSGALG00000011442(TGFBR2),ENSGALG00000035016(ID2),ENSGALG00000002763(FRZB),ENSGALG00000004161(CCNB2),ENSGALG00000017644(COTL1),ENSGALG00000004270(ALDH1A2),ENSGALG00000006038(TGFBR3),	1.58079	0.0198225
GO:0000788	nuclear nucleosome	cellular_component	4	1	3	1408	7	10155	ENSGALG00000027571(-),	ENSGALG00000027594(HIST1H2B5),ENSGALG00000036908(H2B-VII),ENSGALG00000012830(-),	4.12135	0.0202105
GO:0021785	branchiomotor neuron axon guidance	biological_process	4	2	2	1408	7	10155	ENSGALG00000006473(PLXNA4),ENSGALG00000001264(PLXNA2),	ENSGALG00000006560(SEMA3A),ENSGALG00000011309(PLXNC1),	4.12135	0.0202105
GO:0050855	regulation of B cell receptor signaling pathway	biological_process	4	1	3	1408	7	10155	ENSGALG00000011889(PRKCH),	ENSGALG00000014561(PTPN6),ENSGALG00000042321(LYN),ENSGALG00000011684(STAP1),	4.12135	0.0202105
GO:0002116	semaphorin receptor complex	cellular_component	4	3	1	1408	7	10155	ENSGALG00000006526(PLXNB1),ENSGALG00000001264(PLXNA2),ENSGALG00000006473(PLXNA4),	ENSGALG00000011309(PLXNC1),	4.12135	0.0202105
GO:0045351	type I interferon biosynthetic process	biological_process	4	0	4	1408	7	10155	-	ENSGALG00000007001(TLR4),ENSGALG00000016590(TLR7),ENSGALG00000012480(-),ENSGALG00000013468(TLR3),	4.12135	0.0202105
GO:0043020	NADPH oxidase complex	cellular_component	4	1	3	1408	7	10155	ENSGALG00000006707(NOX1),	ENSGALG00000038141(NCF4),ENSGALG00000005572(-),ENSGALG00000001189(NCF1),	4.12135	0.0202105
GO:0000780	condensed nuclear chromosome, centromeric region	cellular_component	4	0	4	1408	7	10155	-	ENSGALG00000007768(AURKA),ENSGALG00000014801(NDC80),ENSGALG00000008233(BUB1),ENSGALG00000006110(PLK1),	4.12135	0.0202105
GO:2000095	regulation of Wnt signaling pathway, planar cell polarity pathway	biological_process	4	0	4	1408	7	10155	-	ENSGALG00000009241(SFRP2),ENSGALG00000003767(NKD1),ENSGALG00000012023(DACT1),ENSGALG00000003473(SFRP1),	4.12135	0.0202105
GO:0090026	positive regulation of monocyte chemotaxis	biological_process	4	1	3	1408	7	10155	ENSGALG00000002523(-),	ENSGALG00000043603(CCL5),ENSGALG00000011733(-),ENSGALG00000037077(CCR5),	4.12135	0.0202105
GO:0031100	organ regeneration	biological_process	4	1	3	1408	7	10155	ENSGALG00000001708(MED1),	ENSGALG00000004593(SULF2),ENSGALG00000007768(AURKA),ENSGALG00000006038(TGFBR3),	4.12135	0.0202105
GO:0002467	germinal center formation	biological_process	4	3	1	1408	7	10155	ENSGALG00000004587(RC3H1),ENSGALG00000004170(ADA),ENSGALG00000007357(BCL6),	ENSGALG00000016852(-),	4.12135	0.0202105
GO:0051639	actin filament network formation	biological_process	4	1	3	1408	7	10155	ENSGALG00000021442(CARMIL2),	ENSGALG00000016986(LCP1),ENSGALG00000005930(PLS3),ENSGALG00000013124(FHOD3),	4.12135	0.0202105
GO:0048846	axon extension involved in axon guidance	biological_process	10	6	4	1408	31	10155	ENSGALG00000001264(PLXNA2),ENSGALG00000003203(-),ENSGALG00000001171(Sema6B),ENSGALG00000004476(SEMA3G),ENSGALG00000021074(MYOC),ENSGALG00000006473(PLXNA4),	ENSGALG00000006560(SEMA3A),ENSGALG00000001916(SLIT3),ENSGALG00000011309(PLXNC1),ENSGALG00000006563(SEMA3D),	2.32657	0.0202388
GO:0032330	regulation of chondrocyte differentiation	biological_process	10	5	5	1408	31	10155	ENSGALG00000038540(ZBTB16),ENSGALG00000023303(SIX2),ENSGALG00000004900(RFLNB),ENSGALG00000003137(-),ENSGALG00000012429(BMP4),	ENSGALG00000037944(LNPK),ENSGALG00000003770(ANXA2),ENSGALG00000037402(CTGF),ENSGALG00000002203(FGF-18),ENSGALG00000010770(SCIN),	2.32657	0.0202388
GO:0003954	NADH dehydrogenase activity	molecular_function	10	9	1	1408	31	10155	ENSGALG00000030436(MT-ND3),ENSGALG00000029500(ND5),ENSGALG00000042478(MT-ND4L),ENSGALG00000042750(ND1),ENSGALG00000009703(NDUFS7),ENSGALG00000043768(MT-ND2),ENSGALG00000036229(MT-ND4),ENSGALG00000029172(-),ENSGALG00000042809(NDUFV1),	ENSGALG00000037838(ND6),	2.32657	0.0202388
GO:0043549	regulation of kinase activity	biological_process	73	21	52	1408	391	10155	ENSGALG00000040755(ANGPT4),ENSGALG00000012429(BMP4),ENSGALG00000006647(DUSP8),ENSGALG00000026287(IRS2),ENSGALG00000027823(-),ENSGALG00000027592(ERN2),ENSGALG00000005017(DUSP13),ENSGALG00000004306(SYT12),ENSGALG00000028318(CDKN1A),ENSGALG00000015822(MAP3K7CL),ENSGALG00000002138(HYAL2),ENSGALG00000001926(HSPB1),ENSGALG00000010537(CDKN2C),ENSGALG00000008302(CIB1),ENSGALG00000001633(DUSP26),ENSGALG00…	ENSGALG00000007001(TLR4),ENSGALG00000036214(DJ-1),ENSGALG00000011684(STAP1),ENSGALG00000015422(NRG1),ENSGALG00000002197(NPM1),ENSGALG00000042624(CEP85),ENSGALG00000027091(-),ENSGALG00000039327(VAV3),ENSGALG00000004398(CARD11),ENSGALG00000027887(-),ENSGALG00000006110(PLK1),ENSGALG00000004722(ASPN),ENSGALG00000009626(THBS1),ENSGALG00000011008(-),ENSGALG00000010921(PKD2),ENSGALG00000012755(IGF-I),EN…	1.34655	0.0203722
GO:0016209	antioxidant activity	molecular_function	14	7	7	1408	50	10155	ENSGALG00000027415(GRIN2C),ENSGALG00000007022(PGPEP1L),ENSGALG00000026598(NXNL2),ENSGALG00000011450(-),ENSGALG00000001314(PTGS1),ENSGALG00000003053(PRDX6),ENSGALG00000004521(GPX3),	ENSGALG00000010243(PRDX1),ENSGALG00000026704(GPX8),ENSGALG00000027093(-),ENSGALG00000010432(GSTZ1),ENSGALG00000036214(DJ-1),ENSGALG00000033635(PTGS2),ENSGALG00000010633(GPX7),	2.01946	0.0205243
GO:0046651	lymphocyte proliferation	biological_process	28	8	20	1408	124	10155	ENSGALG00000007357(BCL6),ENSGALG00000028318(CDKN1A),ENSGALG00000027501(ANPEP),ENSGALG00000004170(ADA),ENSGALG00000012429(BMP4),ENSGALG00000004587(RC3H1),ENSGALG00000003282(STAT5B),ENSGALG00000026287(IRS2),	ENSGALG00000010320(PAWR),ENSGALG00000015032(CD274),ENSGALG00000007001(TLR4),ENSGALG00000016500(FKBP12.6),ENSGALG00000013372(IL7R),ENSGALG00000002016(PRKCD),ENSGALG00000014749(EPHB6),ENSGALG00000012456(RAC2),ENSGALG00000039327(VAV3),ENSGALG00000016852(-),ENSGALG00000008669(CD28),ENSGALG00000042321(LYN),ENSGALG00000043603(CCL5),ENSGALG00000014561(PTPN6),ENSGALG00000015148(ANXA1),ENSGALG00000015216(…	1.6286	0.0205425
GO:0048762	mesenchymal cell differentiation	biological_process	28	14	14	1408	124	10155	ENSGALG00000028437(TRIM62),ENSGALG00000010290(VEGFA),ENSGALG00000001171(Sema6B),ENSGALG00000007685(BCL9L),ENSGALG00000042814(FAM195B),ENSGALG00000001412(SEMA7A),ENSGALG00000012290(SOX10),ENSGALG00000031255(FGF1),ENSGALG00000004476(SEMA3G),ENSGALG00000021074(MYOC),ENSGALG00000003203(-),ENSGALG00000023303(SIX2),ENSGALG00000004900(RFLNB),ENSGALG00000012429(BMP4),	ENSGALG00000004161(CCNB2),ENSGALG00000017644(COTL1),ENSGALG00000002763(FRZB),ENSGALG00000004270(ALDH1A2),ENSGALG00000006038(TGFBR3),ENSGALG00000028821(GLIPR2),ENSGALG00000009241(SFRP2),ENSGALG00000001169(CRB2),ENSGALG00000003473(SFRP1),ENSGALG00000006560(SEMA3A),ENSGALG00000011835(-),ENSGALG00000006563(SEMA3D),ENSGALG00000011442(TGFBR2),ENSGALG00000035016(ID2),	1.6286	0.0205425
GO:1903707	negative regulation of hemopoiesis	biological_process	15	9	6	1408	55	10155	ENSGALG00000004587(RC3H1),ENSGALG00000012429(BMP4),ENSGALG00000038540(ZBTB16),ENSGALG00000039228(Zfp36l1),ENSGALG00000006062(ZBTB46),ENSGALG00000003282(STAT5B),ENSGALG00000008302(CIB1),ENSGALG00000007357(BCL6),ENSGALG00000000401(RBM15),	ENSGALG00000015148(ANXA1),ENSGALG00000035016(ID2),ENSGALG00000003473(SFRP1),ENSGALG00000004960(FBN1),ENSGALG00000042321(LYN),ENSGALG00000008298(LRRC17),	1.96701	0.0206759
GO:0050870	positive regulation of T cell activation	biological_process	15	5	10	1408	55	10155	ENSGALG00000038540(ZBTB16),ENSGALG00000004170(ADA),ENSGALG00000029175(EFNB2),ENSGALG00000003282(STAT5B),ENSGALG00000000466(LCK),	ENSGALG00000012755(IGF-I),ENSGALG00000011442(TGFBR2),ENSGALG00000015216(SYK),ENSGALG00000015148(ANXA1),ENSGALG00000014749(EPHB6),ENSGALG00000043603(CCL5),ENSGALG00000013372(IL7R),ENSGALG00000008669(CD28),ENSGALG00000015032(CD274),ENSGALG00000016852(-),	1.96701	0.0206759
GO:0048015	phosphatidylinositol-mediated signaling	biological_process	19	6	13	1408	76	10155	ENSGALG00000010312(PLCH1),ENSGALG00000037043(PIK3C2B),ENSGALG00000021074(MYOC),ENSGALG00000006526(PLXNB1),ENSGALG00000024034(PI4KB),ENSGALG00000039228(Zfp36l1),	ENSGALG00000004263(MYDGF),ENSGALG00000001616(CDC45),ENSGALG00000029983(ANGPT1),ENSGALG00000033974(HGF),ENSGALG00000017179(PDGFD),ENSGALG00000005725(CSF1R),ENSGALG00000014213(PRR5),ENSGALG00000015422(NRG1),ENSGALG00000012755(IGF-I),ENSGALG00000043603(CCL5),ENSGALG00000014561(PTPN6),ENSGALG00000005135(SERPINE2),ENSGALG00000008669(CD28),	1.80309	0.0220579
GO:0033627	cell adhesion mediated by integrin	biological_process	9	2	7	1408	27	10155	ENSGALG00000008302(CIB1),ENSGALG00000004170(ADA),	ENSGALG00000004960(FBN1),ENSGALG00000042321(LYN),ENSGALG00000007145(ITGB1),ENSGALG00000015216(SYK),ENSGALG00000014561(PTPN6),ENSGALG00000015081(ACER2),ENSGALG00000043603(CCL5),	2.40412	0.0221549
GO:0050729	positive regulation of inflammatory response	biological_process	9	3	6	1408	27	10155	ENSGALG00000002138(HYAL2),ENSGALG00000014182(ADORA2B),ENSGALG00000003282(STAT5B),	ENSGALG00000016785(IL1RL1),ENSGALG00000033635(PTGS2),ENSGALG00000008669(CD28),ENSGALG00000013468(TLR3),ENSGALG00000014585(-),ENSGALG00000016022(RUNX1),	2.40412	0.0221549
GO:0043491	protein kinase B signaling	biological_process	18	6	12	1408	71	10155	ENSGALG00000008302(CIB1),ENSGALG00000003712(-),ENSGALG00000039228(Zfp36l1),ENSGALG00000021074(MYOC),ENSGALG00000037043(PIK3C2B),ENSGALG00000002138(HYAL2),	ENSGALG00000016174(LMBRD1),ENSGALG00000009626(THBS1),ENSGALG00000008669(CD28),ENSGALG00000012755(IGF-I),ENSGALG00000043603(CCL5),ENSGALG00000008701(XDH),ENSGALG00000006382(PTPRJ),ENSGALG00000026677(F10),ENSGALG00000015422(NRG1),ENSGALG00000029983(ANGPT1),ENSGALG00000011835(-),ENSGALG00000004263(MYDGF),	1.82849	0.0226236
GO:0005604	basement membrane	cellular_component	12	1	11	1408	41	10155	ENSGALG00000003726(EGFLAM),	ENSGALG00000010316(FRAS1),ENSGALG00000004960(FBN1),ENSGALG00000015193(CCDC80),ENSGALG00000008141(COL4A5),ENSGALG00000011205(SMOC2),ENSGALG00000040866(P3H2),ENSGALG00000003770(ANXA2),ENSGALG00000016584(EGFL6),ENSGALG00000010259(COL28A1),ENSGALG00000008266(COL4A6),ENSGALG00000014804(THBS4),	2.11093	0.0227706
GO:0008284	positive regulation of cell proliferation	biological_process	65	23	42	1408	344	10155	ENSGALG00000001021(MYOCD),ENSGALG00000031255(FGF1),ENSGALG00000028608(BTC),ENSGALG00000004170(ADA),ENSGALG00000023303(SIX2),ENSGALG00000026471(CRIP2),ENSGALG00000010290(VEGFA),ENSGALG00000001708(MED1),ENSGALG00000010592(TET2),ENSGALG00000008302(CIB1),ENSGALG00000012290(SOX10),ENSGALG00000007357(BCL6),ENSGALG00000028318(CDKN1A),ENSGALG00000029175(EFNB2),ENSGALG00000012429(BMP4),ENSGALG00000007508(…	ENSGALG00000004263(MYDGF),ENSGALG00000011442(TGFBR2),ENSGALG00000035016(ID2),ENSGALG00000003294(ATAD5),ENSGALG00000012550(HMOX1),ENSGALG00000004893(TMEM119),ENSGALG00000043603(CCL5),ENSGALG00000014561(PTPN6),ENSGALG00000009495(FGFR2),ENSGALG00000004270(ALDH1A2),ENSGALG00000029819(SCG2),ENSGALG00000011835(-),ENSGALG00000040079(ZFPM2),ENSGALG00000033974(HGF),ENSGALG00000017179(PDGFD),ENSGALG0000001…	1.3628	0.0227808
GO:0010769	regulation of cell morphogenesis involved in differentiation	biological_process	35	14	21	1408	165	10155	ENSGALG00000007685(BCL9L),ENSGALG00000001264(PLXNA2),ENSGALG00000042814(FAM195B),ENSGALG00000001171(Sema6B),ENSGALG00000004476(SEMA3G),ENSGALG00000021074(MYOC),ENSGALG00000001412(SEMA7A),ENSGALG00000028437(TRIM62),ENSGALG00000008302(CIB1),ENSGALG00000021572(SSH2),ENSGALG00000001267(-),ENSGALG00000006473(PLXNA4),ENSGALG00000006526(PLXNB1),ENSGALG00000003203(-),	ENSGALG00000007948(LRRC4C),ENSGALG00000004621(PREX1),ENSGALG00000007007(-),ENSGALG00000035016(ID2),ENSGALG00000011442(TGFBR2),ENSGALG00000028807(AP1AR),ENSGALG00000015363(-),ENSGALG00000006563(SEMA3D),ENSGALG00000006560(SEMA3A),ENSGALG00000010857(Dab1),ENSGALG00000015519(ROBO2),ENSGALG00000000311(-),ENSGALG00000001169(CRB2),ENSGALG00000003473(SFRP1),ENSGALG00000001916(SLIT3),ENSGALG00000004519(TR…	1.52989	0.0229888
GO:0022408	negative regulation of cell-cell adhesion	biological_process	16	3	13	1408	61	10155	ENSGALG00000004587(RC3H1),ENSGALG00000012429(BMP4),ENSGALG00000007357(BCL6),	ENSGALG00000005347(ADAMTS18),ENSGALG00000010961(IGF2BP3),ENSGALG00000011982(PDE5),ENSGALG00000013782(CDH7),ENSGALG00000006038(TGFBR3),ENSGALG00000014561(PTPN6),ENSGALG00000002016(PRKCD),ENSGALG00000023689(ASS1),ENSGALG00000015148(ANXA1),ENSGALG00000005135(SERPINE2),ENSGALG00000006703(GTPBP4),ENSGALG00000015032(CD274),ENSGALG00000010320(PAWR),	1.89177	0.0234519
GO:0098869	cellular oxidant detoxification	biological_process	15	8	7	1408	56	10155	ENSGALG00000027415(GRIN2C),ENSGALG00000026598(NXNL2),ENSGALG00000007022(PGPEP1L),ENSGALG00000011450(-),ENSGALG00000001314(PTGS1),ENSGALG00000012200(GCH1),ENSGALG00000004521(GPX3),ENSGALG00000003053(PRDX6),	ENSGALG00000026704(GPX8),ENSGALG00000010243(PRDX1),ENSGALG00000027093(-),ENSGALG00000010432(GSTZ1),ENSGALG00000036214(DJ-1),ENSGALG00000033635(PTGS2),ENSGALG00000010633(GPX7),	1.93188	0.0236473
GO:0010810	regulation of cell-substrate adhesion	biological_process	20	5	15	1408	82	10155	ENSGALG00000021074(MYOC),ENSGALG00000007357(BCL6),ENSGALG00000010290(VEGFA),ENSGALG00000003726(EGFLAM),ENSGALG00000008302(CIB1),	ENSGALG00000012456(RAC2),ENSGALG00000028807(AP1AR),ENSGALG00000015363(-),ENSGALG00000016584(EGFL6),ENSGALG00000015081(ACER2),ENSGALG00000036189(angiopoietin-2B),ENSGALG00000000311(-),ENSGALG00000015253(COL8A1),ENSGALG00000011205(SMOC2),ENSGALG00000010766(-),ENSGALG00000006382(PTPRJ),ENSGALG00000004621(PREX1),ENSGALG00000026891(NINJ1),ENSGALG00000009626(THBS1),ENSGALG00000015193(CCDC80),	1.75911	0.0238968
GO:0030324	lung development	biological_process	20	7	13	1408	82	10155	ENSGALG00000028253(ATXN1L),ENSGALG00000016044(SIM2),ENSGALG00000031255(FGF1),ENSGALG00000012429(BMP4),ENSGALG00000001021(MYOCD),ENSGALG00000001267(-),ENSGALG00000004170(ADA),	ENSGALG00000002203(FGF-18),ENSGALG00000004270(ALDH1A2),ENSGALG00000037402(CTGF),ENSGALG00000006038(TGFBR3),ENSGALG00000009429(RXFP1),ENSGALG00000016500(FKBP12.6),ENSGALG00000007462(CTSZ),ENSGALG00000028158(Fgf7),ENSGALG00000011835(-),ENSGALG00000011404(-),ENSGALG00000002955(ADAMTSL2),ENSGALG00000011442(TGFBR2),ENSGALG00000040079(ZFPM2),	1.75911	0.0238968
GO:0006468	protein phosphorylation	biological_process	178	58	120	1408	1069	10155	ENSGALG00000028608(BTC),ENSGALG00000014408(LLGL1),ENSGALG00000011353(-),ENSGALG00000001633(DUSP26),ENSGALG00000027983(TNK2),ENSGALG00000021074(MYOC),ENSGALG00000031255(FGF1),ENSGALG00000012992(WNK1),ENSGALG00000042741(ADRBK1),ENSGALG00000004721(KCNJ12),ENSGALG00000037773(ST3GAL1),ENSGALG00000030247(TMOD4),ENSGALG00000003126(ERBB4),ENSGALG00000007562(FGF4),ENSGALG00000005017(DUSP13),ENSGALG0000002…	ENSGALG00000033974(HGF),ENSGALG00000029819(SCG2),ENSGALG00000016022(RUNX1),ENSGALG00000014922(ROCK1),ENSGALG00000011116(VRK1),ENSGALG00000015645(GRK4),ENSGALG00000028821(GLIPR2),ENSGALG00000011442(TGFBR2),ENSGALG00000004263(MYDGF),ENSGALG00000007007(-),ENSGALG00000009495(FGFR2),ENSGALG00000006051(CDC7),ENSGALG00000014718(MAP3K1),ENSGALG00000004727(ULK2),ENSGALG00000016772(PDCL3),ENSGALG0000001600…	1.20094	0.0242098
GO:0050848	regulation of calcium-mediated signaling	biological_process	10	2	8	1408	32	10155	ENSGALG00000004170(ADA),ENSGALG00000008302(CIB1),	ENSGALG00000015362(TRAT1),ENSGALG00000012755(IGF-I),ENSGALG00000027583(PLN),ENSGALG00000015216(SYK),ENSGALG00000016500(FKBP12.6),ENSGALG00000015422(NRG1),ENSGALG00000016014(RCAN1),ENSGALG00000010921(PKD2),	2.25386	0.0242672
GO:0006027	glycosaminoglycan catabolic process	biological_process	5	2	3	1408	11	10155	ENSGALG00000002138(HYAL2),ENSGALG00000029000(HYAL3),	ENSGALG00000016761(-),ENSGALG00000005643(LYVE1),ENSGALG00000006413(CEMIP),	3.27834	0.0244005
GO:0045429	positive regulation of nitric oxide biosynthetic process	biological_process	5	1	4	1408	11	10155	ENSGALG00000003432(AGXT2),	ENSGALG00000028284(PTX3),ENSGALG00000007001(TLR4),ENSGALG00000023689(ASS1),ENSGALG00000010921(PKD2),	3.27834	0.0244005
GO:0005523	tropomyosin binding	molecular_function	5	1	4	1408	11	10155	ENSGALG00000030247(TMOD4),	ENSGALG00000002125(TMOD1),ENSGALG00000041826(S100A6),ENSGALG00000008805(LMOD2),ENSGALG00000004710(TMOD3),	3.27834	0.0244005
GO:0022617	extracellular matrix disassembly	biological_process	5	1	4	1408	11	10155	ENSGALG00000021442(CARMIL2),	ENSGALG00000000775(CTSS),ENSGALG00000016986(LCP1),ENSGALG00000005517(KIF9),ENSGALG00000011099(FAP),	3.27834	0.0244005
GO:0001958	endochondral ossification	biological_process	5	3	2	1408	11	10155	ENSGALG00000012429(BMP4),ENSGALG00000033683(PHOSPHO1),ENSGALG00000013874(PEX7),	ENSGALG00000002203(FGF-18),ENSGALG00000016196(-),	3.27834	0.0244005
GO:0016310	phosphorylation	biological_process	214	81	133	1408	1307	10155	ENSGALG00000003845(MKNK2),ENSGALG00000040755(ANGPT4),ENSGALG00000030879(AR),ENSGALG00000027823(-),ENSGALG00000000466(LCK),ENSGALG00000028318(CDKN1A),ENSGALG00000001926(HSPB1),ENSGALG00000008947(PAK5),ENSGALG00000042478(MT-ND4L),ENSGALG00000010537(CDKN2C),ENSGALG00000032079(MT-CYB),ENSGALG00000001708(MED1),ENSGALG00000001600(DVL1),ENSGALG00000001021(MYOCD),ENSGALG00000020582(SLC39A3),ENSGALG000000…	ENSGALG00000036214(DJ-1),ENSGALG00000011684(STAP1),ENSGALG00000027887(-),ENSGALG00000012317(-),ENSGALG00000001616(CDC45),ENSGALG00000010921(PKD2),ENSGALG00000012023(DACT1),ENSGALG00000006233(-),ENSGALG00000012755(IGF-I),ENSGALG00000037402(CTGF),ENSGALG00000004342(ORC6),ENSGALG00000015544(ALDOB),ENSGALG00000006703(GTPBP4),ENSGALG00000016285(-),ENSGALG00000005701(IP6K2),ENSGALG00000028158(Fgf7),ENS…	1.18091	0.0246026
GO:0032502	developmental process	biological_process	399	127	272	1408	2549	10155	ENSGALG00000015123(ZDHHC23),ENSGALG00000005612(CCM2),ENSGALG00000004587(RC3H1),ENSGALG00000015966(-),ENSGALG00000001412(SEMA7A),ENSGALG00000028437(TRIM62),ENSGALG00000005999(ABTB1),ENSGALG00000005530(VEZF1),ENSGALG00000026081(RBM38),ENSGALG00000004530(MMD2),ENSGALG00000021442(CARMIL2),ENSGALG00000010290(VEGFA),ENSGALG00000004170(ADA),ENSGALG00000023303(SIX2),ENSGALG00000001171(Sema6B),ENSGALG0000…	ENSGALG00000030396(HMGA1),ENSGALG00000017024(NEK3),ENSGALG00000015959(SMAP1),ENSGALG00000011991(MYOZ2),ENSGALG00000008298(LRRC17),ENSGALG00000008544(SLC8A1),ENSGALG00000015836(CEP162),ENSGALG00000009100(FSHR),ENSGALG00000004334(MYLK3),ENSGALG00000030363(IFNAR1),ENSGALG00000033365(ALDH6),ENSGALG00000003294(ATAD5),ENSGALG00000004044(CSRP3),ENSGALG00000014686(FBN2),ENSGALG00000003767(NKD1),ENSGALG00…	1.12896	0.0246247
GO:0048017	inositol lipid-mediated signaling	biological_process	19	6	13	1408	77	10155	ENSGALG00000010312(PLCH1),ENSGALG00000037043(PIK3C2B),ENSGALG00000021074(MYOC),ENSGALG00000006526(PLXNB1),ENSGALG00000024034(PI4KB),ENSGALG00000039228(Zfp36l1),	ENSGALG00000017179(PDGFD),ENSGALG00000033974(HGF),ENSGALG00000004263(MYDGF),ENSGALG00000001616(CDC45),ENSGALG00000029983(ANGPT1),ENSGALG00000014213(PRR5),ENSGALG00000015422(NRG1),ENSGALG00000005725(CSF1R),ENSGALG00000043603(CCL5),ENSGALG00000014561(PTPN6),ENSGALG00000012755(IGF-I),ENSGALG00000008669(CD28),ENSGALG00000005135(SERPINE2),	1.77967	0.0246819
GO:0007167	enzyme linked receptor protein signaling pathway	biological_process	85	27	58	1408	470	10155	ENSGALG00000010592(TET2),ENSGALG00000010290(VEGFA),ENSGALG00000003712(-),ENSGALG00000007364(TOB1),ENSGALG00000005658(FOXO4),ENSGALG00000004959(IRS1),ENSGALG00000028608(BTC),ENSGALG00000030247(TMOD4),ENSGALG00000005684(FBXL15),ENSGALG00000007685(BCL9L),ENSGALG00000027983(TNK2),ENSGALG00000031255(FGF1),ENSGALG00000021074(MYOC),ENSGALG00000001021(MYOCD),ENSGALG00000007562(FGF4),ENSGALG00000026287(IR…	ENSGALG00000008141(COL4A5),ENSGALG00000016174(LMBRD1),ENSGALG00000028037(FOS),ENSGALG00000009241(SFRP2),ENSGALG00000033144(COLEC10),ENSGALG00000037940(IGFBP3),ENSGALG00000001169(CRB2),ENSGALG00000003473(SFRP1),ENSGALG00000015216(SYK),ENSGALG00000008701(XDH),ENSGALG00000006973(BLNK),ENSGALG00000034500(CIDEA),ENSGALG00000010335(-),ENSGALG00000005725(CSF1R),ENSGALG00000029811(BMPER),ENSGALG000000281…	1.30436	0.0247525
GO:0019221	cytokine-mediated signaling pathway	biological_process	43	8	35	1408	213	10155	ENSGALG00000004306(SYT12),ENSGALG00000014855(-),ENSGALG00000021589(RTN4RL1),ENSGALG00000011962(-),ENSGALG00000027501(ANPEP),ENSGALG00000001708(MED1),ENSGALG00000003282(STAT5B),ENSGALG00000008302(CIB1),	ENSGALG00000004231(IFNLR1),ENSGALG00000029983(ANGPT1),ENSGALG00000000476(LRRTM4),ENSGALG00000007651(STAT1),ENSGALG00000013372(IL7R),ENSGALG00000021869(PODN),ENSGALG00000016785(IL1RL1),ENSGALG00000012357(CXCR4),ENSGALG00000016693(-),ENSGALG00000043044(-),ENSGALG00000037077(CCR5),ENSGALG00000007948(LRRC4C),ENSGALG00000043603(CCL5),ENSGALG00000005619(-),ENSGALG00000004420(SDK1),ENSGALG00000040621(IL…	1.45602	0.0251804
GO:0004683	calmodulin-dependent protein kinase activity	molecular_function	7	3	4	1408	19	10155	ENSGALG00000003845(MKNK2),ENSGALG00000001319(CAMK1G),ENSGALG00000004801(PHKA1),	ENSGALG00000002283(MAPKAPK3),ENSGALG00000004334(MYLK3),ENSGALG00000016518(PHKA2),ENSGALG00000007993(DCX),	2.65718	0.0252135
GO:0033628	regulation of cell adhesion mediated by integrin	biological_process	7	2	5	1408	19	10155	ENSGALG00000008302(CIB1),ENSGALG00000004170(ADA),	ENSGALG00000042321(LYN),ENSGALG00000043603(CCL5),ENSGALG00000015081(ACER2),ENSGALG00000014561(PTPN6),ENSGALG00000015216(SYK),	2.65718	0.0252135
GO:0008305	integrin complex	cellular_component	6	1	5	1408	15	10155	ENSGALG00000002389(ITGB4),	ENSGALG00000008747(ITGA8),ENSGALG00000014903(ITGA2),ENSGALG00000007145(ITGB1),ENSGALG00000001250(APLP2),ENSGALG00000007511(ITGB2),	2.88494	0.0256387
GO:0032743	positive regulation of interleukin-2 production	biological_process	6	2	4	1408	15	10155	ENSGALG00000011094(PDE4B),ENSGALG00000003282(STAT5B),	ENSGALG00000008669(CD28),ENSGALG00000015148(ANXA1),ENSGALG00000016022(RUNX1),ENSGALG00000012830(-),	2.88494	0.0256387
GO:0009611	response to wounding	biological_process	59	17	42	1408	310	10155	ENSGALG00000009758(SLC7A11),ENSGALG00000003282(STAT5B),ENSGALG00000001412(SEMA7A),ENSGALG00000027415(GRIN2C),ENSGALG00000001981(PARP6),ENSGALG00000001926(HSPB1),ENSGALG00000039228(Zfp36l1),ENSGALG00000007357(BCL6),ENSGALG00000014182(ADORA2B),ENSGALG00000005077(F8),ENSGALG00000002138(HYAL2),ENSGALG00000004496(TNIP1),ENSGALG00000004170(ADA),ENSGALG00000001267(-),ENSGALG00000016105(DYSF),ENSGALG0000…	ENSGALG00000004593(SULF2),ENSGALG00000013468(TLR3),ENSGALG00000008669(CD28),ENSGALG00000009626(THBS1),ENSGALG00000005135(SERPINE2),ENSGALG00000007582(DPYSL3),ENSGALG00000015148(ANXA1),ENSGALG00000012755(IGF-I),ENSGALG00000014585(-),ENSGALG00000033635(PTGS2),ENSGALG00000036214(DJ-1),ENSGALG00000007001(TLR4),ENSGALG00000008671(ST8SIA6),ENSGALG00000005347(ADAMTS18),ENSGALG00000010391(MMRN1),ENSGALG0…	1.37267	0.0262608
GO:1990204	oxidoreductase complex	cellular_component	16	11	5	1408	62	10155	ENSGALG00000029500(ND5),ENSGALG00000030436(MT-ND3),ENSGALG00000032079(MT-CYB),ENSGALG00000002033(NDUFB6),ENSGALG00000042809(NDUFV1),ENSGALG00000021692(-),ENSGALG00000042750(ND1),ENSGALG00000009703(NDUFS7),ENSGALG00000043768(MT-ND2),ENSGALG00000042478(MT-ND4L),ENSGALG00000006707(NOX1),	ENSGALG00000001189(NCF1),ENSGALG00000038141(NCF4),ENSGALG00000012061(-),ENSGALG00000016442(RRM2),ENSGALG00000005572(-),	1.86125	0.0265733
GO:0045637	regulation of myeloid cell differentiation	biological_process	20	7	13	1408	83	10155	ENSGALG00000006062(ZBTB46),ENSGALG00000000401(RBM15),ENSGALG00000003282(STAT5B),ENSGALG00000008302(CIB1),ENSGALG00000039228(Zfp36l1),ENSGALG00000001708(MED1),ENSGALG00000038540(ZBTB16),	ENSGALG00000015959(SMAP1),ENSGALG00000008298(LRRC17),ENSGALG00000035016(ID2),ENSGALG00000010770(SCIN),ENSGALG00000010745(HMGB2),ENSGALG00000016022(RUNX1),ENSGALG00000028037(FOS),ENSGALG00000042321(LYN),ENSGALG00000028466(-),ENSGALG00000009100(FSHR),ENSGALG00000004960(FBN1),ENSGALG00000003473(SFRP1),ENSGALG00000002160(B2M),	1.73792	0.0265903
GO:0015078	hydrogen ion transmembrane transporter activity	molecular_function	20	15	5	1408	83	10155	ENSGALG00000025809(-),ENSGALG00000032465(MT-ATP8),ENSGALG00000033271(PFKM),ENSGALG00000042478(MT-ND4L),ENSGALG00000006899(-),ENSGALG00000032079(MT-CYB),ENSGALG00000002237(ATP6V0D1),ENSGALG00000032456(MT-CO2),ENSGALG00000032142(MT-CO1),ENSGALG00000038582(-),ENSGALG00000000048(-),ENSGALG00000014121(COX5A),ENSGALG00000035334(COX3),ENSGALG00000016791(SLC9A2),ENSGALG00000007465(COX15),	ENSGALG00000016720(CD2AP),ENSGALG00000002374(SLC9A9),ENSGALG00000015906(COX7A2),ENSGALG00000019358(LLPH),ENSGALG00000012319(-),	1.73792	0.0265903
GO:0050770	regulation of axonogenesis	biological_process	20	10	10	1408	83	10155	ENSGALG00000001412(SEMA7A),ENSGALG00000001264(PLXNA2),ENSGALG00000001171(Sema6B),ENSGALG00000021572(SSH2),ENSGALG00000006473(PLXNA4),ENSGALG00000001267(-),ENSGALG00000006526(PLXNB1),ENSGALG00000003203(-),ENSGALG00000004476(SEMA3G),ENSGALG00000021074(MYOC),	ENSGALG00000001916(SLIT3),ENSGALG00000007948(LRRC4C),ENSGALG00000004519(TRPV2),ENSGALG00000006563(SEMA3D),ENSGALG00000004727(ULK2),ENSGALG00000006560(SEMA3A),ENSGALG00000015422(NRG1),ENSGALG00000015519(ROBO2),ENSGALG00000010857(Dab1),ENSGALG00000011309(PLXNC1),	1.73792	0.0265903
GO:0048841	regulation of axon extension involved in axon guidance	biological_process	9	6	3	1408	28	10155	ENSGALG00000006473(PLXNA4),ENSGALG00000003203(-),ENSGALG00000001264(PLXNA2),ENSGALG00000021074(MYOC),ENSGALG00000001171(Sema6B),ENSGALG00000004476(SEMA3G),	ENSGALG00000006563(SEMA3D),ENSGALG00000006560(SEMA3A),ENSGALG00000011309(PLXNC1),	2.31826	0.0268565
GO:0040007	growth	biological_process	78	31	47	1408	428	10155	ENSGALG00000021074(MYOC),ENSGALG00000031255(FGF1),ENSGALG00000004476(SEMA3G),ENSGALG00000001600(DVL1),ENSGALG00000001021(MYOCD),ENSGALG00000017658(-),ENSGALG00000001264(PLXNA2),ENSGALG00000006526(PLXNB1),ENSGALG00000017389(SIX4),ENSGALG00000006473(PLXNA4),ENSGALG00000010537(CDKN2C),ENSGALG00000008302(CIB1),ENSGALG00000007357(BCL6),ENSGALG00000028318(CDKN1A),ENSGALG00000012290(SOX10),ENSGALG000000…	ENSGALG00000006560(SEMA3A),ENSGALG00000006382(PTPRJ),ENSGALG00000019358(LLPH),ENSGALG00000011442(TGFBR2),ENSGALG00000011803(EMP1),ENSGALG00000035016(ID2),ENSGALG00000011404(-),ENSGALG00000003767(NKD1),ENSGALG00000004161(CCNB2),ENSGALG00000015143(-),ENSGALG00000026891(NINJ1),ENSGALG00000006038(TGFBR3),ENSGALG00000007993(DCX),ENSGALG00000011309(PLXNC1),ENSGALG00000028158(Fgf7),ENSGALG00000003936(PP…	1.3144	0.0268738
GO:0034112	positive regulation of homotypic cell-cell adhesion	biological_process	15	5	10	1408	57	10155	ENSGALG00000000466(LCK),ENSGALG00000003282(STAT5B),ENSGALG00000029175(EFNB2),ENSGALG00000004170(ADA),ENSGALG00000038540(ZBTB16),	ENSGALG00000016852(-),ENSGALG00000015032(CD274),ENSGALG00000008669(CD28),ENSGALG00000013372(IL7R),ENSGALG00000014749(EPHB6),ENSGALG00000043603(CCL5),ENSGALG00000011442(TGFBR2),ENSGALG00000015148(ANXA1),ENSGALG00000015216(SYK),ENSGALG00000012755(IGF-I),	1.89799	0.0269437
GO:0071345	cellular response to cytokine stimulus	biological_process	51	13	38	1408	262	10155	ENSGALG00000039228(Zfp36l1),ENSGALG00000004587(RC3H1),ENSGALG00000002138(HYAL2),ENSGALG00000004306(SYT12),ENSGALG00000003282(STAT5B),ENSGALG00000027501(ANPEP),ENSGALG00000011962(-),ENSGALG00000021589(RTN4RL1),ENSGALG00000041129(TMEM173),ENSGALG00000014855(-),ENSGALG00000001708(MED1),ENSGALG00000008302(CIB1),ENSGALG00000029000(HYAL3),	ENSGALG00000012357(CXCR4),ENSGALG00000037077(CCR5),ENSGALG00000043044(-),ENSGALG00000040621(IL18R1),ENSGALG00000004420(SDK1),ENSGALG00000004231(IFNLR1),ENSGALG00000029983(ANGPT1),ENSGALG00000015209(NFIL3),ENSGALG00000013372(IL7R),ENSGALG00000007651(STAT1),ENSGALG00000016785(IL1RL1),ENSGALG00000021869(PODN),ENSGALG00000014585(-),ENSGALG00000004722(ASPN),ENSGALG00000012480(-),ENSGALG00000027887(-),…	1.40393	0.0270998
GO:0051216	cartilage development	biological_process	24	8	16	1408	105	10155	ENSGALG00000038540(ZBTB16),ENSGALG00000007562(FGF4),ENSGALG00000002138(HYAL2),ENSGALG00000012429(BMP4),ENSGALG00000004900(RFLNB),ENSGALG00000023303(SIX2),ENSGALG00000003137(-),ENSGALG00000029000(HYAL3),	ENSGALG00000011740(MGP),ENSGALG00000009241(SFRP2),ENSGALG00000037402(CTGF),ENSGALG00000004593(SULF2),ENSGALG00000003283(COMP),ENSGALG00000029382(BARX2B),ENSGALG00000016196(-),ENSGALG00000003770(ANXA2),ENSGALG00000037944(LNPK),ENSGALG00000008141(COL4A5),ENSGALG00000002203(FGF-18),ENSGALG00000002763(FRZB),ENSGALG00000035016(ID2),ENSGALG00000011442(TGFBR2),ENSGALG00000010770(SCIN),ENSGALG00000016022…	1.64854	0.0273066
GO:0048856	anatomical structure development	biological_process	373	119	254	1408	2379	10155	ENSGALG00000006824(USP19),ENSGALG00000007758(OSBP2),ENSGALG00000007562(FGF4),ENSGALG00000006062(ZBTB46),ENSGALG00000007448(SPRY3),ENSGALG00000006644(-),ENSGALG00000005768(ETV5),ENSGALG00000001171(Sema6B),ENSGALG00000026471(CRIP2),ENSGALG00000002055(hairy1),ENSGALG00000017389(SIX4),ENSGALG00000028608(BTC),ENSGALG00000014408(LLGL1),ENSGALG00000031255(FGF1),ENSGALG00000021074(MYOC),ENSGALG0000004274…	ENSGALG00000014999(-),ENSGALG00000004727(ULK2),ENSGALG00000004593(SULF2),ENSGALG00000016772(PDCL3),ENSGALG00000010050(-),ENSGALG00000015148(ANXA1),ENSGALG00000043480(GPM6A),ENSGALG00000002160(B2M),ENSGALG00000006036(-),ENSGALG00000013372(IL7R),ENSGALG00000033090(VDR),ENSGALG00000002358(CDO1),ENSGALG00000014201(PARVB),ENSGALG00000014268(CHRNA9),ENSGALG00000016400(RSAD2),ENSGALG00000007254(ARHGAP12…	1.13082	0.0275983
GO:0030198	extracellular matrix organization	biological_process	25	7	18	1408	111	10155	ENSGALG00000018942(NRGN),ENSGALG00000021442(CARMIL2),ENSGALG00000007508(HPSE2),ENSGALG00000026276(TCF15),ENSGALG00000006707(NOX1),ENSGALG00000028253(ATXN1L),ENSGALG00000003726(EGFLAM),	ENSGALG00000011271(LUM),ENSGALG00000011099(FAP),ENSGALG00000016986(LCP1),ENSGALG00000017046(POSTN),ENSGALG00000002955(ADAMTSL2),ENSGALG00000008266(COL4A6),ENSGALG00000016584(EGFL6),ENSGALG00000008747(ITGA8),ENSGALG00000011205(SMOC2),ENSGALG00000009429(RXFP1),ENSGALG00000000775(CTSS),ENSGALG00000009241(SFRP2),ENSGALG00000005517(KIF9),ENSGALG00000009572(ADAMTS20),ENSGALG00000004593(SULF2),ENSGALG00…	1.6244	0.0284931
GO:0009636	response to toxic substance	biological_process	23	12	11	1408	100	10155	ENSGALG00000009758(SLC7A11),ENSGALG00000004521(GPX3),ENSGALG00000003053(PRDX6),ENSGALG00000030031(TTPA),ENSGALG00000027415(GRIN2C),ENSGALG00000011450(-),ENSGALG00000001314(PTGS1),ENSGALG00000029000(HYAL3),ENSGALG00000012200(GCH1),ENSGALG00000026598(NXNL2),ENSGALG00000007022(PGPEP1L),ENSGALG00000002138(HYAL2),	ENSGALG00000010243(PRDX1),ENSGALG00000026704(GPX8),ENSGALG00000006323(MIM1),ENSGALG00000010432(GSTZ1),ENSGALG00000043603(CCL5),ENSGALG00000005065(PLA2G4A),ENSGALG00000036214(DJ-1),ENSGALG00000033635(PTGS2),ENSGALG00000010633(GPX7),ENSGALG00000027093(-),ENSGALG00000005957(SLC6A14),	1.65884	0.0286204
GO:0050839	cell adhesion molecule binding	molecular_function	43	8	35	1408	215	10155	ENSGALG00000006702(MFGE8),ENSGALG00000004798(MPRIP),ENSGALG00000031255(FGF1),ENSGALG00000003053(PRDX6),ENSGALG00000015966(-),ENSGALG00000001412(SEMA7A),ENSGALG00000001058(ARHGEF16),ENSGALG00000027853(-),	ENSGALG00000004960(FBN1),ENSGALG00000004161(CCNB2),ENSGALG00000003570(ATIC),ENSGALG00000003966(RPL23A),ENSGALG00000034742(LIMA1),ENSGALG00000015367(NECTIN3),ENSGALG00000016720(CD2AP),ENSGALG00000015360(KIAA1524),ENSGALG00000014561(PTPN6),ENSGALG00000009847(STXBP6),ENSGALG00000007651(STAT1),ENSGALG00000013911(-),ENSGALG00000017046(POSTN),ENSGALG00000005809(SEPT2),ENSGALG00000011099(FAP),ENSGALG000…	1.44247	0.0286288
GO:0050922	negative regulation of chemotaxis	biological_process	10	4	6	1408	33	10155	ENSGALG00000004476(SEMA3G),ENSGALG00000021074(MYOC),ENSGALG00000003203(-),ENSGALG00000001171(Sema6B),	ENSGALG00000036189(angiopoietin-2B),ENSGALG00000006560(SEMA3A),ENSGALG00000015519(ROBO2),ENSGALG00000009626(THBS1),ENSGALG00000011684(STAP1),ENSGALG00000006563(SEMA3D),	2.18556	0.0288771
GO:1902041	regulation of extrinsic apoptotic signaling pathway via death domain receptors	biological_process	8	1	7	1408	24	10155	ENSGALG00000011436(TMBIM1),	ENSGALG00000033974(HGF),ENSGALG00000003473(SFRP1),ENSGALG00000012550(HMOX1),ENSGALG00000010745(HMGB2),ENSGALG00000036214(DJ-1),ENSGALG00000009626(THBS1),ENSGALG00000009241(SFRP2),	2.40412	0.0293888
GO:0030890	positive regulation of B cell proliferation	biological_process	8	4	4	1408	24	10155	ENSGALG00000004170(ADA),ENSGALG00000007357(BCL6),ENSGALG00000028318(CDKN1A),ENSGALG00000026287(IRS2),	ENSGALG00000016852(-),ENSGALG00000007001(TLR4),ENSGALG00000003294(ATAD5),ENSGALG00000039327(VAV3),	2.40412	0.0293888
GO:0030323	respiratory tube development	biological_process	20	7	13	1408	84	10155	ENSGALG00000012429(BMP4),ENSGALG00000004170(ADA),ENSGALG00000001021(MYOCD),ENSGALG00000001267(-),ENSGALG00000031255(FGF1),ENSGALG00000016044(SIM2),ENSGALG00000028253(ATXN1L),	ENSGALG00000011404(-),ENSGALG00000002955(ADAMTSL2),ENSGALG00000011835(-),ENSGALG00000040079(ZFPM2),ENSGALG00000011442(TGFBR2),ENSGALG00000007462(CTSZ),ENSGALG00000016500(FKBP12.6),ENSGALG00000028158(Fgf7),ENSGALG00000006038(TGFBR3),ENSGALG00000037402(CTGF),ENSGALG00000009429(RXFP1),ENSGALG00000002203(FGF-18),ENSGALG00000004270(ALDH1A2),	1.71723	0.029519
GO:0000940	condensed chromosome outer kinetochore	cellular_component	4	0	4	1408	8	10155	-	ENSGALG00000008233(BUB1),ENSGALG00000006110(PLK1),ENSGALG00000009690(CENPF),ENSGALG00000014801(NDC80),	3.60618	0.0295898
GO:0051694	pointed-end actin filament capping	biological_process	4	1	3	1408	8	10155	ENSGALG00000030247(TMOD4),	ENSGALG00000008805(LMOD2),ENSGALG00000004710(TMOD3),ENSGALG00000002125(TMOD1),	3.60618	0.0295898
GO:0055098	response to low-density lipoprotein particle	biological_process	4	1	3	1408	8	10155	ENSGALG00000017274(CD9),	ENSGALG00000015216(SYK),ENSGALG00000007145(ITGB1),ENSGALG00000004974(PPARG),	3.60618	0.0295898
GO:0010839	negative regulation of keratinocyte proliferation	biological_process	4	2	2	1408	8	10155	ENSGALG00000001708(MED1),ENSGALG00000029175(EFNB2),	ENSGALG00000015910(CD109),ENSGALG00000033090(VDR),	3.60618	0.0295898
GO:0009887	organ morphogenesis	biological_process	80	26	54	1408	443	10155	ENSGALG00000029175(EFNB2),ENSGALG00000005768(ETV5),ENSGALG00000016797(FHL2),ENSGALG00000002138(HYAL2),ENSGALG00000000401(RBM15),ENSGALG00000007562(FGF4),ENSGALG00000026276(TCF15),ENSGALG00000015966(-),ENSGALG00000030879(AR),ENSGALG00000027853(-),ENSGALG00000012429(BMP4),ENSGALG00000013874(PEX7),ENSGALG00000043047(SOBP),ENSGALG00000020582(SLC39A3),ENSGALG00000033683(PHOSPHO1),ENSGALG00000031255(FG…	ENSGALG00000002203(FGF-18),ENSGALG00000010316(FRAS1),ENSGALG00000002763(FRZB),ENSGALG00000013803(ADGRG6),ENSGALG00000009807(FLVCR1),ENSGALG00000014944(GCNT4),ENSGALG00000033090(VDR),ENSGALG00000014268(CHRNA9),ENSGALG00000004593(SULF2),ENSGALG00000010921(PKD2),ENSGALG00000004722(ASPN),ENSGALG00000012023(DACT1),ENSGALG00000037402(CTGF),ENSGALG00000012755(IGF-I),ENSGALG00000008747(ITGA8),ENSGALG0000…	1.30246	0.0299533
GO:0030414	peptidase inhibitor activity	molecular_function	22	1	21	1408	95	10155	ENSGALG00000017715(TINAGL1),	ENSGALG00000009470(SERPINI1),ENSGALG00000004969(TIMP4),ENSGALG00000019553(-),ENSGALG00000008671(ST8SIA6),ENSGALG00000003695(MINPP1),ENSGALG00000001697(-),ENSGALG00000001250(APLP2),ENSGALG00000012872(-),ENSGALG00000007367(WFIKKN2),ENSGALG00000009651(LXN),ENSGALG00000003742(CPAMD8),ENSGALG00000007993(DCX),ENSGALG00000017040(-),ENSGALG00000001506(-),ENSGALG00000010259(COL28A1),ENSGALG00000015910(CD1…	1.67023	0.0299624
GO:0042113	B cell activation	biological_process	27	9	18	1408	123	10155	ENSGALG00000027501(ANPEP),ENSGALG00000002138(HYAL2),ENSGALG00000004170(ADA),ENSGALG00000004587(RC3H1),ENSGALG00000007357(BCL6),ENSGALG00000028318(CDKN1A),ENSGALG00000039228(Zfp36l1),ENSGALG00000026287(IRS2),ENSGALG00000003282(STAT5B),	ENSGALG00000002016(PRKCD),ENSGALG00000035016(ID2),ENSGALG00000039327(VAV3),ENSGALG00000010320(PAWR),ENSGALG00000011663(FNDC1),ENSGALG00000032701(LY96),ENSGALG00000013372(IL7R),ENSGALG00000006973(BLNK),ENSGALG00000007001(TLR4),ENSGALG00000015216(SYK),ENSGALG00000010748(EXO1),ENSGALG00000003473(SFRP1),ENSGALG00000014561(PTPN6),ENSGALG00000003294(ATAD5),ENSGALG00000027874(CHAC1),ENSGALG00000008669(C…	1.5832	0.0305557
GO:0030017	sarcomere	cellular_component	19	4	15	1408	79	10155	ENSGALG00000027330(-),ENSGALG00000001926(HSPB1),ENSGALG00000030247(TMOD4),ENSGALG00000011306(DES),	ENSGALG00000002125(TMOD1),ENSGALG00000008148(MYBPC3),ENSGALG00000011991(MYOZ2),ENSGALG00000016500(FKBP12.6),ENSGALG00000014995(PGM5),ENSGALG00000004155(MYOM3),ENSGALG00000000302(-),ENSGALG00000009844(ACTC1),ENSGALG00000004710(TMOD3),ENSGALG00000019157(SMPX),ENSGALG00000008805(LMOD2),ENSGALG00000007539(ANKRD2),ENSGALG00000013124(FHOD3),ENSGALG00000004044(CSRP3),ENSGALG00000000313(TNNI1),	1.73462	0.0306698
GO:0050673	epithelial cell proliferation	biological_process	35	10	25	1408	169	10155	ENSGALG00000010290(VEGFA),ENSGALG00000011856(FMC1),ENSGALG00000001708(MED1),ENSGALG00000017389(SIX4),ENSGALG00000030879(AR),ENSGALG00000012429(BMP4),ENSGALG00000001267(-),ENSGALG00000029175(EFNB2),ENSGALG00000039228(Zfp36l1),ENSGALG00000031255(FGF1),	ENSGALG00000009626(THBS1),ENSGALG00000009100(FSHR),ENSGALG00000016772(PDCL3),ENSGALG00000004593(SULF2),ENSGALG00000037940(IGFBP3),ENSGALG00000012755(IGF-I),ENSGALG00000033144(COLEC10),ENSGALG00000009241(SFRP2),ENSGALG00000003473(SFRP1),ENSGALG00000008701(XDH),ENSGALG00000028158(Fgf7),ENSGALG00000029811(BMPER),ENSGALG00000029819(SCG2),ENSGALG00000011835(-),ENSGALG00000010745(HMGB2),ENSGALG00000004…	1.49368	0.0308
GO:0019955	cytokine binding	molecular_function	12	1	11	1408	43	10155	ENSGALG00000002138(HYAL2),	ENSGALG00000005725(CSF1R),ENSGALG00000007145(ITGB1),ENSGALG00000036214(DJ-1),ENSGALG00000016785(IL1RL1),ENSGALG00000013869(IL20RA),ENSGALG00000005305(ACKR2),ENSGALG00000012357(CXCR4),ENSGALG00000006038(TGFBR3),ENSGALG00000015910(CD109),ENSGALG00000011442(TGFBR2),ENSGALG00000010448(LTBP1),	2.01275	0.0308404
GO:0034111	negative regulation of homotypic cell-cell adhesion	biological_process	12	3	9	1408	43	10155	ENSGALG00000007357(BCL6),ENSGALG00000012429(BMP4),ENSGALG00000004587(RC3H1),	ENSGALG00000005135(SERPINE2),ENSGALG00000010320(PAWR),ENSGALG00000015032(CD274),ENSGALG00000005347(ADAMTS18),ENSGALG00000010961(IGF2BP3),ENSGALG00000011982(PDE5),ENSGALG00000002016(PRKCD),ENSGALG00000014561(PTPN6),ENSGALG00000015148(ANXA1),	2.01275	0.0308404
GO:0050707	regulation of cytokine secretion	biological_process	13	1	12	1408	48	10155	ENSGALG00000002138(HYAL2),	ENSGALG00000034500(CIDEA),ENSGALG00000005725(CSF1R),ENSGALG00000007001(TLR4),ENSGALG00000042321(LYN),ENSGALG00000015032(CD274),ENSGALG00000016785(IL1RL1),ENSGALG00000027093(-),ENSGALG00000029983(ANGPT1),ENSGALG00000015425(LPL),ENSGALG00000015216(SYK),ENSGALG00000015148(ANXA1),ENSGALG00000006527(CRTAM),	1.95335	0.0310764
GO:2001237	negative regulation of extrinsic apoptotic signaling pathway	biological_process	13	4	9	1408	48	10155	ENSGALG00000011436(TMBIM1),ENSGALG00000012429(BMP4),ENSGALG00000030879(AR),ENSGALG00000008947(PAK5),	ENSGALG00000029819(SCG2),ENSGALG00000012755(IGF-I),ENSGALG00000004508(EYA2),ENSGALG00000012550(HMOX1),ENSGALG00000010745(HMGB2),ENSGALG00000009241(SFRP2),ENSGALG00000033974(HGF),ENSGALG00000043570(SGK3),ENSGALG00000036214(DJ-1),	1.95335	0.0310764
GO:0070661	leukocyte proliferation	biological_process	28	8	20	1408	129	10155	ENSGALG00000004587(RC3H1),ENSGALG00000028318(CDKN1A),ENSGALG00000007357(BCL6),ENSGALG00000026287(IRS2),ENSGALG00000003282(STAT5B),ENSGALG00000012429(BMP4),ENSGALG00000004170(ADA),ENSGALG00000027501(ANPEP),	ENSGALG00000002080(DOCK2),ENSGALG00000011982(PDE5),ENSGALG00000003294(ATAD5),ENSGALG00000014561(PTPN6),ENSGALG00000043603(CCL5),ENSGALG00000042321(LYN),ENSGALG00000014749(EPHB6),ENSGALG00000002016(PRKCD),ENSGALG00000013372(IL7R),ENSGALG00000012755(IGF-I),ENSGALG00000015148(ANXA1),ENSGALG00000015216(SYK),ENSGALG00000016852(-),ENSGALG00000008669(CD28),ENSGALG00000039327(VAV3),ENSGALG00000012456(RAC…	1.56547	0.0314424
GO:0045499	chemorepellent activity	molecular_function	7	4	3	1408	20	10155	ENSGALG00000003203(-),ENSGALG00000004476(SEMA3G),ENSGALG00000001171(Sema6B),ENSGALG00000021074(MYOC),	ENSGALG00000015422(NRG1),ENSGALG00000006560(SEMA3A),ENSGALG00000006563(SEMA3D),	2.52433	0.0316094
GO:0032722	positive regulation of chemokine production	biological_process	7	1	6	1408	20	10155	ENSGALG00000014182(ADORA2B),	ENSGALG00000016785(IL1RL1),ENSGALG00000013468(TLR3),ENSGALG00000015425(LPL),ENSGALG00000005725(CSF1R),ENSGALG00000007001(TLR4),ENSGALG00000016590(TLR7),	2.52433	0.0316094
GO:0046456	icosanoid biosynthetic process	biological_process	7	3	4	1408	20	10155	ENSGALG00000001314(PTGS1),ENSGALG00000011450(-),ENSGALG00000027415(GRIN2C),	ENSGALG00000005065(PLA2G4A),ENSGALG00000015216(SYK),ENSGALG00000033635(PTGS2),ENSGALG00000005857(-),	2.52433	0.0316094
GO:0006801	superoxide metabolic process	biological_process	9	2	7	1408	29	10155	ENSGALG00000006707(NOX1),ENSGALG00000012200(GCH1),	ENSGALG00000036214(DJ-1),ENSGALG00000005572(-),ENSGALG00000010243(PRDX1),ENSGALG00000002016(PRKCD),ENSGALG00000015216(SYK),ENSGALG00000016196(-),ENSGALG00000001189(NCF1),	2.23832	0.032267
GO:0045271	respiratory chain complex I	cellular_component	9	9	0	1408	29	10155	ENSGALG00000043768(MT-ND2),ENSGALG00000009703(NDUFS7),ENSGALG00000042750(ND1),ENSGALG00000042478(MT-ND4L),ENSGALG00000029500(ND5),ENSGALG00000030436(MT-ND3),ENSGALG00000042809(NDUFV1),ENSGALG00000002033(NDUFB6),ENSGALG00000021692(-),	-	2.23832	0.032267
GO:0005747	mitochondrial respiratory chain complex I	cellular_component	9	9	0	1408	29	10155	ENSGALG00000042809(NDUFV1),ENSGALG00000002033(NDUFB6),ENSGALG00000021692(-),ENSGALG00000042750(ND1),ENSGALG00000009703(NDUFS7),ENSGALG00000043768(MT-ND2),ENSGALG00000030436(MT-ND3),ENSGALG00000029500(ND5),ENSGALG00000042478(MT-ND4L),	-	2.23832	0.032267
GO:1902667	regulation of axon guidance	biological_process	9	6	3	1408	29	10155	ENSGALG00000006473(PLXNA4),ENSGALG00000004476(SEMA3G),ENSGALG00000001171(Sema6B),ENSGALG00000021074(MYOC),ENSGALG00000003203(-),ENSGALG00000001264(PLXNA2),	ENSGALG00000006563(SEMA3D),ENSGALG00000011309(PLXNC1),ENSGALG00000006560(SEMA3A),	2.23832	0.032267
GO:0002521	leukocyte differentiation	biological_process	42	12	30	1408	211	10155	ENSGALG00000003282(STAT5B),ENSGALG00000038540(ZBTB16),ENSGALG00000001708(MED1),ENSGALG00000012429(BMP4),ENSGALG00000004170(ADA),ENSGALG00000027501(ANPEP),ENSGALG00000015123(ZDHHC23),ENSGALG00000039228(Zfp36l1),ENSGALG00000006062(ZBTB46),ENSGALG00000007357(BCL6),ENSGALG00000000466(LCK),ENSGALG00000004587(RC3H1),	ENSGALG00000009100(FSHR),ENSGALG00000008669(CD28),ENSGALG00000028037(FOS),ENSGALG00000026704(GPX8),ENSGALG00000002160(B2M),ENSGALG00000006323(MIM1),ENSGALG00000015216(SYK),ENSGALG00000015148(ANXA1),ENSGALG00000012830(-),ENSGALG00000003473(SFRP1),ENSGALG00000006973(BLNK),ENSGALG00000005725(CSF1R),ENSGALG00000007059(IGSF6),ENSGALG00000004974(PPARG),ENSGALG00000016022(RUNX1),ENSGALG00000004960(FBN1)…	1.43564	0.0323773
GO:0030595	leukocyte chemotaxis	biological_process	20	3	17	1408	85	10155	ENSGALG00000011094(PDE4B),ENSGALG00000002523(-),ENSGALG00000010290(VEGFA),	ENSGALG00000011684(STAP1),ENSGALG00000029819(SCG2),ENSGALG00000016022(RUNX1),ENSGALG00000039327(VAV3),ENSGALG00000006346(CXCL14),ENSGALG00000012456(RAC2),ENSGALG00000014804(THBS4),ENSGALG00000042321(LYN),ENSGALG00000011733(-),ENSGALG00000014585(-),ENSGALG00000006352(CH25H),ENSGALG00000015148(ANXA1),ENSGALG00000015216(SYK),ENSGALG00000004621(PREX1),ENSGALG00000043603(CCL5),ENSGALG00000007511(ITGB2…	1.69703	0.0326963
GO:0010632	regulation of epithelial cell migration	biological_process	20	6	14	1408	85	10155	ENSGALG00000001926(HSPB1),ENSGALG00000008302(CIB1),ENSGALG00000007562(FGF4),ENSGALG00000012429(BMP4),ENSGALG00000040755(ANGPT4),ENSGALG00000031255(FGF1),	ENSGALG00000032746(Enpp2),ENSGALG00000028821(GLIPR2),ENSGALG00000016451(ROCK2),ENSGALG00000009626(THBS1),ENSGALG00000002203(FGF-18),ENSGALG00000011209(EVL),ENSGALG00000011442(TGFBR2),ENSGALG00000029983(ANGPT1),ENSGALG00000011835(-),ENSGALG00000029811(BMPER),ENSGALG00000006560(SEMA3A),ENSGALG00000000311(-),ENSGALG00000036189(angiopoietin-2B),ENSGALG00000028158(Fgf7),	1.69703	0.0326963
GO:0023014	signal transduction by protein phosphorylation	biological_process	76	24	52	1408	420	10155	ENSGALG00000028608(BTC),ENSGALG00000001267(-),ENSGALG00000001633(DUSP26),ENSGALG00000003712(-),ENSGALG00000001708(MED1),ENSGALG00000008302(CIB1),ENSGALG00000014408(LLGL1),ENSGALG00000021074(MYOC),ENSGALG00000031255(FGF1),ENSGALG00000030247(TMOD4),ENSGALG00000012429(BMP4),ENSGALG00000006647(DUSP8),ENSGALG00000003126(ERBB4),ENSGALG00000030879(AR),ENSGALG00000027592(ERN2),ENSGALG00000006707(NOX1),EN…	ENSGALG00000029819(SCG2),ENSGALG00000016022(RUNX1),ENSGALG00000011835(-),ENSGALG00000028203(SPRED1),ENSGALG00000033974(HGF),ENSGALG00000017179(PDGFD),ENSGALG00000008701(XDH),ENSGALG00000005725(CSF1R),ENSGALG00000029811(BMPER),ENSGALG00000009241(SFRP2),ENSGALG00000028821(GLIPR2),ENSGALG00000037940(IGFBP3),ENSGALG00000010243(PRDX1),ENSGALG00000010961(IGF2BP3),ENSGALG00000003473(SFRP1),ENSGALG000000…	1.30509	0.0328542
GO:0030224	monocyte differentiation	biological_process	5	4	1	1408	12	10155	ENSGALG00000039228(Zfp36l1),ENSGALG00000012429(BMP4),ENSGALG00000001708(MED1),ENSGALG00000006062(ZBTB46),	ENSGALG00000004974(PPARG),	3.00515	0.032894
GO:0032733	positive regulation of interleukin-10 production	biological_process	5	0	5	1408	12	10155	-	ENSGALG00000008669(CD28),ENSGALG00000033974(HGF),ENSGALG00000012830(-),ENSGALG00000007001(TLR4),ENSGALG00000015032(CD274),	3.00515	0.032894
GO:0006595	polyamine metabolic process	biological_process	5	2	3	1408	12	10155	ENSGALG00000003039(SRM),ENSGALG00000003557(PAOX),	ENSGALG00000016348(SAT1),ENSGALG00000002358(CDO1),ENSGALG00000015977(SMOX),	3.00515	0.032894
GO:0048333	mesodermal cell differentiation	biological_process	5	2	3	1408	12	10155	ENSGALG00000012429(BMP4),ENSGALG00000023303(SIX2),	ENSGALG00000007145(ITGB1),ENSGALG00000009241(SFRP2),ENSGALG00000008747(ITGA8),	3.00515	0.032894
GO:0042101	T cell receptor complex	cellular_component	5	0	5	1408	12	10155	-	ENSGALG00000015362(TRAT1),ENSGALG00000007418(-),ENSGALG00000014561(PTPN6),ENSGALG00000015216(SYK),ENSGALG00000014754(-),	3.00515	0.032894
GO:0043536	positive regulation of blood vessel endothelial cell migration	biological_process	5	3	2	1408	12	10155	ENSGALG00000008302(CIB1),ENSGALG00000001926(HSPB1),ENSGALG00000040755(ANGPT4),	ENSGALG00000009626(THBS1),ENSGALG00000029983(ANGPT1),	3.00515	0.032894
GO:0010447	response to acidic pH	biological_process	5	2	3	1408	12	10155	ENSGALG00000006707(NOX1),ENSGALG00000028871(SLC38A3),	ENSGALG00000010811(LGMN),ENSGALG00000000775(CTSS),ENSGALG00000010595(GPR65),	3.00515	0.032894
GO:0046638	positive regulation of alpha-beta T cell differentiation	biological_process	5	2	3	1408	12	10155	ENSGALG00000038540(ZBTB16),ENSGALG00000004170(ADA),	ENSGALG00000015148(ANXA1),ENSGALG00000015216(SYK),ENSGALG00000011442(TGFBR2),	3.00515	0.032894
GO:0042056	chemoattractant activity	molecular_function	6	1	5	1408	16	10155	ENSGALG00000012429(BMP4),	ENSGALG00000010745(HMGB2),ENSGALG00000029819(SCG2),ENSGALG00000043603(CCL5),ENSGALG00000033974(HGF),ENSGALG00000028158(Fgf7),	2.70463	0.0330572
GO:0018149	peptide cross-linking	biological_process	6	2	4	1408	16	10155	ENSGALG00000003726(EGFLAM),ENSGALG00000011889(PRKCH),	ENSGALG00000009626(THBS1),ENSGALG00000014412(CSTA),ENSGALG00000012802(F13A1),ENSGALG00000015148(ANXA1),	2.70463	0.0330572
GO:0045616	regulation of keratinocyte differentiation	biological_process	6	3	3	1408	16	10155	ENSGALG00000039228(Zfp36l1),ENSGALG00000001708(MED1),ENSGALG00000011889(PRKCH),	ENSGALG00000016451(ROCK2),ENSGALG00000015910(CD109),ENSGALG00000033090(VDR),	2.70463	0.0330572
GO:0071385	cellular response to glucocorticoid stimulus	biological_process	6	3	3	1408	16	10155	ENSGALG00000005999(ABTB1),ENSGALG00000039228(Zfp36l1),ENSGALG00000027823(-),	ENSGALG00000015148(ANXA1),ENSGALG00000004418(SSTR2),ENSGALG00000003205(EIF4EBP1),	2.70463	0.0330572
GO:0010837	regulation of keratinocyte proliferation	biological_process	6	3	3	1408	16	10155	ENSGALG00000001708(MED1),ENSGALG00000039228(Zfp36l1),ENSGALG00000029175(EFNB2),	ENSGALG00000028158(Fgf7),ENSGALG00000033090(VDR),ENSGALG00000015910(CD109),	2.70463	0.0330572
GO:0001775	cell activation	biological_process	67	20	47	1408	364	10155	ENSGALG00000000466(LCK),ENSGALG00000007357(BCL6),ENSGALG00000014182(ADORA2B),ENSGALG00000028318(CDKN1A),ENSGALG00000005077(F8),ENSGALG00000002138(HYAL2),ENSGALG00000004587(RC3H1),ENSGALG00000001926(HSPB1),ENSGALG00000029175(EFNB2),ENSGALG00000039228(Zfp36l1),ENSGALG00000015123(ZDHHC23),ENSGALG00000001981(PARP6),ENSGALG00000027501(ANPEP),ENSGALG00000012429(BMP4),ENSGALG00000009758(SLC7A11),ENSGALG…	ENSGALG00000016785(IL1RL1),ENSGALG00000013372(IL7R),ENSGALG00000002016(PRKCD),ENSGALG00000014749(EPHB6),ENSGALG00000016400(RSAD2),ENSGALG00000002113(LCP2),ENSGALG00000003169(CBFB),ENSGALG00000042321(LYN),ENSGALG00000040621(IL18R1),ENSGALG00000027874(CHAC1),ENSGALG00000002080(DOCK2),ENSGALG00000011982(PDE5),ENSGALG00000015032(CD274),ENSGALG00000010320(PAWR),ENSGALG00000011663(FNDC1),ENSGALG0000001…	1.32755	0.0331988
GO:0009306	protein secretion	biological_process	36	10	26	1408	176	10155	ENSGALG00000014408(LLGL1),ENSGALG00000033271(PFKM),ENSGALG00000026287(IRS2),ENSGALG00000027188(SREBF1),ENSGALG00000029168(TMEM27),ENSGALG00000003741(MYO18A),ENSGALG00000001717(SLC16A1),ENSGALG00000002015(-),ENSGALG00000001943(RHBDF2),ENSGALG00000002138(HYAL2),	ENSGALG00000011104(GCG),ENSGALG00000016852(-),ENSGALG00000012755(IGF-I),ENSGALG00000015425(LPL),ENSGALG00000015216(SYK),ENSGALG00000015148(ANXA1),ENSGALG00000003473(SFRP1),ENSGALG00000006527(CRTAM),ENSGALG00000016500(FKBP12.6),ENSGALG00000034500(CIDEA),ENSGALG00000005725(CSF1R),ENSGALG00000007001(TLR4),ENSGALG00000015032(CD274),ENSGALG00000027093(-),ENSGALG00000042321(LYN),ENSGALG00000016464(VSNL…	1.47526	0.0333915
GO:1902600	hydrogen ion transmembrane transport	biological_process	19	14	5	1408	80	10155	ENSGALG00000032142(MT-CO1),ENSGALG00000038582(-),ENSGALG00000006899(-),ENSGALG00000032079(MT-CYB),ENSGALG00000002237(ATP6V0D1),ENSGALG00000032456(MT-CO2),ENSGALG00000025809(-),ENSGALG00000032465(MT-ATP8),ENSGALG00000033271(PFKM),ENSGALG00000007465(COX15),ENSGALG00000016791(SLC9A2),ENSGALG00000035334(COX3),ENSGALG00000000048(-),ENSGALG00000014121(COX5A),	ENSGALG00000015906(COX7A2),ENSGALG00000016720(CD2AP),ENSGALG00000002374(SLC9A9),ENSGALG00000012319(-),ENSGALG00000019358(LLPH),	1.71294	0.034063
GO:0016655	oxidoreductase activity, acting on NAD(P)H, quinone or similar compound as acceptor	molecular_function	10	9	1	1408	34	10155	ENSGALG00000029172(-),ENSGALG00000042478(MT-ND4L),ENSGALG00000043768(MT-ND2),ENSGALG00000009703(NDUFS7),ENSGALG00000042750(ND1),ENSGALG00000042809(NDUFV1),ENSGALG00000036229(MT-ND4),ENSGALG00000030436(MT-ND3),ENSGALG00000029500(ND5),	ENSGALG00000037838(ND6),	2.12128	0.0341164
GO:0050853	B cell receptor signaling pathway	biological_process	10	2	8	1408	34	10155	ENSGALG00000011889(PRKCH),ENSGALG00000002138(HYAL2),	ENSGALG00000011684(STAP1),ENSGALG00000042321(LYN),ENSGALG00000011663(FNDC1),ENSGALG00000027874(CHAC1),ENSGALG00000011241(RFTN1),ENSGALG00000039327(VAV3),ENSGALG00000014561(PTPN6),ENSGALG00000015216(SYK),	2.12128	0.0341164
GO:0030834	regulation of actin filament depolymerization	biological_process	10	3	7	1408	34	10155	ENSGALG00000030247(TMOD4),ENSGALG00000021442(CARMIL2),ENSGALG00000009006(-),	ENSGALG00000002125(TMOD1),ENSGALG00000004710(TMOD3),ENSGALG00000034742(LIMA1),ENSGALG00000001446(-),ENSGALG00000010770(SCIN),ENSGALG00000008805(LMOD2),ENSGALG00000013091(-),	2.12128	0.0341164
GO:0007159	leukocyte cell-cell adhesion	biological_process	40	12	28	1408	200	10155	ENSGALG00000039228(Zfp36l1),ENSGALG00000015123(ZDHHC23),ENSGALG00000029175(EFNB2),ENSGALG00000004496(TNIP1),ENSGALG00000004587(RC3H1),ENSGALG00000007357(BCL6),ENSGALG00000000466(LCK),ENSGALG00000038540(ZBTB16),ENSGALG00000003282(STAT5B),ENSGALG00000027501(ANPEP),ENSGALG00000004170(ADA),ENSGALG00000012429(BMP4),	ENSGALG00000043603(CCL5),ENSGALG00000014561(PTPN6),ENSGALG00000023689(ASS1),ENSGALG00000004621(PREX1),ENSGALG00000002080(DOCK2),ENSGALG00000011982(PDE5),ENSGALG00000040621(IL18R1),ENSGALG00000016986(LCP1),ENSGALG00000014749(EPHB6),ENSGALG00000011442(TGFBR2),ENSGALG00000016400(RSAD2),ENSGALG00000013372(IL7R),ENSGALG00000007511(ITGB2),ENSGALG00000012830(-),ENSGALG00000015216(SYK),ENSGALG00000015148…	1.44247	0.0342676
GO:0010720	positive regulation of cell development	biological_process	41	15	26	1408	206	10155	ENSGALG00000006526(PLXNB1),ENSGALG00000012429(BMP4),ENSGALG00000001267(-),ENSGALG00000008302(CIB1),ENSGALG00000011889(PRKCH),ENSGALG00000003712(-),ENSGALG00000010936(MYF6),ENSGALG00000001412(SEMA7A),ENSGALG00000006424(-),ENSGALG00000001600(DVL1),ENSGALG00000012290(SOX10),ENSGALG00000007357(BCL6),ENSGALG00000021074(MYOC),ENSGALG00000004530(MMD2),ENSGALG00000007685(BCL9L),	ENSGALG00000016500(FKBP12.6),ENSGALG00000011492(XRCC5),ENSGALG00000015422(NRG1),ENSGALG00000014908(FST),ENSGALG00000007768(AURKA),ENSGALG00000005135(SERPINE2),ENSGALG00000041204(IGF2BP1),ENSGALG00000009157(-),ENSGALG00000012755(IGF-I),ENSGALG00000028821(GLIPR2),ENSGALG00000004519(TRPV2),ENSGALG00000005377(-),ENSGALG00000001169(CRB2),ENSGALG00000033090(VDR),ENSGALG00000000311(-),ENSGALG00000006560…	1.43547	0.0343843
GO:0019207	kinase regulator activity	molecular_function	23	8	15	1408	102	10155	ENSGALG00000001926(HSPB1),ENSGALG00000008302(CIB1),ENSGALG00000021589(RTN4RL1),ENSGALG00000002138(HYAL2),ENSGALG00000010537(CDKN2C),ENSGALG00000040755(ANGPT4),ENSGALG00000028318(CDKN1A),ENSGALG00000004306(SYT12),	ENSGALG00000007948(LRRC4C),ENSGALG00000043603(CCL5),ENSGALG00000008060(PRKAR2B),ENSGALG00000014786(-),ENSGALG00000013956(MYB),ENSGALG00000004722(ASPN),ENSGALG00000027036(PKIB),ENSGALG00000027887(-),ENSGALG00000000476(LRRTM4),ENSGALG00000012456(RAC2),ENSGALG00000028203(SPRED1),ENSGALG00000021869(PODN),ENSGALG00000002197(NPM1),ENSGALG00000027091(-),ENSGALG00000010335(-),	1.62632	0.034464
GO:0019887	protein kinase regulator activity	molecular_function	21	8	13	1408	91	10155	ENSGALG00000021589(RTN4RL1),ENSGALG00000008302(CIB1),ENSGALG00000001926(HSPB1),ENSGALG00000010537(CDKN2C),ENSGALG00000002138(HYAL2),ENSGALG00000004306(SYT12),ENSGALG00000040755(ANGPT4),ENSGALG00000028318(CDKN1A),	ENSGALG00000043603(CCL5),ENSGALG00000007948(LRRC4C),ENSGALG00000008060(PRKAR2B),ENSGALG00000004722(ASPN),ENSGALG00000027036(PKIB),ENSGALG00000013956(MYB),ENSGALG00000027887(-),ENSGALG00000000476(LRRTM4),ENSGALG00000012456(RAC2),ENSGALG00000028203(SPRED1),ENSGALG00000027091(-),ENSGALG00000021869(PODN),ENSGALG00000002197(NPM1),	1.66439	0.0345408
GO:0002062	chondrocyte differentiation	biological_process	15	5	10	1408	59	10155	ENSGALG00000012429(BMP4),ENSGALG00000004900(RFLNB),ENSGALG00000038540(ZBTB16),ENSGALG00000003137(-),ENSGALG00000023303(SIX2),	ENSGALG00000009241(SFRP2),ENSGALG00000010770(SCIN),ENSGALG00000037402(CTGF),ENSGALG00000016022(RUNX1),ENSGALG00000035016(ID2),ENSGALG00000011442(TGFBR2),ENSGALG00000002203(FGF-18),ENSGALG00000004593(SULF2),ENSGALG00000037944(LNPK),ENSGALG00000003770(ANXA2),	1.83365	0.0346008
GO:0042129	regulation of T cell proliferation	biological_process	14	3	11	1408	54	10155	ENSGALG00000012429(BMP4),ENSGALG00000004587(RC3H1),ENSGALG00000003282(STAT5B),	ENSGALG00000015148(ANXA1),ENSGALG00000015216(SYK),ENSGALG00000012456(RAC2),ENSGALG00000043603(CCL5),ENSGALG00000014561(PTPN6),ENSGALG00000012755(IGF-I),ENSGALG00000011982(PDE5),ENSGALG00000008669(CD28),ENSGALG00000010320(PAWR),ENSGALG00000015032(CD274),ENSGALG00000016852(-),	1.86987	0.0352267
GO:0016064	immunoglobulin mediated immune response	biological_process	12	2	10	1408	44	10155	ENSGALG00000002138(HYAL2),ENSGALG00000007357(BCL6),	ENSGALG00000002016(PRKCD),ENSGALG00000004771(C1QB),ENSGALG00000014561(PTPN6),ENSGALG00000010748(EXO1),ENSGALG00000027874(CHAC1),ENSGALG00000003294(ATAD5),ENSGALG00000014659(-),ENSGALG00000020316(IL13RA2),ENSGALG00000011663(FNDC1),ENSGALG00000008669(CD28),	1.96701	0.0356123
GO:0019724	B cell mediated immunity	biological_process	12	2	10	1408	44	10155	ENSGALG00000002138(HYAL2),ENSGALG00000007357(BCL6),	ENSGALG00000027874(CHAC1),ENSGALG00000003294(ATAD5),ENSGALG00000014659(-),ENSGALG00000014561(PTPN6),ENSGALG00000002016(PRKCD),ENSGALG00000004771(C1QB),ENSGALG00000010748(EXO1),ENSGALG00000011663(FNDC1),ENSGALG00000020316(IL13RA2),ENSGALG00000008669(CD28),	1.96701	0.0356123
GO:0051155	positive regulation of striated muscle cell differentiation	biological_process	8	4	4	1408	25	10155	ENSGALG00000029175(EFNB2),ENSGALG00000010936(MYF6),ENSGALG00000012429(BMP4),ENSGALG00000001021(MYOCD),	ENSGALG00000033144(COLEC10),ENSGALG00000012755(IGF-I),ENSGALG00000011404(-),ENSGALG00000015422(NRG1),	2.30795	0.0357505
GO:0014812	muscle cell migration	biological_process	8	1	7	1408	25	10155	ENSGALG00000017389(SIX4),	ENSGALG00000012357(CXCR4),ENSGALG00000012755(IGF-I),ENSGALG00000037940(IGFBP3),ENSGALG00000015148(ANXA1),ENSGALG00000000311(-),ENSGALG00000014804(THBS4),ENSGALG00000043603(CCL5),	2.30795	0.0357505
GO:0010975	regulation of neuron projection development	biological_process	37	14	23	1408	183	10155	ENSGALG00000003712(-),ENSGALG00000001412(SEMA7A),ENSGALG00000021572(SSH2),ENSGALG00000008302(CIB1),ENSGALG00000006473(PLXNA4),ENSGALG00000001267(-),ENSGALG00000006526(PLXNB1),ENSGALG00000003203(-),ENSGALG00000001171(Sema6B),ENSGALG00000026796(SNAPIN),ENSGALG00000001264(PLXNA2),ENSGALG00000001600(DVL1),ENSGALG00000004476(SEMA3G),ENSGALG00000021074(MYOC),	ENSGALG00000009241(SFRP2),ENSGALG00000002160(B2M),ENSGALG00000005377(-),ENSGALG00000004519(TRPV2),ENSGALG00000003473(SFRP1),ENSGALG00000001916(SLIT3),ENSGALG00000007582(DPYSL3),ENSGALG00000041204(IGF2BP1),ENSGALG00000014908(FST),ENSGALG00000004727(ULK2),ENSGALG00000016500(FKBP12.6),ENSGALG00000011309(PLXNC1),ENSGALG00000015422(NRG1),ENSGALG00000015720(CHODL),ENSGALG00000007948(LRRC4C),ENSGALG0000…	1.45824	0.0360143
GO:0042098	T cell proliferation	biological_process	17	3	14	1408	70	10155	ENSGALG00000003282(STAT5B),ENSGALG00000012429(BMP4),ENSGALG00000004587(RC3H1),	ENSGALG00000016852(-),ENSGALG00000008669(CD28),ENSGALG00000002080(DOCK2),ENSGALG00000012755(IGF-I),ENSGALG00000011982(PDE5),ENSGALG00000043603(CCL5),ENSGALG00000014561(PTPN6),ENSGALG00000015148(ANXA1),ENSGALG00000015216(SYK),ENSGALG00000016500(FKBP12.6),ENSGALG00000015032(CD274),ENSGALG00000010320(PAWR),ENSGALG00000014749(EPHB6),ENSGALG00000012456(RAC2),	1.75157	0.0367004
GO:1902533	positive regulation of intracellular signal transduction	biological_process	76	23	53	1408	423	10155	ENSGALG00000028437(TRIM62),ENSGALG00000007562(FGF4),ENSGALG00000006707(NOX1),ENSGALG00000027592(ERN2),ENSGALG00000001412(SEMA7A),ENSGALG00000005017(DUSP13),ENSGALG00000006586(PLAGL2),ENSGALG00000030879(AR),ENSGALG00000012429(BMP4),ENSGALG00000001728(NACC2),ENSGALG00000002450(WDR24),ENSGALG00000036642(rad9),ENSGALG00000000466(LCK),ENSGALG00000004587(RC3H1),ENSGALG00000036196(Mtch2),ENSGALG00000015…	ENSGALG00000009626(THBS1),ENSGALG00000011008(-),ENSGALG00000016003(DDRGK1),ENSGALG00000008669(CD28),ENSGALG00000013468(TLR3),ENSGALG00000010921(PKD2),ENSGALG00000003144(TRIM25),ENSGALG00000037402(CTGF),ENSGALG00000012755(IGF-I),ENSGALG00000014585(-),ENSGALG00000007001(TLR4),ENSGALG00000036214(DJ-1),ENSGALG00000015422(NRG1),ENSGALG00000004398(CARD11),ENSGALG00000042321(LYN),ENSGALG00000004420(SDK1…	1.29584	0.0374242
GO:0006631	fatty acid metabolic process	biological_process	34	18	16	1408	166	10155	ENSGALG00000026287(IRS2),ENSGALG00000027415(GRIN2C),ENSGALG00000006073(-),ENSGALG00000010792(AGMO),ENSGALG00000011413(-),ENSGALG00000013874(PEX7),ENSGALG00000033807(TYSND1),ENSGALG00000027188(SREBF1),ENSGALG00000000943(WDTC1),ENSGALG00000024271(ECHS1),ENSGALG00000001314(PTGS1),ENSGALG00000011450(-),ENSGALG00000001557(ACAD8),ENSGALG00000005043(ACACB),ENSGALG00000006644(-),ENSGALG00000010785(ACOT11…	ENSGALG00000008060(PRKAR2B),ENSGALG00000015216(SYK),ENSGALG00000009700(PDK4),ENSGALG00000008659(HACD1),ENSGALG00000015425(LPL),ENSGALG00000028142(HACD4),ENSGALG00000005857(-),ENSGALG00000013535(-),ENSGALG00000012338(BDH2),ENSGALG00000033635(PTGS2),ENSGALG00000014836(Lpin2),ENSGALG00000000184(SLC27A6),ENSGALG00000010769(HPGD),ENSGALG00000006352(CH25H),ENSGALG00000008088(ACSL4),ENSGALG00000002781(-…	1.47723	0.0376189
GO:0046649	lymphocyte activation	biological_process	52	14	38	1408	274	10155	ENSGALG00000012429(BMP4),ENSGALG00000027501(ANPEP),ENSGALG00000026287(IRS2),ENSGALG00000038540(ZBTB16),ENSGALG00000003282(STAT5B),ENSGALG00000004587(RC3H1),ENSGALG00000002138(HYAL2),ENSGALG00000028318(CDKN1A),ENSGALG00000007357(BCL6),ENSGALG00000000466(LCK),ENSGALG00000015123(ZDHHC23),ENSGALG00000039228(Zfp36l1),ENSGALG00000029175(EFNB2),ENSGALG00000004170(ADA),	ENSGALG00000039327(VAV3),ENSGALG00000007001(TLR4),ENSGALG00000007059(IGSF6),ENSGALG00000011663(FNDC1),ENSGALG00000010320(PAWR),ENSGALG00000015032(CD274),ENSGALG00000002160(B2M),ENSGALG00000026704(GPX8),ENSGALG00000012755(IGF-I),ENSGALG00000012830(-),ENSGALG00000015148(ANXA1),ENSGALG00000008669(CD28),ENSGALG00000016400(RSAD2),ENSGALG00000003169(CBFB),ENSGALG00000014749(EPHB6),ENSGALG00000002016(PR…	1.36877	0.0376867
GO:0008015	blood circulation	biological_process	39	13	26	1408	196	10155	ENSGALG00000001314(PTGS1),ENSGALG00000008177(NOS1),ENSGALG00000042741(ADRBK1),ENSGALG00000012200(GCH1),ENSGALG00000014182(ADORA2B),ENSGALG00000007409(SCN4B),ENSGALG00000010290(VEGFA),ENSGALG00000027415(GRIN2C),ENSGALG00000006707(NOX1),ENSGALG00000011353(-),ENSGALG00000004170(ADA),ENSGALG00000027188(SREBF1),ENSGALG00000030879(AR),	ENSGALG00000032518(NCALD),ENSGALG00000000313(TNNI1),ENSGALG00000011982(PDE5),ENSGALG00000027583(PLN),ENSGALG00000004044(CSRP3),ENSGALG00000015511(-),ENSGALG00000002944(-),ENSGALG00000016196(-),ENSGALG00000009497(AVPR2),ENSGALG00000035016(ID2),ENSGALG00000011404(-),ENSGALG00000009844(ACTC1),ENSGALG00000029983(ANGPT1),ENSGALG00000000311(-),ENSGALG00000006560(SEMA3A),ENSGALG00000006382(PTPRJ),ENSGAL…	1.43511	0.0387987
GO:0046209	nitric oxide metabolic process	biological_process	7	2	5	1408	21	10155	ENSGALG00000008177(NOS1),ENSGALG00000003432(AGXT2),	ENSGALG00000023689(ASS1),ENSGALG00000010921(PKD2),ENSGALG00000002944(-),ENSGALG00000028284(PTX3),ENSGALG00000007001(TLR4),	2.40412	0.0390989
GO:0002063	chondrocyte development	biological_process	7	2	5	1408	21	10155	ENSGALG00000003137(-),ENSGALG00000004900(RFLNB),	ENSGALG00000009241(SFRP2),ENSGALG00000002203(FGF-18),ENSGALG00000011442(TGFBR2),ENSGALG00000035016(ID2),ENSGALG00000004593(SULF2),	2.40412	0.0390989
GO:0032608	interferon-beta production	biological_process	7	1	6	1408	21	10155	ENSGALG00000041129(TMEM173),	ENSGALG00000010745(HMGB2),ENSGALG00000007001(TLR4),ENSGALG00000002908(TRAIP),ENSGALG00000016590(TLR7),ENSGALG00000012480(-),ENSGALG00000013468(TLR3),	2.40412	0.0390989
GO:0046822	regulation of nucleocytoplasmic transport	biological_process	20	7	13	1408	87	10155	ENSGALG00000001708(MED1),ENSGALG00000006651(OGG1),ENSGALG00000041129(TMEM173),ENSGALG00000012429(BMP4),ENSGALG00000002138(HYAL2),ENSGALG00000011614(ANO4),ENSGALG00000028318(CDKN1A),	ENSGALG00000009241(SFRP2),ENSGALG00000010243(PRDX1),ENSGALG00000012755(IGF-I),ENSGALG00000040621(IL18R1),ENSGALG00000012023(DACT1),ENSGALG00000004593(SULF2),ENSGALG00000010921(PKD2),ENSGALG00000013468(TLR3),ENSGALG00000029983(ANGPT1),ENSGALG00000016590(TLR7),ENSGALG00000002016(PRKCD),ENSGALG00000007001(TLR4),ENSGALG00000036214(DJ-1),	1.65801	0.0398506
GO:0042100	B cell proliferation	biological_process	14	6	8	1408	55	10155	ENSGALG00000026287(IRS2),ENSGALG00000004587(RC3H1),ENSGALG00000027501(ANPEP),ENSGALG00000004170(ADA),ENSGALG00000007357(BCL6),ENSGALG00000028318(CDKN1A),	ENSGALG00000003294(ATAD5),ENSGALG00000039327(VAV3),ENSGALG00000002016(PRKCD),ENSGALG00000042321(LYN),ENSGALG00000007001(TLR4),ENSGALG00000013372(IL7R),ENSGALG00000016852(-),ENSGALG00000010320(PAWR),	1.83587	0.0399229
GO:0010595	positive regulation of endothelial cell migration	biological_process	10	5	5	1408	35	10155	ENSGALG00000012429(BMP4),ENSGALG00000008302(CIB1),ENSGALG00000040755(ANGPT4),ENSGALG00000001926(HSPB1),ENSGALG00000031255(FGF1),	ENSGALG00000029983(ANGPT1),ENSGALG00000011835(-),ENSGALG00000009626(THBS1),ENSGALG00000002203(FGF-18),ENSGALG00000016451(ROCK2),	2.06067	0.0400324
GO:0009968	negative regulation of signal transduction	biological_process	86	27	59	1408	488	10155	ENSGALG00000004496(TNIP1),ENSGALG00000002138(HYAL2),ENSGALG00000012290(SOX10),ENSGALG00000023612(LZTS2),ENSGALG00000004306(SYT12),ENSGALG00000005230(MED13),ENSGALG00000007357(BCL6),ENSGALG00000008947(PAK5),ENSGALG00000001926(HSPB1),ENSGALG00000012429(BMP4),ENSGALG00000006647(DUSP8),ENSGALG00000030879(AR),ENSGALG00000011436(TMBIM1),ENSGALG00000012024(MKL1),ENSGALG00000007964(GATSL3),ENSGALG0000000…	ENSGALG00000043570(SGK3),ENSGALG00000002016(PRKCD),ENSGALG00000007651(STAT1),ENSGALG00000021869(PODN),ENSGALG00000016785(IL1RL1),ENSGALG00000027874(CHAC1),ENSGALG00000002763(FRZB),ENSGALG00000042321(LYN),ENSGALG00000010811(LGMN),ENSGALG00000010745(HMGB2),ENSGALG00000027887(-),ENSGALG00000007001(TLR4),ENSGALG00000036214(DJ-1),ENSGALG00000011684(STAP1),ENSGALG00000027091(-),ENSGALG00000010320(PAWR)…	1.27103	0.0400857
GO:0014031	mesenchymal cell development	biological_process	25	12	13	1408	115	10155	ENSGALG00000010290(VEGFA),ENSGALG00000001171(Sema6B),ENSGALG00000007685(BCL9L),ENSGALG00000042814(FAM195B),ENSGALG00000001412(SEMA7A),ENSGALG00000028437(TRIM62),ENSGALG00000004900(RFLNB),ENSGALG00000012290(SOX10),ENSGALG00000031255(FGF1),ENSGALG00000004476(SEMA3G),ENSGALG00000021074(MYOC),ENSGALG00000003203(-),	ENSGALG00000006038(TGFBR3),ENSGALG00000028821(GLIPR2),ENSGALG00000009241(SFRP2),ENSGALG00000001169(CRB2),ENSGALG00000003473(SFRP1),ENSGALG00000004161(CCNB2),ENSGALG00000017644(COTL1),ENSGALG00000004270(ALDH1A2),ENSGALG00000011835(-),ENSGALG00000006563(SEMA3D),ENSGALG00000011442(TGFBR2),ENSGALG00000035016(ID2),ENSGALG00000006560(SEMA3A),	1.5679	0.0402789
GO:0014066	regulation of phosphatidylinositol 3-kinase signaling	biological_process	13	2	11	1408	50	10155	ENSGALG00000006526(PLXNB1),ENSGALG00000021074(MYOC),	ENSGALG00000005135(SERPINE2),ENSGALG00000015422(NRG1),ENSGALG00000008669(CD28),ENSGALG00000014213(PRR5),ENSGALG00000029983(ANGPT1),ENSGALG00000004263(MYDGF),ENSGALG00000012755(IGF-I),ENSGALG00000043603(CCL5),ENSGALG00000014561(PTPN6),ENSGALG00000017179(PDGFD),ENSGALG00000033974(HGF),	1.87521	0.0405918
GO:0005884	actin filament	cellular_component	11	0	11	1408	40	10155	-	ENSGALG00000009844(ACTC1),ENSGALG00000016720(CD2AP),ENSGALG00000005305(ACKR2),ENSGALG00000016986(LCP1),ENSGALG00000008805(LMOD2),ENSGALG00000012456(RAC2),ENSGALG00000026383(-),ENSGALG00000010320(PAWR),ENSGALG00000002125(TMOD1),ENSGALG00000010921(PKD2),ENSGALG00000005930(PLS3),	1.9834	0.0407877
GO:0042035	regulation of cytokine biosynthetic process	biological_process	11	2	9	1408	40	10155	ENSGALG00000001926(HSPB1),ENSGALG00000003282(STAT5B),	ENSGALG00000015216(SYK),ENSGALG00000012830(-),ENSGALG00000012480(-),ENSGALG00000016590(TLR7),ENSGALG00000027093(-),ENSGALG00000008669(CD28),ENSGALG00000013468(TLR3),ENSGALG00000007001(TLR4),ENSGALG00000009626(THBS1),	1.9834	0.0407877
GO:0007165	signal transduction	biological_process	439	141	298	1408	2851	10155	ENSGALG00000015123(ZDHHC23),ENSGALG00000001943(RHBDF2),ENSGALG00000004587(RC3H1),ENSGALG00000015822(MAP3K7CL),ENSGALG00000028437(TRIM62),ENSGALG00000001412(SEMA7A),ENSGALG00000000919(PIGR),ENSGALG00000013814(IMPA2),ENSGALG00000006647(DUSP8),ENSGALG00000006791(-),ENSGALG00000005999(ABTB1),ENSGALG00000026043(-),ENSGALG00000043787(DEPTOR),ENSGALG00000016617(NCOA1),ENSGALG00000004530(MMD2),ENSGALG000…	ENSGALG00000014178(SCUBE1),ENSGALG00000023510(ERP29),ENSGALG00000043044(-),ENSGALG00000014749(EPHB6),ENSGALG00000013468(TLR3),ENSGALG00000009100(FSHR),ENSGALG00000012917(CDH6),ENSGALG00000011681(DEPDC7),ENSGALG00000014585(-),ENSGALG00000030363(IFNAR1),ENSGALG00000004398(CARD11),ENSGALG00000013956(MYB),ENSGALG00000003767(NKD1),ENSGALG00000023920(PHYKPL),ENSGALG00000033365(ALDH6),ENSGALG00000010857…	1.11057	0.0408283
GO:0061035	regulation of cartilage development	biological_process	12	5	7	1408	45	10155	ENSGALG00000038540(ZBTB16),ENSGALG00000012429(BMP4),ENSGALG00000004900(RFLNB),ENSGALG00000023303(SIX2),ENSGALG00000003137(-),	ENSGALG00000010770(SCIN),ENSGALG00000037402(CTGF),ENSGALG00000037944(LNPK),ENSGALG00000003770(ANXA2),ENSGALG00000002203(FGF-18),ENSGALG00000008141(COL4A5),ENSGALG00000002763(FRZB),	1.9233	0.0409207
GO:0051223	regulation of protein transport	biological_process	55	19	36	1408	294	10155	ENSGALG00000006651(OGG1),ENSGALG00000006586(PLAGL2),ENSGALG00000002790(ABLIM3),ENSGALG00000026287(IRS2),ENSGALG00000011614(ANO4),ENSGALG00000027188(SREBF1),ENSGALG00000012429(BMP4),ENSGALG00000003741(MYO18A),ENSGALG00000001943(RHBDF2),ENSGALG00000028318(CDKN1A),ENSGALG00000001717(SLC16A1),ENSGALG00000002138(HYAL2),ENSGALG00000014408(LLGL1),ENSGALG00000005005(MIEF2),ENSGALG00000008302(CIB1),ENSGAL…	ENSGALG00000004593(SULF2),ENSGALG00000010921(PKD2),ENSGALG00000013468(TLR3),ENSGALG00000012023(DACT1),ENSGALG00000015148(ANXA1),ENSGALG00000015425(LPL),ENSGALG00000012755(IGF-I),ENSGALG00000015032(CD274),ENSGALG00000007001(TLR4),ENSGALG00000036214(DJ-1),ENSGALG00000023510(ERP29),ENSGALG00000040621(IL18R1),ENSGALG00000042321(LYN),ENSGALG00000016464(VSNL1),ENSGALG00000016785(IL1RL1),ENSGALG00000002…	1.34925	0.040956
GO:0000165	MAPK cascade	biological_process	68	21	47	1408	375	10155	ENSGALG00000015822(MAP3K7CL),ENSGALG00000002138(HYAL2),ENSGALG00000004496(TNIP1),ENSGALG00000039228(Zfp36l1),ENSGALG00000030879(AR),ENSGALG00000012429(BMP4),ENSGALG00000006647(DUSP8),ENSGALG00000007562(FGF4),ENSGALG00000006707(NOX1),ENSGALG00000027592(ERN2),ENSGALG00000001412(SEMA7A),ENSGALG00000005017(DUSP13),ENSGALG00000021074(MYOC),ENSGALG00000031255(FGF1),ENSGALG00000028608(BTC),ENSGALG000000…	ENSGALG00000029983(ANGPT1),ENSGALG00000002016(PRKCD),ENSGALG00000002203(FGF-18),ENSGALG00000042321(LYN),ENSGALG00000004420(SDK1),ENSGALG00000023510(ERP29),ENSGALG00000011982(PDE5),ENSGALG00000007001(TLR4),ENSGALG00000019384(MAPK12),ENSGALG00000015422(NRG1),ENSGALG00000004398(CARD11),ENSGALG00000012023(DACT1),ENSGALG00000009626(THBS1),ENSGALG00000009100(FSHR),ENSGALG00000011008(-),ENSGALG000000134…	1.30784	0.0413353
GO:0001953	negative regulation of cell-matrix adhesion	biological_process	4	2	2	1408	9	10155	ENSGALG00000021074(MYOC),ENSGALG00000007357(BCL6),	ENSGALG00000009626(THBS1),ENSGALG00000015081(ACER2),	3.20549	0.041488
GO:0032607	interferon-alpha production	biological_process	4	0	4	1408	9	10155	-	ENSGALG00000007001(TLR4),ENSGALG00000012480(-),ENSGALG00000016590(TLR7),ENSGALG00000013468(TLR3),	3.20549	0.041488
GO:0042574	retinal metabolic process	biological_process	4	0	4	1408	9	10155	-	ENSGALG00000005408(BCO1),ENSGALG00000013072(-),ENSGALG00000004270(ALDH1A2),ENSGALG00000033365(ALDH6),	3.20549	0.041488
GO:0042346	positive regulation of NF-kappaB import into nucleus	biological_process	4	0	4	1408	9	10155	-	ENSGALG00000013468(TLR3),ENSGALG00000016590(TLR7),ENSGALG00000040621(IL18R1),ENSGALG00000007001(TLR4),	3.20549	0.041488
GO:0050860	negative regulation of T cell receptor signaling pathway	biological_process	4	0	4	1408	9	10155	-	ENSGALG00000010961(IGF2BP3),ENSGALG00000006382(PTPRJ),ENSGALG00000014561(PTPN6),ENSGALG00000010320(PAWR),	3.20549	0.041488
GO:0042094	interleukin-2 biosynthetic process	biological_process	4	1	3	1408	9	10155	ENSGALG00000003282(STAT5B),	ENSGALG00000008669(CD28),ENSGALG00000012830(-),ENSGALG00000010320(PAWR),	3.20549	0.041488
GO:0016493	C-C chemokine receptor activity	molecular_function	4	1	3	1408	9	10155	ENSGALG00000011962(-),	ENSGALG00000037077(CCR5),ENSGALG00000011733(-),ENSGALG00000005305(ACKR2),	3.20549	0.041488
GO:0007252	I-kappaB phosphorylation	biological_process	4	0	4	1408	9	10155	-	ENSGALG00000016590(TLR7),ENSGALG00000016003(DDRGK1),ENSGALG00000013468(TLR3),ENSGALG00000007001(TLR4),	3.20549	0.041488
GO:0017154	semaphorin receptor activity	molecular_function	4	3	1	1408	9	10155	ENSGALG00000006473(PLXNA4),ENSGALG00000001264(PLXNA2),ENSGALG00000006526(PLXNB1),	ENSGALG00000011309(PLXNC1),	3.20549	0.041488
GO:0044767	single-organism developmental process	biological_process	388	124	264	1408	2504	10155	ENSGALG00000010936(MYF6),ENSGALG00000021572(SSH2),ENSGALG00000004900(RFLNB),ENSGALG00000020582(SLC39A3),ENSGALG00000017658(-),ENSGALG00000001600(DVL1),ENSGALG00000006586(PLAGL2),ENSGALG00000002790(ABLIM3),ENSGALG00000000233(SP2),ENSGALG00000030879(AR),ENSGALG00000003203(-),ENSGALG00000003845(MKNK2),ENSGALG00000028119(CDC42SE1),ENSGALG00000001926(HSPB1),ENSGALG00000004997(FLII),ENSGALG00000000466(…	ENSGALG00000003473(SFRP1),ENSGALG00000007768(AURKA),ENSGALG00000009400(SLC8A3),ENSGALG00000015142(DSG2),ENSGALG00000011835(-),ENSGALG00000028203(SPRED1),ENSGALG00000026891(NINJ1),ENSGALG00000019336(CEP83),ENSGALG00000009173(GFRA1),ENSGALG00000009690(CENPF),ENSGALG00000009312(RPL22L1),ENSGALG00000004270(ALDH1A2),ENSGALG00000006346(CXCL14),ENSGALG00000002955(ADAMTSL2),ENSGALG00000009759(SLC16A7),EN…	1.11757	0.0416027
GO:0032613	interleukin-10 production	biological_process	6	0	6	1408	17	10155	-	ENSGALG00000002016(PRKCD),ENSGALG00000015032(CD274),ENSGALG00000012830(-),ENSGALG00000008669(CD28),ENSGALG00000033974(HGF),ENSGALG00000007001(TLR4),	2.54554	0.0418719
GO:0010543	regulation of platelet activation	biological_process	6	0	6	1408	17	10155	-	ENSGALG00000042321(LYN),ENSGALG00000007001(TLR4),ENSGALG00000005135(SERPINE2),ENSGALG00000005347(ADAMTS18),ENSGALG00000015216(SYK),ENSGALG00000002016(PRKCD),	2.54554	0.0418719
GO:0032481	positive regulation of type I interferon production	biological_process	6	1	5	1408	17	10155	ENSGALG00000041129(TMEM173),	ENSGALG00000013468(TLR3),ENSGALG00000015216(SYK),ENSGALG00000016590(TLR7),ENSGALG00000010745(HMGB2),ENSGALG00000007001(TLR4),	2.54554	0.0418719
GO:0031982	vesicle	cellular_component	240	69	171	1408	1503	10155	ENSGALG00000011436(TMBIM1),ENSGALG00000040060(F),ENSGALG00000037043(PIK3C2B),ENSGALG00000003878(PIN4),ENSGALG00000038541(VPS37C),ENSGALG00000011391(AMN),ENSGALG00000036196(Mtch2),ENSGALG00000002138(HYAL2),ENSGALG00000001239(SLC26A2),ENSGALG00000001633(DUSP26),ENSGALG00000029168(TMEM27),ENSGALG00000037773(ST3GAL1),ENSGALG00000027983(TNK2),ENSGALG00000012200(GCH1),ENSGALG00000021074(MYOC),ENSGALG00…	ENSGALG00000016635(MXRA5),ENSGALG00000009725(SCG5),ENSGALG00000043480(GPM6A),ENSGALG00000002160(B2M),ENSGALG00000015425(LPL),ENSGALG00000008060(PRKAR2B),ENSGALG00000015148(ANXA1),ENSGALG00000010744(GALNT7),ENSGALG00000015032(CD274),ENSGALG00000014835(C7),ENSGALG00000009470(SERPINI1),ENSGALG00000011472(RPL37A),ENSGALG00000006045(SH3GL3),ENSGALG00000008306(FGL2),ENSGALG00000012834(AKR1D1),ENSGALG00…	1.15167	0.0421294
GO:0030234	enzyme regulator activity	molecular_function	92	22	70	1408	528	10155	ENSGALG00000000740(APBA3),ENSGALG00000017715(TINAGL1),ENSGALG00000040755(ANGPT4),ENSGALG00000007054(TBC1D16),ENSGALG00000016826(ADPRHL1),ENSGALG00000001926(HSPB1),ENSGALG00000004306(SYT12),ENSGALG00000028318(CDKN1A),ENSGALG00000003492(-),ENSGALG00000023703(GIT1),ENSGALG00000010537(CDKN2C),ENSGALG00000021589(RTN4RL1),ENSGALG00000027592(ERN2),ENSGALG00000018803(-),ENSGALG00000005626(TPST2),ENSGALG0…	ENSGALG00000021143(RGS18),ENSGALG00000009100(FSHR),ENSGALG00000002549(RGS1),ENSGALG00000027887(-),ENSGALG00000036214(DJ-1),ENSGALG00000007367(WFIKKN2),ENSGALG00000027583(PLN),ENSGALG00000011164(CHN2),ENSGALG00000023395(PLIN1),ENSGALG00000016602(-),ENSGALG00000015959(SMAP1),ENSGALG00000009241(SFRP2),ENSGALG00000012421(ARHGAP15),ENSGALG00000001169(CRB2),ENSGALG00000005572(-),ENSGALG00000028203(SPRE…	1.2567	0.0427822
GO:0009967	positive regulation of signal transduction	biological_process	110	31	79	1408	644	10155	ENSGALG00000004170(ADA),ENSGALG00000001708(MED1),ENSGALG00000004530(MMD2),ENSGALG00000001021(MYOCD),ENSGALG00000001600(DVL1),ENSGALG00000002450(WDR24),ENSGALG00000030879(AR),ENSGALG00000027823(-),ENSGALG00000001412(SEMA7A),ENSGALG00000006586(PLAGL2),ENSGALG00000028437(TRIM62),ENSGALG00000011889(PRKCH),ENSGALG00000004587(RC3H1),ENSGALG00000015822(MAP3K7CL),ENSGALG00000001828(SH2B2),ENSGALG00000000…	ENSGALG00000011835(-),ENSGALG00000017179(PDGFD),ENSGALG00000028203(SPRED1),ENSGALG00000005725(CSF1R),ENSGALG00000006973(BLNK),ENSGALG00000029811(BMPER),ENSGALG00000026677(F10),ENSGALG00000032701(LY96),ENSGALG00000014213(PRR5),ENSGALG00000009241(SFRP2),ENSGALG00000042454(DCDC2),ENSGALG00000002525(RASGEF1A),ENSGALG00000001169(CRB2),ENSGALG00000003473(SFRP1),ENSGALG00000011104(GCG),ENSGALG0000001386…	1.23192	0.0429198
GO:0002548	monocyte chemotaxis	biological_process	8	1	7	1408	26	10155	ENSGALG00000002523(-),	ENSGALG00000042321(LYN),ENSGALG00000011733(-),ENSGALG00000014585(-),ENSGALG00000016022(RUNX1),ENSGALG00000037077(CCR5),ENSGALG00000043603(CCL5),ENSGALG00000015148(ANXA1),	2.21919	0.0430566
GO:0045736	negative regulation of cyclin-dependent protein serine/threonine kinase activity	biological_process	5	4	1	1408	13	10155	ENSGALG00000010537(CDKN2C),ENSGALG00000027823(-),ENSGALG00000028318(CDKN1A),ENSGALG00000001021(MYOCD),	ENSGALG00000006110(PLK1),	2.77398	0.0432222
GO:0035767	endothelial cell chemotaxis	biological_process	5	3	2	1408	13	10155	ENSGALG00000007562(FGF4),ENSGALG00000001926(HSPB1),ENSGALG00000031255(FGF1),	ENSGALG00000009626(THBS1),ENSGALG00000002203(FGF-18),	2.77398	0.0432222
GO:0038066	p38MAPK cascade	biological_process	5	1	4	1408	13	10155	ENSGALG00000039228(Zfp36l1),	ENSGALG00000033974(HGF),ENSGALG00000025977(GADD45A),ENSGALG00000028005(GADD45G),ENSGALG00000008701(XDH),	2.77398	0.0432222
GO:0043304	regulation of mast cell degranulation	biological_process	5	1	4	1408	13	10155	ENSGALG00000014182(ADORA2B),	ENSGALG00000042321(LYN),ENSGALG00000020316(IL13RA2),ENSGALG00000012456(RAC2),ENSGALG00000015216(SYK),	2.77398	0.0432222
GO:0007035	vacuolar acidification	biological_process	5	3	2	1408	13	10155	ENSGALG00000002237(ATP6V0D1),ENSGALG00000007981(CLN6),ENSGALG00000026796(SNAPIN),	ENSGALG00000019358(LLPH),ENSGALG00000003936(PPT1),	2.77398	0.0432222
GO:0042168	heme metabolic process	biological_process	5	3	2	1408	13	10155	ENSGALG00000011962(-),ENSGALG00000007465(COX15),ENSGALG00000010106(ERI3),	ENSGALG00000012550(HMOX1),ENSGALG00000031786(BLVRA),	2.77398	0.0432222
GO:0043235	receptor complex	cellular_component	35	8	27	1408	174	10155	ENSGALG00000027287(-),ENSGALG00000001264(PLXNA2),ENSGALG00000039989(GPR160),ENSGALG00000000919(PIGR),ENSGALG00000027415(GRIN2C),ENSGALG00000006526(PLXNB1),ENSGALG00000002389(ITGB4),ENSGALG00000006473(PLXNA4),	ENSGALG00000014561(PTPN6),ENSGALG00000014903(ITGA2),ENSGALG00000007418(-),ENSGALG00000005203(OLFM3),ENSGALG00000006038(TGFBR3),ENSGALG00000001250(APLP2),ENSGALG00000009759(SLC16A7),ENSGALG00000033090(VDR),ENSGALG00000002358(CDO1),ENSGALG00000014268(CHRNA9),ENSGALG00000011442(TGFBR2),ENSGALG00000015362(TRAT1),ENSGALG00000016590(TLR7),ENSGALG00000014854(-),ENSGALG00000007511(ITGB2),ENSGALG000000152…	1.45076	0.043432
GO:1902532	negative regulation of intracellular signal transduction	biological_process	45	15	30	1408	234	10155	ENSGALG00000012429(BMP4),ENSGALG00000006647(DUSP8),ENSGALG00000003712(-),ENSGALG00000001633(DUSP26),ENSGALG00000008302(CIB1),ENSGALG00000007964(GATSL3),ENSGALG00000002138(HYAL2),ENSGALG00000043787(DEPTOR),ENSGALG00000004496(TNIP1),ENSGALG00000004306(SYT12),ENSGALG00000007357(BCL6),ENSGALG00000021074(MYOC),ENSGALG00000002523(-),ENSGALG00000021589(RTN4RL1),ENSGALG00000001926(HSPB1),	ENSGALG00000028203(SPRED1),ENSGALG00000027887(-),ENSGALG00000007001(TLR4),ENSGALG00000008701(XDH),ENSGALG00000007145(ITGB1),ENSGALG00000036214(DJ-1),ENSGALG00000016500(FKBP12.6),ENSGALG00000027091(-),ENSGALG00000009241(SFRP2),ENSGALG00000010961(IGF2BP3),ENSGALG00000003473(SFRP1),ENSGALG00000005135(SERPINE2),ENSGALG00000016174(LMBRD1),ENSGALG00000009626(THBS1),ENSGALG00000012023(DACT1),ENSGALG0000…	1.38699	0.043572
GO:0050790	regulation of catalytic activity	biological_process	192	54	138	1408	1185	10155	ENSGALG00000006294(PSMD2),ENSGALG00000000943(WDTC1),ENSGALG00000005043(ACACB),ENSGALG00000028155(-),ENSGALG00000018803(-),ENSGALG00000026287(IRS2),ENSGALG00000012024(MKL1),ENSGALG00000005626(TPST2),ENSGALG00000012429(BMP4),ENSGALG00000001264(PLXNA2),ENSGALG00000012273(SOS2),ENSGALG00000008302(CIB1),ENSGALG00000006526(PLXNB1),ENSGALG00000016826(ADPRHL1),ENSGALG00000007054(TBC1D16),ENSGALG000000019…	ENSGALG00000011982(PDE5),ENSGALG00000010595(GPR65),ENSGALG00000012454(CYTH4),ENSGALG00000016451(ROCK2),ENSGALG00000015531(PPP2R2C),ENSGALG00000027036(PKIB),ENSGALG00000042321(LYN),ENSGALG00000029983(ANGPT1),ENSGALG00000003695(MINPP1),ENSGALG00000021869(PODN),ENSGALG00000026884(-),ENSGALG00000003319(ADAP2),ENSGALG00000003792(FYB),ENSGALG00000001918(DNAJB5),ENSGALG00000005135(SERPINE2),ENSGALG00000…	1.16858	0.0449977
GO:0034341	response to interferon-gamma	biological_process	9	2	7	1408	31	10155	ENSGALG00000012200(GCH1),ENSGALG00000001708(MED1),	ENSGALG00000007651(STAT1),ENSGALG00000014585(-),ENSGALG00000016022(RUNX1),ENSGALG00000004974(PPARG),ENSGALG00000012480(-),ENSGALG00000043603(CCL5),ENSGALG00000007171(CIITA),	2.09391	0.0454444
GO:0007275	multicellular organism development	biological_process	323	108	215	1408	2067	10155	ENSGALG00000003712(-),ENSGALG00000027365(HIVEP3),ENSGALG00000006473(PLXNA4),ENSGALG00000026858(BTG2),ENSGALG00000008177(NOS1),ENSGALG00000007685(BCL9L),ENSGALG00000011889(PRKCH),ENSGALG00000005849(PPDPF),ENSGALG00000027501(ANPEP),ENSGALG00000014675(RHOBTB3),ENSGALG00000026796(SNAPIN),ENSGALG00000012290(SOX10),ENSGALG00000002578(-),ENSGALG00000014917(VGLL2),ENSGALG00000008735(-),ENSGALG00000005658…	ENSGALG00000003196(-),ENSGALG00000009523(CNTN1),ENSGALG00000009241(SFRP2),ENSGALG00000027165(-),ENSGALG00000012541(MB),ENSGALG00000006973(BLNK),ENSGALG00000005725(CSF1R),ENSGALG00000012160(KIF18A),ENSGALG00000017644(COTL1),ENSGALG00000003849(TRPM1),ENSGALG00000015511(-),ENSGALG00000015910(CD109),ENSGALG00000010769(HPGD),ENSGALG00000014561(PTPN6),ENSGALG00000007786(DOK5),ENSGALG00000002125(TMOD1),…	1.12704	0.0454782
GO:0006633	fatty acid biosynthetic process	biological_process	17	8	9	1408	72	10155	ENSGALG00000005043(ACACB),ENSGALG00000027415(GRIN2C),ENSGALG00000011450(-),ENSGALG00000001314(PTGS1),ENSGALG00000000943(WDTC1),ENSGALG00000010792(AGMO),ENSGALG00000006073(-),ENSGALG00000041078(MID1IP1),	ENSGALG00000006352(CH25H),ENSGALG00000015425(LPL),ENSGALG00000008659(HACD1),ENSGALG00000009700(PDK4),ENSGALG00000015216(SYK),ENSGALG00000005857(-),ENSGALG00000028142(HACD4),ENSGALG00000002781(-),ENSGALG00000033635(PTGS2),	1.70292	0.045484
GO:0061448	connective tissue development	biological_process	27	9	18	1408	128	10155	ENSGALG00000005095(SLC25A25),ENSGALG00000002138(HYAL2),ENSGALG00000003137(-),ENSGALG00000038540(ZBTB16),ENSGALG00000007562(FGF4),ENSGALG00000012429(BMP4),ENSGALG00000004900(RFLNB),ENSGALG00000029000(HYAL3),ENSGALG00000023303(SIX2),	ENSGALG00000009429(RXFP1),ENSGALG00000002203(FGF-18),ENSGALG00000002763(FRZB),ENSGALG00000037944(LNPK),ENSGALG00000029382(BARX2B),ENSGALG00000016196(-),ENSGALG00000010770(SCIN),ENSGALG00000035016(ID2),ENSGALG00000011442(TGFBR2),ENSGALG00000002358(CDO1),ENSGALG00000009241(SFRP2),ENSGALG00000037402(CTGF),ENSGALG00000011740(MGP),ENSGALG00000008141(COL4A5),ENSGALG00000003283(COMP),ENSGALG00000004593(…	1.52136	0.0457302
GO:0045333	cellular respiration	biological_process	19	14	5	1408	83	10155	ENSGALG00000035334(COX3),ENSGALG00000005095(SLC25A25),ENSGALG00000014121(COX5A),ENSGALG00000036196(Mtch2),ENSGALG00000029500(ND5),ENSGALG00000042750(ND1),ENSGALG00000042478(MT-ND4L),ENSGALG00000029172(-),ENSGALG00000001184(COQ9),ENSGALG00000032142(MT-CO1),ENSGALG00000030436(MT-ND3),ENSGALG00000032079(MT-CYB),ENSGALG00000036229(MT-ND4),ENSGALG00000032456(MT-CO2),	ENSGALG00000019967(MTFR2),ENSGALG00000006973(BLNK),ENSGALG00000036214(DJ-1),ENSGALG00000014031(ETFRF1),ENSGALG00000037838(ND6),	1.65102	0.0460168
GO:0050896	response to stimulus	biological_process	595	184	411	1408	3931	10155	ENSGALG00000003118(ADGRA2),ENSGALG00000026287(IRS2),ENSGALG00000006651(OGG1),ENSGALG00000036642(rad9),ENSGALG00000027188(SREBF1),ENSGALG00000000943(WDTC1),ENSGALG00000004496(TNIP1),ENSGALG00000005779(-),ENSGALG00000010592(TET2),ENSGALG00000011335(-),ENSGALG00000001314(PTGS1),ENSGALG00000001264(PLXNA2),ENSGALG00000000156(BRD2),ENSGALG00000027823(-),ENSGALG00000007964(GATSL3),ENSGALG00000001682(FBX…	ENSGALG00000009700(PDK4),ENSGALG00000004519(TRPV2),ENSGALG00000030918(CIRBP),ENSGALG00000017204(-),ENSGALG00000005135(SERPINE2),ENSGALG00000023622(-),ENSGALG00000008671(ST8SIA6),ENSGALG00000023120(-),ENSGALG00000027091(-),ENSGALG00000002197(NPM1),ENSGALG00000019384(MAPK12),ENSGALG00000007045(-),ENSGALG00000007059(IGSF6),ENSGALG00000012801(LY86),ENSGALG00000002260(CISH),ENSGALG00000016451(ROCK2),E…	1.09167	0.0460764
GO:0030042	actin filament depolymerization	biological_process	10	3	7	1408	36	10155	ENSGALG00000021442(CARMIL2),ENSGALG00000030247(TMOD4),ENSGALG00000009006(-),	ENSGALG00000002125(TMOD1),ENSGALG00000013091(-),ENSGALG00000008805(LMOD2),ENSGALG00000001446(-),ENSGALG00000010770(SCIN),ENSGALG00000004710(TMOD3),ENSGALG00000034742(LIMA1),	2.00343	0.0466713
GO:0051149	positive regulation of muscle cell differentiation	biological_process	10	4	6	1408	36	10155	ENSGALG00000012429(BMP4),ENSGALG00000010936(MYF6),ENSGALG00000001021(MYOCD),ENSGALG00000029175(EFNB2),	ENSGALG00000011404(-),ENSGALG00000012755(IGF-I),ENSGALG00000037940(IGFBP3),ENSGALG00000033144(COLEC10),ENSGALG00000015422(NRG1),ENSGALG00000012196(MCUB),	2.00343	0.0466713
GO:0043407	negative regulation of MAP kinase activity	biological_process	10	3	7	1408	36	10155	ENSGALG00000002138(HYAL2),ENSGALG00000006647(DUSP8),ENSGALG00000012429(BMP4),	ENSGALG00000042321(LYN),ENSGALG00000006382(PTPRJ),ENSGALG00000003473(SFRP1),ENSGALG00000002016(PRKCD),ENSGALG00000014561(PTPN6),ENSGALG00000028203(SPRED1),ENSGALG00000009241(SFRP2),	2.00343	0.0466713
GO:0007229	integrin-mediated signaling pathway	biological_process	10	2	8	1408	36	10155	ENSGALG00000001412(SEMA7A),ENSGALG00000002389(ITGB4),	ENSGALG00000001250(APLP2),ENSGALG00000008747(ITGA8),ENSGALG00000007145(ITGB1),ENSGALG00000014903(ITGA2),ENSGALG00000007511(ITGB2),ENSGALG00000015216(SYK),ENSGALG00000039327(VAV3),ENSGALG00000037402(CTGF),	2.00343	0.0466713
GO:0005178	integrin binding	molecular_function	12	3	9	1408	46	10155	ENSGALG00000006702(MFGE8),ENSGALG00000031255(FGF1),ENSGALG00000001412(SEMA7A),	ENSGALG00000009626(THBS1),ENSGALG00000007145(ITGB1),ENSGALG00000004960(FBN1),ENSGALG00000015422(NRG1),ENSGALG00000012755(IGF-I),ENSGALG00000037402(CTGF),ENSGALG00000014804(THBS4),ENSGALG00000015216(SYK),ENSGALG00000011099(FAP),	1.88148	0.0467989
GO:0046631	alpha-beta T cell activation	biological_process	12	4	8	1408	46	10155	ENSGALG00000007357(BCL6),ENSGALG00000038540(ZBTB16),ENSGALG00000004170(ADA),ENSGALG00000004587(RC3H1),	ENSGALG00000008669(CD28),ENSGALG00000040621(IL18R1),ENSGALG00000011442(TGFBR2),ENSGALG00000015148(ANXA1),ENSGALG00000015216(SYK),ENSGALG00000012830(-),ENSGALG00000002080(DOCK2),ENSGALG00000016400(RSAD2),	1.88148	0.0467989
GO:0042107	cytokine metabolic process	biological_process	12	2	10	1408	46	10155	ENSGALG00000001926(HSPB1),ENSGALG00000003282(STAT5B),	ENSGALG00000010320(PAWR),ENSGALG00000013468(TLR3),ENSGALG00000008669(CD28),ENSGALG00000009626(THBS1),ENSGALG00000007001(TLR4),ENSGALG00000012480(-),ENSGALG00000012830(-),ENSGALG00000015216(SYK),ENSGALG00000027093(-),ENSGALG00000016590(TLR7),	1.88148	0.0467989
GO:0016811	hydrolase activity, acting on carbon-nitrogen (but not peptide) bonds, in linear amides	molecular_function	11	5	6	1408	41	10155	ENSGALG00000004825(HDAC8),ENSGALG00000010854(HDAC9),ENSGALG00000012692(SIRT5),ENSGALG00000026796(SNAPIN),ENSGALG00000001728(NACC2),	ENSGALG00000028158(Fgf7),ENSGALG00000015081(ACER2),ENSGALG00000011572(ASPG),ENSGALG00000004669(ASPA),ENSGALG00000026364(ASAH1),ENSGALG00000013993(-),	1.93502	0.0470462
GO:0043067	regulation of programmed cell death	biological_process	106	39	67	1408	621	10155	ENSGALG00000017658(-),ENSGALG00000001021(MYOCD),ENSGALG00000043787(DEPTOR),ENSGALG00000001708(MED1),ENSGALG00000004170(ADA),ENSGALG00000012135(ATF4),ENSGALG00000016797(FHL2),ENSGALG00000008947(PAK5),ENSGALG00000003741(MYO18A),ENSGALG00000001926(HSPB1),ENSGALG00000012290(SOX10),ENSGALG00000028318(CDKN1A),ENSGALG00000007357(BCL6),ENSGALG00000000466(LCK),ENSGALG00000027823(-),ENSGALG00000006586(PLAG…	ENSGALG00000033365(ALDH6),ENSGALG00000043603(CCL5),ENSGALG00000010569(TXNDC12),ENSGALG00000025977(GADD45A),ENSGALG00000004270(ALDH1A2),ENSGALG00000031117(STK17A),ENSGALG00000009844(ACTC1),ENSGALG00000011099(FAP),ENSGALG00000028005(GADD45G),ENSGALG00000009241(SFRP2),ENSGALG00000004508(EYA2),ENSGALG00000003473(SFRP1),ENSGALG00000007768(AURKA),ENSGALG00000011104(GCG),ENSGALG00000013869(IL20RA),ENSGA…	1.23109	0.0473391
GO:0048864	stem cell development	biological_process	25	12	13	1408	117	10155	ENSGALG00000028437(TRIM62),ENSGALG00000010290(VEGFA),ENSGALG00000042814(FAM195B),ENSGALG00000001412(SEMA7A),ENSGALG00000007685(BCL9L),ENSGALG00000001171(Sema6B),ENSGALG00000012290(SOX10),ENSGALG00000003203(-),ENSGALG00000021074(MYOC),ENSGALG00000031255(FGF1),ENSGALG00000004476(SEMA3G),ENSGALG00000004900(RFLNB),	ENSGALG00000017644(COTL1),ENSGALG00000004161(CCNB2),ENSGALG00000004270(ALDH1A2),ENSGALG00000009241(SFRP2),ENSGALG00000028821(GLIPR2),ENSGALG00000006038(TGFBR3),ENSGALG00000003473(SFRP1),ENSGALG00000001169(CRB2),ENSGALG00000006560(SEMA3A),ENSGALG00000006563(SEMA3D),ENSGALG00000011835(-),ENSGALG00000035016(ID2),ENSGALG00000011442(TGFBR2),	1.5411	0.0474527
GO:0090398	cellular senescence	biological_process	7	2	5	1408	22	10155	ENSGALG00000007357(BCL6),ENSGALG00000028318(CDKN1A),	ENSGALG00000002016(PRKCD),ENSGALG00000010320(PAWR),ENSGALG00000030396(HMGA1),ENSGALG00000035016(ID2),ENSGALG00000011149(PLA2R1),	2.29484	0.0477692
GO:0001105	RNA polymerase II transcription coactivator activity	molecular_function	7	4	3	1408	22	10155	ENSGALG00000012024(MKL1),ENSGALG00000002232(-),ENSGALG00000002138(HYAL2),ENSGALG00000001021(MYOCD),	ENSGALG00000002358(CDO1),ENSGALG00000000678(CITED4),ENSGALG00000005377(-),	2.29484	0.0477692
GO:0022626	cytosolic ribosome	cellular_component	18	2	16	1408	78	10155	ENSGALG00000024398(RPS28),ENSGALG00000012229(RPS29),	ENSGALG00000016392(RPS7),ENSGALG00000014833(RPL37),ENSGALG00000001465(RPL38),ENSGALG00000004818(RPL6),ENSGALG00000000150(RPL9),ENSGALG00000004952(-),ENSGALG00000043379(RPL14),ENSGALG00000016775(RPL31),ENSGALG00000003966(RPL23A),ENSGALG00000005922(RPL5),ENSGALG00000009312(RPL22L1),ENSGALG00000002837(RPL27),ENSGALG00000012160(KIF18A),ENSGALG00000011472(RPL37A),ENSGALG00000004871(RPS24),ENSGALG00000…	1.66439	0.0482167
GO:0035556	intracellular signal transduction	biological_process	220	78	142	1408	1375	10155	ENSGALG00000028318(CDKN1A),ENSGALG00000007357(BCL6),ENSGALG00000000466(LCK),ENSGALG00000001926(HSPB1),ENSGALG00000030879(AR),ENSGALG00000003845(MKNK2),ENSGALG00000027823(-),ENSGALG00000006586(PLAGL2),ENSGALG00000003282(STAT5B),ENSGALG00000007964(GATSL3),ENSGALG00000005537(-),ENSGALG00000001600(DVL1),ENSGALG00000001708(MED1),ENSGALG00000027053(AKAIN1),ENSGALG00000028155(-),ENSGALG00000004496(TNIP1…	ENSGALG00000017405(NPR3),ENSGALG00000003837(ADCY7),ENSGALG00000010156(-),ENSGALG00000000311(-),ENSGALG00000027583(PLN),ENSGALG00000007539(ANKRD2),ENSGALG00000011164(CHN2),ENSGALG00000011289(NKIRAS1),ENSGALG00000001616(CDC45),ENSGALG00000003699(EBF1),ENSGALG00000027887(-),ENSGALG00000036214(DJ-1),ENSGALG00000008744(MCF2L2),ENSGALG00000005030(DOCK10),ENSGALG00000037402(CTGF),ENSGALG00000012755(IGF-…	1.15398	0.0482543
GO:0023052	signaling	biological_process	468	152	316	1408	3061	10155	ENSGALG00000006707(NOX1),ENSGALG00000025788(-),ENSGALG00000012024(MKL1),ENSGALG00000012429(BMP4),ENSGALG00000005626(TPST2),ENSGALG00000002610(-),ENSGALG00000002621(SLC25A42),ENSGALG00000039228(Zfp36l1),ENSGALG00000027287(-),ENSGALG00000012449(MBD5),ENSGALG00000029175(EFNB2),ENSGALG00000028155(-),ENSGALG00000005230(MED13),ENSGALG00000011813(-),ENSGALG00000007349(RASL12),ENSGALG00000017274(CD9),ENS…	ENSGALG00000012830(-),ENSGALG00000007511(ITGB2),ENSGALG00000002283(MAPKAPK3),ENSGALG00000001573(P2RX1),ENSGALG00000009626(THBS1),ENSGALG00000004722(ASPN),ENSGALG00000009157(-),ENSGALG00000003792(FYB),ENSGALG00000010745(HMGB2),ENSGALG00000013741(SYTL3),ENSGALG00000007001(TLR4),ENSGALG00000002118(KCNMB1),ENSGALG00000026092(HRH4),ENSGALG00000027874(CHAC1),ENSGALG00000011982(PDE5),ENSGALG00000012357(…	1.10271	0.0486765
GO:0032880	regulation of protein localization	biological_process	72	27	45	1408	404	10155	ENSGALG00000029168(TMEM27),ENSGALG00000004825(HDAC8),ENSGALG00000001600(DVL1),ENSGALG00000004530(MMD2),ENSGALG00000041129(TMEM173),ENSGALG00000014408(LLGL1),ENSGALG00000005005(MIEF2),ENSGALG00000008302(CIB1),ENSGALG00000001708(MED1),ENSGALG00000033271(PFKM),ENSGALG00000017389(SIX4),ENSGALG00000001058(ARHGEF16),ENSGALG00000003741(MYO18A),ENSGALG00000028318(CDKN1A),ENSGALG00000001943(RHBDF2),ENSGAL…	ENSGALG00000043603(CCL5),ENSGALG00000016720(CD2AP),ENSGALG00000006560(SEMA3A),ENSGALG00000011442(TGFBR2),ENSGALG00000016986(LCP1),ENSGALG00000010708(ICA1),ENSGALG00000016590(TLR7),ENSGALG00000011104(GCG),ENSGALG00000038943(RASSF5),ENSGALG00000006413(CEMIP),ENSGALG00000015216(SYK),ENSGALG00000006527(CRTAM),ENSGALG00000003473(SFRP1),ENSGALG00000010243(PRDX1),ENSGALG00000009241(SFRP2),ENSGALG0000001…	1.28537	0.0488013
GO:0045596	negative regulation of cell differentiation	biological_process	52	25	27	1408	279	10155	ENSGALG00000001021(MYOCD),ENSGALG00000004476(SEMA3G),ENSGALG00000021074(MYOC),ENSGALG00000003137(-),ENSGALG00000030031(TTPA),ENSGALG00000007364(TOB1),ENSGALG00000005658(FOXO4),ENSGALG00000004900(RFLNB),ENSGALG00000023303(SIX2),ENSGALG00000017389(SIX4),ENSGALG00000001708(MED1),ENSGALG00000008302(CIB1),ENSGALG00000004587(RC3H1),ENSGALG00000007357(BCL6),ENSGALG00000006062(ZBTB46),ENSGALG00000011391(…	ENSGALG00000035016(ID2),ENSGALG00000028807(AP1AR),ENSGALG00000006346(CXCL14),ENSGALG00000011404(-),ENSGALG00000006560(SEMA3A),ENSGALG00000010857(Dab1),ENSGALG00000008400(TWSG1),ENSGALG00000004960(FBN1),ENSGALG00000014908(FST),ENSGALG00000033974(HGF),ENSGALG00000040079(ZFPM2),ENSGALG00000008701(XDH),ENSGALG00000004974(PPARG),ENSGALG00000007145(ITGB1),ENSGALG00000003473(SFRP1),ENSGALG00000009241(SF…	1.34424	0.0489445
GO:0004896	cytokine receptor activity	molecular_function	15	2	13	1408	62	10155	ENSGALG00000011962(-),ENSGALG00000014855(-),	ENSGALG00000004231(IFNLR1),ENSGALG00000011733(-),ENSGALG00000012357(CXCR4),ENSGALG00000005305(ACKR2),ENSGALG00000005619(-),ENSGALG00000037077(CCR5),ENSGALG00000043044(-),ENSGALG00000016693(-),ENSGALG00000030363(IFNAR1),ENSGALG00000040621(IL18R1),ENSGALG00000013372(IL7R),ENSGALG00000016785(IL1RL1),ENSGALG00000013869(IL20RA),	1.74493	0.0490862
GO:0045926	negative regulation of growth	biological_process	24	9	15	1408	112	10155	ENSGALG00000001171(Sema6B),ENSGALG00000002138(HYAL2),ENSGALG00000010537(CDKN2C),ENSGALG00000012429(BMP4),ENSGALG00000004476(SEMA3G),ENSGALG00000028318(CDKN1A),ENSGALG00000021074(MYOC),ENSGALG00000007357(BCL6),ENSGALG00000003203(-),	ENSGALG00000030918(CIRBP),ENSGALG00000001916(SLIT3),ENSGALG00000003473(SFRP1),ENSGALG00000009241(SFRP2),ENSGALG00000002763(FRZB),ENSGALG00000003767(NKD1),ENSGALG00000005135(SERPINE2),ENSGALG00000004727(ULK2),ENSGALG00000006563(SEMA3D),ENSGALG00000010811(LGMN),ENSGALG00000005701(IP6K2),ENSGALG00000006560(SEMA3A),ENSGALG00000028186(RERG),ENSGALG00000006382(PTPRJ),ENSGALG00000003936(PPT1),	1.54551	0.0502487
GO:0003774	motor activity	molecular_function	24	4	20	1408	112	10155	ENSGALG00000003741(MYO18A),ENSGALG00000028612(-),ENSGALG00000006791(-),ENSGALG00000037043(PIK3C2B),	ENSGALG00000005601(-),ENSGALG00000015898(MYO6),ENSGALG00000005517(KIF9),ENSGALG00000001936(MYO7B),ENSGALG00000005806(KIF24),ENSGALG00000035030(KIF20A),ENSGALG00000007841(DNAH7),ENSGALG00000016837(MYO16),ENSGALG00000012997(DNAH5),ENSGALG00000013268(-),ENSGALG00000017181(DCUN1D5),ENSGALG00000005644(MYO1G),ENSGALG00000015358(MYH15),ENSGALG00000015404(-),ENSGALG00000008095(KIF23),ENSGALG00000004195(-…	1.54551	0.0502487
GO:0070201	regulation of establishment of protein localization	biological_process	59	22	37	1408	323	10155	ENSGALG00000003741(MYO18A),ENSGALG00000028318(CDKN1A),ENSGALG00000001943(RHBDF2),ENSGALG00000001717(SLC16A1),ENSGALG00000002138(HYAL2),ENSGALG00000006651(OGG1),ENSGALG00000002790(ABLIM3),ENSGALG00000006586(PLAGL2),ENSGALG00000011436(TMBIM1),ENSGALG00000026287(IRS2),ENSGALG00000027188(SREBF1),ENSGALG00000030879(AR),ENSGALG00000011614(ANO4),ENSGALG00000012429(BMP4),ENSGALG00000029168(TMEM27),ENSGAL…	ENSGALG00000023510(ERP29),ENSGALG00000040621(IL18R1),ENSGALG00000042321(LYN),ENSGALG00000016464(VSNL1),ENSGALG00000016785(IL1RL1),ENSGALG00000002358(CDO1),ENSGALG00000002016(PRKCD),ENSGALG00000016400(RSAD2),ENSGALG00000029983(ANGPT1),ENSGALG00000010921(PKD2),ENSGALG00000013468(TLR3),ENSGALG00000004593(SULF2),ENSGALG00000012023(DACT1),ENSGALG00000015148(ANXA1),ENSGALG00000012755(IGF-I),ENSGALG0000…	1.31743	0.0503079
GO:0051896	regulation of protein kinase B signaling	biological_process	14	4	10	1408	57	10155	ENSGALG00000003712(-),ENSGALG00000002138(HYAL2),ENSGALG00000008302(CIB1),ENSGALG00000021074(MYOC),	ENSGALG00000029983(ANGPT1),ENSGALG00000011835(-),ENSGALG00000004263(MYDGF),ENSGALG00000016174(LMBRD1),ENSGALG00000008701(XDH),ENSGALG00000009626(THBS1),ENSGALG00000006382(PTPRJ),ENSGALG00000015422(NRG1),ENSGALG00000026677(F10),ENSGALG00000008669(CD28),	1.77146	0.0507181
GO:0032946	positive regulation of mononuclear cell proliferation	biological_process	14	5	9	1408	57	10155	ENSGALG00000003282(STAT5B),ENSGALG00000007357(BCL6),ENSGALG00000028318(CDKN1A),ENSGALG00000026287(IRS2),ENSGALG00000004170(ADA),	ENSGALG00000007001(TLR4),ENSGALG00000016852(-),ENSGALG00000008669(CD28),ENSGALG00000012755(IGF-I),ENSGALG00000003294(ATAD5),ENSGALG00000039327(VAV3),ENSGALG00000043603(CCL5),ENSGALG00000015148(ANXA1),ENSGALG00000015216(SYK),	1.77146	0.0507181
GO:0050671	positive regulation of lymphocyte proliferation	biological_process	14	5	9	1408	57	10155	ENSGALG00000026287(IRS2),ENSGALG00000004170(ADA),ENSGALG00000003282(STAT5B),ENSGALG00000007357(BCL6),ENSGALG00000028318(CDKN1A),	ENSGALG00000003294(ATAD5),ENSGALG00000012755(IGF-I),ENSGALG00000039327(VAV3),ENSGALG00000015216(SYK),ENSGALG00000015148(ANXA1),ENSGALG00000043603(CCL5),ENSGALG00000007001(TLR4),ENSGALG00000008669(CD28),ENSGALG00000016852(-),	1.77146	0.0507181
GO:0071156	regulation of cell cycle arrest	biological_process	8	3	5	1408	27	10155	ENSGALG00000005658(FOXO4),ENSGALG00000027823(-),ENSGALG00000028318(CDKN1A),	ENSGALG00000002781(-),ENSGALG00000014698(CASP2),ENSGALG00000010921(PKD2),ENSGALG00000011099(FAP),ENSGALG00000035016(ID2),	2.13699	0.0513743
GO:0005811	lipid particle	cellular_component	8	0	8	1408	27	10155	-	ENSGALG00000012659(CKAP4),ENSGALG00000023395(PLIN1),ENSGALG00000016400(RSAD2),ENSGALG00000034500(CIDEA),ENSGALG00000008088(ACSL4),ENSGALG00000014569(PNPLA2),ENSGALG00000036908(H2B-VII),ENSGALG00000013189(LPCAT1),	2.13699	0.0513743
GO:0048589	developmental growth	biological_process	52	23	29	1408	280	10155	ENSGALG00000005095(SLC25A25),ENSGALG00000012290(SOX10),ENSGALG00000005043(ACACB),ENSGALG00000039228(Zfp36l1),ENSGALG00000000943(WDTC1),ENSGALG00000001171(Sema6B),ENSGALG00000005612(CCM2),ENSGALG00000012429(BMP4),ENSGALG00000030879(AR),ENSGALG00000003203(-),ENSGALG00000001412(SEMA7A),ENSGALG00000006424(-),ENSGALG00000003282(STAT5B),ENSGALG00000000233(SP2),ENSGALG00000017658(-),ENSGALG00000001600(D…	ENSGALG00000006563(SEMA3D),ENSGALG00000009807(FLVCR1),ENSGALG00000010811(LGMN),ENSGALG00000004727(ULK2),ENSGALG00000015422(NRG1),ENSGALG00000012755(IGF-I),ENSGALG00000015148(ANXA1),ENSGALG00000004519(TRPV2),ENSGALG00000011404(-),ENSGALG00000035016(ID2),ENSGALG00000011442(TGFBR2),ENSGALG00000019358(LLPH),ENSGALG00000006560(SEMA3A),ENSGALG00000007993(DCX),ENSGALG00000026891(NINJ1),ENSGALG0000001514…	1.33944	0.0514882
GO:0006979	response to oxidative stress	biological_process	31	14	17	1408	153	10155	ENSGALG00000012135(ATF4),ENSGALG00000035334(COX3),ENSGALG00000032456(MT-CO2),ENSGALG00000006651(OGG1),ENSGALG00000006707(NOX1),ENSGALG00000027415(GRIN2C),ENSGALG00000012200(GCH1),ENSGALG00000007022(PGPEP1L),ENSGALG00000002138(HYAL2),ENSGALG00000005768(ETV5),ENSGALG00000001926(HSPB1),ENSGALG00000004521(GPX3),ENSGALG00000005648(-),ENSGALG00000001314(PTGS1),	ENSGALG00000016500(FKBP12.6),ENSGALG00000036214(DJ-1),ENSGALG00000033635(PTGS2),ENSGALG00000010320(PAWR),ENSGALG00000027093(-),ENSGALG00000033974(HGF),ENSGALG00000028037(FOS),ENSGALG00000010243(PRDX1),ENSGALG00000026704(GPX8),ENSGALG00000011149(PLA2R1),ENSGALG00000015216(SYK),ENSGALG00000017204(-),ENSGALG00000010633(GPX7),ENSGALG00000015286(SESN1),ENSGALG00000002016(PRKCD),ENSGALG00000012550(HMOX…	1.46133	0.0517898
GO:0019901	protein kinase binding	molecular_function	44	17	27	1408	231	10155	ENSGALG00000005017(DUSP13),ENSGALG00000026287(IRS2),ENSGALG00000014408(LLGL1),ENSGALG00000007403(PEBP1),ENSGALG00000036642(rad9),ENSGALG00000007364(TOB1),ENSGALG00000010537(CDKN2C),ENSGALG00000001058(ARHGEF16),ENSGALG00000040755(ANGPT4),ENSGALG00000027188(SREBF1),ENSGALG00000001926(HSPB1),ENSGALG00000002138(HYAL2),ENSGALG00000004496(TNIP1),ENSGALG00000041129(TMEM173),ENSGALG00000000466(LCK),ENSGA…	ENSGALG00000011116(VRK1),ENSGALG00000007511(ITGB2),ENSGALG00000011288(DACT2),ENSGALG00000008060(PRKAR2B),ENSGALG00000015216(SYK),ENSGALG00000035030(KIF20A),ENSGALG00000008669(CD28),ENSGALG00000006110(PLK1),ENSGALG00000012023(DACT1),ENSGALG00000007768(AURKA),ENSGALG00000014718(MAP3K1),ENSGALG00000028203(SPRED1),ENSGALG00000002197(NPM1),ENSGALG00000011684(STAP1),ENSGALG00000007145(ITGB1),ENSGALG000…	1.37378	0.0518144
GO:0007019	microtubule depolymerization	biological_process	6	2	4	1408	18	10155	ENSGALG00000008302(CIB1),ENSGALG00000041078(MID1IP1),	ENSGALG00000001475(-),ENSGALG00000006036(-),ENSGALG00000012160(KIF18A),ENSGALG00000005806(KIF24),	2.40412	0.0521938
GO:1903426	regulation of reactive oxygen species biosynthetic process	biological_process	6	1	5	1408	18	10155	ENSGALG00000003432(AGXT2),	ENSGALG00000028284(PTX3),ENSGALG00000007001(TLR4),ENSGALG00000036214(DJ-1),ENSGALG00000023689(ASS1),ENSGALG00000010921(PKD2),	2.40412	0.0521938
GO:0005865	striated muscle thin filament	cellular_component	6	1	5	1408	18	10155	ENSGALG00000030247(TMOD4),	ENSGALG00000000302(-),ENSGALG00000008805(LMOD2),ENSGALG00000002125(TMOD1),ENSGALG00000004710(TMOD3),ENSGALG00000000313(TNNI1),	2.40412	0.0521938
GO:0014704	intercalated disc	cellular_component	6	3	3	1408	18	10155	ENSGALG00000007409(SCN4B),ENSGALG00000002198(FHOD1),ENSGALG00000011306(DES),	ENSGALG00000015142(DSG2),ENSGALG00000014995(PGM5),ENSGALG00000007145(ITGB1),	2.40412	0.0521938
GO:0030215	semaphorin receptor binding	molecular_function	6	4	2	1408	18	10155	ENSGALG00000003203(-),ENSGALG00000021074(MYOC),ENSGALG00000004476(SEMA3G),ENSGALG00000001171(Sema6B),	ENSGALG00000006560(SEMA3A),ENSGALG00000006563(SEMA3D),	2.40412	0.0521938
GO:0051642	centrosome localization	biological_process	6	2	4	1408	18	10155	ENSGALG00000001264(PLXNA2),ENSGALG00000002198(FHOD1),	ENSGALG00000019336(CEP83),ENSGALG00000005707(IFT20),ENSGALG00000007768(AURKA),ENSGALG00000020788(-),	2.40412	0.0521938
GO:0055025	positive regulation of cardiac muscle tissue development	biological_process	6	3	3	1408	18	10155	ENSGALG00000012429(BMP4),ENSGALG00000029175(EFNB2),ENSGALG00000001021(MYOCD),	ENSGALG00000012755(IGF-I),ENSGALG00000015422(NRG1),ENSGALG00000040079(ZFPM2),	2.40412	0.0521938
GO:0043392	negative regulation of DNA binding	biological_process	6	1	5	1408	18	10155	ENSGALG00000027823(-),	ENSGALG00000012628(HABP4),ENSGALG00000013548(GZMA),ENSGALG00000013626(GMNN),ENSGALG00000007367(WFIKKN2),ENSGALG00000035016(ID2),	2.40412	0.0521938
GO:0070069	cytochrome complex	cellular_component	6	6	0	1408	18	10155	ENSGALG00000032142(MT-CO1),ENSGALG00000035334(COX3),ENSGALG00000007465(COX15),ENSGALG00000032456(MT-CO2),ENSGALG00000014121(COX5A),ENSGALG00000032079(MT-CYB),	-	2.40412	0.0521938
GO:0023051	regulation of signaling	biological_process	223	74	149	1408	1399	10155	ENSGALG00000006791(-),ENSGALG00000027501(ANPEP),ENSGALG00000006647(DUSP8),ENSGALG00000002450(WDR24),ENSGALG00000028437(TRIM62),ENSGALG00000002900(NOTUM),ENSGALG00000011889(PRKCH),ENSGALG00000001412(SEMA7A),ENSGALG00000002015(-),ENSGALG00000001828(SH2B2),ENSGALG00000004306(SYT12),ENSGALG00000012290(SOX10),ENSGALG00000001943(RHBDF2),ENSGALG00000004587(RC3H1),ENSGALG00000015822(MAP3K7CL),ENSGALG0000…	ENSGALG00000010320(PAWR),ENSGALG00000015422(NRG1),ENSGALG00000004398(CARD11),ENSGALG00000039327(VAV3),ENSGALG00000009100(FSHR),ENSGALG00000011008(-),ENSGALG00000013468(TLR3),ENSGALG00000003144(TRIM25),ENSGALG00000014585(-),ENSGALG00000023395(PLIN1),ENSGALG00000016464(VSNL1),ENSGALG00000002763(FRZB),ENSGALG00000014178(SCUBE1),ENSGALG00000023510(ERP29),ENSGALG00000006973(BLNK),ENSGALG00000005725(CS…	1.14965	0.0526083
GO:0072001	renal system development	biological_process	27	9	18	1408	130	10155	ENSGALG00000029175(EFNB2),ENSGALG00000023612(LZTS2),ENSGALG00000031255(FGF1),ENSGALG00000038540(ZBTB16),ENSGALG00000010592(TET2),ENSGALG00000002578(-),ENSGALG00000012429(BMP4),ENSGALG00000017389(SIX4),ENSGALG00000023303(SIX2),	ENSGALG00000006038(TGFBR3),ENSGALG00000010316(FRAS1),ENSGALG00000009690(CENPF),ENSGALG00000005209(-),ENSGALG00000004270(ALDH1A2),ENSGALG00000029983(ANGPT1),ENSGALG00000035016(ID2),ENSGALG00000007651(STAT1),ENSGALG00000014944(GCNT4),ENSGALG00000015519(ROBO2),ENSGALG00000005707(IFT20),ENSGALG00000003473(SFRP1),ENSGALG00000010921(PKD2),ENSGALG00000004593(SULF2),ENSGALG00000011835(-),ENSGALG000000144…	1.49795	0.0532324
GO:0030516	regulation of axon extension	biological_process	12	7	5	1408	47	10155	ENSGALG00000021074(MYOC),ENSGALG00000004476(SEMA3G),ENSGALG00000003203(-),ENSGALG00000006473(PLXNA4),ENSGALG00000001171(Sema6B),ENSGALG00000001412(SEMA7A),ENSGALG00000001264(PLXNA2),	ENSGALG00000011309(PLXNC1),ENSGALG00000015422(NRG1),ENSGALG00000006560(SEMA3A),ENSGALG00000006563(SEMA3D),ENSGALG00000004519(TRPV2),	1.84145	0.0532794
GO:0030168	platelet activation	biological_process	12	5	7	1408	47	10155	ENSGALG00000010357(P2RY1),ENSGALG00000005077(F8),ENSGALG00000001981(PARP6),ENSGALG00000009758(SLC7A11),ENSGALG00000001926(HSPB1),	ENSGALG00000005347(ADAMTS18),ENSGALG00000014561(PTPN6),ENSGALG00000002016(PRKCD),ENSGALG00000015216(SYK),ENSGALG00000007001(TLR4),ENSGALG00000042321(LYN),ENSGALG00000005135(SERPINE2),	1.84145	0.0532794
GO:0005856	cytoskeleton	cellular_component	158	48	110	1408	966	10155	ENSGALG00000021442(CARMIL2),ENSGALG00000001600(DVL1),ENSGALG00000011324(-),ENSGALG00000011094(PDE4B),ENSGALG00000002789(-),ENSGALG00000004900(RFLNB),ENSGALG00000026598(NXNL2),ENSGALG00000021572(SSH2),ENSGALG00000006714(CCDC61),ENSGALG00000028612(-),ENSGALG00000000466(LCK),ENSGALG00000002232(-),ENSGALG00000004798(MPRIP),ENSGALG00000041078(MID1IP1),ENSGALG00000001717(SLC16A1),ENSGALG00000004997(FLI…	ENSGALG00000013268(-),ENSGALG00000010857(Dab1),ENSGALG00000005644(MYO1G),ENSGALG00000002125(TMOD1),ENSGALG00000000302(-),ENSGALG00000017190(-),ENSGALG00000035016(ID2),ENSGALG00000016986(LCP1),ENSGALG00000008095(KIF23),ENSGALG00000013782(CDH7),ENSGALG00000004710(TMOD3),ENSGALG00000009844(ACTC1),ENSGALG00000001381(ACTG1),ENSGALG00000013208(-),ENSGALG00000015898(MYO6),ENSGALG00000009690(CENPF),ENSGA…	1.17966	0.0534937
GO:0005516	calmodulin binding	molecular_function	11	5	6	1408	42	10155	ENSGALG00000001692(CAMSAP1),ENSGALG00000008177(NOS1),ENSGALG00000018942(NRGN),ENSGALG00000003845(MKNK2),ENSGALG00000004801(PHKA1),	ENSGALG00000002283(MAPKAPK3),ENSGALG00000041266(CNN1),ENSGALG00000007993(DCX),ENSGALG00000026613(-),ENSGALG00000016518(PHKA2),ENSGALG00000004420(SDK1),	1.88895	0.053982
GO:0045638	negative regulation of myeloid cell differentiation	biological_process	10	6	4	1408	37	10155	ENSGALG00000000401(RBM15),ENSGALG00000003282(STAT5B),ENSGALG00000006062(ZBTB46),ENSGALG00000008302(CIB1),ENSGALG00000038540(ZBTB16),ENSGALG00000039228(Zfp36l1),	ENSGALG00000004960(FBN1),ENSGALG00000042321(LYN),ENSGALG00000008298(LRRC17),ENSGALG00000003473(SFRP1),	1.94929	0.0540775
GO:0023057	negative regulation of signaling	biological_process	90	28	62	1408	522	10155	ENSGALG00000004496(TNIP1),ENSGALG00000002138(HYAL2),ENSGALG00000005230(MED13),ENSGALG00000012429(BMP4),ENSGALG00000027188(SREBF1),ENSGALG00000011436(TMBIM1),ENSGALG00000012024(MKL1),ENSGALG00000042741(ADRBK1),ENSGALG00000021074(MYOC),ENSGALG00000002523(-),ENSGALG00000001633(DUSP26),ENSGALG00000008302(CIB1),ENSGALG00000012290(SOX10),ENSGALG00000004306(SYT12),ENSGALG00000023612(LZTS2),ENSGALG000000…	ENSGALG00000043570(SGK3),ENSGALG00000002016(PRKCD),ENSGALG00000007651(STAT1),ENSGALG00000021869(PODN),ENSGALG00000016785(IL1RL1),ENSGALG00000027874(CHAC1),ENSGALG00000042321(LYN),ENSGALG00000010745(HMGB2),ENSGALG00000007001(TLR4),ENSGALG00000027091(-),ENSGALG00000012830(-),ENSGALG00000005135(SERPINE2),ENSGALG00000009626(THBS1),ENSGALG00000004722(ASPN),ENSGALG00000004593(SULF2),ENSGALG00000000476(…	1.24351	0.0550359
GO:0006950	response to stress	biological_process	235	69	166	1408	1482	10155	ENSGALG00000011875(TRPC3),ENSGALG00000040755(ANGPT4),ENSGALG00000001682(FBXL20),ENSGALG00000003282(STAT5B),ENSGALG00000027823(-),ENSGALG00000026449(-),ENSGALG00000028318(CDKN1A),ENSGALG00000007357(BCL6),ENSGALG00000001926(HSPB1),ENSGALG00000029000(HYAL3),ENSGALG00000001708(MED1),ENSGALG00000007022(PGPEP1L),ENSGALG00000010357(P2RY1),ENSGALG00000001021(MYOCD),ENSGALG00000028871(SLC38A3),ENSGALG0000…	ENSGALG00000036214(DJ-1),ENSGALG00000005347(ADAMTS18),ENSGALG00000001616(CDC45),ENSGALG00000012480(-),ENSGALG00000003699(EBF1),ENSGALG00000012023(DACT1),ENSGALG00000008669(CD28),ENSGALG00000010921(PKD2),ENSGALG00000007536(-),ENSGALG00000037402(CTGF),ENSGALG00000026704(GPX8),ENSGALG00000012755(IGF-I),ENSGALG00000004231(IFNLR1),ENSGALG00000015286(SESN1),ENSGALG00000007171(CIITA),ENSGALG00000007510(…	1.14366	0.0553157
GO:0005732	small nucleolar ribonucleoprotein complex	cellular_component	5	1	4	1408	14	10155	ENSGALG00000033666(NHP2),	ENSGALG00000020164(GAR1),ENSGALG00000010961(IGF2BP3),ENSGALG00000003906(MPHOSPH10),ENSGALG00000009985(LSM6),	2.57584	0.0555322
GO:0033003	regulation of mast cell activation	biological_process	5	1	4	1408	14	10155	ENSGALG00000014182(ADORA2B),	ENSGALG00000042321(LYN),ENSGALG00000020316(IL13RA2),ENSGALG00000012456(RAC2),ENSGALG00000015216(SYK),	2.57584	0.0555322
GO:0045428	regulation of nitric oxide biosynthetic process	biological_process	5	1	4	1408	14	10155	ENSGALG00000003432(AGXT2),	ENSGALG00000028284(PTX3),ENSGALG00000007001(TLR4),ENSGALG00000023689(ASS1),ENSGALG00000010921(PKD2),	2.57584	0.0555322
GO:0007015	actin filament organization	biological_process	41	13	28	1408	214	10155	ENSGALG00000011813(-),ENSGALG00000021442(CARMIL2),ENSGALG00000021074(MYOC),ENSGALG00000003137(-),ENSGALG00000005359(-),ENSGALG00000027330(-),ENSGALG00000030247(TMOD4),ENSGALG00000008714(ABI2),ENSGALG00000009006(-),ENSGALG00000004900(RFLNB),ENSGALG00000006826(KLHL25),ENSGALG00000021572(SSH2),ENSGALG00000002198(FHOD1),	ENSGALG00000002125(TMOD1),ENSGALG00000006560(SEMA3A),ENSGALG00000031593(-),ENSGALG00000013091(-),ENSGALG00000016986(LCP1),ENSGALG00000002016(PRKCD),ENSGALG00000028807(AP1AR),ENSGALG00000010770(SCIN),ENSGALG00000001446(-),ENSGALG00000009844(ACTC1),ENSGALG00000004710(TMOD3),ENSGALG00000016602(-),ENSGALG00000010595(GPR65),ENSGALG00000019157(SMPX),ENSGALG00000004960(FBN1),ENSGALG00000017644(COTL1),EN…	1.38181	0.0556075
GO:0048738	cardiac muscle tissue development	biological_process	19	5	14	1408	85	10155	ENSGALG00000012429(BMP4),ENSGALG00000001021(MYOCD),ENSGALG00000029175(EFNB2),ENSGALG00000001708(MED1),ENSGALG00000016797(FHL2),	ENSGALG00000007145(ITGB1),ENSGALG00000015422(NRG1),ENSGALG00000008148(MYBPC3),ENSGALG00000009844(ACTC1),ENSGALG00000035016(ID2),ENSGALG00000040079(ZFPM2),ENSGALG00000004270(ALDH1A2),ENSGALG00000015142(DSG2),ENSGALG00000004044(CSRP3),ENSGALG00000012755(IGF-I),ENSGALG00000000313(TNNI1),ENSGALG00000027583(PLN),ENSGALG00000005707(IFT20),ENSGALG00000013124(FHOD3),	1.61217	0.0556123
GO:0061572	actin filament bundle organization	biological_process	17	5	12	1408	74	10155	ENSGALG00000027330(-),ENSGALG00000003137(-),ENSGALG00000021074(MYOC),ENSGALG00000004900(RFLNB),ENSGALG00000002198(FHOD1),	ENSGALG00000011209(EVL),ENSGALG00000013091(-),ENSGALG00000016986(LCP1),ENSGALG00000007582(DPYSL3),ENSGALG00000014922(ROCK1),ENSGALG00000004960(FBN1),ENSGALG00000019157(SMPX),ENSGALG00000010595(GPR65),ENSGALG00000005930(PLS3),ENSGALG00000034742(LIMA1),ENSGALG00000037402(CTGF),ENSGALG00000033789(HSP90B1),	1.65689	0.0557809
GO:0033630	positive regulation of cell adhesion mediated by integrin	biological_process	4	1	3	1408	10	10155	ENSGALG00000008302(CIB1),	ENSGALG00000014561(PTPN6),ENSGALG00000043603(CCL5),ENSGALG00000015216(SYK),	2.88494	0.0561171
GO:0048642	negative regulation of skeletal muscle tissue development	biological_process	4	3	1	1408	10	10155	ENSGALG00000001021(MYOCD),ENSGALG00000017389(SIX4),ENSGALG00000006824(USP19),	ENSGALG00000033974(HGF),	2.88494	0.0561171
GO:0031579	membrane raft organization	biological_process	4	0	4	1408	10	10155	-	ENSGALG00000014159(PACSIN2),ENSGALG00000002080(DOCK2),ENSGALG00000011241(RFTN1),ENSGALG00000003936(PPT1),	2.88494	0.0561171
GO:0051764	actin crosslink formation	biological_process	4	0	4	1408	10	10155	-	ENSGALG00000016986(LCP1),ENSGALG00000004960(FBN1),ENSGALG00000019157(SMPX),ENSGALG00000005930(PLS3),	2.88494	0.0561171
GO:0002026	regulation of the force of heart contraction	biological_process	4	1	3	1408	10	10155	ENSGALG00000042741(ADRBK1),	ENSGALG00000004044(CSRP3),ENSGALG00000008544(SLC8A1),ENSGALG00000027583(PLN),	2.88494	0.0561171
GO:0070884	regulation of calcineurin-NFAT signaling cascade	biological_process	4	1	3	1408	10	10155	ENSGALG00000008302(CIB1),	ENSGALG00000015422(NRG1),ENSGALG00000012755(IGF-I),ENSGALG00000016014(RCAN1),	2.88494	0.0561171
GO:0042743	hydrogen peroxide metabolic process	biological_process	4	2	2	1408	10	10155	ENSGALG00000007022(PGPEP1L),ENSGALG00000006707(NOX1),	ENSGALG00000010243(PRDX1),ENSGALG00000036214(DJ-1),	2.88494	0.0561171
GO:0060333	interferon-gamma-mediated signaling pathway	biological_process	4	1	3	1408	10	10155	ENSGALG00000001708(MED1),	ENSGALG00000012480(-),ENSGALG00000004974(PPARG),ENSGALG00000007651(STAT1),	2.88494	0.0561171
GO:1900744	regulation of p38MAPK cascade	biological_process	4	0	4	1408	10	10155	-	ENSGALG00000008701(XDH),ENSGALG00000028005(GADD45G),ENSGALG00000033974(HGF),ENSGALG00000025977(GADD45A),	2.88494	0.0561171
GO:0035988	chondrocyte proliferation	biological_process	4	1	3	1408	10	10155	ENSGALG00000023303(SIX2),	ENSGALG00000015363(-),ENSGALG00000035016(ID2),ENSGALG00000037402(CTGF),	2.88494	0.0561171
GO:0061014	positive regulation of mRNA catabolic process	biological_process	4	3	1	1408	10	10155	ENSGALG00000026858(BTG2),ENSGALG00000004587(RC3H1),ENSGALG00000007364(TOB1),	ENSGALG00000013911(-),	2.88494	0.0561171
GO:0043205	fibril	cellular_component	4	0	4	1408	10	10155	-	ENSGALG00000010448(LTBP1),ENSGALG00000028295(MFAP1),ENSGALG00000004087(THSD4),ENSGALG00000004960(FBN1),	2.88494	0.0561171
GO:0090287	regulation of cellular response to growth factor stimulus	biological_process	26	7	19	1408	125	10155	ENSGALG00000007562(FGF4),ENSGALG00000005684(FBXL15),ENSGALG00000007685(BCL9L),ENSGALG00000031255(FGF1),ENSGALG00000012429(BMP4),ENSGALG00000007364(TOB1),ENSGALG00000001021(MYOCD),	ENSGALG00000004960(FBN1),ENSGALG00000004722(ASPN),ENSGALG00000002203(FGF-18),ENSGALG00000009626(THBS1),ENSGALG00000014686(FBN2),ENSGALG00000004593(SULF2),ENSGALG00000033144(COLEC10),ENSGALG00000006038(TGFBR3),ENSGALG00000009241(SFRP2),ENSGALG00000015910(CD109),ENSGALG00000007786(DOK5),ENSGALG00000001169(CRB2),ENSGALG00000008400(TWSG1),ENSGALG00000003473(SFRP1),ENSGALG00000034500(CIDEA),ENSGALG000…	1.50017	0.0565228
GO:0019722	calcium-mediated signaling	biological_process	14	3	11	1408	58	10155	ENSGALG00000004170(ADA),ENSGALG00000008302(CIB1),ENSGALG00000011813(-),	ENSGALG00000015362(TRAT1),ENSGALG00000012755(IGF-I),ENSGALG00000027583(PLN),ENSGALG00000012357(CXCR4),ENSGALG00000015216(SYK),ENSGALG00000032518(NCALD),ENSGALG00000016500(FKBP12.6),ENSGALG00000015422(NRG1),ENSGALG00000009497(AVPR2),ENSGALG00000010921(PKD2),ENSGALG00000016014(RCAN1),	1.74091	0.0568666
GO:0032623	interleukin-2 production	biological_process	7	2	5	1408	23	10155	ENSGALG00000003282(STAT5B),ENSGALG00000011094(PDE4B),	ENSGALG00000016022(RUNX1),ENSGALG00000010320(PAWR),ENSGALG00000012830(-),ENSGALG00000015148(ANXA1),ENSGALG00000008669(CD28),	2.19507	0.0577013
GO:0050994	regulation of lipid catabolic process	biological_process	7	4	3	1408	23	10155	ENSGALG00000011856(FMC1),ENSGALG00000033807(TYSND1),ENSGALG00000026287(IRS2),ENSGALG00000005043(ACACB),	ENSGALG00000002016(PRKCD),ENSGALG00000014569(PNPLA2),ENSGALG00000034500(CIDEA),	2.19507	0.0577013
GO:0044291	cell-cell contact zone	cellular_component	7	3	4	1408	23	10155	ENSGALG00000002198(FHOD1),ENSGALG00000011306(DES),ENSGALG00000007409(SCN4B),	ENSGALG00000015367(NECTIN3),ENSGALG00000007145(ITGB1),ENSGALG00000015142(DSG2),ENSGALG00000014995(PGM5),	2.19507	0.0577013
GO:0031594	neuromuscular junction	cellular_component	7	2	5	1408	23	10155	ENSGALG00000027902(SYNGR2),ENSGALG00000011306(DES),	ENSGALG00000015422(NRG1),ENSGALG00000008141(COL4A5),ENSGALG00000005135(SERPINE2),ENSGALG00000009400(SLC8A3),ENSGALG00000007145(ITGB1),	2.19507	0.0577013
GO:0043616	keratinocyte proliferation	biological_process	7	3	4	1408	23	10155	ENSGALG00000029175(EFNB2),ENSGALG00000039228(Zfp36l1),ENSGALG00000001708(MED1),	ENSGALG00000033090(VDR),ENSGALG00000001405(IRF6),ENSGALG00000015910(CD109),ENSGALG00000028158(Fgf7),	2.19507	0.0577013
GO:0010811	positive regulation of cell-substrate adhesion	biological_process	13	4	9	1408	53	10155	ENSGALG00000010290(VEGFA),ENSGALG00000008302(CIB1),ENSGALG00000003726(EGFLAM),ENSGALG00000021074(MYOC),	ENSGALG00000026891(NINJ1),ENSGALG00000015363(-),ENSGALG00000004621(PREX1),ENSGALG00000006382(PTPRJ),ENSGALG00000015193(CCDC80),ENSGALG00000011205(SMOC2),ENSGALG00000015253(COL8A1),ENSGALG00000000311(-),ENSGALG00000016584(EGFL6),	1.76907	0.0587617
GO:0051146	striated muscle cell differentiation	biological_process	24	7	17	1408	114	10155	ENSGALG00000029175(EFNB2),ENSGALG00000016797(FHL2),ENSGALG00000010936(MYF6),ENSGALG00000017389(SIX4),ENSGALG00000026081(RBM38),ENSGALG00000001021(MYOCD),ENSGALG00000012429(BMP4),	ENSGALG00000029382(BARX2B),ENSGALG00000005707(IFT20),ENSGALG00000008805(LMOD2),ENSGALG00000013124(FHOD3),ENSGALG00000007539(ANKRD2),ENSGALG00000004044(CSRP3),ENSGALG00000012755(IGF-I),ENSGALG00000033144(COLEC10),ENSGALG00000015422(NRG1),ENSGALG00000002125(TMOD1),ENSGALG00000007367(WFIKKN2),ENSGALG00000004334(MYLK3),ENSGALG00000011991(MYOZ2),ENSGALG00000007145(ITGB1),ENSGALG00000009844(ACTC1),ENSG…	1.51839	0.0589697
GO:0051222	positive regulation of protein transport	biological_process	32	12	20	1408	161	10155	ENSGALG00000001708(MED1),ENSGALG00000002790(ABLIM3),ENSGALG00000006586(PLAGL2),ENSGALG00000026287(IRS2),ENSGALG00000033271(PFKM),ENSGALG00000008302(CIB1),ENSGALG00000005005(MIEF2),ENSGALG00000012429(BMP4),ENSGALG00000003741(MYO18A),ENSGALG00000029168(TMEM27),ENSGALG00000002138(HYAL2),ENSGALG00000041129(TMEM173),	ENSGALG00000006527(CRTAM),ENSGALG00000015216(SYK),ENSGALG00000006413(CEMIP),ENSGALG00000015425(LPL),ENSGALG00000009241(SFRP2),ENSGALG00000012755(IGF-I),ENSGALG00000004593(SULF2),ENSGALG00000013468(TLR3),ENSGALG00000012023(DACT1),ENSGALG00000011104(GCG),ENSGALG00000012456(RAC2),ENSGALG00000015032(CD274),ENSGALG00000007001(TLR4),ENSGALG00000005725(CSF1R),ENSGALG00000016464(VSNL1),ENSGALG00000040621…	1.43351	0.059567
GO:0008361	regulation of cell size	biological_process	21	9	12	1408	97	10155	ENSGALG00000001171(Sema6B),ENSGALG00000001412(SEMA7A),ENSGALG00000000943(WDTC1),ENSGALG00000001264(PLXNA2),ENSGALG00000043787(DEPTOR),ENSGALG00000006473(PLXNA4),ENSGALG00000021074(MYOC),ENSGALG00000004476(SEMA3G),ENSGALG00000003203(-),	ENSGALG00000004519(TRPV2),ENSGALG00000017185(TMEM123),ENSGALG00000026704(GPX8),ENSGALG00000005209(-),ENSGALG00000009100(FSHR),ENSGALG00000004727(ULK2),ENSGALG00000006563(SEMA3D),ENSGALG00000039327(VAV3),ENSGALG00000011309(PLXNC1),ENSGALG00000015422(NRG1),ENSGALG00000006560(SEMA3A),ENSGALG00000013372(IL7R),	1.56144	0.0595872
GO:0009966	regulation of signal transduction	biological_process	201	63	138	1408	1257	10155	ENSGALG00000006526(PLXNB1),ENSGALG00000012273(SOS2),ENSGALG00000008302(CIB1),ENSGALG00000012429(BMP4),ENSGALG00000036642(rad9),ENSGALG00000005626(TPST2),ENSGALG00000006707(NOX1),ENSGALG00000012024(MKL1),ENSGALG00000004496(TNIP1),ENSGALG00000005230(MED13),ENSGALG00000027053(AKAIN1),ENSGALG00000001708(MED1),ENSGALG00000001021(MYOCD),ENSGALG00000017658(-),ENSGALG00000001600(DVL1),ENSGALG00000030879(…	ENSGALG00000014908(FST),ENSGALG00000004974(PPARG),ENSGALG00000007145(ITGB1),ENSGALG00000008701(XDH),ENSGALG00000037940(IGFBP3),ENSGALG00000010243(PRDX1),ENSGALG00000011149(PLA2R1),ENSGALG00000015216(SYK),ENSGALG00000005377(-),ENSGALG00000000476(LRRTM4),ENSGALG00000009864(TRAF5),ENSGALG00000014698(CASP2),ENSGALG00000008763(SSX2IP),ENSGALG00000004960(FBN1),ENSGALG00000016196(-),ENSGALG00000010745(H…	1.15329	0.059605
GO:0045786	negative regulation of cell cycle	biological_process	36	12	24	1408	185	10155	ENSGALG00000012429(BMP4),ENSGALG00000010537(CDKN2C),ENSGALG00000005658(FOXO4),ENSGALG00000001728(NACC2),ENSGALG00000036642(rad9),ENSGALG00000027823(-),ENSGALG00000005779(-),ENSGALG00000027592(ERN2),ENSGALG00000028318(CDKN1A),ENSGALG00000017658(-),ENSGALG00000001021(MYOCD),ENSGALG00000039228(Zfp36l1),	ENSGALG00000030363(IFNAR1),ENSGALG00000007736(-),ENSGALG00000002197(NPM1),ENSGALG00000013626(GMNN),ENSGALG00000007676(EME1),ENSGALG00000014801(NDC80),ENSGALG00000033535(RGS16),ENSGALG00000006110(PLK1),ENSGALG00000009626(THBS1),ENSGALG00000012023(DACT1),ENSGALG00000022909(PTPN3),ENSGALG00000003085(CDK1),ENSGALG00000010921(PKD2),ENSGALG00000026704(GPX8),ENSGALG00000014698(CASP2),ENSGALG00000008233(…	1.40349	0.0598079
GO:0051250	negative regulation of lymphocyte activation	biological_process	12	3	9	1408	48	10155	ENSGALG00000004587(RC3H1),ENSGALG00000012429(BMP4),ENSGALG00000007357(BCL6),	ENSGALG00000010961(IGF2BP3),ENSGALG00000011982(PDE5),ENSGALG00000015148(ANXA1),ENSGALG00000014561(PTPN6),ENSGALG00000035016(ID2),ENSGALG00000003473(SFRP1),ENSGALG00000042321(LYN),ENSGALG00000015032(CD274),ENSGALG00000010320(PAWR),	1.80309	0.0603937
GO:0070527	platelet aggregation	biological_process	8	2	6	1408	28	10155	ENSGALG00000009758(SLC7A11),ENSGALG00000001926(HSPB1),	ENSGALG00000014561(PTPN6),ENSGALG00000002016(PRKCD),ENSGALG00000015216(SYK),ENSGALG00000042321(LYN),ENSGALG00000005135(SERPINE2),ENSGALG00000005347(ADAMTS18),	2.06067	0.0607663
GO:0060350	endochondral bone morphogenesis	biological_process	8	3	5	1408	28	10155	ENSGALG00000012429(BMP4),ENSGALG00000033683(PHOSPHO1),ENSGALG00000013874(PEX7),	ENSGALG00000003283(COMP),ENSGALG00000011442(TGFBR2),ENSGALG00000003770(ANXA2),ENSGALG00000016196(-),ENSGALG00000002203(FGF-18),	2.06067	0.0607663
GO:0045661	regulation of myoblast differentiation	biological_process	8	4	4	1408	28	10155	ENSGALG00000001021(MYOCD),ENSGALG00000039228(Zfp36l1),ENSGALG00000012429(BMP4),ENSGALG00000010936(MYF6),	ENSGALG00000007539(ANKRD2),ENSGALG00000037940(IGFBP3),ENSGALG00000006346(CXCL14),ENSGALG00000033144(COLEC10),	2.06067	0.0607663
GO:0050714	positive regulation of protein secretion	biological_process	15	5	10	1408	64	10155	ENSGALG00000002138(HYAL2),ENSGALG00000026287(IRS2),ENSGALG00000033271(PFKM),ENSGALG00000029168(TMEM27),ENSGALG00000003741(MYO18A),	ENSGALG00000011442(TGFBR2),ENSGALG00000005725(CSF1R),ENSGALG00000016785(IL1RL1),ENSGALG00000015032(CD274),ENSGALG00000015425(LPL),ENSGALG00000012755(IGF-I),ENSGALG00000006527(CRTAM),ENSGALG00000015216(SYK),ENSGALG00000016464(VSNL1),ENSGALG00000011104(GCG),	1.6904	0.061002
GO:0051213	dioxygenase activity	molecular_function	11	3	8	1408	43	10155	ENSGALG00000000603(KANSL1),ENSGALG00000010592(TET2),ENSGALG00000030247(TMOD4),	ENSGALG00000004343(-),ENSGALG00000014490(-),ENSGALG00000002358(CDO1),ENSGALG00000005408(BCO1),ENSGALG00000005857(-),ENSGALG00000040866(P3H2),ENSGALG00000033635(PTGS2),ENSGALG00000006783(PLOD2),	1.84502	0.0616316
GO:0055007	cardiac muscle cell differentiation	biological_process	11	4	7	1408	43	10155	ENSGALG00000012429(BMP4),ENSGALG00000001021(MYOCD),ENSGALG00000016797(FHL2),ENSGALG00000029175(EFNB2),	ENSGALG00000012755(IGF-I),ENSGALG00000009844(ACTC1),ENSGALG00000004044(CSRP3),ENSGALG00000013124(FHOD3),ENSGALG00000005707(IFT20),ENSGALG00000007145(ITGB1),ENSGALG00000015422(NRG1),	1.84502	0.0616316
GO:0071347	cellular response to interleukin-1	biological_process	9	3	6	1408	33	10155	ENSGALG00000002138(HYAL2),ENSGALG00000004587(RC3H1),ENSGALG00000029000(HYAL3),	ENSGALG00000043044(-),ENSGALG00000003473(SFRP1),ENSGALG00000043603(CCL5),ENSGALG00000016022(RUNX1),ENSGALG00000014585(-),ENSGALG00000004334(MYLK3),	1.96701	0.0621253
GO:0046426	negative regulation of JAK-STAT cascade	biological_process	10	2	8	1408	38	10155	ENSGALG00000004306(SYT12),ENSGALG00000021589(RTN4RL1),	ENSGALG00000004722(ASPN),ENSGALG00000021869(PODN),ENSGALG00000010857(Dab1),ENSGALG00000013956(MYB),ENSGALG00000027091(-),ENSGALG00000007948(LRRC4C),ENSGALG00000027887(-),ENSGALG00000000476(LRRTM4),	1.89799	0.0622936
GO:0048660	regulation of smooth muscle cell proliferation	biological_process	10	1	9	1408	38	10155	ENSGALG00000012429(BMP4),	ENSGALG00000041266(CNN1),ENSGALG00000037940(IGFBP3),ENSGALG00000012755(IGF-I),ENSGALG00000012550(HMOX1),ENSGALG00000043603(CCL5),ENSGALG00000035016(ID2),ENSGALG00000004974(PPARG),ENSGALG00000009626(THBS1),ENSGALG00000011492(XRCC5),	1.89799	0.0622936
GO:0046632	alpha-beta T cell differentiation	biological_process	10	4	6	1408	38	10155	ENSGALG00000038540(ZBTB16),ENSGALG00000004170(ADA),ENSGALG00000004587(RC3H1),ENSGALG00000007357(BCL6),	ENSGALG00000011442(TGFBR2),ENSGALG00000015216(SYK),ENSGALG00000015148(ANXA1),ENSGALG00000012830(-),ENSGALG00000016400(RSAD2),ENSGALG00000040621(IL18R1),	1.89799	0.0622936
GO:0010631	epithelial cell migration	biological_process	23	7	16	1408	109	10155	ENSGALG00000001926(HSPB1),ENSGALG00000008302(CIB1),ENSGALG00000007562(FGF4),ENSGALG00000029175(EFNB2),ENSGALG00000031255(FGF1),ENSGALG00000040755(ANGPT4),ENSGALG00000012429(BMP4),	ENSGALG00000016451(ROCK2),ENSGALG00000009626(THBS1),ENSGALG00000002203(FGF-18),ENSGALG00000032746(Enpp2),ENSGALG00000028821(GLIPR2),ENSGALG00000029811(BMPER),ENSGALG00000006560(SEMA3A),ENSGALG00000036189(angiopoietin-2B),ENSGALG00000028158(Fgf7),ENSGALG00000000311(-),ENSGALG00000007145(ITGB1),ENSGALG00000011209(EVL),ENSGALG00000011099(FAP),ENSGALG00000011442(TGFBR2),ENSGALG00000029983(ANGPT1),ENS…	1.52187	0.0625667
GO:0042110	T cell activation	biological_process	36	11	25	1408	186	10155	ENSGALG00000004587(RC3H1),ENSGALG00000000466(LCK),ENSGALG00000007357(BCL6),ENSGALG00000039228(Zfp36l1),ENSGALG00000015123(ZDHHC23),ENSGALG00000029175(EFNB2),ENSGALG00000004170(ADA),ENSGALG00000027501(ANPEP),ENSGALG00000012429(BMP4),ENSGALG00000038540(ZBTB16),ENSGALG00000003282(STAT5B),	ENSGALG00000014749(EPHB6),ENSGALG00000016986(LCP1),ENSGALG00000011442(TGFBR2),ENSGALG00000016400(RSAD2),ENSGALG00000013372(IL7R),ENSGALG00000014561(PTPN6),ENSGALG00000043603(CCL5),ENSGALG00000004621(PREX1),ENSGALG00000002080(DOCK2),ENSGALG00000011982(PDE5),ENSGALG00000040621(IL18R1),ENSGALG00000012456(RAC2),ENSGALG00000010320(PAWR),ENSGALG00000015032(CD274),ENSGALG00000007059(IGSF6),ENSGALG000000…	1.39594	0.0635341
GO:0001932	regulation of protein phosphorylation	biological_process	108	32	76	1408	643	10155	ENSGALG00000010537(CDKN2C),ENSGALG00000010290(VEGFA),ENSGALG00000003712(-),ENSGALG00000001600(DVL1),ENSGALG00000004530(MMD2),ENSGALG00000001021(MYOCD),ENSGALG00000043787(DEPTOR),ENSGALG00000021589(RTN4RL1),ENSGALG00000030879(AR),ENSGALG00000040755(ANGPT4),ENSGALG00000006647(DUSP8),ENSGALG00000027501(ANPEP),ENSGALG00000027823(-),ENSGALG00000001412(SEMA7A),ENSGALG00000004306(SYT12),ENSGALG000000283…	ENSGALG00000005725(CSF1R),ENSGALG00000014213(PRR5),ENSGALG00000028158(Fgf7),ENSGALG00000029811(BMPER),ENSGALG00000011835(-),ENSGALG00000028203(SPRED1),ENSGALG00000017179(PDGFD),ENSGALG00000011104(GCG),ENSGALG00000010961(IGF2BP3),ENSGALG00000009241(SFRP2),ENSGALG00000006413(CEMIP),ENSGALG00000032746(Enpp2),ENSGALG00000003473(SFRP1),ENSGALG00000006382(PTPRJ),ENSGALG00000010857(Dab1),ENSGALG00000028…	1.21141	0.0635837
GO:0045620	negative regulation of lymphocyte differentiation	biological_process	6	3	3	1408	19	10155	ENSGALG00000004587(RC3H1),ENSGALG00000012429(BMP4),ENSGALG00000007357(BCL6),	ENSGALG00000035016(ID2),ENSGALG00000003473(SFRP1),ENSGALG00000015148(ANXA1),	2.27759	0.0641213
GO:0003401	axis elongation	biological_process	6	3	3	1408	19	10155	ENSGALG00000031255(FGF1),ENSGALG00000017389(SIX4),ENSGALG00000012429(BMP4),	ENSGALG00000003473(SFRP1),ENSGALG00000003767(NKD1),ENSGALG00000009241(SFRP2),	2.27759	0.0641213
GO:0045582	positive regulation of T cell differentiation	biological_process	6	2	4	1408	19	10155	ENSGALG00000004170(ADA),ENSGALG00000038540(ZBTB16),	ENSGALG00000011442(TGFBR2),ENSGALG00000015216(SYK),ENSGALG00000015148(ANXA1),ENSGALG00000013372(IL7R),	2.27759	0.0641213
GO:0006809	nitric oxide biosynthetic process	biological_process	6	2	4	1408	19	10155	ENSGALG00000008177(NOS1),ENSGALG00000003432(AGXT2),	ENSGALG00000010921(PKD2),ENSGALG00000023689(ASS1),ENSGALG00000007001(TLR4),ENSGALG00000028284(PTX3),	2.27759	0.0641213
GO:0043542	endothelial cell migration	biological_process	16	7	9	1408	70	10155	ENSGALG00000031255(FGF1),ENSGALG00000040755(ANGPT4),ENSGALG00000012429(BMP4),ENSGALG00000001926(HSPB1),ENSGALG00000008302(CIB1),ENSGALG00000029175(EFNB2),ENSGALG00000007562(FGF4),	ENSGALG00000029811(BMPER),ENSGALG00000036189(angiopoietin-2B),ENSGALG00000007145(ITGB1),ENSGALG00000011099(FAP),ENSGALG00000029983(ANGPT1),ENSGALG00000011835(-),ENSGALG00000016451(ROCK2),ENSGALG00000002203(FGF-18),ENSGALG00000009626(THBS1),	1.64854	0.0646059
GO:0007596	blood coagulation	biological_process	21	5	16	1408	98	10155	ENSGALG00000010357(P2RY1),ENSGALG00000001981(PARP6),ENSGALG00000005077(F8),ENSGALG00000009758(SLC7A11),ENSGALG00000001926(HSPB1),	ENSGALG00000002016(PRKCD),ENSGALG00000008671(ST8SIA6),ENSGALG00000017179(PDGFD),ENSGALG00000005347(ADAMTS18),ENSGALG00000015209(NFIL3),ENSGALG00000026677(F10),ENSGALG00000007001(TLR4),ENSGALG00000005619(-),ENSGALG00000014561(PTPN6),ENSGALG00000012802(F13A1),ENSGALG00000015216(SYK),ENSGALG00000037944(LNPK),ENSGALG00000009626(THBS1),ENSGALG00000010391(MMRN1),ENSGALG00000042321(LYN),ENSGALG000000051…	1.54551	0.0648348
GO:0016798	hydrolase activity, acting on glycosyl bonds	molecular_function	21	10	11	1408	98	10155	ENSGALG00000006651(OGG1),ENSGALG00000033790(MAN2A2),ENSGALG00000016826(ADPRHL1),ENSGALG00000002055(hairy1),ENSGALG00000029000(HYAL3),ENSGALG00000007508(HPSE2),ENSGALG00000000048(-),ENSGALG00000005814(-),ENSGALG00000002138(HYAL2),ENSGALG00000027501(ANPEP),	ENSGALG00000028357(-),ENSGALG00000013773(FUCA2),ENSGALG00000001882(-),ENSGALG00000014878(MAN1A1),ENSGALG00000006413(CEMIP),ENSGALG00000005609(-),ENSGALG00000015081(ACER2),ENSGALG00000028186(RERG),ENSGALG00000006830(CHID1),ENSGALG00000010593(GALC),ENSGALG00000016761(-),	1.54551	0.0648348
GO:0071900	regulation of protein serine/threonine kinase activity	biological_process	42	13	29	1408	223	10155	ENSGALG00000008302(CIB1),ENSGALG00000005017(DUSP13),ENSGALG00000027592(ERN2),ENSGALG00000027823(-),ENSGALG00000006647(DUSP8),ENSGALG00000012429(BMP4),ENSGALG00000010537(CDKN2C),ENSGALG00000001926(HSPB1),ENSGALG00000028318(CDKN1A),ENSGALG00000031255(FGF1),ENSGALG00000001021(MYOCD),ENSGALG00000002138(HYAL2),ENSGALG00000015822(MAP3K7CL),	ENSGALG00000010921(PKD2),ENSGALG00000011008(-),ENSGALG00000006110(PLK1),ENSGALG00000009626(THBS1),ENSGALG00000015216(SYK),ENSGALG00000006413(CEMIP),ENSGALG00000003473(SFRP1),ENSGALG00000008060(PRKAR2B),ENSGALG00000012755(IGF-I),ENSGALG00000009241(SFRP2),ENSGALG00000007001(TLR4),ENSGALG00000005725(CSF1R),ENSGALG00000028203(SPRED1),ENSGALG00000017179(PDGFD),ENSGALG00000033974(HGF),ENSGALG0000000439…	1.35838	0.065359
GO:0001501	skeletal system development	biological_process	48	17	31	1408	260	10155	ENSGALG00000012429(BMP4),ENSGALG00000013874(PEX7),ENSGALG00000007562(FGF4),ENSGALG00000026276(TCF15),ENSGALG00000038540(ZBTB16),ENSGALG00000002138(HYAL2),ENSGALG00000017389(SIX4),ENSGALG00000029000(HYAL3),ENSGALG00000023303(SIX2),ENSGALG00000006526(PLXNB1),ENSGALG00000004900(RFLNB),ENSGALG00000001708(MED1),ENSGALG00000003137(-),ENSGALG00000021074(MYOC),ENSGALG00000007766(KIAA1217),ENSGALG00000020…	ENSGALG00000007367(WFIKKN2),ENSGALG00000004593(SULF2),ENSGALG00000005930(PLS3),ENSGALG00000012755(IGF-I),ENSGALG00000037402(CTGF),ENSGALG00000008298(LRRC17),ENSGALG00000002358(CDO1),ENSGALG00000033090(VDR),ENSGALG00000010770(SCIN),ENSGALG00000002203(FGF-18),ENSGALG00000002763(FRZB),ENSGALG00000009807(FLVCR1),ENSGALG00000016022(RUNX1),ENSGALG00000008141(COL4A5),ENSGALG00000003283(COMP),ENSGALG0000…	1.33151	0.0654084
GO:0031344	regulation of cell projection organization	biological_process	46	15	31	1408	248	10155	ENSGALG00000006473(PLXNA4),ENSGALG00000001267(-),ENSGALG00000003203(-),ENSGALG00000006526(PLXNB1),ENSGALG00000003712(-),ENSGALG00000001412(SEMA7A),ENSGALG00000008302(CIB1),ENSGALG00000021572(SSH2),ENSGALG00000001600(DVL1),ENSGALG00000004476(SEMA3G),ENSGALG00000021442(CARMIL2),ENSGALG00000021074(MYOC),ENSGALG00000026796(SNAPIN),ENSGALG00000001264(PLXNA2),ENSGALG00000001171(Sema6B),	ENSGALG00000014908(FST),ENSGALG00000004727(ULK2),ENSGALG00000011209(EVL),ENSGALG00000012456(RAC2),ENSGALG00000011684(STAP1),ENSGALG00000016500(FKBP12.6),ENSGALG00000015422(NRG1),ENSGALG00000015720(CHODL),ENSGALG00000011309(PLXNC1),ENSGALG00000002160(B2M),ENSGALG00000009241(SFRP2),ENSGALG00000042454(DCDC2),ENSGALG00000005707(IFT20),ENSGALG00000001916(SLIT3),ENSGALG00000003473(SFRP1),ENSGALG0000000…	1.33778	0.0666771
GO:0043405	regulation of MAP kinase activity	biological_process	29	7	22	1408	145	10155	ENSGALG00000005017(DUSP13),ENSGALG00000027592(ERN2),ENSGALG00000006647(DUSP8),ENSGALG00000012429(BMP4),ENSGALG00000002138(HYAL2),ENSGALG00000015822(MAP3K7CL),ENSGALG00000031255(FGF1),	ENSGALG00000003473(SFRP1),ENSGALG00000015216(SYK),ENSGALG00000009241(SFRP2),ENSGALG00000012755(IGF-I),ENSGALG00000009626(THBS1),ENSGALG00000011008(-),ENSGALG00000033974(HGF),ENSGALG00000017179(PDGFD),ENSGALG00000028203(SPRED1),ENSGALG00000004398(CARD11),ENSGALG00000011835(-),ENSGALG00000007001(TLR4),ENSGALG00000014561(PTPN6),ENSGALG00000011982(PDE5),ENSGALG00000023510(ERP29),ENSGALG00000016196(-)…	1.44247	0.0671656
GO:0071593	lymphocyte aggregation	biological_process	36	11	25	1408	187	10155	ENSGALG00000012429(BMP4),ENSGALG00000027501(ANPEP),ENSGALG00000004170(ADA),ENSGALG00000038540(ZBTB16),ENSGALG00000003282(STAT5B),ENSGALG00000004587(RC3H1),ENSGALG00000007357(BCL6),ENSGALG00000000466(LCK),ENSGALG00000015123(ZDHHC23),ENSGALG00000039228(Zfp36l1),ENSGALG00000029175(EFNB2),	ENSGALG00000012456(RAC2),ENSGALG00000016500(FKBP12.6),ENSGALG00000007059(IGSF6),ENSGALG00000015032(CD274),ENSGALG00000010320(PAWR),ENSGALG00000012755(IGF-I),ENSGALG00000026704(GPX8),ENSGALG00000010961(IGF2BP3),ENSGALG00000002160(B2M),ENSGALG00000015216(SYK),ENSGALG00000015148(ANXA1),ENSGALG00000012830(-),ENSGALG00000008669(CD28),ENSGALG00000016852(-),ENSGALG00000016400(RSAD2),ENSGALG00000011442(T…	1.38848	0.0674366
GO:0031669	cellular response to nutrient levels	biological_process	15	7	8	1408	65	10155	ENSGALG00000028318(CDKN1A),ENSGALG00000012135(ATF4),ENSGALG00000027188(SREBF1),ENSGALG00000002450(WDR24),ENSGALG00000037043(PIK3C2B),ENSGALG00000028871(SLC38A3),ENSGALG00000001708(MED1),	ENSGALG00000033090(VDR),ENSGALG00000017046(POSTN),ENSGALG00000014723(GABARAPL1),ENSGALG00000015044(GTF3C6),ENSGALG00000009157(-),ENSGALG00000009700(PDK4),ENSGALG00000008060(PRKAR2B),ENSGALG00000003473(SFRP1),	1.66439	0.0677016
GO:0001667	ameboidal-type cell migration	biological_process	33	14	19	1408	169	10155	ENSGALG00000001412(SEMA7A),ENSGALG00000007562(FGF4),ENSGALG00000008302(CIB1),ENSGALG00000012429(BMP4),ENSGALG00000040755(ANGPT4),ENSGALG00000003203(-),ENSGALG00000001171(Sema6B),ENSGALG00000029175(EFNB2),ENSGALG00000001926(HSPB1),ENSGALG00000002138(HYAL2),ENSGALG00000012290(SOX10),ENSGALG00000021074(MYOC),ENSGALG00000031255(FGF1),ENSGALG00000004476(SEMA3G),	ENSGALG00000028821(GLIPR2),ENSGALG00000032746(Enpp2),ENSGALG00000009626(THBS1),ENSGALG00000011835(-),ENSGALG00000011209(EVL),ENSGALG00000007145(ITGB1),ENSGALG00000028158(Fgf7),ENSGALG00000029811(BMPER),ENSGALG00000017644(COTL1),ENSGALG00000002203(FGF-18),ENSGALG00000016451(ROCK2),ENSGALG00000006563(SEMA3D),ENSGALG00000029983(ANGPT1),ENSGALG00000011099(FAP),ENSGALG00000011442(TGFBR2),ENSGALG000000…	1.40833	0.0677899
GO:0050900	leukocyte migration	biological_process	24	4	20	1408	116	10155	ENSGALG00000002523(-),ENSGALG00000010290(VEGFA),ENSGALG00000011094(PDE4B),ENSGALG00000004170(ADA),	ENSGALG00000042321(LYN),ENSGALG00000043603(CCL5),ENSGALG00000007511(ITGB2),ENSGALG00000037077(CCR5),ENSGALG00000015148(ANXA1),ENSGALG00000015216(SYK),ENSGALG00000004621(PREX1),ENSGALG00000011733(-),ENSGALG00000014585(-),ENSGALG00000006352(CH25H),ENSGALG00000005644(MYO1G),ENSGALG00000007145(ITGB1),ENSGALG00000011684(STAP1),ENSGALG00000014804(THBS4),ENSGALG00000012456(RAC2),ENSGALG00000013218(C3AR1…	1.49221	0.0687963
GO:0010951	negative regulation of endopeptidase activity	biological_process	24	2	22	1408	116	10155	ENSGALG00000008341(FURIN),ENSGALG00000012024(MKL1),	ENSGALG00000014412(CSTA),ENSGALG00000001169(CRB2),ENSGALG00000003742(CPAMD8),ENSGALG00000017040(-),ENSGALG00000009241(SFRP2),ENSGALG00000001506(-),ENSGALG00000010259(COL28A1),ENSGALG00000015910(CD109),ENSGALG00000003792(FYB),ENSGALG00000009626(THBS1),ENSGALG00000005135(SERPINE2),ENSGALG00000008671(ST8SIA6),ENSGALG00000033974(HGF),ENSGALG00000009470(SERPINI1),ENSGALG00000019553(-),ENSGALG000000049…	1.49221	0.0687963
GO:0006383	transcription from RNA polymerase III promoter	biological_process	7	2	5	1408	24	10155	ENSGALG00000017681(POLR3K),ENSGALG00000030879(AR),	ENSGALG00000012291(POLR2F),ENSGALG00000015044(GTF3C6),ENSGALG00000028041(DKK2),ENSGALG00000016720(CD2AP),ENSGALG00000011947(POLR3H),	2.1036	0.068968
GO:0045604	regulation of epidermal cell differentiation	biological_process	7	4	3	1408	24	10155	ENSGALG00000012429(BMP4),ENSGALG00000011889(PRKCH),ENSGALG00000001708(MED1),ENSGALG00000039228(Zfp36l1),	ENSGALG00000033090(VDR),ENSGALG00000015910(CD109),ENSGALG00000016451(ROCK2),	2.1036	0.068968
GO:0006730	one-carbon metabolic process	biological_process	7	3	4	1408	24	10155	ENSGALG00000021340(CA9),ENSGALG00000007964(GATSL3),ENSGALG00000001058(ARHGEF16),	ENSGALG00000003456(CA12),ENSGALG00000014897(TYMS),ENSGALG00000012420(LGALS1),ENSGALG00000002479(MAT1A),	2.1036	0.068968
GO:0042981	regulation of apoptotic process	biological_process	103	38	65	1408	613	10155	ENSGALG00000001708(MED1),ENSGALG00000004170(ADA),ENSGALG00000012135(ATF4),ENSGALG00000017658(-),ENSGALG00000001021(MYOCD),ENSGALG00000043787(DEPTOR),ENSGALG00000027823(-),ENSGALG00000006586(PLAGL2),ENSGALG00000003282(STAT5B),ENSGALG00000035626(DAD1),ENSGALG00000011889(PRKCH),ENSGALG00000030879(AR),ENSGALG00000040755(ANGPT4),ENSGALG00000016797(FHL2),ENSGALG00000008947(PAK5),ENSGALG00000003741(MYO1…	ENSGALG00000009241(SFRP2),ENSGALG00000004508(EYA2),ENSGALG00000003473(SFRP1),ENSGALG00000011104(GCG),ENSGALG00000007768(AURKA),ENSGALG00000013869(IL20RA),ENSGALG00000007798(SHQ1),ENSGALG00000003936(PPT1),ENSGALG00000005725(CSF1R),ENSGALG00000034500(CIDEA),ENSGALG00000033365(ALDH6),ENSGALG00000043603(CCL5),ENSGALG00000010569(TXNDC12),ENSGALG00000025977(GADD45A),ENSGALG00000004270(ALDH1A2),ENSGALG0…	1.21186	0.0691449
GO:0071310	cellular response to organic substance	biological_process	150	43	107	1408	923	10155	ENSGALG00000007964(GATSL3),ENSGALG00000000233(SP2),ENSGALG00000003282(STAT5B),ENSGALG00000027823(-),ENSGALG00000030879(AR),ENSGALG00000027501(ANPEP),ENSGALG00000001926(HSPB1),ENSGALG00000004306(SYT12),ENSGALG00000004587(RC3H1),ENSGALG00000001708(MED1),ENSGALG00000003712(-),ENSGALG00000012135(ATF4),ENSGALG00000029000(HYAL3),ENSGALG00000011094(PDE4B),ENSGALG00000007364(TOB1),ENSGALG00000021589(RTN4…	ENSGALG00000009100(FSHR),ENSGALG00000014585(-),ENSGALG00000037402(CTGF),ENSGALG00000004334(MYLK3),ENSGALG00000007367(WFIKKN2),ENSGALG00000036214(DJ-1),ENSGALG00000011684(STAP1),ENSGALG00000030363(IFNAR1),ENSGALG00000012480(-),ENSGALG00000027887(-),ENSGALG00000008266(COL4A6),ENSGALG00000016464(VSNL1),ENSGALG00000000775(CTSS),ENSGALG00000043044(-),ENSGALG00000003837(ADCY7),ENSGALG00000004231(IFNLR1…	1.17211	0.0696459
GO:0001822	kidney development	biological_process	25	9	16	1408	122	10155	ENSGALG00000029175(EFNB2),ENSGALG00000010592(TET2),ENSGALG00000002578(-),ENSGALG00000038540(ZBTB16),ENSGALG00000023612(LZTS2),ENSGALG00000017389(SIX4),ENSGALG00000031255(FGF1),ENSGALG00000023303(SIX2),ENSGALG00000012429(BMP4),	ENSGALG00000009690(CENPF),ENSGALG00000010316(FRAS1),ENSGALG00000010921(PKD2),ENSGALG00000005209(-),ENSGALG00000004593(SULF2),ENSGALG00000006038(TGFBR3),ENSGALG00000003473(SFRP1),ENSGALG00000005707(IFT20),ENSGALG00000008747(ITGA8),ENSGALG00000014944(GCNT4),ENSGALG00000015519(ROBO2),ENSGALG00000029811(BMPER),ENSGALG00000011835(-),ENSGALG00000029983(ANGPT1),ENSGALG00000014496(Prom1),ENSGALG000000350…	1.47794	0.0697105
GO:0006778	porphyrin-containing compound metabolic process	biological_process	5	3	2	1408	15	10155	ENSGALG00000007465(COX15),ENSGALG00000011962(-),ENSGALG00000010106(ERI3),	ENSGALG00000012550(HMOX1),ENSGALG00000031786(BLVRA),	2.40412	0.069947
GO:0006958	complement activation, classical pathway	biological_process	5	1	4	1408	15	10155	ENSGALG00000002138(HYAL2),	ENSGALG00000014659(-),ENSGALG00000027874(CHAC1),ENSGALG00000004771(C1QB),ENSGALG00000011663(FNDC1),	2.40412	0.069947
GO:0060071	Wnt signaling pathway, planar cell polarity pathway	biological_process	5	1	4	1408	15	10155	ENSGALG00000001600(DVL1),	ENSGALG00000003767(NKD1),ENSGALG00000009241(SFRP2),ENSGALG00000003473(SFRP1),ENSGALG00000012023(DACT1),	2.40412	0.069947
GO:0042093	T-helper cell differentiation	biological_process	5	2	3	1408	15	10155	ENSGALG00000007357(BCL6),ENSGALG00000004587(RC3H1),	ENSGALG00000015148(ANXA1),ENSGALG00000040621(IL18R1),ENSGALG00000012830(-),	2.40412	0.069947
GO:0001960	negative regulation of cytokine-mediated signaling pathway	biological_process	5	0	5	1408	15	10155	-	ENSGALG00000043603(CCL5),ENSGALG00000011684(STAP1),ENSGALG00000001916(SLIT3),ENSGALG00000004974(PPARG),ENSGALG00000002908(TRAIP),	2.40412	0.069947
GO:0000281	mitotic cytokinesis	biological_process	5	0	5	1408	15	10155	-	ENSGALG00000008095(KIF23),ENSGALG00000035030(KIF20A),ENSGALG00000008584(NUSAP1),ENSGALG00000006110(PLK1),ENSGALG00000006639(CEP55),	2.40412	0.069947
GO:0090175	regulation of establishment of planar polarity	biological_process	5	1	4	1408	15	10155	ENSGALG00000001600(DVL1),	ENSGALG00000003767(NKD1),ENSGALG00000003473(SFRP1),ENSGALG00000012023(DACT1),ENSGALG00000009241(SFRP2),	2.40412	0.069947
GO:0006476	protein deacetylation	biological_process	11	7	4	1408	44	10155	ENSGALG00000004825(HDAC8),ENSGALG00000007357(BCL6),ENSGALG00000027188(SREBF1),ENSGALG00000010854(HDAC9),ENSGALG00000026796(SNAPIN),ENSGALG00000012692(SIRT5),ENSGALG00000001728(NACC2),	ENSGALG00000011963(PRDM5),ENSGALG00000017024(NEK3),ENSGALG00000028203(SPRED1),ENSGALG00000011404(-),	1.80309	0.0700292
GO:0031098	stress-activated protein kinase signaling cascade	biological_process	21	5	16	1408	99	10155	ENSGALG00000014408(LLGL1),ENSGALG00000027592(ERN2),ENSGALG00000006707(NOX1),ENSGALG00000005017(DUSP13),ENSGALG00000039228(Zfp36l1),	ENSGALG00000007001(TLR4),ENSGALG00000008701(XDH),ENSGALG00000028005(GADD45G),ENSGALG00000033974(HGF),ENSGALG00000025977(GADD45A),ENSGALG00000042321(LYN),ENSGALG00000012023(DACT1),ENSGALG00000016196(-),ENSGALG00000013468(TLR3),ENSGALG00000037402(CTGF),ENSGALG00000010961(IGF2BP3),ENSGALG00000010243(PRDX1),ENSGALG00000009241(SFRP2),ENSGALG00000015216(SYK),ENSGALG00000003473(SFRP1),ENSGALG00000017119…	1.52989	0.0704209
GO:0007599	hemostasis	biological_process	21	5	16	1408	99	10155	ENSGALG00000001926(HSPB1),ENSGALG00000009758(SLC7A11),ENSGALG00000001981(PARP6),ENSGALG00000005077(F8),ENSGALG00000010357(P2RY1),	ENSGALG00000009626(THBS1),ENSGALG00000042321(LYN),ENSGALG00000005135(SERPINE2),ENSGALG00000010391(MMRN1),ENSGALG00000037944(LNPK),ENSGALG00000015216(SYK),ENSGALG00000005619(-),ENSGALG00000012802(F13A1),ENSGALG00000014561(PTPN6),ENSGALG00000007001(TLR4),ENSGALG00000026677(F10),ENSGALG00000015209(NFIL3),ENSGALG00000005347(ADAMTS18),ENSGALG00000017179(PDGFD),ENSGALG00000002016(PRKCD),ENSGALG00000008…	1.52989	0.0704209
GO:0045087	innate immune response	biological_process	39	8	31	1408	206	10155	ENSGALG00000027501(ANPEP),ENSGALG00000001708(MED1),ENSGALG00000028437(TRIM62),ENSGALG00000041129(TMEM173),ENSGALG00000004496(TNIP1),ENSGALG00000002138(HYAL2),ENSGALG00000012200(GCH1),ENSGALG00000027983(TNK2),	ENSGALG00000016022(RUNX1),ENSGALG00000027093(-),ENSGALG00000010745(HMGB2),ENSGALG00000012480(-),ENSGALG00000030363(IFNAR1),ENSGALG00000007001(TLR4),ENSGALG00000004974(PPARG),ENSGALG00000011663(FNDC1),ENSGALG00000032701(LY96),ENSGALG00000011551(JCHAIN),ENSGALG00000010243(PRDX1),ENSGALG00000014585(-),ENSGALG00000002160(B2M),ENSGALG00000003144(TRIM25),ENSGALG00000015216(SYK),ENSGALG00000012830(-),EN…	1.36545	0.0704318
GO:0014065	phosphatidylinositol 3-kinase signaling	biological_process	14	3	11	1408	60	10155	ENSGALG00000039228(Zfp36l1),ENSGALG00000021074(MYOC),ENSGALG00000006526(PLXNB1),	ENSGALG00000017179(PDGFD),ENSGALG00000033974(HGF),ENSGALG00000043603(CCL5),ENSGALG00000014561(PTPN6),ENSGALG00000004263(MYDGF),ENSGALG00000012755(IGF-I),ENSGALG00000029983(ANGPT1),ENSGALG00000008669(CD28),ENSGALG00000014213(PRR5),ENSGALG00000015422(NRG1),ENSGALG00000005135(SERPINE2),	1.68288	0.0707846
GO:0043409	negative regulation of MAPK cascade	biological_process	16	6	10	1408	71	10155	ENSGALG00000001633(DUSP26),ENSGALG00000003712(-),ENSGALG00000012429(BMP4),ENSGALG00000002138(HYAL2),ENSGALG00000006647(DUSP8),ENSGALG00000004496(TNIP1),	ENSGALG00000009241(SFRP2),ENSGALG00000010961(IGF2BP3),ENSGALG00000003473(SFRP1),ENSGALG00000014561(PTPN6),ENSGALG00000012023(DACT1),ENSGALG00000042321(LYN),ENSGALG00000002016(PRKCD),ENSGALG00000028203(SPRED1),ENSGALG00000007001(TLR4),ENSGALG00000006382(PTPRJ),	1.62532	0.0712875
GO:0043534	blood vessel endothelial cell migration	biological_process	8	4	4	1408	29	10155	ENSGALG00000001926(HSPB1),ENSGALG00000040755(ANGPT4),ENSGALG00000029175(EFNB2),ENSGALG00000008302(CIB1),	ENSGALG00000036189(angiopoietin-2B),ENSGALG00000009626(THBS1),ENSGALG00000007145(ITGB1),ENSGALG00000029983(ANGPT1),	1.98962	0.07129
GO:0008625	extrinsic apoptotic signaling pathway via death domain receptors	biological_process	10	1	9	1408	39	10155	ENSGALG00000011436(TMBIM1),	ENSGALG00000033974(HGF),ENSGALG00000003473(SFRP1),ENSGALG00000008346(-),ENSGALG00000012550(HMOX1),ENSGALG00000010745(HMGB2),ENSGALG00000009241(SFRP2),ENSGALG00000001882(-),ENSGALG00000009626(THBS1),ENSGALG00000036214(DJ-1),	1.84932	0.0713594
GO:0001558	regulation of cell growth	biological_process	35	14	21	1408	182	10155	ENSGALG00000001171(Sema6B),ENSGALG00000001264(PLXNA2),ENSGALG00000007357(BCL6),ENSGALG00000021074(MYOC),ENSGALG00000028318(CDKN1A),ENSGALG00000004476(SEMA3G),ENSGALG00000001021(MYOCD),ENSGALG00000002138(HYAL2),ENSGALG00000008302(CIB1),ENSGALG00000001412(SEMA7A),ENSGALG00000003203(-),ENSGALG00000006473(PLXNA4),ENSGALG00000010537(CDKN2C),ENSGALG00000027501(ANPEP),	ENSGALG00000002763(FRZB),ENSGALG00000006382(PTPRJ),ENSGALG00000006560(SEMA3A),ENSGALG00000006563(SEMA3D),ENSGALG00000005701(IP6K2),ENSGALG00000043570(SGK3),ENSGALG00000005135(SERPINE2),ENSGALG00000003792(FYB),ENSGALG00000037940(IGFBP3),ENSGALG00000012755(IGF-I),ENSGALG00000037402(CTGF),ENSGALG00000009241(SFRP2),ENSGALG00000030918(CIRBP),ENSGALG00000004519(TRPV2),ENSGALG00000001916(SLIT3),ENSGALG0…	1.38699	0.0717816
GO:0030246	carbohydrate binding	molecular_function	22	7	15	1408	105	10155	ENSGALG00000017715(TINAGL1),ENSGALG00000000048(-),ENSGALG00000028659(-),ENSGALG00000027287(-),ENSGALG00000025809(-),ENSGALG00000033790(MAN2A2),ENSGALG00000033271(PFKM),	ENSGALG00000010744(GALNT7),ENSGALG00000001618(-),ENSGALG00000040866(P3H2),ENSGALG00000015544(ALDOB),ENSGALG00000006830(CHID1),ENSGALG00000014490(-),ENSGALG00000012173(LGALS3),ENSGALG00000006783(PLOD2),ENSGALG00000013828(GALM),ENSGALG00000012952(-),ENSGALG00000006233(-),ENSGALG00000032746(Enpp2),ENSGALG00000028284(PTX3),ENSGALG00000033144(COLEC10),ENSGALG00000012420(LGALS1),	1.51116	0.0718941
GO:0005544	calcium-dependent phospholipid binding	molecular_function	9	2	7	1408	34	10155	ENSGALG00000004306(SYT12),ENSGALG00000016105(DYSF),	ENSGALG00000003770(ANXA2),ENSGALG00000011885(ANXA5),ENSGALG00000003644(-),ENSGALG00000013741(SYTL3),ENSGALG00000015148(ANXA1),ENSGALG00000005065(PLA2G4A),ENSGALG00000033171(TGM4),	1.90915	0.0719042
GO:0030593	neutrophil chemotaxis	biological_process	9	1	8	1408	34	10155	ENSGALG00000011094(PDE4B),	ENSGALG00000015216(SYK),ENSGALG00000004621(PREX1),ENSGALG00000012456(RAC2),ENSGALG00000007511(ITGB2),ENSGALG00000014804(THBS4),ENSGALG00000014585(-),ENSGALG00000016022(RUNX1),ENSGALG00000039327(VAV3),	1.90915	0.0719042
GO:0070372	regulation of ERK1 and ERK2 cascade	biological_process	23	7	16	1408	111	10155	ENSGALG00000007562(FGF4),ENSGALG00000008302(CIB1),ENSGALG00000003712(-),ENSGALG00000001633(DUSP26),ENSGALG00000001412(SEMA7A),ENSGALG00000012429(BMP4),ENSGALG00000004496(TNIP1),	ENSGALG00000011104(GCG),ENSGALG00000042321(LYN),ENSGALG00000002203(FGF-18),ENSGALG00000037402(CTGF),ENSGALG00000010961(IGF2BP3),ENSGALG00000014585(-),ENSGALG00000028821(GLIPR2),ENSGALG00000015216(SYK),ENSGALG00000014561(PTPN6),ENSGALG00000007001(TLR4),ENSGALG00000005725(CSF1R),ENSGALG00000029811(BMPER),ENSGALG00000011835(-),ENSGALG00000016022(RUNX1),ENSGALG00000029983(ANGPT1),ENSGALG00000017179(P…	1.49445	0.0731282
GO:0090132	epithelium migration	biological_process	23	7	16	1408	111	10155	ENSGALG00000001926(HSPB1),ENSGALG00000029175(EFNB2),ENSGALG00000007562(FGF4),ENSGALG00000008302(CIB1),ENSGALG00000012429(BMP4),ENSGALG00000031255(FGF1),ENSGALG00000040755(ANGPT4),	ENSGALG00000032746(Enpp2),ENSGALG00000028821(GLIPR2),ENSGALG00000016451(ROCK2),ENSGALG00000002203(FGF-18),ENSGALG00000009626(THBS1),ENSGALG00000011442(TGFBR2),ENSGALG00000011099(FAP),ENSGALG00000011209(EVL),ENSGALG00000011835(-),ENSGALG00000029983(ANGPT1),ENSGALG00000028158(Fgf7),ENSGALG00000036189(angiopoietin-2B),ENSGALG00000000311(-),ENSGALG00000006560(SEMA3A),ENSGALG00000029811(BMPER),ENSGALG…	1.49445	0.0731282
GO:0042974	retinoic acid receptor binding	molecular_function	4	1	3	1408	11	10155	ENSGALG00000001708(MED1),	ENSGALG00000004974(PPARG),ENSGALG00000030396(HMGA1),ENSGALG00000033090(VDR),	2.62268	0.0736368
GO:0031571	mitotic G1 DNA damage checkpoint	biological_process	4	2	2	1408	11	10155	ENSGALG00000028318(CDKN1A),ENSGALG00000005779(-),	ENSGALG00000033535(RGS16),ENSGALG00000014698(CASP2),	2.62268	0.0736368
GO:0045648	positive regulation of erythrocyte differentiation	biological_process	4	1	3	1408	11	10155	ENSGALG00000001708(MED1),	ENSGALG00000015959(SMAP1),ENSGALG00000010745(HMGB2),ENSGALG00000035016(ID2),	2.62268	0.0736368
GO:0010955	negative regulation of protein processing	biological_process	4	1	3	1408	11	10155	ENSGALG00000017658(-),	ENSGALG00000005135(SERPINE2),ENSGALG00000009626(THBS1),ENSGALG00000027874(CHAC1),	2.62268	0.0736368
GO:0043236	laminin binding	molecular_function	4	1	3	1408	11	10155	ENSGALG00000017715(TINAGL1),	ENSGALG00000009626(THBS1),ENSGALG00000007145(ITGB1),ENSGALG00000000775(CTSS),	2.62268	0.0736368
GO:0016805	dipeptidase activity	molecular_function	4	0	4	1408	11	10155	-	ENSGALG00000019514(CNDP2),ENSGALG00000003433(-),ENSGALG00000028158(Fgf7),ENSGALG00000015779(PM20D2),	2.62268	0.0736368
GO:0033146	regulation of intracellular estrogen receptor signaling pathway	biological_process	4	2	2	1408	11	10155	ENSGALG00000030879(AR),ENSGALG00000001708(MED1),	ENSGALG00000016003(DDRGK1),ENSGALG00000009100(FSHR),	2.62268	0.0736368
GO:0045277	respiratory chain complex IV	cellular_component	4	4	0	1408	11	10155	ENSGALG00000032456(MT-CO2),ENSGALG00000014121(COX5A),ENSGALG00000035334(COX3),ENSGALG00000032142(MT-CO1),	-	2.62268	0.0736368
GO:0043954	cellular component maintenance	biological_process	4	2	2	1408	11	10155	ENSGALG00000014041(-),ENSGALG00000001021(MYOCD),	ENSGALG00000005725(CSF1R),ENSGALG00000006560(SEMA3A),	2.62268	0.0736368
GO:0010575	positive regulation of vascular endothelial growth factor production	biological_process	4	3	1	1408	11	10155	ENSGALG00000012135(ATF4),ENSGALG00000006707(NOX1),ENSGALG00000014182(ADORA2B),	ENSGALG00000004593(SULF2),	2.62268	0.0736368
GO:2000249	regulation of actin cytoskeleton reorganization	biological_process	4	0	4	1408	11	10155	-	ENSGALG00000004960(FBN1),ENSGALG00000016720(CD2AP),ENSGALG00000005725(CSF1R),ENSGALG00000011684(STAP1),	2.62268	0.0736368
GO:0043567	regulation of insulin-like growth factor receptor signaling pathway	biological_process	4	2	2	1408	11	10155	ENSGALG00000030879(AR),ENSGALG00000027501(ANPEP),	ENSGALG00000037940(IGFBP3),ENSGALG00000012755(IGF-I),	2.62268	0.0736368
GO:0043114	regulation of vascular permeability	biological_process	4	1	3	1408	11	10155	ENSGALG00000010290(VEGFA),	ENSGALG00000006382(PTPRJ),ENSGALG00000004334(MYLK3),ENSGALG00000029983(ANGPT1),	2.62268	0.0736368
GO:0045071	negative regulation of viral genome replication	biological_process	4	0	4	1408	11	10155	-	ENSGALG00000013911(-),ENSGALG00000013723(OASL),ENSGALG00000043603(CCL5),ENSGALG00000016400(RSAD2),	2.62268	0.0736368
GO:0007076	mitotic chromosome condensation	biological_process	4	0	4	1408	11	10155	-	ENSGALG00000009553(SMC4),ENSGALG00000015691(SMC2),ENSGALG00000008584(NUSAP1),ENSGALG00000014425(NCAPG),	2.62268	0.0736368
GO:0002695	negative regulation of leukocyte activation	biological_process	13	3	10	1408	55	10155	ENSGALG00000007357(BCL6),ENSGALG00000004587(RC3H1),ENSGALG00000012429(BMP4),	ENSGALG00000042321(LYN),ENSGALG00000010320(PAWR),ENSGALG00000015032(CD274),ENSGALG00000020316(IL13RA2),ENSGALG00000010961(IGF2BP3),ENSGALG00000011982(PDE5),ENSGALG00000015148(ANXA1),ENSGALG00000035016(ID2),ENSGALG00000014561(PTPN6),ENSGALG00000003473(SFRP1),	1.70474	0.0737936
GO:0014033	neural crest cell differentiation	biological_process	13	6	7	1408	55	10155	ENSGALG00000012290(SOX10),ENSGALG00000003203(-),ENSGALG00000004476(SEMA3G),ENSGALG00000021074(MYOC),ENSGALG00000001412(SEMA7A),ENSGALG00000001171(Sema6B),	ENSGALG00000002763(FRZB),ENSGALG00000017644(COTL1),ENSGALG00000006560(SEMA3A),ENSGALG00000004270(ALDH1A2),ENSGALG00000006563(SEMA3D),ENSGALG00000035016(ID2),ENSGALG00000003473(SFRP1),	1.70474	0.0737936
GO:0004553	hydrolase activity, hydrolyzing O-glycosyl compounds	molecular_function	17	7	10	1408	77	10155	ENSGALG00000033790(MAN2A2),ENSGALG00000002055(hairy1),ENSGALG00000029000(HYAL3),ENSGALG00000000048(-),ENSGALG00000005814(-),ENSGALG00000027501(ANPEP),ENSGALG00000002138(HYAL2),	ENSGALG00000013773(FUCA2),ENSGALG00000001882(-),ENSGALG00000014878(MAN1A1),ENSGALG00000006413(CEMIP),ENSGALG00000005609(-),ENSGALG00000015081(ACER2),ENSGALG00000028186(RERG),ENSGALG00000006830(CHID1),ENSGALG00000010593(GALC),ENSGALG00000016761(-),	1.59234	0.0743666
GO:0072358	cardiovascular system development	biological_process	78	23	55	1408	453	10155	ENSGALG00000011813(-),ENSGALG00000012290(SOX10),ENSGALG00000001926(HSPB1),ENSGALG00000005612(CCM2),ENSGALG00000029175(EFNB2),ENSGALG00000016797(FHL2),ENSGALG00000039228(Zfp36l1),ENSGALG00000005043(ACACB),ENSGALG00000040755(ANGPT4),ENSGALG00000012429(BMP4),ENSGALG00000000401(RBM15),ENSGALG00000006707(NOX1),ENSGALG00000031255(FGF1),ENSGALG00000001021(MYOCD),ENSGALG00000042741(ADRBK1),ENSGALG0000000…	ENSGALG00000036189(angiopoietin-2B),ENSGALG00000002358(CDO1),ENSGALG00000007651(STAT1),ENSGALG00000014804(THBS4),ENSGALG00000029983(ANGPT1),ENSGALG00000016451(ROCK2),ENSGALG00000015193(CCDC80),ENSGALG00000002203(FGF-18),ENSGALG00000009807(FLVCR1),ENSGALG00000013803(ADGRG6),ENSGALG00000027583(PLN),ENSGALG00000015422(NRG1),ENSGALG00000010921(PKD2),ENSGALG00000009626(THBS1),ENSGALG00000016772(PDCL3)…	1.24186	0.0743838
GO:0072359	circulatory system development	biological_process	78	23	55	1408	453	10155	ENSGALG00000001267(-),ENSGALG00000003146(CCDC92),ENSGALG00000005658(FOXO4),ENSGALG00000001708(MED1),ENSGALG00000003712(-),ENSGALG00000010290(VEGFA),ENSGALG00000008302(CIB1),ENSGALG00000042741(ADRBK1),ENSGALG00000001021(MYOCD),ENSGALG00000031255(FGF1),ENSGALG00000005530(VEZF1),ENSGALG00000012429(BMP4),ENSGALG00000040755(ANGPT4),ENSGALG00000006707(NOX1),ENSGALG00000000401(RBM15),ENSGALG00000011813(…	ENSGALG00000040079(ZFPM2),ENSGALG00000011835(-),ENSGALG00000029819(SCG2),ENSGALG00000029811(BMPER),ENSGALG00000008701(XDH),ENSGALG00000027788(CPE),ENSGALG00000007145(ITGB1),ENSGALG00000016500(FKBP12.6),ENSGALG00000005707(IFT20),ENSGALG00000001169(CRB2),ENSGALG00000015216(SYK),ENSGALG00000032746(Enpp2),ENSGALG00000012541(MB),ENSGALG00000009241(SFRP2),ENSGALG00000027165(-),ENSGALG00000015142(DSG2),…	1.24186	0.0743838
GO:0010033	response to organic substance	biological_process	179	47	132	1408	1120	10155	ENSGALG00000011962(-),ENSGALG00000006824(USP19),ENSGALG00000007562(FGF4),ENSGALG00000002138(HYAL2),ENSGALG00000005658(FOXO4),ENSGALG00000012200(GCH1),ENSGALG00000031255(FGF1),ENSGALG00000002523(-),ENSGALG00000005657(CRHR2),ENSGALG00000005684(FBXL15),ENSGALG00000029168(TMEM27),ENSGALG00000027501(ANPEP),ENSGALG00000004587(RC3H1),ENSGALG00000004306(SYT12),ENSGALG00000007364(TOB1),ENSGALG00000011094(…	ENSGALG00000008747(ITGA8),ENSGALG00000010766(-),ENSGALG00000015032(CD274),ENSGALG00000028186(RERG),ENSGALG00000002160(B2M),ENSGALG00000007899(CHRND),ENSGALG00000004444(SHCBP1),ENSGALG00000015148(ANXA1),ENSGALG00000016003(DDRGK1),ENSGALG00000005408(BCO1),ENSGALG00000004593(SULF2),ENSGALG00000011241(RFTN1),ENSGALG00000015209(NFIL3),ENSGALG00000002016(PRKCD),ENSGALG00000002358(CDO1),ENSGALG000000133…	1.15269	0.0757494
GO:0003779	actin binding	molecular_function	48	16	32	1408	263	10155	ENSGALG00000027330(-),ENSGALG00000011813(-),ENSGALG00000004997(FLII),ENSGALG00000003741(MYO18A),ENSGALG00000025809(-),ENSGALG00000027853(-),ENSGALG00000009006(-),ENSGALG00000012024(MKL1),ENSGALG00000043103(PREP2),ENSGALG00000002790(ABLIM3),ENSGALG00000015966(-),ENSGALG00000028949(CORO6),ENSGALG00000030247(TMOD4),ENSGALG00000006826(KLHL25),ENSGALG00000021572(SSH2),ENSGALG00000028612(-),	ENSGALG00000011991(MYOZ2),ENSGALG00000031593(-),ENSGALG00000010770(SCIN),ENSGALG00000013091(-),ENSGALG00000014201(PARVB),ENSGALG00000004420(SDK1),ENSGALG00000034742(LIMA1),ENSGALG00000012357(CXCR4),ENSGALG00000016937(DIAPH3),ENSGALG00000026383(-),ENSGALG00000011209(EVL),ENSGALG00000009100(FSHR),ENSGALG00000005930(PLS3),ENSGALG00000003820(ARPC3),ENSGALG00000008060(PRKAR2B),ENSGALG00000002367(-),EN…	1.31632	0.0758476
GO:0048514	blood vessel morphogenesis	biological_process	43	16	27	1408	232	10155	ENSGALG00000001021(MYOCD),ENSGALG00000031255(FGF1),ENSGALG00000039228(Zfp36l1),ENSGALG00000005612(CCM2),ENSGALG00000001926(HSPB1),ENSGALG00000029175(EFNB2),ENSGALG00000005530(VEZF1),ENSGALG00000003146(CCDC92),ENSGALG00000005658(FOXO4),ENSGALG00000012429(BMP4),ENSGALG00000040755(ANGPT4),ENSGALG00000001708(MED1),ENSGALG00000006707(NOX1),ENSGALG00000010290(VEGFA),ENSGALG00000000401(RBM15),ENSGALG000…	ENSGALG00000011442(TGFBR2),ENSGALG00000016348(SAT1),ENSGALG00000014804(THBS4),ENSGALG00000004263(MYDGF),ENSGALG00000029983(ANGPT1),ENSGALG00000036189(angiopoietin-2B),ENSGALG00000002358(CDO1),ENSGALG00000007651(STAT1),ENSGALG00000010769(HPGD),ENSGALG00000016451(ROCK2),ENSGALG00000015193(CCDC80),ENSGALG00000002203(FGF-18),ENSGALG00000040079(ZFPM2),ENSGALG00000029819(SCG2),ENSGALG00000011835(-),ENS…	1.33677	0.0760051
GO:0050678	regulation of epithelial cell proliferation	biological_process	28	9	19	1408	141	10155	ENSGALG00000031255(FGF1),ENSGALG00000029175(EFNB2),ENSGALG00000039228(Zfp36l1),ENSGALG00000030879(AR),ENSGALG00000017389(SIX4),ENSGALG00000012429(BMP4),ENSGALG00000010290(VEGFA),ENSGALG00000011856(FMC1),ENSGALG00000001708(MED1),	ENSGALG00000033090(VDR),ENSGALG00000007651(STAT1),ENSGALG00000004263(MYDGF),ENSGALG00000014804(THBS4),ENSGALG00000004270(ALDH1A2),ENSGALG00000015910(CD109),ENSGALG00000043603(CCL5),ENSGALG00000008701(XDH),ENSGALG00000028158(Fgf7),ENSGALG00000011835(-),ENSGALG00000029819(SCG2),ENSGALG00000010745(HMGB2),ENSGALG00000016772(PDCL3),ENSGALG00000009626(THBS1),ENSGALG00000004593(SULF2),ENSGALG00000033144…	1.43224	0.0764891
GO:0031503	protein complex localization	biological_process	12	2	10	1408	50	10155	ENSGALG00000026796(SNAPIN),ENSGALG00000001728(NACC2),	ENSGALG00000013468(TLR3),ENSGALG00000008763(SSX2IP),ENSGALG00000007001(TLR4),ENSGALG00000040621(IL18R1),ENSGALG00000009847(STXBP6),ENSGALG00000005707(IFT20),ENSGALG00000016590(TLR7),ENSGALG00000010243(PRDX1),ENSGALG00000003854(IFT81),ENSGALG00000011847(TTC26),	1.73097	0.0766421
GO:0050921	positive regulation of chemotaxis	biological_process	12	3	9	1408	50	10155	ENSGALG00000001926(HSPB1),ENSGALG00000010290(VEGFA),ENSGALG00000002523(-),	ENSGALG00000009626(THBS1),ENSGALG00000002203(FGF-18),ENSGALG00000006346(CXCL14),ENSGALG00000011733(-),ENSGALG00000029819(SCG2),ENSGALG00000012456(RAC2),ENSGALG00000037077(CCR5),ENSGALG00000014804(THBS4),ENSGALG00000043603(CCL5),	1.73097	0.0766421
GO:0032648	regulation of interferon-beta production	biological_process	6	0	6	1408	20	10155	-	ENSGALG00000016590(TLR7),ENSGALG00000010745(HMGB2),ENSGALG00000002908(TRAIP),ENSGALG00000007001(TLR4),ENSGALG00000013468(TLR3),ENSGALG00000012480(-),	2.16371	0.0777391
GO:0051898	negative regulation of protein kinase B signaling	biological_process	6	3	3	1408	20	10155	ENSGALG00000003712(-),ENSGALG00000008302(CIB1),ENSGALG00000002138(HYAL2),	ENSGALG00000006382(PTPRJ),ENSGALG00000016174(LMBRD1),ENSGALG00000008701(XDH),	2.16371	0.0777391
GO:0010812	negative regulation of cell-substrate adhesion	biological_process	6	2	4	1408	20	10155	ENSGALG00000007357(BCL6),ENSGALG00000021074(MYOC),	ENSGALG00000028807(AP1AR),ENSGALG00000036189(angiopoietin-2B),ENSGALG00000015081(ACER2),ENSGALG00000009626(THBS1),	2.16371	0.0777391
GO:0000060	protein import into nucleus, translocation	biological_process	6	5	1	1408	20	10155	ENSGALG00000041129(TMEM173),ENSGALG00000007357(BCL6),ENSGALG00000006651(OGG1),ENSGALG00000028318(CDKN1A),ENSGALG00000001708(MED1),	ENSGALG00000012755(IGF-I),	2.16371	0.0777391
GO:0043367	CD4-positive, alpha-beta T cell differentiation	biological_process	6	2	4	1408	20	10155	ENSGALG00000004587(RC3H1),ENSGALG00000007357(BCL6),	ENSGALG00000016400(RSAD2),ENSGALG00000040621(IL18R1),ENSGALG00000012830(-),ENSGALG00000015148(ANXA1),	2.16371	0.0777391
GO:0001568	blood vessel development	biological_process	49	17	32	1408	270	10155	ENSGALG00000005530(VEZF1),ENSGALG00000031255(FGF1),ENSGALG00000001021(MYOCD),ENSGALG00000008302(CIB1),ENSGALG00000001708(MED1),ENSGALG00000003712(-),ENSGALG00000010290(VEGFA),ENSGALG00000003146(CCDC92),ENSGALG00000005658(FOXO4),ENSGALG00000005612(CCM2),ENSGALG00000001926(HSPB1),ENSGALG00000029175(EFNB2),ENSGALG00000039228(Zfp36l1),ENSGALG00000000401(RBM15),ENSGALG00000006707(NOX1),ENSGALG00000040…	ENSGALG00000004270(ALDH1A2),ENSGALG00000005209(-),ENSGALG00000010769(HPGD),ENSGALG00000011442(TGFBR2),ENSGALG00000016348(SAT1),ENSGALG00000004263(MYDGF),ENSGALG00000003196(-),ENSGALG00000014751(-),ENSGALG00000015216(SYK),ENSGALG00000032746(Enpp2),ENSGALG00000009241(SFRP2),ENSGALG00000027165(-),ENSGALG00000029811(BMPER),ENSGALG00000007145(ITGB1),ENSGALG00000008701(XDH),ENSGALG00000040079(ZFPM2),EN…	1.30891	0.0786524
GO:0002761	regulation of myeloid leukocyte differentiation	biological_process	11	2	9	1408	45	10155	ENSGALG00000006062(ZBTB46),ENSGALG00000039228(Zfp36l1),	ENSGALG00000004960(FBN1),ENSGALG00000008298(LRRC17),ENSGALG00000009100(FSHR),ENSGALG00000028466(-),ENSGALG00000042321(LYN),ENSGALG00000028037(FOS),ENSGALG00000016022(RUNX1),ENSGALG00000003473(SFRP1),ENSGALG00000035016(ID2),	1.76302	0.079207
GO:0050709	negative regulation of protein secretion	biological_process	11	2	9	1408	45	10155	ENSGALG00000027188(SREBF1),ENSGALG00000001943(RHBDF2),	ENSGALG00000029983(ANGPT1),ENSGALG00000016400(RSAD2),ENSGALG00000012755(IGF-I),ENSGALG00000003473(SFRP1),ENSGALG00000015148(ANXA1),ENSGALG00000034500(CIDEA),ENSGALG00000016464(VSNL1),ENSGALG00000016500(FKBP12.6),ENSGALG00000023510(ERP29),	1.76302	0.079207
GO:0031252	cell leading edge	cellular_component	24	6	18	1408	118	10155	ENSGALG00000008380(DGKZ),ENSGALG00000021442(CARMIL2),ENSGALG00000002790(ABLIM3),ENSGALG00000023703(GIT1),ENSGALG00000008302(CIB1),ENSGALG00000016105(DYSF),	ENSGALG00000016986(LCP1),ENSGALG00000014201(PARVB),ENSGALG00000041826(S100A6),ENSGALG00000011209(EVL),ENSGALG00000011099(FAP),ENSGALG00000012456(RAC2),ENSGALG00000012160(KIF18A),ENSGALG00000015422(NRG1),ENSGALG00000005644(MYO1G),ENSGALG00000032958(AMPH),ENSGALG00000015519(ROBO2),ENSGALG00000008763(SSX2IP),ENSGALG00000007145(ITGB1),ENSGALG00000003820(ARPC3),ENSGALG00000016720(CD2AP),ENSGALG0000001…	1.46692	0.0798035
GO:0045580	regulation of T cell differentiation	biological_process	10	5	5	1408	40	10155	ENSGALG00000007357(BCL6),ENSGALG00000004587(RC3H1),ENSGALG00000012429(BMP4),ENSGALG00000038540(ZBTB16),ENSGALG00000004170(ADA),	ENSGALG00000013372(IL7R),ENSGALG00000008669(CD28),ENSGALG00000011442(TGFBR2),ENSGALG00000015148(ANXA1),ENSGALG00000015216(SYK),	1.80309	0.0813118
GO:0030239	myofibril assembly	biological_process	10	1	9	1408	40	10155	ENSGALG00000017389(SIX4),	ENSGALG00000011991(MYOZ2),ENSGALG00000004334(MYLK3),ENSGALG00000002125(TMOD1),ENSGALG00000007145(ITGB1),ENSGALG00000013124(FHOD3),ENSGALG00000008805(LMOD2),ENSGALG00000004710(TMOD3),ENSGALG00000009844(ACTC1),ENSGALG00000004044(CSRP3),	1.80309	0.0813118
GO:0048659	smooth muscle cell proliferation	biological_process	10	1	9	1408	40	10155	ENSGALG00000012429(BMP4),	ENSGALG00000009626(THBS1),ENSGALG00000004974(PPARG),ENSGALG00000011492(XRCC5),ENSGALG00000041266(CNN1),ENSGALG00000012755(IGF-I),ENSGALG00000037940(IGFBP3),ENSGALG00000012550(HMOX1),ENSGALG00000043603(CCL5),ENSGALG00000035016(ID2),	1.80309	0.0813118
GO:1903038	negative regulation of leukocyte cell-cell adhesion	biological_process	10	3	7	1408	40	10155	ENSGALG00000012429(BMP4),ENSGALG00000004587(RC3H1),ENSGALG00000007357(BCL6),	ENSGALG00000023689(ASS1),ENSGALG00000015148(ANXA1),ENSGALG00000014561(PTPN6),ENSGALG00000010961(IGF2BP3),ENSGALG00000011982(PDE5),ENSGALG00000015032(CD274),ENSGALG00000010320(PAWR),	1.80309	0.0813118
GO:0042692	muscle cell differentiation	biological_process	33	10	23	1408	172	10155	ENSGALG00000012024(MKL1),ENSGALG00000010936(MYF6),ENSGALG00000017389(SIX4),ENSGALG00000012429(BMP4),ENSGALG00000005658(FOXO4),ENSGALG00000029175(EFNB2),ENSGALG00000039228(Zfp36l1),ENSGALG00000016797(FHL2),ENSGALG00000026081(RBM38),ENSGALG00000001021(MYOCD),	ENSGALG00000033144(COLEC10),ENSGALG00000012755(IGF-I),ENSGALG00000037940(IGFBP3),ENSGALG00000005707(IFT20),ENSGALG00000008805(LMOD2),ENSGALG00000008747(ITGA8),ENSGALG00000007145(ITGB1),ENSGALG00000019384(MAPK12),ENSGALG00000015422(NRG1),ENSGALG00000007367(WFIKKN2),ENSGALG00000004334(MYLK3),ENSGALG00000029382(BARX2B),ENSGALG00000004044(CSRP3),ENSGALG00000013124(FHOD3),ENSGALG00000007539(ANKRD2),EN…	1.38377	0.0813956
GO:0010594	regulation of endothelial cell migration	biological_process	13	6	7	1408	56	10155	ENSGALG00000012429(BMP4),ENSGALG00000031255(FGF1),ENSGALG00000001926(HSPB1),ENSGALG00000040755(ANGPT4),ENSGALG00000008302(CIB1),ENSGALG00000007562(FGF4),	ENSGALG00000029983(ANGPT1),ENSGALG00000011835(-),ENSGALG00000029811(BMPER),ENSGALG00000016451(ROCK2),ENSGALG00000036189(angiopoietin-2B),ENSGALG00000009626(THBS1),ENSGALG00000002203(FGF-18),	1.6743	0.0822613
GO:0007154	cell communication	biological_process	469	151	318	1408	3105	10155	ENSGALG00000000156(BRD2),ENSGALG00000001264(PLXNA2),ENSGALG00000010592(TET2),ENSGALG00000004496(TNIP1),ENSGALG00000027188(SREBF1),ENSGALG00000036642(rad9),ENSGALG00000026287(IRS2),ENSGALG00000003118(ADGRA2),ENSGALG00000001021(MYOCD),ENSGALG00000028871(SLC38A3),ENSGALG00000001708(MED1),ENSGALG00000027053(AKAIN1),ENSGALG00000023612(LZTS2),ENSGALG00000007357(BCL6),ENSGALG00000028318(CDKN1A),ENSGALG0…	ENSGALG00000009864(TRAF5),ENSGALG00000008382(GNAI1),ENSGALG00000010903(-),ENSGALG00000038217(CD82),ENSGALG00000004960(FBN1),ENSGALG00000011283(ZNF385D),ENSGALG00000016196(-),ENSGALG00000003742(CPAMD8),ENSGALG00000016675(PAQR8),ENSGALG00000004974(PPARG),ENSGALG00000007145(ITGB1),ENSGALG00000008701(XDH),ENSGALG00000011309(PLXNC1),ENSGALG00000014908(FST),ENSGALG00000033535(RGS16),ENSGALG00000028037(…	1.0894	0.0826704
GO:0003777	microtubule motor activity	molecular_function	15	2	13	1408	67	10155	ENSGALG00000037043(PIK3C2B),ENSGALG00000006791(-),	ENSGALG00000013268(-),ENSGALG00000017181(DCUN1D5),ENSGALG00000012997(DNAH5),ENSGALG00000015404(-),ENSGALG00000012160(KIF18A),ENSGALG00000013208(-),ENSGALG00000008095(KIF23),ENSGALG00000004195(-),ENSGALG00000005517(KIF9),ENSGALG00000005601(-),ENSGALG00000005806(KIF24),ENSGALG00000007841(DNAH7),ENSGALG00000035030(KIF20A),	1.61471	0.0826843
GO:0042594	response to starvation	biological_process	15	6	9	1408	67	10155	ENSGALG00000028871(SLC38A3),ENSGALG00000037043(PIK3C2B),ENSGALG00000002450(WDR24),ENSGALG00000027188(SREBF1),ENSGALG00000012135(ATF4),ENSGALG00000028318(CDKN1A),	ENSGALG00000009700(PDK4),ENSGALG00000003473(SFRP1),ENSGALG00000008060(PRKAR2B),ENSGALG00000011104(GCG),ENSGALG00000014970(FSTL1),ENSGALG00000015044(GTF3C6),ENSGALG00000009157(-),ENSGALG00000014723(GABARAPL1),ENSGALG00000004727(ULK2),	1.61471	0.0826843
GO:0090279	regulation of calcium ion import	biological_process	9	0	9	1408	35	10155	-	ENSGALG00000027583(PLN),ENSGALG00000014561(PTPN6),ENSGALG00000006413(CEMIP),ENSGALG00000004519(TRPV2),ENSGALG00000042321(LYN),ENSGALG00000011104(GCG),ENSGALG00000016500(FKBP12.6),ENSGALG00000039712(DHRS7C),ENSGALG00000010921(PKD2),	1.85461	0.0827008
GO:0051897	positive regulation of protein kinase B signaling	biological_process	9	1	8	1408	35	10155	ENSGALG00000021074(MYOC),	ENSGALG00000029983(ANGPT1),ENSGALG00000004263(MYDGF),ENSGALG00000011835(-),ENSGALG00000009626(THBS1),ENSGALG00000006382(PTPRJ),ENSGALG00000015422(NRG1),ENSGALG00000026677(F10),ENSGALG00000008669(CD28),	1.85461	0.0827008
GO:2001244	positive regulation of intrinsic apoptotic signaling pathway	biological_process	8	6	2	1408	30	10155	ENSGALG00000000466(LCK),ENSGALG00000036642(rad9),ENSGALG00000006586(PLAGL2),ENSGALG00000036196(Mtch2),ENSGALG00000001728(NACC2),ENSGALG00000006707(NOX1),	ENSGALG00000013869(IL20RA),ENSGALG00000036214(DJ-1),	1.9233	0.0829969
GO:0060688	regulation of morphogenesis of a branching structure	biological_process	8	5	3	1408	30	10155	ENSGALG00000017389(SIX4),ENSGALG00000005768(ETV5),ENSGALG00000030879(AR),ENSGALG00000012429(BMP4),ENSGALG00000023303(SIX2),	ENSGALG00000028158(Fgf7),ENSGALG00000033974(HGF),ENSGALG00000003473(SFRP1),	1.9233	0.0829969
GO:0006915	apoptotic process	biological_process	122	42	80	1408	744	10155	ENSGALG00000001708(MED1),ENSGALG00000004170(ADA),ENSGALG00000012135(ATF4),ENSGALG00000043787(DEPTOR),ENSGALG00000001021(MYOCD),ENSGALG00000017658(-),ENSGALG00000027823(-),ENSGALG00000006586(PLAGL2),ENSGALG00000035626(DAD1),ENSGALG00000003282(STAT5B),ENSGALG00000011889(PRKCH),ENSGALG00000030879(AR),ENSGALG00000040755(ANGPT4),ENSGALG00000003845(MKNK2),ENSGALG00000016797(FHL2),ENSGALG00000008947(PAK…	ENSGALG00000004508(EYA2),ENSGALG00000009241(SFRP2),ENSGALG00000001916(SLIT3),ENSGALG00000003473(SFRP1),ENSGALG00000007768(AURKA),ENSGALG00000011104(GCG),ENSGALG00000003655(GAS2),ENSGALG00000013869(IL20RA),ENSGALG00000007798(SHQ1),ENSGALG00000005725(CSF1R),ENSGALG00000034500(CIDEA),ENSGALG00000003936(PPT1),ENSGALG00000033365(ALDH6),ENSGALG00000043603(CCL5),ENSGALG00000008933(CASP7),ENSGALG00000025…	1.18267	0.0831339
GO:0048869	cellular developmental process	biological_process	275	88	187	1408	1774	10155	ENSGALG00000027501(ANPEP),ENSGALG00000005849(PPDPF),ENSGALG00000001412(SEMA7A),ENSGALG00000011889(PRKCH),ENSGALG00000028437(TRIM62),ENSGALG00000004587(RC3H1),ENSGALG00000012290(SOX10),ENSGALG00000026796(SNAPIN),ENSGALG00000015123(ZDHHC23),ENSGALG00000005612(CCM2),ENSGALG00000004170(ADA),ENSGALG00000026858(BTG2),ENSGALG00000006473(PLXNA4),ENSGALG00000007364(TOB1),ENSGALG00000023303(SIX2),ENSGALG00…	ENSGALG00000008127(SPI1),ENSGALG00000033635(PTGS2),ENSGALG00000004334(MYLK3),ENSGALG00000010320(PAWR),ENSGALG00000015720(CHODL),ENSGALG00000015422(NRG1),ENSGALG00000030363(IFNAR1),ENSGALG00000015836(CEP162),ENSGALG00000003085(CDK1),ENSGALG00000007582(DPYSL3),ENSGALG00000005806(KIF24),ENSGALG00000009100(FSHR),ENSGALG00000011635(TFCP2L1),ENSGALG00000008444(TUBAL3),ENSGALG00000017024(NEK3),ENSGALG00…	1.11804	0.0834364
GO:0045930	negative regulation of mitotic cell cycle	biological_process	22	8	14	1408	107	10155	ENSGALG00000017658(-),ENSGALG00000036642(rad9),ENSGALG00000012429(BMP4),ENSGALG00000001728(NACC2),ENSGALG00000005658(FOXO4),ENSGALG00000028318(CDKN1A),ENSGALG00000039228(Zfp36l1),ENSGALG00000005779(-),	ENSGALG00000033535(RGS16),ENSGALG00000014801(NDC80),ENSGALG00000008233(BUB1),ENSGALG00000007839(NCAM1),ENSGALG00000007676(EME1),ENSGALG00000014698(CASP2),ENSGALG00000007736(-),ENSGALG00000026704(GPX8),ENSGALG00000003085(CDK1),ENSGALG00000010921(PKD2),ENSGALG00000022909(PTPN3),ENSGALG00000012023(DACT1),ENSGALG00000004515(KNTC1),ENSGALG00000006110(PLK1),	1.48291	0.0839329
GO:0045664	regulation of neuron differentiation	biological_process	47	20	27	1408	259	10155	ENSGALG00000001267(-),ENSGALG00000006473(PLXNA4),ENSGALG00000006526(PLXNB1),ENSGALG00000001708(MED1),ENSGALG00000003712(-),ENSGALG00000021572(SSH2),ENSGALG00000008302(CIB1),ENSGALG00000004530(MMD2),ENSGALG00000021074(MYOC),ENSGALG00000004476(SEMA3G),ENSGALG00000001600(DVL1),ENSGALG00000001264(PLXNA2),ENSGALG00000002888(CASZ1),ENSGALG00000012429(BMP4),ENSGALG00000003203(-),ENSGALG00000001412(SEMA7…	ENSGALG00000014908(FST),ENSGALG00000011309(PLXNC1),ENSGALG00000016500(FKBP12.6),ENSGALG00000005377(-),ENSGALG00000001916(SLIT3),ENSGALG00000003473(SFRP1),ENSGALG00000010961(IGF2BP3),ENSGALG00000009241(SFRP2),ENSGALG00000041204(IGF2BP1),ENSGALG00000019358(LLPH),ENSGALG00000035016(ID2),ENSGALG00000015519(ROBO2),ENSGALG00000010857(Dab1),ENSGALG00000006560(SEMA3A),ENSGALG00000007948(LRRC4C),ENSGALG00…	1.30881	0.0845096
GO:0070486	leukocyte aggregation	biological_process	36	11	25	1408	191	10155	ENSGALG00000029175(EFNB2),ENSGALG00000015123(ZDHHC23),ENSGALG00000039228(Zfp36l1),ENSGALG00000000466(LCK),ENSGALG00000007357(BCL6),ENSGALG00000004587(RC3H1),ENSGALG00000003282(STAT5B),ENSGALG00000038540(ZBTB16),ENSGALG00000012429(BMP4),ENSGALG00000027501(ANPEP),ENSGALG00000004170(ADA),	ENSGALG00000040621(IL18R1),ENSGALG00000002080(DOCK2),ENSGALG00000011982(PDE5),ENSGALG00000043603(CCL5),ENSGALG00000014561(PTPN6),ENSGALG00000004621(PREX1),ENSGALG00000013372(IL7R),ENSGALG00000016400(RSAD2),ENSGALG00000016986(LCP1),ENSGALG00000014749(EPHB6),ENSGALG00000011442(TGFBR2),ENSGALG00000016852(-),ENSGALG00000008669(CD28),ENSGALG00000002160(B2M),ENSGALG00000012755(IGF-I),ENSGALG00000026704…	1.3594	0.084905
GO:0012501	programmed cell death	biological_process	124	42	82	1408	758	10155	ENSGALG00000002523(-),ENSGALG00000008302(CIB1),ENSGALG00000017389(SIX4),ENSGALG00000028608(BTC),ENSGALG00000039228(Zfp36l1),ENSGALG00000011391(AMN),ENSGALG00000014182(ADORA2B),ENSGALG00000036196(Mtch2),ENSGALG00000002138(HYAL2),ENSGALG00000012024(MKL1),ENSGALG00000007562(FGF4),ENSGALG00000028253(ATXN1L),ENSGALG00000006707(NOX1),ENSGALG00000027592(ERN2),ENSGALG00000011436(TMBIM1),ENSGALG0000002628…	ENSGALG00000003922(TOP2A),ENSGALG00000009495(FGFR2),ENSGALG00000009572(ADAMTS20),ENSGALG00000011283(ZNF385D),ENSGALG00000001882(-),ENSGALG00000012550(HMOX1),ENSGALG00000006511(-),ENSGALG00000033789(HSP90B1),ENSGALG00000014698(CASP2),ENSGALG00000009864(TRAF5),ENSGALG00000004263(MYDGF),ENSGALG00000011442(TGFBR2),ENSGALG00000003283(COMP),ENSGALG00000037940(IGFBP3),ENSGALG00000038943(RASSF5),ENSGALG0…	1.17986	0.0849318
GO:0022612	gland morphogenesis	biological_process	12	5	7	1408	51	10155	ENSGALG00000005768(ETV5),ENSGALG00000030879(AR),ENSGALG00000010592(TET2),ENSGALG00000012429(BMP4),ENSGALG00000001708(MED1),	ENSGALG00000033090(VDR),ENSGALG00000028158(Fgf7),ENSGALG00000004593(SULF2),ENSGALG00000006560(SEMA3A),ENSGALG00000033974(HGF),ENSGALG00000003473(SFRP1),ENSGALG00000008400(TWSG1),	1.69703	0.0858314
GO:0008543	fibroblast growth factor receptor signaling pathway	biological_process	12	3	9	1408	51	10155	ENSGALG00000007562(FGF4),ENSGALG00000010592(TET2),ENSGALG00000031255(FGF1),	ENSGALG00000011835(-),ENSGALG00000004444(SHCBP1),ENSGALG00000033144(COLEC10),ENSGALG00000037402(CTGF),ENSGALG00000009626(THBS1),ENSGALG00000009495(FGFR2),ENSGALG00000002203(FGF-18),ENSGALG00000004593(SULF2),ENSGALG00000028158(Fgf7),	1.69703	0.0858314
GO:0030154	cell differentiation	biological_process	248	83	165	1408	1592	10155	ENSGALG00000005849(PPDPF),ENSGALG00000027501(ANPEP),ENSGALG00000001412(SEMA7A),ENSGALG00000028437(TRIM62),ENSGALG00000011889(PRKCH),ENSGALG00000004587(RC3H1),ENSGALG00000012290(SOX10),ENSGALG00000015123(ZDHHC23),ENSGALG00000026796(SNAPIN),ENSGALG00000005612(CCM2),ENSGALG00000026858(BTG2),ENSGALG00000006473(PLXNA4),ENSGALG00000007364(TOB1),ENSGALG00000004170(ADA),ENSGALG00000023303(SIX2),ENSGALG00…	ENSGALG00000008127(SPI1),ENSGALG00000033635(PTGS2),ENSGALG00000004334(MYLK3),ENSGALG00000015422(NRG1),ENSGALG00000015720(CHODL),ENSGALG00000007582(DPYSL3),ENSGALG00000009100(FSHR),ENSGALG00000003085(CDK1),ENSGALG00000011635(TFCP2L1),ENSGALG00000017024(NEK3),ENSGALG00000008444(TUBAL3),ENSGALG00000008298(LRRC17),ENSGALG00000011991(MYOZ2),ENSGALG00000015959(SMAP1),ENSGALG00000001405(IRF6),ENSGALG000…	1.12353	0.0860412
GO:0004725	protein tyrosine phosphatase activity	molecular_function	19	8	11	1408	90	10155	ENSGALG00000005017(DUSP13),ENSGALG00000008091(PTPMT1),ENSGALG00000001633(DUSP26),ENSGALG00000021572(SSH2),ENSGALG00000028155(-),ENSGALG00000016271(PTP4A1),ENSGALG00000006647(DUSP8),ENSGALG00000013641(-),	ENSGALG00000014561(PTPN6),ENSGALG00000004508(EYA2),ENSGALG00000010961(IGF2BP3),ENSGALG00000017031(-),ENSGALG00000022909(PTPN3),ENSGALG00000028203(SPRED1),ENSGALG00000002192(PTPRC),ENSGALG00000006382(PTPRJ),ENSGALG00000006525(NCAPG2),ENSGALG00000016363(ACP1),ENSGALG00000015058(PTPRD),	1.52261	0.0861258
GO:0030016	myofibril	cellular_component	19	4	15	1408	90	10155	ENSGALG00000027330(-),ENSGALG00000030247(TMOD4),ENSGALG00000011306(DES),ENSGALG00000001926(HSPB1),	ENSGALG00000016500(FKBP12.6),ENSGALG00000002125(TMOD1),ENSGALG00000011991(MYOZ2),ENSGALG00000008148(MYBPC3),ENSGALG00000009844(ACTC1),ENSGALG00000004710(TMOD3),ENSGALG00000014995(PGM5),ENSGALG00000004155(MYOM3),ENSGALG00000000302(-),ENSGALG00000019157(SMPX),ENSGALG00000004044(CSRP3),ENSGALG00000000313(TNNI1),ENSGALG00000008805(LMOD2),ENSGALG00000013124(FHOD3),ENSGALG00000007539(ANKRD2),	1.52261	0.0861258
GO:0015934	large ribosomal subunit	cellular_component	16	2	14	1408	73	10155	ENSGALG00000002605(MRPL17),ENSGALG00000008597(MRPL2),	ENSGALG00000011472(RPL37A),ENSGALG00000012160(KIF18A),ENSGALG00000027035(RPL21),ENSGALG00000014833(RPL37),ENSGALG00000001465(RPL38),ENSGALG00000004818(RPL6),ENSGALG00000004952(-),ENSGALG00000000150(RPL9),ENSGALG00000016775(RPL31),ENSGALG00000043379(RPL14),ENSGALG00000005922(RPL5),ENSGALG00000009312(RPL22L1),ENSGALG00000002837(RPL27),ENSGALG00000003966(RPL23A),	1.58079	0.0861388
GO:0032757	positive regulation of interleukin-8 production	biological_process	5	1	4	1408	16	10155	ENSGALG00000002138(HYAL2),	ENSGALG00000036214(DJ-1),ENSGALG00000007001(TLR4),ENSGALG00000016590(TLR7),ENSGALG00000013468(TLR3),	2.25386	0.0865626
GO:0035268	protein mannosylation	biological_process	5	1	4	1408	16	10155	ENSGALG00000008418(LARGE2),	ENSGALG00000015253(COL8A1),ENSGALG00000031982(SDF2L1),ENSGALG00000017049(ALG5),ENSGALG00000012160(KIF18A),	2.25386	0.0865626
GO:0010883	regulation of lipid storage	biological_process	5	1	4	1408	16	10155	ENSGALG00000005043(ACACB),	ENSGALG00000004974(PPARG),ENSGALG00000015425(LPL),ENSGALG00000034500(CIDEA),ENSGALG00000014569(PNPLA2),	2.25386	0.0865626
GO:0048566	embryonic digestive tract development	biological_process	5	2	3	1408	16	10155	ENSGALG00000023303(SIX2),ENSGALG00000004170(ADA),	ENSGALG00000004270(ALDH1A2),ENSGALG00000035016(ID2),ENSGALG00000006038(TGFBR3),	2.25386	0.0865626
GO:0060761	negative regulation of response to cytokine stimulus	biological_process	5	0	5	1408	16	10155	-	ENSGALG00000001916(SLIT3),ENSGALG00000043603(CCL5),ENSGALG00000011684(STAP1),ENSGALG00000004974(PPARG),ENSGALG00000002908(TRAIP),	2.25386	0.0865626
GO:0004950	chemokine receptor activity	molecular_function	5	1	4	1408	16	10155	ENSGALG00000011962(-),	ENSGALG00000037077(CCR5),ENSGALG00000005305(ACKR2),ENSGALG00000012357(CXCR4),ENSGALG00000011733(-),	2.25386	0.0865626
GO:0006898	receptor-mediated endocytosis	biological_process	26	9	17	1408	131	10155	ENSGALG00000027983(TNK2),ENSGALG00000004306(SYT12),ENSGALG00000011041(DNAJC6),ENSGALG00000042741(ADRBK1),ENSGALG00000011391(AMN),ENSGALG00000017715(TINAGL1),ENSGALG00000001536(-),ENSGALG00000007341(MED19),ENSGALG00000017274(CD9),	ENSGALG00000015959(SMAP1),ENSGALG00000029983(ANGPT1),ENSGALG00000022874(RAB31),ENSGALG00000015382(CHRNA6),ENSGALG00000026005(DIO2),ENSGALG00000014159(PACSIN2),ENSGALG00000003936(PPT1),ENSGALG00000007145(ITGB1),ENSGALG00000002318(LVRN),ENSGALG00000005305(ACKR2),ENSGALG00000016174(LMBRD1),ENSGALG00000032746(Enpp2),ENSGALG00000015216(SYK),ENSGALG00000015645(GRK4),ENSGALG00000002160(B2M),ENSGALG00000…	1.43146	0.0868233
GO:1903047	mitotic cell cycle process	biological_process	58	10	48	1408	329	10155	ENSGALG00000005779(-),ENSGALG00000010537(CDKN2C),ENSGALG00000005658(FOXO4),ENSGALG00000005684(FBXL15),ENSGALG00000036642(rad9),ENSGALG00000012429(BMP4),ENSGALG00000006791(-),ENSGALG00000001728(NACC2),ENSGALG00000039228(Zfp36l1),ENSGALG00000028318(CDKN1A),	ENSGALG00000013494(CENPN),ENSGALG00000015709(TACC3),ENSGALG00000015283(CEP57L1),ENSGALG00000007768(AURKA),ENSGALG00000014425(NCAPG),ENSGALG00000014801(NDC80),ENSGALG00000033535(RGS16),ENSGALG00000012160(KIF18A),ENSGALG00000007676(EME1),ENSGALG00000007145(ITGB1),ENSGALG00000009062(CDK14),ENSGALG00000007736(-),ENSGALG00000014561(PTPN6),ENSGALG00000001506(-),ENSGALG00000003294(ATAD5),ENSGALG00000016…	1.27148	0.0869739
GO:0009308	amine metabolic process	biological_process	14	3	11	1408	62	10155	ENSGALG00000003039(SRM),ENSGALG00000001234(CETP),ENSGALG00000003557(PAOX),	ENSGALG00000041344(FABP5),ENSGALG00000013189(LPCAT1),ENSGALG00000032746(Enpp2),ENSGALG00000028928(LCAT),ENSGALG00000016348(SAT1),ENSGALG00000002016(PRKCD),ENSGALG00000015977(SMOX),ENSGALG00000002358(CDO1),ENSGALG00000036214(DJ-1),ENSGALG00000009100(FSHR),ENSGALG00000005363(CHDH),	1.6286	0.0870111
GO:0015297	antiporter activity	molecular_function	14	7	7	1408	62	10155	ENSGALG00000016791(SLC9A2),ENSGALG00000009758(SLC7A11),ENSGALG00000021158(SLC7A9),ENSGALG00000008418(LARGE2),ENSGALG00000012847(-),ENSGALG00000033271(PFKM),ENSGALG00000001239(SLC26A2),	ENSGALG00000009400(SLC8A3),ENSGALG00000026383(-),ENSGALG00000012319(-),ENSGALG00000011405(SLC4A7),ENSGALG00000008544(SLC8A1),ENSGALG00000002374(SLC9A9),ENSGALG00000010793(SLC24A4),	1.6286	0.0870111
GO:0031589	cell-substrate adhesion	biological_process	28	6	22	1408	143	10155	ENSGALG00000007357(BCL6),ENSGALG00000021074(MYOC),ENSGALG00000010290(VEGFA),ENSGALG00000003726(EGFLAM),ENSGALG00000008302(CIB1),ENSGALG00000002389(ITGB4),	ENSGALG00000004621(PREX1),ENSGALG00000026891(NINJ1),ENSGALG00000015193(CCDC80),ENSGALG00000028807(AP1AR),ENSGALG00000029983(ANGPT1),ENSGALG00000015363(-),ENSGALG00000005644(MYO1G),ENSGALG00000015253(COL8A1),ENSGALG00000000311(-),ENSGALG00000036189(angiopoietin-2B),ENSGALG00000006382(PTPRJ),ENSGALG00000007511(ITGB2),ENSGALG00000015691(SMC2),ENSGALG00000037402(CTGF),ENSGALG00000009626(THBS1),ENSGAL…	1.41221	0.0872492
GO:0050767	regulation of neurogenesis	biological_process	54	23	31	1408	304	10155	ENSGALG00000003203(-),ENSGALG00000012429(BMP4),ENSGALG00000011889(PRKCH),ENSGALG00000006424(-),ENSGALG00000001412(SEMA7A),ENSGALG00000012290(SOX10),ENSGALG00000007357(BCL6),ENSGALG00000001171(Sema6B),ENSGALG00000011391(AMN),ENSGALG00000026796(SNAPIN),ENSGALG00000006526(PLXNB1),ENSGALG00000006473(PLXNA4),ENSGALG00000001267(-),ENSGALG00000021572(SSH2),ENSGALG00000008302(CIB1),ENSGALG00000003712(-),…	ENSGALG00000011684(STAP1),ENSGALG00000015422(NRG1),ENSGALG00000015720(CHODL),ENSGALG00000010745(HMGB2),ENSGALG00000004727(ULK2),ENSGALG00000007582(DPYSL3),ENSGALG00000005135(SERPINE2),ENSGALG00000009157(-),ENSGALG00000002160(B2M),ENSGALG00000004519(TRPV2),ENSGALG00000006563(SEMA3D),ENSGALG00000029921(CSRP2),ENSGALG00000042321(LYN),ENSGALG00000004420(SDK1),ENSGALG00000016500(FKBP12.6),ENSGALG00000…	1.28114	0.0883277
GO:0030217	T cell differentiation	biological_process	21	8	13	1408	102	10155	ENSGALG00000038540(ZBTB16),ENSGALG00000039228(Zfp36l1),ENSGALG00000015123(ZDHHC23),ENSGALG00000000466(LCK),ENSGALG00000007357(BCL6),ENSGALG00000004170(ADA),ENSGALG00000012429(BMP4),ENSGALG00000004587(RC3H1),	ENSGALG00000008669(CD28),ENSGALG00000040621(IL18R1),ENSGALG00000015148(ANXA1),ENSGALG00000015216(SYK),ENSGALG00000004621(PREX1),ENSGALG00000012830(-),ENSGALG00000026704(GPX8),ENSGALG00000002080(DOCK2),ENSGALG00000002160(B2M),ENSGALG00000013372(IL7R),ENSGALG00000007059(IGSF6),ENSGALG00000011442(TGFBR2),ENSGALG00000016400(RSAD2),	1.4849	0.0893236
GO:0002244	hematopoietic progenitor cell differentiation	biological_process	15	5	10	1408	68	10155	ENSGALG00000010592(TET2),ENSGALG00000008302(CIB1),ENSGALG00000001708(MED1),ENSGALG00000002138(HYAL2),ENSGALG00000012429(BMP4),	ENSGALG00000009400(SLC8A3),ENSGALG00000003922(TOP2A),ENSGALG00000014561(PTPN6),ENSGALG00000003473(SFRP1),ENSGALG00000011492(XRCC5),ENSGALG00000000284(HOXB4),ENSGALG00000014267(RBM47),ENSGALG00000014908(FST),ENSGALG00000010770(SCIN),ENSGALG00000010745(HMGB2),	1.59096	0.0910045
GO:0007093	mitotic cell cycle checkpoint	biological_process	15	4	11	1408	68	10155	ENSGALG00000005779(-),ENSGALG00000036642(rad9),ENSGALG00000005658(FOXO4),ENSGALG00000028318(CDKN1A),	ENSGALG00000026704(GPX8),ENSGALG00000003085(CDK1),ENSGALG00000004515(KNTC1),ENSGALG00000006110(PLK1),ENSGALG00000033535(RGS16),ENSGALG00000014801(NDC80),ENSGALG00000008233(BUB1),ENSGALG00000007839(NCAM1),ENSGALG00000007676(EME1),ENSGALG00000014698(CASP2),ENSGALG00000007736(-),	1.59096	0.0910045
GO:0031345	negative regulation of cell projection organization	biological_process	15	6	9	1408	68	10155	ENSGALG00000003203(-),ENSGALG00000004476(SEMA3G),ENSGALG00000021074(MYOC),ENSGALG00000026796(SNAPIN),ENSGALG00000001171(Sema6B),ENSGALG00000008302(CIB1),	ENSGALG00000002016(PRKCD),ENSGALG00000004727(ULK2),ENSGALG00000011209(EVL),ENSGALG00000014908(FST),ENSGALG00000006563(SEMA3D),ENSGALG00000010857(Dab1),ENSGALG00000006560(SEMA3A),ENSGALG00000011684(STAP1),ENSGALG00000002160(B2M),	1.59096	0.0910045
GO:0052547	regulation of peptidase activity	biological_process	34	6	28	1408	180	10155	ENSGALG00000036196(Mtch2),ENSGALG00000000466(LCK),ENSGALG00000008341(FURIN),ENSGALG00000017715(TINAGL1),ENSGALG00000027823(-),ENSGALG00000012024(MKL1),	ENSGALG00000019553(-),ENSGALG00000009651(LXN),ENSGALG00000003695(MINPP1),ENSGALG00000001250(APLP2),ENSGALG00000001506(-),ENSGALG00000003742(CPAMD8),ENSGALG00000017040(-),ENSGALG00000007993(DCX),ENSGALG00000015910(CD109),ENSGALG00000014412(CSTA),ENSGALG00000004969(TIMP4),ENSGALG00000009470(SERPINI1),ENSGALG00000033974(HGF),ENSGALG00000008671(ST8SIA6),ENSGALG00000008701(XDH),ENSGALG00000036214(DJ-1…	1.36233	0.0910058
GO:0042325	regulation of phosphorylation	biological_process	115	34	81	1408	701	10155	ENSGALG00000031255(FGF1),ENSGALG00000021074(MYOC),ENSGALG00000027983(TNK2),ENSGALG00000001267(-),ENSGALG00000028608(BTC),ENSGALG00000001633(DUSP26),ENSGALG00000008302(CIB1),ENSGALG00000004496(TNIP1),ENSGALG00000002138(HYAL2),ENSGALG00000036196(Mtch2),ENSGALG00000012429(BMP4),ENSGALG00000005017(DUSP13),ENSGALG00000027592(ERN2),ENSGALG00000006707(NOX1),ENSGALG00000026287(IRS2),ENSGALG00000007562(FG…	ENSGALG00000011442(TGFBR2),ENSGALG00000000476(LRRTM4),ENSGALG00000004263(MYDGF),ENSGALG00000016196(-),ENSGALG00000007007(-),ENSGALG00000009495(FGFR2),ENSGALG00000033974(HGF),ENSGALG00000012456(RAC2),ENSGALG00000016022(RUNX1),ENSGALG00000008701(XDH),ENSGALG00000015216(SYK),ENSGALG00000010243(PRDX1),ENSGALG00000037940(IGFBP3),ENSGALG00000028821(GLIPR2),ENSGALG00000014804(THBS4),ENSGALG00000002016(P…	1.1832	0.091133
GO:0050730	regulation of peptidyl-tyrosine phosphorylation	biological_process	23	4	19	1408	114	10155	ENSGALG00000010290(VEGFA),ENSGALG00000027983(TNK2),ENSGALG00000040755(ANGPT4),ENSGALG00000002138(HYAL2),	ENSGALG00000016772(PDCL3),ENSGALG00000042321(LYN),ENSGALG00000009241(SFRP2),ENSGALG00000012755(IGF-I),ENSGALG00000043603(CCL5),ENSGALG00000003473(SFRP1),ENSGALG00000007511(ITGB2),ENSGALG00000014561(PTPN6),ENSGALG00000032746(Enpp2),ENSGALG00000015216(SYK),ENSGALG00000011684(STAP1),ENSGALG00000005725(CSF1R),ENSGALG00000015422(NRG1),ENSGALG00000028158(Fgf7),ENSGALG00000029983(ANGPT1),ENSGALG00000002…	1.45512	0.0913814
GO:0005506	iron ion binding	molecular_function	24	9	15	1408	120	10155	ENSGALG00000000603(KANSL1),ENSGALG00000008177(NOS1),ENSGALG00000032142(MT-CO1),ENSGALG00000010792(AGMO),ENSGALG00000010592(TET2),ENSGALG00000030247(TMOD4),ENSGALG00000004869(-),ENSGALG00000011413(-),ENSGALG00000002610(-),	ENSGALG00000012791(TBXAS1),ENSGALG00000006352(CH25H),ENSGALG00000028696(FTD),ENSGALG00000002701(DNAJC9),ENSGALG00000006783(PLOD2),ENSGALG00000004436(-),ENSGALG00000013535(-),ENSGALG00000002203(FGF-18),ENSGALG00000005857(-),ENSGALG00000014490(-),ENSGALG00000040866(P3H2),ENSGALG00000001618(-),ENSGALG00000002358(CDO1),ENSGALG00000016312(POLA1),ENSGALG00000008701(XDH),	1.44247	0.0920627
GO:0070098	chemokine-mediated signaling pathway	biological_process	10	2	8	1408	41	10155	ENSGALG00000011962(-),ENSGALG00000008302(CIB1),	ENSGALG00000037077(CCR5),ENSGALG00000043603(CCL5),ENSGALG00000001916(SLIT3),ENSGALG00000012357(CXCR4),ENSGALG00000005305(ACKR2),ENSGALG00000011733(-),ENSGALG00000016022(RUNX1),ENSGALG00000014585(-),	1.75911	0.0921841
GO:0045445	myoblast differentiation	biological_process	10	4	6	1408	41	10155	ENSGALG00000001021(MYOCD),ENSGALG00000039228(Zfp36l1),ENSGALG00000012429(BMP4),ENSGALG00000010936(MYF6),	ENSGALG00000019384(MAPK12),ENSGALG00000007539(ANKRD2),ENSGALG00000037940(IGFBP3),ENSGALG00000012755(IGF-I),ENSGALG00000006346(CXCL14),ENSGALG00000033144(COLEC10),	1.75911	0.0921841
GO:0022604	regulation of cell morphogenesis	biological_process	47	16	31	1408	261	10155	ENSGALG00000003203(-),ENSGALG00000028437(TRIM62),ENSGALG00000001412(SEMA7A),ENSGALG00000001692(CAMSAP1),ENSGALG00000042814(FAM195B),ENSGALG00000028119(CDC42SE1),ENSGALG00000001171(Sema6B),ENSGALG00000006526(PLXNB1),ENSGALG00000001267(-),ENSGALG00000006473(PLXNA4),ENSGALG00000008302(CIB1),ENSGALG00000021572(SSH2),ENSGALG00000021074(MYOC),ENSGALG00000004476(SEMA3G),ENSGALG00000001264(PLXNA2),ENSGAL…	ENSGALG00000015422(NRG1),ENSGALG00000006051(CDC7),ENSGALG00000004727(ULK2),ENSGALG00000015148(ANXA1),ENSGALG00000004519(TRPV2),ENSGALG00000000311(-),ENSGALG00000014201(PARVB),ENSGALG00000015363(-),ENSGALG00000006563(SEMA3D),ENSGALG00000011309(PLXNC1),ENSGALG00000005725(CSF1R),ENSGALG00000001916(SLIT3),ENSGALG00000003473(SFRP1),ENSGALG00000011116(VRK1),ENSGALG00000005707(IFT20),ENSGALG00000001169(…	1.29878	0.0929011
GO:0048843	negative regulation of axon extension involved in axon guidance	biological_process	6	4	2	1408	21	10155	ENSGALG00000003203(-),ENSGALG00000001171(Sema6B),ENSGALG00000004476(SEMA3G),ENSGALG00000021074(MYOC),	ENSGALG00000006563(SEMA3D),ENSGALG00000006560(SEMA3A),	2.06067	0.0931156
GO:0015491	cation:cation antiporter activity	molecular_function	6	2	4	1408	21	10155	ENSGALG00000016791(SLC9A2),ENSGALG00000033271(PFKM),	ENSGALG00000010793(SLC24A4),ENSGALG00000009400(SLC8A3),ENSGALG00000008544(SLC8A1),ENSGALG00000002374(SLC9A9),	2.06067	0.0931156
GO:0004114	3',5'-cyclic-nucleotide phosphodiesterase activity	molecular_function	6	2	4	1408	21	10155	ENSGALG00000011094(PDE4B),ENSGALG00000013941(PDE7B),	ENSGALG00000008885(PDE1A),ENSGALG00000023920(PHYKPL),ENSGALG00000016312(POLA1),ENSGALG00000011982(PDE5),	2.06067	0.0931156
GO:0045576	mast cell activation	biological_process	6	1	5	1408	21	10155	ENSGALG00000014182(ADORA2B),	ENSGALG00000042321(LYN),ENSGALG00000002113(LCP2),ENSGALG00000012456(RAC2),ENSGALG00000015216(SYK),ENSGALG00000020316(IL13RA2),	2.06067	0.0931156
GO:0042130	negative regulation of T cell proliferation	biological_process	6	2	4	1408	21	10155	ENSGALG00000004587(RC3H1),ENSGALG00000012429(BMP4),	ENSGALG00000014561(PTPN6),ENSGALG00000015032(CD274),ENSGALG00000010320(PAWR),ENSGALG00000011982(PDE5),	2.06067	0.0931156
GO:0000278	mitotic cell cycle	biological_process	66	14	52	1408	382	10155	ENSGALG00000036642(rad9),ENSGALG00000012429(BMP4),ENSGALG00000006791(-),ENSGALG00000001728(NACC2),ENSGALG00000006755(-),ENSGALG00000003282(STAT5B),ENSGALG00000028318(CDKN1A),ENSGALG00000039228(Zfp36l1),ENSGALG00000010537(CDKN2C),ENSGALG00000005658(FOXO4),ENSGALG00000005779(-),ENSGALG00000008302(CIB1),ENSGALG00000017658(-),ENSGALG00000005684(FBXL15),	ENSGALG00000010900(SPC25),ENSGALG00000001616(CDC45),ENSGALG00000008584(NUSAP1),ENSGALG00000006051(CDC7),ENSGALG00000042624(CEP85),ENSGALG00000003438(NUF2),ENSGALG00000015148(ANXA1),ENSGALG00000035030(KIF20A),ENSGALG00000015691(SMC2),ENSGALG00000012755(IGF-I),ENSGALG00000026704(GPX8),ENSGALG00000003085(CDK1),ENSGALG00000010921(PKD2),ENSGALG00000008669(CD28),ENSGALG00000006110(PLK1),ENSGALG00000012…	1.24611	0.0938133
GO:0048821	erythrocyte development	biological_process	4	2	2	1408	12	10155	ENSGALG00000007357(BCL6),ENSGALG00000001708(MED1),	ENSGALG00000004710(TMOD3),ENSGALG00000019553(-),	2.40412	0.094152
GO:0097028	dendritic cell differentiation	biological_process	4	1	3	1408	12	10155	ENSGALG00000006062(ZBTB46),	ENSGALG00000011442(TGFBR2),ENSGALG00000042321(LYN),ENSGALG00000012830(-),	2.40412	0.094152
GO:0042571	immunoglobulin complex, circulating	cellular_component	4	1	3	1408	12	10155	ENSGALG00000002138(HYAL2),	ENSGALG00000011663(FNDC1),ENSGALG00000011551(JCHAIN),ENSGALG00000027874(CHAC1),	2.40412	0.094152
GO:0002532	production of molecular mediator involved in inflammatory response	biological_process	4	0	4	1408	12	10155	-	ENSGALG00000005857(-),ENSGALG00000007001(TLR4),ENSGALG00000015216(SYK),ENSGALG00000006830(CHID1),	2.40412	0.094152
GO:0008253	5'-nucleotidase activity	molecular_function	4	2	2	1408	12	10155	ENSGALG00000004842(NT5M),ENSGALG00000003816(NT5C1A),	ENSGALG00000014964(NT5DC1),ENSGALG00000016471(-),	2.40412	0.094152
GO:0070403	NAD+ binding	molecular_function	4	1	3	1408	12	10155	ENSGALG00000012692(SIRT5),	ENSGALG00000027036(PKIB),ENSGALG00000010769(HPGD),ENSGALG00000033365(ALDH6),	2.40412	0.094152
GO:0002755	MyD88-dependent toll-like receptor signaling pathway	biological_process	4	1	3	1408	12	10155	ENSGALG00000004496(TNIP1),	ENSGALG00000016590(TLR7),ENSGALG00000007001(TLR4),ENSGALG00000027093(-),	2.40412	0.094152
GO:0006544	glycine metabolic process	biological_process	4	3	1	1408	12	10155	ENSGALG00000003432(AGXT2),ENSGALG00000027822(-),ENSGALG00000025844(AMT),	ENSGALG00000004491(DMGDH),	2.40412	0.094152
GO:0010574	regulation of vascular endothelial growth factor production	biological_process	4	3	1	1408	12	10155	ENSGALG00000006707(NOX1),ENSGALG00000014182(ADORA2B),ENSGALG00000012135(ATF4),	ENSGALG00000004593(SULF2),	2.40412	0.094152
GO:0030212	hyaluronan metabolic process	biological_process	4	2	2	1408	12	10155	ENSGALG00000029000(HYAL3),ENSGALG00000002138(HYAL2),	ENSGALG00000006413(CEMIP),ENSGALG00000001697(-),	2.40412	0.094152
GO:0045606	positive regulation of epidermal cell differentiation	biological_process	4	3	1	1408	12	10155	ENSGALG00000011889(PRKCH),ENSGALG00000001708(MED1),ENSGALG00000012429(BMP4),	ENSGALG00000033090(VDR),	2.40412	0.094152
GO:0010573	vascular endothelial growth factor production	biological_process	4	3	1	1408	12	10155	ENSGALG00000006707(NOX1),ENSGALG00000012135(ATF4),ENSGALG00000014182(ADORA2B),	ENSGALG00000004593(SULF2),	2.40412	0.094152
GO:0060438	trachea development	biological_process	4	3	1	1408	12	10155	ENSGALG00000001267(-),ENSGALG00000002407(HYDIN),ENSGALG00000012429(BMP4),	ENSGALG00000011442(TGFBR2),	2.40412	0.094152
GO:0070555	response to interleukin-1	biological_process	9	3	6	1408	36	10155	ENSGALG00000029000(HYAL3),ENSGALG00000004587(RC3H1),ENSGALG00000002138(HYAL2),	ENSGALG00000004334(MYLK3),ENSGALG00000014585(-),ENSGALG00000016022(RUNX1),ENSGALG00000003473(SFRP1),ENSGALG00000043603(CCL5),ENSGALG00000043044(-),	1.80309	0.0945531
GO:2000134	negative regulation of G1/S transition of mitotic cell cycle	biological_process	7	3	4	1408	26	10155	ENSGALG00000028318(CDKN1A),ENSGALG00000005779(-),ENSGALG00000001728(NACC2),	ENSGALG00000033535(RGS16),ENSGALG00000010921(PKD2),ENSGALG00000014698(CASP2),ENSGALG00000012023(DACT1),	1.94179	0.0957512
GO:0001895	retina homeostasis	biological_process	7	3	4	1408	26	10155	ENSGALG00000026598(NXNL2),ENSGALG00000000919(PIGR),ENSGALG00000001926(HSPB1),	ENSGALG00000002160(B2M),ENSGALG00000010243(PRDX1),ENSGALG00000011551(JCHAIN),ENSGALG00000014496(Prom1),	1.94179	0.0957512
GO:0034103	regulation of tissue remodeling	biological_process	7	0	7	1408	26	10155	-	ENSGALG00000013869(IL20RA),ENSGALG00000014804(THBS4),ENSGALG00000003473(SFRP1),ENSGALG00000015216(SYK),ENSGALG00000009700(PDK4),ENSGALG00000009100(FSHR),ENSGALG00000033090(VDR),	1.94179	0.0957512
GO:0009069	serine family amino acid metabolic process	biological_process	7	4	3	1408	26	10155	ENSGALG00000025844(AMT),ENSGALG00000003432(AGXT2),ENSGALG00000027822(-),ENSGALG00000007964(GATSL3),	ENSGALG00000002358(CDO1),ENSGALG00000004491(DMGDH),ENSGALG00000016196(-),	1.94179	0.0957512
GO:0001738	morphogenesis of a polarized epithelium	biological_process	7	2	5	1408	26	10155	ENSGALG00000026276(TCF15),ENSGALG00000001600(DVL1),	ENSGALG00000005707(IFT20),ENSGALG00000003473(SFRP1),ENSGALG00000003767(NKD1),ENSGALG00000009241(SFRP2),ENSGALG00000012023(DACT1),	1.94179	0.0957512
GO:0070613	regulation of protein processing	biological_process	7	1	6	1408	26	10155	ENSGALG00000017658(-),	ENSGALG00000003770(ANXA2),ENSGALG00000011835(-),ENSGALG00000009626(THBS1),ENSGALG00000027874(CHAC1),ENSGALG00000017040(-),ENSGALG00000005135(SERPINE2),	1.94179	0.0957512
GO:0002821	positive regulation of adaptive immune response	biological_process	7	1	6	1408	26	10155	ENSGALG00000004170(ADA),	ENSGALG00000016852(-),ENSGALG00000008669(CD28),ENSGALG00000015148(ANXA1),ENSGALG00000002160(B2M),ENSGALG00000016400(RSAD2),ENSGALG00000003294(ATAD5),	1.94179	0.0957512
GO:0001936	regulation of endothelial cell proliferation	biological_process	12	2	10	1408	52	10155	ENSGALG00000010290(VEGFA),ENSGALG00000012429(BMP4),	ENSGALG00000014804(THBS4),ENSGALG00000029819(SCG2),ENSGALG00000004263(MYDGF),ENSGALG00000011835(-),ENSGALG00000010745(HMGB2),ENSGALG00000004270(ALDH1A2),ENSGALG00000007651(STAT1),ENSGALG00000009626(THBS1),ENSGALG00000008701(XDH),ENSGALG00000016772(PDCL3),	1.66439	0.0957641
GO:0031333	negative regulation of protein complex assembly	biological_process	14	4	10	1408	63	10155	ENSGALG00000021442(CARMIL2),ENSGALG00000030247(TMOD4),ENSGALG00000009006(-),ENSGALG00000027053(AKAIN1),	ENSGALG00000002125(TMOD1),ENSGALG00000012023(DACT1),ENSGALG00000026383(-),ENSGALG00000013091(-),ENSGALG00000002016(PRKCD),ENSGALG00000008805(LMOD2),ENSGALG00000013124(FHOD3),ENSGALG00000010770(SCIN),ENSGALG00000001446(-),ENSGALG00000004710(TMOD3),	1.60275	0.0960408
GO:0006664	glycolipid metabolic process	biological_process	14	5	9	1408	63	10155	ENSGALG00000007981(CLN6),ENSGALG00000014128(A4GALT),ENSGALG00000003665(PIGS),ENSGALG00000037773(ST3GAL1),ENSGALG00000010768(PIGM),	ENSGALG00000013794(MPPE1),ENSGALG00000002016(PRKCD),ENSGALG00000028203(SPRED1),ENSGALG00000017049(ALG5),ENSGALG00000000284(HOXB4),ENSGALG00000017158(KDELC2),ENSGALG00000006882(ST8SIA2),ENSGALG00000010593(GALC),ENSGALG00000026192(ST8SIA4),	1.60275	0.0960408
GO:0097190	apoptotic signaling pathway	biological_process	51	20	31	1408	287	10155	ENSGALG00000043787(DEPTOR),ENSGALG00000002523(-),ENSGALG00000012135(ATF4),ENSGALG00000000466(LCK),ENSGALG00000028318(CDKN1A),ENSGALG00000002138(HYAL2),ENSGALG00000036196(Mtch2),ENSGALG00000001926(HSPB1),ENSGALG00000008947(PAK5),ENSGALG00000003845(MKNK2),ENSGALG00000030879(AR),ENSGALG00000036642(rad9),ENSGALG00000001728(NACC2),ENSGALG00000012429(BMP4),ENSGALG00000012024(MKL1),ENSGALG00000006586(PL…	ENSGALG00000014698(CASP2),ENSGALG00000001882(-),ENSGALG00000011283(ZNF385D),ENSGALG00000010569(TXNDC12),ENSGALG00000006511(-),ENSGALG00000012550(HMOX1),ENSGALG00000009012(ZNF385B),ENSGALG00000033974(HGF),ENSGALG00000029819(SCG2),ENSGALG00000013869(IL20RA),ENSGALG00000005377(-),ENSGALG00000003473(SFRP1),ENSGALG00000004508(EYA2),ENSGALG00000009241(SFRP2),ENSGALG00000002016(PRKCD),ENSGALG00000043570…	1.28164	0.0963348
GO:0015992	proton transport	biological_process	21	15	6	1408	103	10155	ENSGALG00000032142(MT-CO1),ENSGALG00000038582(-),ENSGALG00000032079(MT-CYB),ENSGALG00000006899(-),ENSGALG00000032456(MT-CO2),ENSGALG00000002237(ATP6V0D1),ENSGALG00000032465(MT-ATP8),ENSGALG00000025809(-),ENSGALG00000006707(NOX1),ENSGALG00000033271(PFKM),ENSGALG00000007465(COX15),ENSGALG00000016791(SLC9A2),ENSGALG00000035334(COX3),ENSGALG00000000048(-),ENSGALG00000014121(COX5A),	ENSGALG00000015906(COX7A2),ENSGALG00000016720(CD2AP),ENSGALG00000002374(SLC9A9),ENSGALG00000012319(-),ENSGALG00000036214(DJ-1),ENSGALG00000019358(LLPH),	1.47048	0.0963748
GO:0043270	positive regulation of ion transport	biological_process	17	5	12	1408	80	10155	ENSGALG00000029168(TMEM27),ENSGALG00000007409(SCN4B),ENSGALG00000011875(TRPC3),ENSGALG00000012992(WNK1),ENSGALG00000010357(P2RY1),	ENSGALG00000011104(GCG),ENSGALG00000010921(PKD2),ENSGALG00000003770(ANXA2),ENSGALG00000002160(B2M),ENSGALG00000011149(PLA2R1),ENSGALG00000043603(CCL5),ENSGALG00000000775(CTSS),ENSGALG00000004519(TRPV2),ENSGALG00000006413(CEMIP),ENSGALG00000036214(DJ-1),ENSGALG00000002016(PRKCD),ENSGALG00000043570(SGK3),	1.53263	0.0971075
GO:0043408	regulation of MAPK cascade	biological_process	58	17	41	1408	332	10155	ENSGALG00000004496(TNIP1),ENSGALG00000002138(HYAL2),ENSGALG00000015822(MAP3K7CL),ENSGALG00000007562(FGF4),ENSGALG00000005017(DUSP13),ENSGALG00000001412(SEMA7A),ENSGALG00000027592(ERN2),ENSGALG00000006707(NOX1),ENSGALG00000030879(AR),ENSGALG00000006647(DUSP8),ENSGALG00000012429(BMP4),ENSGALG00000021074(MYOC),ENSGALG00000031255(FGF1),ENSGALG00000008302(CIB1),ENSGALG00000003712(-),ENSGALG00000001633…	ENSGALG00000023510(ERP29),ENSGALG00000002203(FGF-18),ENSGALG00000004420(SDK1),ENSGALG00000042321(LYN),ENSGALG00000011982(PDE5),ENSGALG00000002016(PRKCD),ENSGALG00000029983(ANGPT1),ENSGALG00000013468(TLR3),ENSGALG00000011008(-),ENSGALG00000009626(THBS1),ENSGALG00000012023(DACT1),ENSGALG00000009100(FSHR),ENSGALG00000014585(-),ENSGALG00000012755(IGF-I),ENSGALG00000037402(CTGF),ENSGALG00000007001(TLR…	1.25999	0.098494
GO:0032872	regulation of stress-activated MAPK cascade	biological_process	18	3	15	1408	86	10155	ENSGALG00000006707(NOX1),ENSGALG00000027592(ERN2),ENSGALG00000005017(DUSP13),	ENSGALG00000009241(SFRP2),ENSGALG00000037402(CTGF),ENSGALG00000010961(IGF2BP3),ENSGALG00000010243(PRDX1),ENSGALG00000003473(SFRP1),ENSGALG00000017119(TNFRSF19),ENSGALG00000015216(SYK),ENSGALG00000012023(DACT1),ENSGALG00000025977(GADD45A),ENSGALG00000013468(TLR3),ENSGALG00000016196(-),ENSGALG00000033974(HGF),ENSGALG00000007001(TLR4),ENSGALG00000008701(XDH),ENSGALG00000028005(GADD45G),	1.50956	0.0993785
GO:0031032	actomyosin structure organization	biological_process	20	4	16	1408	98	10155	ENSGALG00000003741(MYO18A),ENSGALG00000002198(FHOD1),ENSGALG00000021074(MYOC),ENSGALG00000017389(SIX4),	ENSGALG00000010595(GPR65),ENSGALG00000014922(ROCK1),ENSGALG00000013124(FHOD3),ENSGALG00000008805(LMOD2),ENSGALG00000041266(CNN1),ENSGALG00000004044(CSRP3),ENSGALG00000012577(FRMD3),ENSGALG00000037402(CTGF),ENSGALG00000002125(TMOD1),ENSGALG00000011991(MYOZ2),ENSGALG00000004334(MYLK3),ENSGALG00000007145(ITGB1),ENSGALG00000011209(EVL),ENSGALG00000009844(ACTC1),ENSGALG00000008095(KIF23),ENSGALG000000…	1.47191	0.102682
GO:2001235	positive regulation of apoptotic signaling pathway	biological_process	16	8	8	1408	75	10155	ENSGALG00000000466(LCK),ENSGALG00000001728(NACC2),ENSGALG00000036196(Mtch2),ENSGALG00000036642(rad9),ENSGALG00000002138(HYAL2),ENSGALG00000006707(NOX1),ENSGALG00000027823(-),ENSGALG00000006586(PLAGL2),	ENSGALG00000014698(CASP2),ENSGALG00000036214(DJ-1),ENSGALG00000002016(PRKCD),ENSGALG00000009626(THBS1),ENSGALG00000013869(IL20RA),ENSGALG00000008348(PDIA3),ENSGALG00000005377(-),ENSGALG00000003473(SFRP1),	1.53864	0.103081
GO:0032869	cellular response to insulin stimulus	biological_process	16	6	10	1408	75	10155	ENSGALG00000027188(SREBF1),ENSGALG00000005658(FOXO4),ENSGALG00000004959(IRS1),ENSGALG00000026287(IRS2),ENSGALG00000039228(Zfp36l1),ENSGALG00000000943(WDTC1),	ENSGALG00000003205(EIF4EBP1),ENSGALG00000010335(-),ENSGALG00000004974(PPARG),ENSGALG00000002016(PRKCD),ENSGALG00000004960(FBN1),ENSGALG00000016174(LMBRD1),ENSGALG00000015183(RAB13),ENSGALG00000014786(-),ENSGALG00000022874(RAB31),ENSGALG00000009700(PDK4),	1.53864	0.103081
GO:0001666	response to hypoxia	biological_process	16	5	11	1408	75	10155	ENSGALG00000006824(USP19),ENSGALG00000040755(ANGPT4),ENSGALG00000004170(ADA),ENSGALG00000001021(MYOCD),ENSGALG00000039228(Zfp36l1),	ENSGALG00000004614(NPL),ENSGALG00000033635(PTGS2),ENSGALG00000011442(TGFBR2),ENSGALG00000009400(SLC8A3),ENSGALG00000006783(PLOD2),ENSGALG00000012550(HMOX1),ENSGALG00000012357(CXCR4),ENSGALG00000006038(TGFBR3),ENSGALG00000003473(SFRP1),ENSGALG00000033789(HSP90B1),ENSGALG00000012541(MB),	1.53864	0.103081
GO:0008138	protein tyrosine/serine/threonine phosphatase activity	molecular_function	10	7	3	1408	42	10155	ENSGALG00000001633(DUSP26),ENSGALG00000005017(DUSP13),ENSGALG00000028155(-),ENSGALG00000016271(PTP4A1),ENSGALG00000006647(DUSP8),ENSGALG00000008091(PTPMT1),ENSGALG00000021572(SSH2),	ENSGALG00000010961(IGF2BP3),ENSGALG00000017031(-),ENSGALG00000028203(SPRED1),	1.71723	0.104006
GO:0001755	neural crest cell migration	biological_process	10	6	4	1408	42	10155	ENSGALG00000012290(SOX10),ENSGALG00000021074(MYOC),ENSGALG00000004476(SEMA3G),ENSGALG00000003203(-),ENSGALG00000001171(Sema6B),ENSGALG00000001412(SEMA7A),	ENSGALG00000017644(COTL1),ENSGALG00000006560(SEMA3A),ENSGALG00000006563(SEMA3D),ENSGALG00000035016(ID2),	1.71723	0.104006
GO:0001889	liver development	biological_process	10	3	7	1408	42	10155	ENSGALG00000010592(TET2),ENSGALG00000001708(MED1),ENSGALG00000004170(ADA),	ENSGALG00000004593(SULF2),ENSGALG00000010921(PKD2),ENSGALG00000015544(ALDOB),ENSGALG00000002763(FRZB),ENSGALG00000007768(AURKA),ENSGALG00000033974(HGF),ENSGALG00000006038(TGFBR3),	1.71723	0.104006
GO:0007528	neuromuscular junction development	biological_process	5	4	1	1408	17	10155	ENSGALG00000001600(DVL1),ENSGALG00000005768(ETV5),ENSGALG00000017389(SIX4),ENSGALG00000025788(-),	ENSGALG00000008141(COL4A5),	2.12128	0.105447
GO:0002762	negative regulation of myeloid leukocyte differentiation	biological_process	5	1	4	1408	17	10155	ENSGALG00000006062(ZBTB46),	ENSGALG00000004960(FBN1),ENSGALG00000042321(LYN),ENSGALG00000008298(LRRC17),ENSGALG00000003473(SFRP1),	2.12128	0.105447
GO:0030823	regulation of cGMP metabolic process	biological_process	5	2	3	1408	17	10155	ENSGALG00000014182(ADORA2B),ENSGALG00000008177(NOS1),	ENSGALG00000016196(-),ENSGALG00000011982(PDE5),ENSGALG00000009626(THBS1),	2.12128	0.105447
GO:0090102	cochlea development	biological_process	5	2	3	1408	17	10155	ENSGALG00000043047(SOBP),ENSGALG00000001600(DVL1),	ENSGALG00000005707(IFT20),ENSGALG00000002763(FRZB),ENSGALG00000012755(IGF-I),	2.12128	0.105447
GO:0003785	actin monomer binding	molecular_function	5	2	3	1408	17	10155	ENSGALG00000012024(MKL1),ENSGALG00000043103(PREP2),	ENSGALG00000034742(LIMA1),ENSGALG00000026383(-),ENSGALG00000031593(-),	2.12128	0.105447
GO:0042345	regulation of NF-kappaB import into nucleus	biological_process	5	0	5	1408	17	10155	-	ENSGALG00000040621(IL18R1),ENSGALG00000007001(TLR4),ENSGALG00000010243(PRDX1),ENSGALG00000016590(TLR7),ENSGALG00000013468(TLR3),	2.12128	0.105447
GO:0060412	ventricular septum morphogenesis	biological_process	5	2	3	1408	17	10155	ENSGALG00000012429(BMP4),ENSGALG00000000401(RBM15),	ENSGALG00000035016(ID2),ENSGALG00000011442(TGFBR2),ENSGALG00000040079(ZFPM2),	2.12128	0.105447
GO:0000302	response to reactive oxygen species	biological_process	14	4	10	1408	64	10155	ENSGALG00000005648(-),ENSGALG00000002138(HYAL2),ENSGALG00000007022(PGPEP1L),ENSGALG00000012200(GCH1),	ENSGALG00000015216(SYK),ENSGALG00000017204(-),ENSGALG00000010243(PRDX1),ENSGALG00000028037(FOS),ENSGALG00000033974(HGF),ENSGALG00000002016(PRKCD),ENSGALG00000015286(SESN1),ENSGALG00000010320(PAWR),ENSGALG00000016500(FKBP12.6),ENSGALG00000036214(DJ-1),	1.5777	0.105706
GO:0010941	regulation of cell death	biological_process	108	39	69	1408	660	10155	ENSGALG00000008302(CIB1),ENSGALG00000017389(SIX4),ENSGALG00000028608(BTC),ENSGALG00000002523(-),ENSGALG00000028253(ATXN1L),ENSGALG00000007562(FGF4),ENSGALG00000012024(MKL1),ENSGALG00000038540(ZBTB16),ENSGALG00000026287(IRS2),ENSGALG00000011436(TMBIM1),ENSGALG00000006707(NOX1),ENSGALG00000036642(rad9),ENSGALG00000012429(BMP4),ENSGALG00000001728(NACC2),ENSGALG00000039228(Zfp36l1),ENSGALG00000011391…	ENSGALG00000003283(COMP),ENSGALG00000005377(-),ENSGALG00000038943(RASSF5),ENSGALG00000037940(IGFBP3),ENSGALG00000007145(ITGB1),ENSGALG00000004974(PPARG),ENSGALG00000008701(XDH),ENSGALG00000014908(FST),ENSGALG00000033974(HGF),ENSGALG00000029819(SCG2),ENSGALG00000001882(-),ENSGALG00000009572(ADAMTS20),ENSGALG00000003922(TOP2A),ENSGALG00000033789(HSP90B1),ENSGALG00000006511(-),ENSGALG00000012550(HMO…	1.1802	0.105829
GO:0004197	cysteine-type endopeptidase activity	molecular_function	12	0	12	1408	53	10155	-	ENSGALG00000008346(-),ENSGALG00000010811(LGMN),ENSGALG00000012317(-),ENSGALG00000008006(CAPN6),ENSGALG00000008985(SRI),ENSGALG00000003473(SFRP1),ENSGALG00000000775(CTSS),ENSGALG00000012610(-),ENSGALG00000008933(CASP7),ENSGALG00000007462(CTSZ),ENSGALG00000014698(CASP2),ENSGALG00000009360(CAPN2),	1.63299	0.106462
GO:0003231	cardiac ventricle development	biological_process	12	4	8	1408	53	10155	ENSGALG00000000401(RBM15),ENSGALG00000012429(BMP4),ENSGALG00000001708(MED1),ENSGALG00000001021(MYOCD),	ENSGALG00000027788(CPE),ENSGALG00000008148(MYBPC3),ENSGALG00000009241(SFRP2),ENSGALG00000000313(TNNI1),ENSGALG00000035016(ID2),ENSGALG00000040079(ZFPM2),ENSGALG00000011442(TGFBR2),ENSGALG00000010448(LTBP1),	1.63299	0.106462
GO:0008652	cellular amino acid biosynthetic process	biological_process	12	4	8	1408	53	10155	ENSGALG00000027822(-),ENSGALG00000042184(ALDH4A1),ENSGALG00000012200(GCH1),ENSGALG00000003432(AGXT2),	ENSGALG00000036214(DJ-1),ENSGALG00000002358(CDO1),ENSGALG00000008518(-),ENSGALG00000016196(-),ENSGALG00000002944(-),ENSGALG00000002576(ASL2),ENSGALG00000023435(GATM),ENSGALG00000023689(ASS1),	1.63299	0.106462
GO:0010646	regulation of cell communication	biological_process	221	72	149	1408	1420	10155	ENSGALG00000029168(TMEM27),ENSGALG00000005684(FBXL15),ENSGALG00000002523(-),ENSGALG00000031255(FGF1),ENSGALG00000021074(MYOC),ENSGALG00000042741(ADRBK1),ENSGALG00000014408(LLGL1),ENSGALG00000001633(DUSP26),ENSGALG00000001058(ARHGEF16),ENSGALG00000028608(BTC),ENSGALG00000036196(Mtch2),ENSGALG00000007448(SPRY3),ENSGALG00000002138(HYAL2),ENSGALG00000007562(FGF4),ENSGALG00000027592(ERN2),ENSGALG00000…	ENSGALG00000009495(FGFR2),ENSGALG00000009572(ADAMTS20),ENSGALG00000012550(HMOX1),ENSGALG00000004614(NPL),ENSGALG00000010708(ICA1),ENSGALG00000004263(MYDGF),ENSGALG00000008313(NAPB),ENSGALG00000016014(RCAN1),ENSGALG00000033144(COLEC10),ENSGALG00000003933(QSOX1),ENSGALG00000028821(GLIPR2),ENSGALG00000013001(CTNND2),ENSGALG00000011288(DACT2),ENSGALG00000005707(IFT20),ENSGALG00000023122(-),ENSGALG000…	1.12249	0.106948
GO:1990266	neutrophil migration	biological_process	9	1	8	1408	37	10155	ENSGALG00000011094(PDE4B),	ENSGALG00000016022(RUNX1),ENSGALG00000014585(-),ENSGALG00000039327(VAV3),ENSGALG00000015216(SYK),ENSGALG00000004621(PREX1),ENSGALG00000012456(RAC2),ENSGALG00000014804(THBS4),ENSGALG00000007511(ITGB2),	1.75436	0.107494
GO:0050868	negative regulation of T cell activation	biological_process	9	3	6	1408	37	10155	ENSGALG00000012429(BMP4),ENSGALG00000004587(RC3H1),ENSGALG00000007357(BCL6),	ENSGALG00000010961(IGF2BP3),ENSGALG00000011982(PDE5),ENSGALG00000014561(PTPN6),ENSGALG00000015148(ANXA1),ENSGALG00000010320(PAWR),ENSGALG00000015032(CD274),	1.75436	0.107494
GO:0032535	regulation of cellular component size	biological_process	39	13	26	1408	214	10155	ENSGALG00000043787(DEPTOR),ENSGALG00000004476(SEMA3G),ENSGALG00000021442(CARMIL2),ENSGALG00000021074(MYOC),ENSGALG00000000943(WDTC1),ENSGALG00000001264(PLXNA2),ENSGALG00000001171(Sema6B),ENSGALG00000030247(TMOD4),ENSGALG00000009006(-),ENSGALG00000006473(PLXNA4),ENSGALG00000003203(-),ENSGALG00000001412(SEMA7A),ENSGALG00000021572(SSH2),	ENSGALG00000013091(-),ENSGALG00000002016(PRKCD),ENSGALG00000028807(AP1AR),ENSGALG00000010770(SCIN),ENSGALG00000001446(-),ENSGALG00000006563(SEMA3D),ENSGALG00000004710(TMOD3),ENSGALG00000006560(SEMA3A),ENSGALG00000002125(TMOD1),ENSGALG00000013372(IL7R),ENSGALG00000013124(FHOD3),ENSGALG00000034742(LIMA1),ENSGALG00000005209(-),ENSGALG00000004960(FBN1),ENSGALG00000011209(EVL),ENSGALG00000004727(ULK2)…	1.3144	0.107627
GO:0042060	wound healing	biological_process	33	7	26	1408	177	10155	ENSGALG00000010357(P2RY1),ENSGALG00000005077(F8),ENSGALG00000021442(CARMIL2),ENSGALG00000016105(DYSF),ENSGALG00000001926(HSPB1),ENSGALG00000001981(PARP6),ENSGALG00000009758(SLC7A11),	ENSGALG00000015209(NFIL3),ENSGALG00000011404(-),ENSGALG00000002016(PRKCD),ENSGALG00000015910(CD109),ENSGALG00000012550(HMOX1),ENSGALG00000026891(NINJ1),ENSGALG00000014561(PTPN6),ENSGALG00000012802(F13A1),ENSGALG00000005619(-),ENSGALG00000010391(MMRN1),ENSGALG00000042321(LYN),ENSGALG00000005209(-),ENSGALG00000037944(LNPK),ENSGALG00000005347(ADAMTS18),ENSGALG00000011835(-),ENSGALG00000008671(ST8SIA…	1.34468	0.10848
GO:0045682	regulation of epidermis development	biological_process	8	4	4	1408	32	10155	ENSGALG00000011889(PRKCH),ENSGALG00000001708(MED1),ENSGALG00000039228(Zfp36l1),ENSGALG00000012429(BMP4),	ENSGALG00000016451(ROCK2),ENSGALG00000033090(VDR),ENSGALG00000014908(FST),ENSGALG00000015910(CD109),	1.80309	0.110131
GO:0019217	regulation of fatty acid metabolic process	biological_process	8	6	2	1408	32	10155	ENSGALG00000005043(ACACB),ENSGALG00000026287(IRS2),ENSGALG00000000943(WDTC1),ENSGALG00000027188(SREBF1),ENSGALG00000041078(MID1IP1),ENSGALG00000033807(TYSND1),	ENSGALG00000002781(-),ENSGALG00000009700(PDK4),	1.80309	0.110131
GO:1901863	positive regulation of muscle tissue development	biological_process	8	4	4	1408	32	10155	ENSGALG00000029175(EFNB2),ENSGALG00000001021(MYOCD),ENSGALG00000012429(BMP4),ENSGALG00000010936(MYF6),	ENSGALG00000015422(NRG1),ENSGALG00000040079(ZFPM2),ENSGALG00000012357(CXCR4),ENSGALG00000012755(IGF-I),	1.80309	0.110131
GO:0016529	sarcoplasmic reticulum	cellular_component	6	1	5	1408	22	10155	ENSGALG00000001564(-),	ENSGALG00000014804(THBS4),ENSGALG00000039712(DHRS7C),ENSGALG00000027583(PLN),ENSGALG00000016500(FKBP12.6),ENSGALG00000008701(XDH),	1.96701	0.110303
GO:0035710	CD4-positive, alpha-beta T cell activation	biological_process	6	2	4	1408	22	10155	ENSGALG00000007357(BCL6),ENSGALG00000004587(RC3H1),	ENSGALG00000015148(ANXA1),ENSGALG00000012830(-),ENSGALG00000040621(IL18R1),ENSGALG00000016400(RSAD2),	1.96701	0.110303
GO:0004112	cyclic-nucleotide phosphodiesterase activity	molecular_function	6	2	4	1408	22	10155	ENSGALG00000013941(PDE7B),ENSGALG00000011094(PDE4B),	ENSGALG00000016312(POLA1),ENSGALG00000011982(PDE5),ENSGALG00000023920(PHYKPL),ENSGALG00000008885(PDE1A),	1.96701	0.110303
GO:0006911	phagocytosis, engulfment	biological_process	6	2	4	1408	22	10155	ENSGALG00000002138(HYAL2),ENSGALG00000006702(MFGE8),	ENSGALG00000011663(FNDC1),ENSGALG00000009626(THBS1),ENSGALG00000027874(CHAC1),ENSGALG00000011684(STAP1),	1.96701	0.110303
GO:0003824	catalytic activity	molecular_function	586	218	368	1408	3940	10155	ENSGALG00000035913(PPP1R27),ENSGALG00000001058(ARHGEF16),ENSGALG00000002578(-),ENSGALG00000002784(-),ENSGALG00000012992(WNK1),ENSGALG00000012200(GCH1),ENSGALG00000020793(UBE2E3),ENSGALG00000004842(NT5M),ENSGALG00000008442(TENM1),ENSGALG00000030247(TMOD4),ENSGALG00000013941(PDE7B),ENSGALG00000004721(KCNJ12),ENSGALG00000002523(-),ENSGALG00000001981(PARP6),ENSGALG00000001728(NACC2),ENSGALG0000003214…	ENSGALG00000016325(-),ENSGALG00000040866(P3H2),ENSGALG00000001189(NCF1),ENSGALG00000007717(GCNT7),ENSGALG00000011492(XRCC5),ENSGALG00000005305(ACKR2),ENSGALG00000016761(-),ENSGALG00000004436(-),ENSGALG00000003933(QSOX1),ENSGALG00000009954(DYNC2LI1),ENSGALG00000023435(GATM),ENSGALG00000011116(VRK1),ENSGALG00000001392(MMP23B),ENSGALG00000002501(-),ENSGALG00000004614(NPL),ENSGALG00000013057(-),ENSGA…	1.0727	0.11099
GO:1902807	negative regulation of cell cycle G1/S phase transition	biological_process	7	3	4	1408	27	10155	ENSGALG00000001728(NACC2),ENSGALG00000005779(-),ENSGALG00000028318(CDKN1A),	ENSGALG00000014698(CASP2),ENSGALG00000012023(DACT1),ENSGALG00000033535(RGS16),ENSGALG00000010921(PKD2),	1.86987	0.111364
GO:0051279	regulation of release of sequestered calcium ion into cytosol	biological_process	7	0	7	1408	27	10155	-	ENSGALG00000006413(CEMIP),ENSGALG00000010921(PKD2),ENSGALG00000014561(PTPN6),ENSGALG00000039712(DHRS7C),ENSGALG00000027583(PLN),ENSGALG00000016500(FKBP12.6),ENSGALG00000042321(LYN),	1.86987	0.111364
GO:1903409	reactive oxygen species biosynthetic process	biological_process	7	2	5	1408	27	10155	ENSGALG00000003432(AGXT2),ENSGALG00000008177(NOS1),	ENSGALG00000028284(PTX3),ENSGALG00000007001(TLR4),ENSGALG00000036214(DJ-1),ENSGALG00000023689(ASS1),ENSGALG00000010921(PKD2),	1.86987	0.111364
GO:0005518	collagen binding	molecular_function	7	0	7	1408	27	10155	-	ENSGALG00000004722(ASPN),ENSGALG00000009626(THBS1),ENSGALG00000007145(ITGB1),ENSGALG00000021869(PODN),ENSGALG00000003283(COMP),ENSGALG00000000775(CTSS),ENSGALG00000011271(LUM),	1.86987	0.111364
GO:0071346	cellular response to interferon-gamma	biological_process	7	1	6	1408	27	10155	ENSGALG00000001708(MED1),	ENSGALG00000004974(PPARG),ENSGALG00000016022(RUNX1),ENSGALG00000014585(-),ENSGALG00000007651(STAT1),ENSGALG00000043603(CCL5),ENSGALG00000012480(-),	1.86987	0.111364
GO:2000045	regulation of G1/S transition of mitotic cell cycle	biological_process	11	3	8	1408	48	10155	ENSGALG00000028318(CDKN1A),ENSGALG00000001728(NACC2),ENSGALG00000005779(-),	ENSGALG00000012023(DACT1),ENSGALG00000014698(CASP2),ENSGALG00000010921(PKD2),ENSGALG00000001616(CDC45),ENSGALG00000015148(ANXA1),ENSGALG00000033535(RGS16),ENSGALG00000014561(PTPN6),ENSGALG00000035016(ID2),	1.65283	0.111704
GO:0050796	regulation of insulin secretion	biological_process	13	5	8	1408	59	10155	ENSGALG00000026287(IRS2),ENSGALG00000033271(PFKM),ENSGALG00000001717(SLC16A1),ENSGALG00000029168(TMEM27),ENSGALG00000027188(SREBF1),	ENSGALG00000012755(IGF-I),ENSGALG00000010708(ICA1),ENSGALG00000043603(CCL5),ENSGALG00000003473(SFRP1),ENSGALG00000016464(VSNL1),ENSGALG00000002358(CDO1),ENSGALG00000011104(GCG),ENSGALG00000016500(FKBP12.6),	1.58916	0.111735
GO:0001935	endothelial cell proliferation	biological_process	13	2	11	1408	59	10155	ENSGALG00000010290(VEGFA),ENSGALG00000012429(BMP4),	ENSGALG00000029811(BMPER),ENSGALG00000004270(ALDH1A2),ENSGALG00000007651(STAT1),ENSGALG00000008701(XDH),ENSGALG00000016772(PDCL3),ENSGALG00000009626(THBS1),ENSGALG00000014804(THBS4),ENSGALG00000011835(-),ENSGALG00000029819(SCG2),ENSGALG00000004263(MYDGF),ENSGALG00000010745(HMGB2),	1.58916	0.111735
GO:0048732	gland development	biological_process	28	11	17	1408	147	10155	ENSGALG00000001267(-),ENSGALG00000005849(PPDPF),ENSGALG00000004170(ADA),ENSGALG00000012429(BMP4),ENSGALG00000030879(AR),ENSGALG00000017389(SIX4),ENSGALG00000001708(MED1),ENSGALG00000010592(TET2),ENSGALG00000012290(SOX10),ENSGALG00000005999(ABTB1),ENSGALG00000005768(ETV5),	ENSGALG00000033974(HGF),ENSGALG00000011835(-),ENSGALG00000028158(Fgf7),ENSGALG00000003473(SFRP1),ENSGALG00000010921(PKD2),ENSGALG00000004593(SULF2),ENSGALG00000007768(AURKA),ENSGALG00000005135(SERPINE2),ENSGALG00000011635(TFCP2L1),ENSGALG00000015544(ALDOB),ENSGALG00000006560(SEMA3A),ENSGALG00000033090(VDR),ENSGALG00000024488(CD99),ENSGALG00000008400(TWSG1),ENSGALG00000006038(TGFBR3),ENSGALG000000…	1.37378	0.11206
GO:0051493	regulation of cytoskeleton organization	biological_process	43	10	33	1408	240	10155	ENSGALG00000030247(TMOD4),ENSGALG00000021442(CARMIL2),ENSGALG00000021074(MYOC),ENSGALG00000041078(MID1IP1),ENSGALG00000027330(-),ENSGALG00000021572(SSH2),ENSGALG00000002198(FHOD1),ENSGALG00000008302(CIB1),ENSGALG00000009006(-),ENSGALG00000006526(PLXNB1),	ENSGALG00000013124(FHOD3),ENSGALG00000016332(MCPH1),ENSGALG00000034742(LIMA1),ENSGALG00000016720(CD2AP),ENSGALG00000009360(CAPN2),ENSGALG00000010595(GPR65),ENSGALG00000016451(ROCK2),ENSGALG00000004960(FBN1),ENSGALG00000028807(AP1AR),ENSGALG00000008006(CAPN6),ENSGALG00000002016(PRKCD),ENSGALG00000013091(-),ENSGALG00000001475(-),ENSGALG00000004710(TMOD3),ENSGALG00000001446(-),ENSGALG00000010770(SCI…	1.29221	0.112738
GO:0005930	axoneme	cellular_component	10	1	9	1408	43	10155	ENSGALG00000002407(HYDIN),	ENSGALG00000005809(SEPT2),ENSGALG00000015836(CEP162),ENSGALG00000042454(DCDC2),ENSGALG00000009954(DYNC2LI1),ENSGALG00000007841(DNAH7),ENSGALG00000027314(SAXO1),ENSGALG00000009690(CENPF),ENSGALG00000010607(SPATA7),ENSGALG00000006560(SEMA3A),	1.67729	0.116803
GO:0034987	immunoglobulin receptor binding	molecular_function	4	1	3	1408	13	10155	ENSGALG00000002138(HYAL2),	ENSGALG00000011551(JCHAIN),ENSGALG00000027874(CHAC1),ENSGALG00000011663(FNDC1),	2.21919	0.117713
GO:0033173	calcineurin-NFAT signaling cascade	biological_process	4	1	3	1408	13	10155	ENSGALG00000008302(CIB1),	ENSGALG00000015422(NRG1),ENSGALG00000016014(RCAN1),ENSGALG00000012755(IGF-I),	2.21919	0.117713
GO:0014910	regulation of smooth muscle cell migration	biological_process	4	0	4	1408	13	10155	-	ENSGALG00000037940(IGFBP3),ENSGALG00000000311(-),ENSGALG00000012755(IGF-I),ENSGALG00000043603(CCL5),	2.21919	0.117713
GO:0001759	organ induction	biological_process	4	3	1	1408	13	10155	ENSGALG00000012429(BMP4),ENSGALG00000031255(FGF1),ENSGALG00000030879(AR),	ENSGALG00000011835(-),	2.21919	0.117713
GO:0004089	carbonate dehydratase activity	molecular_function	4	2	2	1408	13	10155	ENSGALG00000001058(ARHGEF16),ENSGALG00000021340(CA9),	ENSGALG00000012420(LGALS1),ENSGALG00000003456(CA12),	2.21919	0.117713
GO:0035269	protein O-linked mannosylation	biological_process	4	1	3	1408	13	10155	ENSGALG00000008418(LARGE2),	ENSGALG00000015253(COL8A1),ENSGALG00000031982(SDF2L1),ENSGALG00000017049(ALG5),	2.21919	0.117713
GO:0034979	NAD-dependent protein deacetylase activity	molecular_function	4	4	0	1408	13	10155	ENSGALG00000026796(SNAPIN),ENSGALG00000012692(SIRT5),ENSGALG00000010854(HDAC9),ENSGALG00000004825(HDAC8),	-	2.21919	0.117713
GO:0032728	positive regulation of interferon-beta production	biological_process	4	0	4	1408	13	10155	-	ENSGALG00000010745(HMGB2),ENSGALG00000007001(TLR4),ENSGALG00000013468(TLR3),ENSGALG00000016590(TLR7),	2.21919	0.117713
GO:0031639	plasminogen activation	biological_process	4	0	4	1408	13	10155	-	ENSGALG00000005135(SERPINE2),ENSGALG00000009626(THBS1),ENSGALG00000011835(-),ENSGALG00000003770(ANXA2),	2.21919	0.117713
GO:0046320	regulation of fatty acid oxidation	biological_process	4	3	1	1408	13	10155	ENSGALG00000026287(IRS2),ENSGALG00000033807(TYSND1),ENSGALG00000005043(ACACB),	ENSGALG00000009700(PDK4),	2.21919	0.117713
GO:0030511	positive regulation of transforming growth factor beta receptor signaling pathway	biological_process	4	1	3	1408	13	10155	ENSGALG00000001021(MYOCD),	ENSGALG00000006038(TGFBR3),ENSGALG00000008747(ITGA8),ENSGALG00000009626(THBS1),	2.21919	0.117713
GO:0015929	hexosaminidase activity	molecular_function	4	2	2	1408	13	10155	ENSGALG00000002138(HYAL2),ENSGALG00000029000(HYAL3),	ENSGALG00000005609(-),ENSGALG00000006413(CEMIP),	2.21919	0.117713
GO:1902806	regulation of cell cycle G1/S phase transition	biological_process	12	3	9	1408	54	10155	ENSGALG00000028318(CDKN1A),ENSGALG00000001728(NACC2),ENSGALG00000005779(-),	ENSGALG00000012023(DACT1),ENSGALG00000014698(CASP2),ENSGALG00000010921(PKD2),ENSGALG00000001616(CDC45),ENSGALG00000030918(CIRBP),ENSGALG00000015148(ANXA1),ENSGALG00000033535(RGS16),ENSGALG00000035016(ID2),ENSGALG00000014561(PTPN6),	1.60275	0.117946
GO:0001837	epithelial to mesenchymal transition	biological_process	15	6	9	1408	71	10155	ENSGALG00000004900(RFLNB),ENSGALG00000031255(FGF1),ENSGALG00000007685(BCL9L),ENSGALG00000042814(FAM195B),ENSGALG00000010290(VEGFA),ENSGALG00000028437(TRIM62),	ENSGALG00000011442(TGFBR2),ENSGALG00000035016(ID2),ENSGALG00000011835(-),ENSGALG00000001169(CRB2),ENSGALG00000003473(SFRP1),ENSGALG00000006038(TGFBR3),ENSGALG00000028821(GLIPR2),ENSGALG00000009241(SFRP2),ENSGALG00000004161(CCNB2),	1.52374	0.119478
GO:0055002	striated muscle cell development	biological_process	15	4	11	1408	71	10155	ENSGALG00000017389(SIX4),ENSGALG00000012429(BMP4),ENSGALG00000010936(MYF6),ENSGALG00000016797(FHL2),	ENSGALG00000007145(ITGB1),ENSGALG00000011991(MYOZ2),ENSGALG00000007367(WFIKKN2),ENSGALG00000004334(MYLK3),ENSGALG00000002125(TMOD1),ENSGALG00000004710(TMOD3),ENSGALG00000009844(ACTC1),ENSGALG00000012755(IGF-I),ENSGALG00000004044(CSRP3),ENSGALG00000013124(FHOD3),ENSGALG00000008805(LMOD2),	1.52374	0.119478
GO:0022409	positive regulation of cell-cell adhesion	biological_process	15	5	10	1408	71	10155	ENSGALG00000003282(STAT5B),ENSGALG00000029175(EFNB2),ENSGALG00000038540(ZBTB16),ENSGALG00000000466(LCK),ENSGALG00000004170(ADA),	ENSGALG00000016852(-),ENSGALG00000008669(CD28),ENSGALG00000043603(CCL5),ENSGALG00000015216(SYK),ENSGALG00000015148(ANXA1),ENSGALG00000012755(IGF-I),ENSGALG00000015032(CD274),ENSGALG00000013372(IL7R),ENSGALG00000014749(EPHB6),ENSGALG00000011442(TGFBR2),	1.52374	0.119478
GO:0051147	regulation of muscle cell differentiation	biological_process	15	7	8	1408	71	10155	ENSGALG00000005658(FOXO4),ENSGALG00000012429(BMP4),ENSGALG00000001021(MYOCD),ENSGALG00000026081(RBM38),ENSGALG00000029175(EFNB2),ENSGALG00000010936(MYF6),ENSGALG00000039228(Zfp36l1),	ENSGALG00000012196(MCUB),ENSGALG00000015422(NRG1),ENSGALG00000006346(CXCL14),ENSGALG00000011404(-),ENSGALG00000033144(COLEC10),ENSGALG00000012755(IGF-I),ENSGALG00000037940(IGFBP3),ENSGALG00000007539(ANKRD2),	1.52374	0.119478
GO:0045787	positive regulation of cell cycle	biological_process	26	7	19	1408	136	10155	ENSGALG00000005658(FOXO4),ENSGALG00000001728(NACC2),ENSGALG00000001708(MED1),ENSGALG00000027823(-),ENSGALG00000006755(-),ENSGALG00000003282(STAT5B),ENSGALG00000028318(CDKN1A),	ENSGALG00000014801(NDC80),ENSGALG00000001616(CDC45),ENSGALG00000008584(NUSAP1),ENSGALG00000002197(NPM1),ENSGALG00000006051(CDC7),ENSGALG00000015148(ANXA1),ENSGALG00000012755(IGF-I),ENSGALG00000010961(IGF2BP3),ENSGALG00000010921(PKD2),ENSGALG00000008669(CD28),ENSGALG00000011099(FAP),ENSGALG00000011243(-),ENSGALG00000035016(ID2),ENSGALG00000008095(KIF23),ENSGALG00000002781(-),ENSGALG00000007354(CIT…	1.37883	0.120074
GO:0040013	negative regulation of locomotion	biological_process	24	7	17	1408	124	10155	ENSGALG00000004476(SEMA3G),ENSGALG00000021074(MYOC),ENSGALG00000040755(ANGPT4),ENSGALG00000003203(-),ENSGALG00000004170(ADA),ENSGALG00000002138(HYAL2),ENSGALG00000001171(Sema6B),	ENSGALG00000036189(angiopoietin-2B),ENSGALG00000015519(ROBO2),ENSGALG00000006560(SEMA3A),ENSGALG00000015422(NRG1),ENSGALG00000021869(PODN),ENSGALG00000006703(GTPBP4),ENSGALG00000006382(PTPRJ),ENSGALG00000011684(STAP1),ENSGALG00000028807(AP1AR),ENSGALG00000011209(EVL),ENSGALG00000006563(SEMA3D),ENSGALG00000009626(THBS1),ENSGALG00000003473(SFRP1),ENSGALG00000037940(IGFBP3),ENSGALG00000009241(SFRP2)…	1.39594	0.120599
GO:0002456	T cell mediated immunity	biological_process	9	1	8	1408	38	10155	ENSGALG00000015123(ZDHHC23),	ENSGALG00000013372(IL7R),ENSGALG00000007059(IGSF6),ENSGALG00000005644(MYO1G),ENSGALG00000026704(GPX8),ENSGALG00000016400(RSAD2),ENSGALG00000011241(RFTN1),ENSGALG00000002160(B2M),ENSGALG00000014749(EPHB6),	1.70819	0.121551
GO:0045639	positive regulation of myeloid cell differentiation	biological_process	9	2	7	1408	38	10155	ENSGALG00000039228(Zfp36l1),ENSGALG00000001708(MED1),	ENSGALG00000016022(RUNX1),ENSGALG00000010770(SCIN),ENSGALG00000010745(HMGB2),ENSGALG00000035016(ID2),ENSGALG00000028466(-),ENSGALG00000028037(FOS),ENSGALG00000015959(SMAP1),	1.70819	0.121551
GO:0018107	peptidyl-threonine phosphorylation	biological_process	9	1	8	1408	38	10155	ENSGALG00000042741(ADRBK1),	ENSGALG00000006413(CEMIP),ENSGALG00000028203(SPRED1),ENSGALG00000011442(TGFBR2),ENSGALG00000002016(PRKCD),ENSGALG00000011116(VRK1),ENSGALG00000003085(CDK1),ENSGALG00000011104(GCG),ENSGALG00000006110(PLK1),	1.70819	0.121551
GO:0001776	leukocyte homeostasis	biological_process	9	5	4	1408	38	10155	ENSGALG00000020582(SLC39A3),ENSGALG00000011094(PDE4B),ENSGALG00000003282(STAT5B),ENSGALG00000004170(ADA),ENSGALG00000004587(RC3H1),	ENSGALG00000016852(-),ENSGALG00000004161(CCNB2),ENSGALG00000042321(LYN),ENSGALG00000015148(ANXA1),	1.70819	0.121551
GO:0055001	muscle cell development	biological_process	16	4	12	1408	77	10155	ENSGALG00000017389(SIX4),ENSGALG00000012429(BMP4),ENSGALG00000016797(FHL2),ENSGALG00000010936(MYF6),	ENSGALG00000004334(MYLK3),ENSGALG00000007367(WFIKKN2),ENSGALG00000011991(MYOZ2),ENSGALG00000002125(TMOD1),ENSGALG00000007145(ITGB1),ENSGALG00000035016(ID2),ENSGALG00000004710(TMOD3),ENSGALG00000009844(ACTC1),ENSGALG00000008805(LMOD2),ENSGALG00000013124(FHOD3),ENSGALG00000012755(IGF-I),ENSGALG00000004044(CSRP3),	1.49867	0.12223
GO:0006952	defense response	biological_process	81	19	62	1408	487	10155	ENSGALG00000001708(MED1),ENSGALG00000004170(ADA),ENSGALG00000029000(HYAL3),ENSGALG00000001314(PTGS1),ENSGALG00000027571(-),ENSGALG00000041129(TMEM173),ENSGALG00000027983(TNK2),ENSGALG00000012200(GCH1),ENSGALG00000001412(SEMA7A),ENSGALG00000027415(GRIN2C),ENSGALG00000028437(TRIM62),ENSGALG00000003282(STAT5B),ENSGALG00000001682(FBXL20),ENSGALG00000027501(ANPEP),ENSGALG00000011962(-),ENSGALG00000002…	ENSGALG00000006527(CRTAM),ENSGALG00000015216(SYK),ENSGALG00000011733(-),ENSGALG00000027165(-),ENSGALG00000010243(PRDX1),ENSGALG00000006583(LSP1),ENSGALG00000005857(-),ENSGALG00000033974(HGF),ENSGALG00000013218(C3AR1),ENSGALG00000027093(-),ENSGALG00000028354(METRNL),ENSGALG00000016022(RUNX1),ENSGALG00000032701(LY96),ENSGALG00000006830(CHID1),ENSGALG00000004974(PPARG),ENSGALG00000016668(-),ENSGALG0…	1.19959	0.122451
GO:0007050	cell cycle arrest	biological_process	13	5	8	1408	60	10155	ENSGALG00000010537(CDKN2C),ENSGALG00000027823(-),ENSGALG00000027592(ERN2),ENSGALG00000005658(FOXO4),ENSGALG00000028318(CDKN1A),	ENSGALG00000035016(ID2),ENSGALG00000011099(FAP),ENSGALG00000001405(IRF6),ENSGALG00000002781(-),ENSGALG00000010921(PKD2),ENSGALG00000014698(CASP2),ENSGALG00000009626(THBS1),ENSGALG00000025977(GADD45A),	1.56268	0.122979
GO:0051092	positive regulation of NF-kappaB transcription factor activity	biological_process	11	4	7	1408	49	10155	ENSGALG00000011889(PRKCH),ENSGALG00000030879(AR),ENSGALG00000008302(CIB1),ENSGALG00000028437(TRIM62),	ENSGALG00000004398(CARD11),ENSGALG00000003144(TRIM25),ENSGALG00000013468(TLR3),ENSGALG00000002197(NPM1),ENSGALG00000016003(DDRGK1),ENSGALG00000009864(TRAF5),ENSGALG00000007001(TLR4),	1.6191	0.12427
GO:0030203	glycosaminoglycan metabolic process	biological_process	11	5	6	1408	49	10155	ENSGALG00000007981(CLN6),ENSGALG00000002138(HYAL2),ENSGALG00000029000(HYAL3),ENSGALG00000007702(-),ENSGALG00000003726(EGFLAM),	ENSGALG00000029983(ANGPT1),ENSGALG00000016761(-),ENSGALG00000005643(LYVE1),ENSGALG00000006413(CEMIP),ENSGALG00000016312(POLA1),ENSGALG00000001697(-),	1.6191	0.12427
GO:0051128	regulation of cellular component organization	biological_process	178	57	121	1408	1136	10155	ENSGALG00000041078(MID1IP1),ENSGALG00000026796(SNAPIN),ENSGALG00000027501(ANPEP),ENSGALG00000001412(SEMA7A),ENSGALG00000011889(PRKCH),ENSGALG00000028437(TRIM62),ENSGALG00000004825(HDAC8),ENSGALG00000021442(CARMIL2),ENSGALG00000007685(BCL9L),ENSGALG00000006473(PLXNA4),ENSGALG00000010290(VEGFA),ENSGALG00000003712(-),ENSGALG00000002138(HYAL2),ENSGALG00000001171(Sema6B),ENSGALG00000005768(ETV5),ENSGA…	ENSGALG00000008006(CAPN6),ENSGALG00000015959(SMAP1),ENSGALG00000009847(STXBP6),ENSGALG00000002763(FRZB),ENSGALG00000015422(NRG1),ENSGALG00000015720(CHODL),ENSGALG00000030363(IFNAR1),ENSGALG00000003820(ARPC3),ENSGALG00000009100(FSHR),ENSGALG00000007582(DPYSL3),ENSGALG00000035016(ID2),ENSGALG00000019358(LLPH),ENSGALG00000011099(FAP),ENSGALG00000001446(-),ENSGALG00000004710(TMOD3),ENSGALG00000010857…	1.13011	0.124635
GO:0050771	negative regulation of axonogenesis	biological_process	8	4	4	1408	33	10155	ENSGALG00000003203(-),ENSGALG00000021074(MYOC),ENSGALG00000004476(SEMA3G),ENSGALG00000001171(Sema6B),	ENSGALG00000010857(Dab1),ENSGALG00000006560(SEMA3A),ENSGALG00000004727(ULK2),ENSGALG00000006563(SEMA3D),	1.74845	0.125625
GO:0006687	glycosphingolipid metabolic process	biological_process	8	3	5	1408	33	10155	ENSGALG00000014128(A4GALT),ENSGALG00000007981(CLN6),ENSGALG00000037773(ST3GAL1),	ENSGALG00000028203(SPRED1),ENSGALG00000002016(PRKCD),ENSGALG00000026192(ST8SIA4),ENSGALG00000010593(GALC),ENSGALG00000006882(ST8SIA2),	1.74845	0.125625
GO:0002690	positive regulation of leukocyte chemotaxis	biological_process	8	2	6	1408	33	10155	ENSGALG00000010290(VEGFA),ENSGALG00000002523(-),	ENSGALG00000037077(CCR5),ENSGALG00000043603(CCL5),ENSGALG00000014804(THBS4),ENSGALG00000012456(RAC2),ENSGALG00000006346(CXCL14),ENSGALG00000011733(-),	1.74845	0.125625
GO:0005977	glycogen metabolic process	biological_process	8	5	3	1408	33	10155	ENSGALG00000026287(IRS2),ENSGALG00000033271(PFKM),ENSGALG00000002544(PCDH12),ENSGALG00000003492(-),ENSGALG00000004801(PHKA1),	ENSGALG00000012755(IGF-I),ENSGALG00000016518(PHKA2),ENSGALG00000002944(-),	1.74845	0.125625
GO:0035335	peptidyl-tyrosine dephosphorylation	biological_process	18	8	10	1408	89	10155	ENSGALG00000013641(-),ENSGALG00000006647(DUSP8),ENSGALG00000028155(-),ENSGALG00000016271(PTP4A1),ENSGALG00000001633(DUSP26),ENSGALG00000008091(PTPMT1),ENSGALG00000005017(DUSP13),ENSGALG00000021572(SSH2),	ENSGALG00000002192(PTPRC),ENSGALG00000028203(SPRED1),ENSGALG00000015058(PTPRD),ENSGALG00000016363(ACP1),ENSGALG00000006525(NCAPG2),ENSGALG00000006382(PTPRJ),ENSGALG00000017031(-),ENSGALG00000004508(EYA2),ENSGALG00000014561(PTPN6),ENSGALG00000022909(PTPN3),	1.45868	0.126029
GO:0004866	endopeptidase inhibitor activity	molecular_function	18	0	18	1408	89	10155	-	ENSGALG00000010259(COL28A1),ENSGALG00000015910(CD109),ENSGALG00000003742(CPAMD8),ENSGALG00000017040(-),ENSGALG00000001506(-),ENSGALG00000001169(CRB2),ENSGALG00000014412(CSTA),ENSGALG00000005135(SERPINE2),ENSGALG00000003792(FYB),ENSGALG00000009470(SERPINI1),ENSGALG00000019553(-),ENSGALG00000004969(TIMP4),ENSGALG00000008671(ST8SIA6),ENSGALG00000001250(APLP2),ENSGALG00000001697(-),ENSGALG00000009651…	1.45868	0.126029
GO:0000030	mannosyltransferase activity	molecular_function	5	0	5	1408	18	10155	-	ENSGALG00000031982(SDF2L1),ENSGALG00000015253(COL8A1),ENSGALG00000017049(ALG5),ENSGALG00000012160(KIF18A),ENSGALG00000000284(HOXB4),	2.00343	0.126638
GO:0004364	glutathione transferase activity	molecular_function	5	1	4	1408	18	10155	ENSGALG00000011450(-),	ENSGALG00000010432(GSTZ1),ENSGALG00000006344(-),ENSGALG00000016325(-),ENSGALG00000016324(-),	2.00343	0.126638
GO:0009262	deoxyribonucleotide metabolic process	biological_process	5	2	3	1408	18	10155	ENSGALG00000004842(NT5M),ENSGALG00000004170(ADA),	ENSGALG00000016442(RRM2),ENSGALG00000014897(TYMS),ENSGALG00000005961(dAK),	2.00343	0.126638
GO:1900026	positive regulation of substrate adhesion-dependent cell spreading	biological_process	5	2	3	1408	18	10155	ENSGALG00000021074(MYOC),ENSGALG00000008302(CIB1),	ENSGALG00000000311(-),ENSGALG00000004621(PREX1),ENSGALG00000015363(-),	2.00343	0.126638
GO:0030225	macrophage differentiation	biological_process	5	2	3	1408	18	10155	ENSGALG00000006062(ZBTB46),ENSGALG00000012429(BMP4),	ENSGALG00000028466(-),ENSGALG00000008346(-),ENSGALG00000035016(ID2),	2.00343	0.126638
GO:0032024	positive regulation of insulin secretion	biological_process	5	3	2	1408	18	10155	ENSGALG00000033271(PFKM),ENSGALG00000029168(TMEM27),ENSGALG00000026287(IRS2),	ENSGALG00000011104(GCG),ENSGALG00000016464(VSNL1),	2.00343	0.126638
GO:0050798	activated T cell proliferation	biological_process	5	2	3	1408	18	10155	ENSGALG00000004587(RC3H1),ENSGALG00000003282(STAT5B),	ENSGALG00000012755(IGF-I),ENSGALG00000014749(EPHB6),ENSGALG00000015032(CD274),	2.00343	0.126638
GO:0020037	heme binding	molecular_function	19	8	11	1408	95	10155	ENSGALG00000001314(PTGS1),ENSGALG00000008177(NOS1),ENSGALG00000027415(GRIN2C),ENSGALG00000032142(MT-CO1),ENSGALG00000035334(COX3),ENSGALG00000011413(-),ENSGALG00000007022(PGPEP1L),ENSGALG00000002610(-),	ENSGALG00000012791(TBXAS1),ENSGALG00000005076(-),ENSGALG00000012541(MB),ENSGALG00000012550(HMOX1),ENSGALG00000004436(-),ENSGALG00000002701(DNAJC9),ENSGALG00000016196(-),ENSGALG00000013535(-),ENSGALG00000012317(-),ENSGALG00000033635(PTGS2),ENSGALG00000016312(POLA1),	1.44247	0.127238
GO:0002260	lymphocyte homeostasis	biological_process	7	4	3	1408	28	10155	ENSGALG00000004587(RC3H1),ENSGALG00000003282(STAT5B),ENSGALG00000020582(SLC39A3),ENSGALG00000004170(ADA),	ENSGALG00000004161(CCNB2),ENSGALG00000042321(LYN),ENSGALG00000016852(-),	1.80309	0.128504
GO:0030512	negative regulation of transforming growth factor beta receptor signaling pathway	biological_process	7	1	6	1408	28	10155	ENSGALG00000007685(BCL9L),	ENSGALG00000015910(CD109),ENSGALG00000034500(CIDEA),ENSGALG00000004722(ASPN),ENSGALG00000006038(TGFBR3),ENSGALG00000004960(FBN1),ENSGALG00000002955(ADAMTSL2),	1.80309	0.128504
GO:0051384	response to glucocorticoid	biological_process	7	3	4	1408	28	10155	ENSGALG00000005999(ABTB1),ENSGALG00000039228(Zfp36l1),ENSGALG00000027823(-),	ENSGALG00000015148(ANXA1),ENSGALG00000001916(SLIT3),ENSGALG00000003205(EIF4EBP1),ENSGALG00000004418(SSTR2),	1.80309	0.128504
GO:0050727	regulation of inflammatory response	biological_process	22	7	15	1408	113	10155	ENSGALG00000001412(SEMA7A),ENSGALG00000003282(STAT5B),ENSGALG00000004170(ADA),ENSGALG00000002138(HYAL2),ENSGALG00000004496(TNIP1),ENSGALG00000014182(ADORA2B),ENSGALG00000007357(BCL6),	ENSGALG00000017040(-),ENSGALG00000014585(-),ENSGALG00000016332(MCPH1),ENSGALG00000015148(ANXA1),ENSGALG00000042321(LYN),ENSGALG00000008669(CD28),ENSGALG00000013468(TLR3),ENSGALG00000028354(METRNL),ENSGALG00000016022(RUNX1),ENSGALG00000033974(HGF),ENSGALG00000007001(TLR4),ENSGALG00000036214(DJ-1),ENSGALG00000016785(IL1RL1),ENSGALG00000033635(PTGS2),ENSGALG00000006830(CHID1),	1.40418	0.128824
GO:0019900	kinase binding	molecular_function	46	18	28	1408	262	10155	ENSGALG00000040755(ANGPT4),ENSGALG00000027188(SREBF1),ENSGALG00000036642(rad9),ENSGALG00000005017(DUSP13),ENSGALG00000026287(IRS2),ENSGALG00000000466(LCK),ENSGALG00000002138(HYAL2),ENSGALG00000004496(TNIP1),ENSGALG00000001926(HSPB1),ENSGALG00000010537(CDKN2C),ENSGALG00000007364(TOB1),ENSGALG00000001058(ARHGEF16),ENSGALG00000014408(LLGL1),ENSGALG00000007403(PEBP1),ENSGALG00000033271(PFKM),ENSGALG0…	ENSGALG00000002197(NPM1),ENSGALG00000011684(STAP1),ENSGALG00000036214(DJ-1),ENSGALG00000014718(MAP3K1),ENSGALG00000008669(CD28),ENSGALG00000012023(DACT1),ENSGALG00000006110(PLK1),ENSGALG00000007511(ITGB2),ENSGALG00000008060(PRKAR2B),ENSGALG00000035030(KIF20A),ENSGALG00000036189(angiopoietin-2B),ENSGALG00000005011(-),ENSGALG00000016312(POLA1),ENSGALG00000002016(PRKCD),ENSGALG00000029983(ANGPT1),EN…	1.26629	0.129229
GO:0071260	cellular response to mechanical stimulus	biological_process	6	0	6	1408	23	10155	-	ENSGALG00000013468(TLR3),ENSGALG00000014718(MAP3K1),ENSGALG00000025977(GADD45A),ENSGALG00000016590(TLR7),ENSGALG00000014698(CASP2),ENSGALG00000007001(TLR4),	1.88148	0.129335
GO:0001736	establishment of planar polarity	biological_process	6	1	5	1408	23	10155	ENSGALG00000001600(DVL1),	ENSGALG00000003767(NKD1),ENSGALG00000012023(DACT1),ENSGALG00000009241(SFRP2),ENSGALG00000003473(SFRP1),ENSGALG00000005707(IFT20),	1.88148	0.129335
GO:0043535	regulation of blood vessel endothelial cell migration	biological_process	6	3	3	1408	23	10155	ENSGALG00000040755(ANGPT4),ENSGALG00000001926(HSPB1),ENSGALG00000008302(CIB1),	ENSGALG00000036189(angiopoietin-2B),ENSGALG00000009626(THBS1),ENSGALG00000029983(ANGPT1),	1.88148	0.129335
GO:0048661	positive regulation of smooth muscle cell proliferation	biological_process	6	1	5	1408	23	10155	ENSGALG00000012429(BMP4),	ENSGALG00000009626(THBS1),ENSGALG00000012755(IGF-I),ENSGALG00000012550(HMOX1),ENSGALG00000043603(CCL5),ENSGALG00000035016(ID2),	1.88148	0.129335
GO:0003229	ventricular cardiac muscle tissue development	biological_process	6	1	5	1408	23	10155	ENSGALG00000001708(MED1),	ENSGALG00000015142(DSG2),ENSGALG00000035016(ID2),ENSGALG00000040079(ZFPM2),ENSGALG00000008148(MYBPC3),ENSGALG00000000313(TNNI1),	1.88148	0.129335
GO:0008238	exopeptidase activity	molecular_function	15	5	10	1408	72	10155	ENSGALG00000007022(PGPEP1L),ENSGALG00000008321(RNPEPL1),ENSGALG00000028499(FAM63A),ENSGALG00000030031(TTPA),ENSGALG00000029168(TMEM27),	ENSGALG00000003433(-),ENSGALG00000011099(FAP),ENSGALG00000002318(LVRN),ENSGALG00000027788(CPE),ENSGALG00000028158(Fgf7),ENSGALG00000015511(-),ENSGALG00000015779(PM20D2),ENSGALG00000009945(CPM),ENSGALG00000019514(CNDP2),ENSGALG00000000150(RPL9),	1.50257	0.130187
GO:0042742	defense response to bacterium	biological_process	15	2	13	1408	72	10155	ENSGALG00000027571(-),ENSGALG00000002138(HYAL2),	ENSGALG00000007001(TLR4),ENSGALG00000016668(-),ENSGALG00000011663(FNDC1),ENSGALG00000011551(JCHAIN),ENSGALG00000010745(HMGB2),ENSGALG00000002016(PRKCD),ENSGALG00000023622(-),ENSGALG00000027594(HIST1H2B5),ENSGALG00000027165(-),ENSGALG00000002160(B2M),ENSGALG00000015795(ADAMTS5),ENSGALG00000027874(CHAC1),ENSGALG00000015216(SYK),	1.50257	0.130187
GO:0051017	actin filament bundle assembly	biological_process	15	3	12	1408	72	10155	ENSGALG00000002198(FHOD1),ENSGALG00000021074(MYOC),ENSGALG00000027330(-),	ENSGALG00000033789(HSP90B1),ENSGALG00000037402(CTGF),ENSGALG00000034742(LIMA1),ENSGALG00000005930(PLS3),ENSGALG00000019157(SMPX),ENSGALG00000010595(GPR65),ENSGALG00000004960(FBN1),ENSGALG00000014922(ROCK1),ENSGALG00000007582(DPYSL3),ENSGALG00000016986(LCP1),ENSGALG00000013091(-),ENSGALG00000011209(EVL),	1.50257	0.130187
GO:0009055	electron carrier activity	molecular_function	12	9	3	1408	55	10155	ENSGALG00000007465(COX15),ENSGALG00000032142(MT-CO1),ENSGALG00000032456(MT-CO2),ENSGALG00000032079(MT-CYB),ENSGALG00000042478(MT-ND4L),ENSGALG00000035334(COX3),ENSGALG00000014121(COX5A),ENSGALG00000025809(-),ENSGALG00000001557(ACAD8),	ENSGALG00000015906(COX7A2),ENSGALG00000008701(XDH),ENSGALG00000016720(CD2AP),	1.57361	0.130232
GO:0003823	antigen binding	molecular_function	10	5	5	1408	44	10155	ENSGALG00000002138(HYAL2),ENSGALG00000006198(LSS),ENSGALG00000000048(-),ENSGALG00000033932(BF1),ENSGALG00000002621(SLC25A42),	ENSGALG00000001446(-),ENSGALG00000027874(CHAC1),ENSGALG00000002113(LCP2),ENSGALG00000011663(FNDC1),ENSGALG00000000284(HOXB4),	1.63917	0.130596
GO:0002688	regulation of leukocyte chemotaxis	biological_process	10	2	8	1408	44	10155	ENSGALG00000002523(-),ENSGALG00000010290(VEGFA),	ENSGALG00000011684(STAP1),ENSGALG00000042321(LYN),ENSGALG00000011733(-),ENSGALG00000006346(CXCL14),ENSGALG00000014804(THBS4),ENSGALG00000043603(CCL5),ENSGALG00000037077(CCR5),ENSGALG00000012456(RAC2),	1.63917	0.130596
GO:0017015	regulation of transforming growth factor beta receptor signaling pathway	biological_process	10	2	8	1408	44	10155	ENSGALG00000001021(MYOCD),ENSGALG00000007685(BCL9L),	ENSGALG00000002955(ADAMTSL2),ENSGALG00000006038(TGFBR3),ENSGALG00000015910(CD109),ENSGALG00000004960(FBN1),ENSGALG00000008747(ITGA8),ENSGALG00000034500(CIDEA),ENSGALG00000004722(ASPN),ENSGALG00000009626(THBS1),	1.63917	0.130596
GO:0009247	glycolipid biosynthetic process	biological_process	10	4	6	1408	44	10155	ENSGALG00000014128(A4GALT),ENSGALG00000003665(PIGS),ENSGALG00000037773(ST3GAL1),ENSGALG00000010768(PIGM),	ENSGALG00000028203(SPRED1),ENSGALG00000013794(MPPE1),ENSGALG00000006882(ST8SIA2),ENSGALG00000026192(ST8SIA4),ENSGALG00000017049(ALG5),ENSGALG00000000284(HOXB4),	1.63917	0.130596
GO:0010770	positive regulation of cell morphogenesis involved in differentiation	biological_process	16	6	10	1408	78	10155	ENSGALG00000008302(CIB1),ENSGALG00000007685(BCL9L),ENSGALG00000001412(SEMA7A),ENSGALG00000006526(PLXNB1),ENSGALG00000021074(MYOC),ENSGALG00000001267(-),	ENSGALG00000028821(GLIPR2),ENSGALG00000001169(CRB2),ENSGALG00000004621(PREX1),ENSGALG00000004519(TRPV2),ENSGALG00000015519(ROBO2),ENSGALG00000015422(NRG1),ENSGALG00000000311(-),ENSGALG00000015363(-),ENSGALG00000035016(ID2),ENSGALG00000011442(TGFBR2),	1.47946	0.132661
GO:0006796	phosphate-containing compound metabolic process	biological_process	280	107	173	1408	1836	10155	ENSGALG00000010537(CDKN2C),ENSGALG00000032079(MT-CYB),ENSGALG00000021572(SSH2),ENSGALG00000001708(MED1),ENSGALG00000001600(DVL1),ENSGALG00000001021(MYOCD),ENSGALG00000020582(SLC39A3),ENSGALG00000028871(SLC38A3),ENSGALG00000040755(ANGPT4),ENSGALG00000003845(MKNK2),ENSGALG00000030879(AR),ENSGALG00000027823(-),ENSGALG00000028318(CDKN1A),ENSGALG00000000466(LCK),ENSGALG00000001926(HSPB1),ENSGALG000000…	ENSGALG00000028158(Fgf7),ENSGALG00000009062(CDK14),ENSGALG00000016500(FKBP12.6),ENSGALG00000028203(SPRED1),ENSGALG00000014861(-),ENSGALG00000017179(PDGFD),ENSGALG00000016438(MELK),ENSGALG00000011835(-),ENSGALG00000007768(AURKA),ENSGALG00000011104(GCG),ENSGALG00000008141(COL4A5),ENSGALG00000006413(CEMIP),ENSGALG00000019316(TOMM22),ENSGALG00000028928(LCAT),ENSGALG00000001916(SLIT3),ENSGALG000000034…	1.09992	0.133698
GO:0001655	urogenital system development	biological_process	28	10	18	1408	150	10155	ENSGALG00000038540(ZBTB16),ENSGALG00000010592(TET2),ENSGALG00000002578(-),ENSGALG00000012429(BMP4),ENSGALG00000017389(SIX4),ENSGALG00000030879(AR),ENSGALG00000023303(SIX2),ENSGALG00000029175(EFNB2),ENSGALG00000023612(LZTS2),ENSGALG00000031255(FGF1),	ENSGALG00000003473(SFRP1),ENSGALG00000005707(IFT20),ENSGALG00000004593(SULF2),ENSGALG00000010921(PKD2),ENSGALG00000011835(-),ENSGALG00000014496(Prom1),ENSGALG00000008747(ITGA8),ENSGALG00000029811(BMPER),ENSGALG00000006038(TGFBR3),ENSGALG00000009690(CENPF),ENSGALG00000010316(FRAS1),ENSGALG00000004270(ALDH1A2),ENSGALG00000005209(-),ENSGALG00000029983(ANGPT1),ENSGALG00000035016(ID2),ENSGALG000000076…	1.34631	0.133735
GO:0034504	protein localization to nucleus	biological_process	32	13	19	1408	175	10155	ENSGALG00000041129(TMEM173),ENSGALG00000002138(HYAL2),ENSGALG00000023612(LZTS2),ENSGALG00000001600(DVL1),ENSGALG00000007357(BCL6),ENSGALG00000028318(CDKN1A),ENSGALG00000007364(TOB1),ENSGALG00000012429(BMP4),ENSGALG00000017389(SIX4),ENSGALG00000023303(SIX2),ENSGALG00000001708(MED1),ENSGALG00000017009(KPNA3),ENSGALG00000006651(OGG1),	ENSGALG00000029983(ANGPT1),ENSGALG00000016590(TLR7),ENSGALG00000002016(PRKCD),ENSGALG00000003584(KPNA2),ENSGALG00000016720(CD2AP),ENSGALG00000040621(IL18R1),ENSGALG00000036214(DJ-1),ENSGALG00000007001(TLR4),ENSGALG00000009241(SFRP2),ENSGALG00000012755(IGF-I),ENSGALG00000010243(PRDX1),ENSGALG00000015216(SYK),ENSGALG00000038943(RASSF5),ENSGALG00000012023(DACT1),ENSGALG00000006110(PLK1),ENSGALG00000…	1.31883	0.135988
GO:0010717	regulation of epithelial to mesenchymal transition	biological_process	9	3	6	1408	39	10155	ENSGALG00000028437(TRIM62),ENSGALG00000007685(BCL9L),ENSGALG00000042814(FAM195B),	ENSGALG00000028821(GLIPR2),ENSGALG00000009241(SFRP2),ENSGALG00000035016(ID2),ENSGALG00000001169(CRB2),ENSGALG00000003473(SFRP1),ENSGALG00000011442(TGFBR2),	1.66439	0.136745
GO:0043292	contractile fiber	cellular_component	19	4	15	1408	96	10155	ENSGALG00000011306(DES),ENSGALG00000030247(TMOD4),ENSGALG00000001926(HSPB1),ENSGALG00000027330(-),	ENSGALG00000019157(SMPX),ENSGALG00000000313(TNNI1),ENSGALG00000004044(CSRP3),ENSGALG00000008805(LMOD2),ENSGALG00000013124(FHOD3),ENSGALG00000007539(ANKRD2),ENSGALG00000016500(FKBP12.6),ENSGALG00000011991(MYOZ2),ENSGALG00000008148(MYBPC3),ENSGALG00000002125(TMOD1),ENSGALG00000004710(TMOD3),ENSGALG00000009844(ACTC1),ENSGALG00000004155(MYOM3),ENSGALG00000000302(-),ENSGALG00000014995(PGM5),	1.42745	0.136851
GO:0071560	cellular response to transforming growth factor beta stimulus	biological_process	19	5	14	1408	96	10155	ENSGALG00000007685(BCL9L),ENSGALG00000039228(Zfp36l1),ENSGALG00000001021(MYOCD),ENSGALG00000011326(STK16),ENSGALG00000002138(HYAL2),	ENSGALG00000006038(TGFBR3),ENSGALG00000015910(CD109),ENSGALG00000010769(HPGD),ENSGALG00000005377(-),ENSGALG00000003473(SFRP1),ENSGALG00000004960(FBN1),ENSGALG00000009626(THBS1),ENSGALG00000004722(ASPN),ENSGALG00000028037(FOS),ENSGALG00000002955(ADAMTSL2),ENSGALG00000011442(TGFBR2),ENSGALG00000034500(CIDEA),ENSGALG00000008747(ITGA8),ENSGALG00000007367(WFIKKN2),	1.42745	0.136851
GO:0014032	neural crest cell development	biological_process	11	6	5	1408	50	10155	ENSGALG00000001171(Sema6B),ENSGALG00000001412(SEMA7A),ENSGALG00000021074(MYOC),ENSGALG00000004476(SEMA3G),ENSGALG00000003203(-),ENSGALG00000012290(SOX10),	ENSGALG00000035016(ID2),ENSGALG00000006563(SEMA3D),ENSGALG00000004270(ALDH1A2),ENSGALG00000006560(SEMA3A),ENSGALG00000017644(COTL1),	1.58672	0.137733
GO:0072089	stem cell proliferation	biological_process	14	8	6	1408	67	10155	ENSGALG00000012429(BMP4),ENSGALG00000023303(SIX2),ENSGALG00000012290(SOX10),ENSGALG00000039228(Zfp36l1),ENSGALG00000026287(IRS2),ENSGALG00000006644(-),ENSGALG00000028253(ATXN1L),ENSGALG00000007562(FGF4),	ENSGALG00000011442(TGFBR2),ENSGALG00000010745(HMGB2),ENSGALG00000011835(-),ENSGALG00000028158(Fgf7),ENSGALG00000009241(SFRP2),ENSGALG00000012755(IGF-I),	1.50706	0.138664
GO:0001944	vasculature development	biological_process	49	17	32	1408	283	10155	ENSGALG00000005658(FOXO4),ENSGALG00000003146(CCDC92),ENSGALG00000010290(VEGFA),ENSGALG00000003712(-),ENSGALG00000001708(MED1),ENSGALG00000008302(CIB1),ENSGALG00000001021(MYOCD),ENSGALG00000031255(FGF1),ENSGALG00000005530(VEZF1),ENSGALG00000012429(BMP4),ENSGALG00000040755(ANGPT4),ENSGALG00000006707(NOX1),ENSGALG00000000401(RBM15),ENSGALG00000039228(Zfp36l1),ENSGALG00000029175(EFNB2),ENSGALG0000000…	ENSGALG00000029819(SCG2),ENSGALG00000011835(-),ENSGALG00000040079(ZFPM2),ENSGALG00000007145(ITGB1),ENSGALG00000008701(XDH),ENSGALG00000029811(BMPER),ENSGALG00000027165(-),ENSGALG00000009241(SFRP2),ENSGALG00000032746(Enpp2),ENSGALG00000015216(SYK),ENSGALG00000014751(-),ENSGALG00000003196(-),ENSGALG00000004263(MYDGF),ENSGALG00000016348(SAT1),ENSGALG00000011442(TGFBR2),ENSGALG00000010769(HPGD),ENSGA…	1.24878	0.139726
GO:0007010	cytoskeleton organization	biological_process	118	40	78	1408	737	10155	ENSGALG00000011306(DES),ENSGALG00000008714(ABI2),ENSGALG00000008947(PAK5),ENSGALG00000003741(MYO18A),ENSGALG00000004997(FLII),ENSGALG00000005359(-),ENSGALG00000041078(MID1IP1),ENSGALG00000001717(SLC16A1),ENSGALG00000007357(BCL6),ENSGALG00000002790(ABLIM3),ENSGALG00000028949(CORO6),ENSGALG00000035626(DAD1),ENSGALG00000006791(-),ENSGALG00000027501(ANPEP),ENSGALG00000009006(-),ENSGALG00000011324(-),…	ENSGALG00000012577(FRMD3),ENSGALG00000016602(-),ENSGALG00000008006(CAPN6),ENSGALG00000008444(TUBAL3),ENSGALG00000011991(MYOZ2),ENSGALG00000031593(-),ENSGALG00000037402(CTGF),ENSGALG00000003820(ARPC3),ENSGALG00000035030(KIF20A),ENSGALG00000005806(KIF24),ENSGALG00000007582(DPYSL3),ENSGALG00000010900(SPC25),ENSGALG00000030363(IFNAR1),ENSGALG00000011684(STAP1),ENSGALG00000004334(MYLK3),ENSGALG0000000…	1.15476	0.139865
GO:1903825	organic acid transmembrane transport	biological_process	15	9	6	1408	73	10155	ENSGALG00000009758(SLC7A11),ENSGALG00000021158(SLC7A9),ENSGALG00000038582(-),ENSGALG00000030247(TMOD4),ENSGALG00000028871(SLC38A3),ENSGALG00000026287(IRS2),ENSGALG00000012847(-),ENSGALG00000008418(LARGE2),ENSGALG00000001717(SLC16A1),	ENSGALG00000008497(SLC38A2),ENSGALG00000009626(THBS1),ENSGALG00000009759(SLC16A7),ENSGALG00000009730(SLC38A4),ENSGALG00000006425(SLC6A6),ENSGALG00000005957(SLC6A14),	1.48199	0.141524
GO:0046328	regulation of JNK cascade	biological_process	15	3	12	1408	73	10155	ENSGALG00000006707(NOX1),ENSGALG00000027592(ERN2),ENSGALG00000005017(DUSP13),	ENSGALG00000007001(TLR4),ENSGALG00000028005(GADD45G),ENSGALG00000009241(SFRP2),ENSGALG00000037402(CTGF),ENSGALG00000010961(IGF2BP3),ENSGALG00000017119(TNFRSF19),ENSGALG00000003473(SFRP1),ENSGALG00000015216(SYK),ENSGALG00000012023(DACT1),ENSGALG00000025977(GADD45A),ENSGALG00000013468(TLR3),ENSGALG00000016196(-),	1.48199	0.141524
GO:0030098	lymphocyte differentiation	biological_process	28	10	18	1408	151	10155	ENSGALG00000004170(ADA),ENSGALG00000027501(ANPEP),ENSGALG00000012429(BMP4),ENSGALG00000038540(ZBTB16),ENSGALG00000003282(STAT5B),ENSGALG00000004587(RC3H1),ENSGALG00000007357(BCL6),ENSGALG00000000466(LCK),ENSGALG00000039228(Zfp36l1),ENSGALG00000015123(ZDHHC23),	ENSGALG00000006973(BLNK),ENSGALG00000007059(IGSF6),ENSGALG00000015216(SYK),ENSGALG00000015148(ANXA1),ENSGALG00000012830(-),ENSGALG00000003473(SFRP1),ENSGALG00000026704(GPX8),ENSGALG00000002160(B2M),ENSGALG00000008669(CD28),ENSGALG00000011442(TGFBR2),ENSGALG00000035016(ID2),ENSGALG00000003169(CBFB),ENSGALG00000016400(RSAD2),ENSGALG00000013372(IL7R),ENSGALG00000004621(PREX1),ENSGALG00000014561(PTPN…	1.33739	0.141573
GO:0005913	cell-cell adherens junction	cellular_component	28	6	22	1408	151	10155	ENSGALG00000011306(DES),ENSGALG00000004798(MPRIP),ENSGALG00000003053(PRDX6),ENSGALG00000015966(-),ENSGALG00000027853(-),ENSGALG00000001058(ARHGEF16),	ENSGALG00000003570(ATIC),ENSGALG00000003966(RPL23A),ENSGALG00000004161(CCNB2),ENSGALG00000009847(STXBP6),ENSGALG00000034742(LIMA1),ENSGALG00000015367(NECTIN3),ENSGALG00000015360(KIAA1524),ENSGALG00000016720(CD2AP),ENSGALG00000013911(-),ENSGALG00000007651(STAT1),ENSGALG00000031934(TES),ENSGALG00000014995(PGM5),ENSGALG00000005809(SEPT2),ENSGALG00000043379(RPL14),ENSGALG00000015148(ANXA1),ENSGALG000…	1.33739	0.141573
GO:0001190	transcriptional activator activity, RNA polymerase II transcription factor binding	molecular_function	8	5	3	1408	34	10155	ENSGALG00000002138(HYAL2),ENSGALG00000001021(MYOCD),ENSGALG00000002232(-),ENSGALG00000012290(SOX10),ENSGALG00000012024(MKL1),	ENSGALG00000000678(CITED4),ENSGALG00000005377(-),ENSGALG00000002358(CDO1),	1.69703	0.142433
GO:0044773	mitotic DNA damage checkpoint	biological_process	8	4	4	1408	34	10155	ENSGALG00000036642(rad9),ENSGALG00000005658(FOXO4),ENSGALG00000005779(-),ENSGALG00000028318(CDKN1A),	ENSGALG00000033535(RGS16),ENSGALG00000007676(EME1),ENSGALG00000003085(CDK1),ENSGALG00000014698(CASP2),	1.69703	0.142433
GO:0032432	actin filament bundle	cellular_component	8	4	4	1408	34	10155	ENSGALG00000002790(ABLIM3),ENSGALG00000004900(RFLNB),ENSGALG00000002198(FHOD1),ENSGALG00000003137(-),	ENSGALG00000016986(LCP1),ENSGALG00000014995(PGM5),ENSGALG00000034742(LIMA1),ENSGALG00000005930(PLS3),	1.69703	0.142433
GO:0048520	positive regulation of behavior	biological_process	12	3	9	1408	56	10155	ENSGALG00000001926(HSPB1),ENSGALG00000002523(-),ENSGALG00000010290(VEGFA),	ENSGALG00000002203(FGF-18),ENSGALG00000009626(THBS1),ENSGALG00000012456(RAC2),ENSGALG00000043603(CCL5),ENSGALG00000014804(THBS4),ENSGALG00000037077(CCR5),ENSGALG00000029819(SCG2),ENSGALG00000011733(-),ENSGALG00000006346(CXCL14),	1.54551	0.143333
GO:0031146	SCF-dependent proteasomal ubiquitin-dependent protein catabolic process	biological_process	4	2	2	1408	14	10155	ENSGALG00000005684(FBXL15),ENSGALG00000005779(-),	ENSGALG00000033535(RGS16),ENSGALG00000011993(RBX1),	2.06067	0.144317
GO:0014015	positive regulation of gliogenesis	biological_process	4	2	2	1408	14	10155	ENSGALG00000011889(PRKCH),ENSGALG00000012290(SOX10),	ENSGALG00000005135(SERPINE2),ENSGALG00000035016(ID2),	2.06067	0.144317
GO:0051383	kinetochore organization	biological_process	4	0	4	1408	14	10155	-	ENSGALG00000015691(SMC2),ENSGALG00000009553(SMC4),ENSGALG00000027454(CENPW),ENSGALG00000011683(-),	2.06067	0.144317
GO:0001782	B cell homeostasis	biological_process	4	2	2	1408	14	10155	ENSGALG00000004170(ADA),ENSGALG00000004587(RC3H1),	ENSGALG00000016852(-),ENSGALG00000042321(LYN),	2.06067	0.144317
GO:0010742	macrophage derived foam cell differentiation	biological_process	4	1	3	1408	14	10155	ENSGALG00000011889(PRKCH),	ENSGALG00000007651(STAT1),ENSGALG00000015425(LPL),ENSGALG00000004974(PPARG),	2.06067	0.144317
GO:0004029	aldehyde dehydrogenase (NAD) activity	molecular_function	4	1	3	1408	14	10155	ENSGALG00000042184(ALDH4A1),	ENSGALG00000008229(ALDH7A1),ENSGALG00000004270(ALDH1A2),ENSGALG00000033365(ALDH6),	2.06067	0.144317
GO:0046329	negative regulation of JNK cascade	biological_process	4	0	4	1408	14	10155	-	ENSGALG00000010961(IGF2BP3),ENSGALG00000012023(DACT1),ENSGALG00000003473(SFRP1),ENSGALG00000009241(SFRP2),	2.06067	0.144317
GO:1903010	regulation of bone development	biological_process	4	2	2	1408	14	10155	ENSGALG00000003137(-),ENSGALG00000004900(RFLNB),	ENSGALG00000004960(FBN1),ENSGALG00000004893(TMEM119),	2.06067	0.144317
GO:0006693	prostaglandin metabolic process	biological_process	4	2	2	1408	14	10155	ENSGALG00000027415(GRIN2C),ENSGALG00000001314(PTGS1),	ENSGALG00000010769(HPGD),ENSGALG00000033635(PTGS2),	2.06067	0.144317
GO:0006910	phagocytosis, recognition	biological_process	4	2	2	1408	14	10155	ENSGALG00000006702(MFGE8),ENSGALG00000002138(HYAL2),	ENSGALG00000011663(FNDC1),ENSGALG00000027874(CHAC1),	2.06067	0.144317
GO:0006195	purine nucleotide catabolic process	biological_process	4	2	2	1408	14	10155	ENSGALG00000011094(PDE4B),ENSGALG00000004170(ADA),	ENSGALG00000011982(PDE5),ENSGALG00000002830(NUDT3),	2.06067	0.144317
GO:0031672	A band	cellular_component	4	0	4	1408	14	10155	-	ENSGALG00000019157(SMPX),ENSGALG00000008148(MYBPC3),ENSGALG00000008805(LMOD2),ENSGALG00000004155(MYOM3),	2.06067	0.144317
GO:0019369	arachidonic acid metabolic process	biological_process	4	3	1	1408	14	10155	ENSGALG00000027415(GRIN2C),ENSGALG00000011413(-),ENSGALG00000001314(PTGS1),	ENSGALG00000033635(PTGS2),	2.06067	0.144317
GO:0008483	transaminase activity	molecular_function	4	2	2	1408	14	10155	ENSGALG00000025844(AMT),ENSGALG00000003432(AGXT2),	ENSGALG00000031158(OAT),ENSGALG00000023920(PHYKPL),	2.06067	0.144317
GO:0042088	T-helper 1 type immune response	biological_process	4	0	4	1408	14	10155	-	ENSGALG00000040621(IL18R1),ENSGALG00000027093(-),ENSGALG00000016785(IL1RL1),ENSGALG00000015148(ANXA1),	2.06067	0.144317
GO:0045124	regulation of bone resorption	biological_process	4	0	4	1408	14	10155	-	ENSGALG00000013869(IL20RA),ENSGALG00000009100(FSHR),ENSGALG00000015216(SYK),ENSGALG00000009700(PDK4),	2.06067	0.144317
GO:0048662	negative regulation of smooth muscle cell proliferation	biological_process	4	0	4	1408	14	10155	-	ENSGALG00000041266(CNN1),ENSGALG00000004974(PPARG),ENSGALG00000012550(HMOX1),ENSGALG00000037940(IGFBP3),	2.06067	0.144317
GO:0048009	insulin-like growth factor receptor signaling pathway	biological_process	4	2	2	1408	14	10155	ENSGALG00000030879(AR),ENSGALG00000027501(ANPEP),	ENSGALG00000037940(IGFBP3),ENSGALG00000012755(IGF-I),	2.06067	0.144317
GO:0051150	regulation of smooth muscle cell differentiation	biological_process	4	3	1	1408	14	10155	ENSGALG00000012429(BMP4),ENSGALG00000005658(FOXO4),ENSGALG00000001021(MYOCD),	ENSGALG00000012196(MCUB),	2.06067	0.144317
GO:0042554	superoxide anion generation	biological_process	4	1	3	1408	14	10155	ENSGALG00000006707(NOX1),	ENSGALG00000015216(SYK),ENSGALG00000001189(NCF1),ENSGALG00000002016(PRKCD),	2.06067	0.144317
GO:0001056	RNA polymerase III activity	molecular_function	4	1	3	1408	14	10155	ENSGALG00000017681(POLR3K),	ENSGALG00000016720(CD2AP),ENSGALG00000012291(POLR2F),ENSGALG00000011947(POLR3H),	2.06067	0.144317
GO:0090075	relaxation of muscle	biological_process	4	2	2	1408	14	10155	ENSGALG00000010357(P2RY1),ENSGALG00000014182(ADORA2B),	ENSGALG00000027583(PLN),ENSGALG00000011982(PDE5),	2.06067	0.144317
GO:0042219	cellular modified amino acid catabolic process	biological_process	4	1	3	1408	14	10155	ENSGALG00000007964(GATSL3),	ENSGALG00000026005(DIO2),ENSGALG00000027874(CHAC1),ENSGALG00000009954(DYNC2LI1),	2.06067	0.144317
GO:0007259	JAK-STAT cascade	biological_process	19	4	15	1408	97	10155	ENSGALG00000004306(SYT12),ENSGALG00000027501(ANPEP),ENSGALG00000003282(STAT5B),ENSGALG00000021589(RTN4RL1),	ENSGALG00000021869(PODN),ENSGALG00000010857(Dab1),ENSGALG00000027091(-),ENSGALG00000005725(CSF1R),ENSGALG00000007651(STAT1),ENSGALG00000000476(LRRTM4),ENSGALG00000027887(-),ENSGALG00000004398(CARD11),ENSGALG00000013956(MYB),ENSGALG00000010921(PKD2),ENSGALG00000004722(ASPN),ENSGALG00000042321(LYN),ENSGALG00000043603(CCL5),ENSGALG00000007948(LRRC4C),ENSGALG00000012755(IGF-I),	1.41273	0.146946
GO:0001525	angiogenesis	biological_process	34	13	21	1408	189	10155	ENSGALG00000008302(CIB1),ENSGALG00000000401(RBM15),ENSGALG00000010290(VEGFA),ENSGALG00000006707(NOX1),ENSGALG00000001708(MED1),ENSGALG00000040755(ANGPT4),ENSGALG00000012429(BMP4),ENSGALG00000005658(FOXO4),ENSGALG00000003146(CCDC92),ENSGALG00000005530(VEZF1),ENSGALG00000029175(EFNB2),ENSGALG00000001926(HSPB1),ENSGALG00000031255(FGF1),	ENSGALG00000003196(-),ENSGALG00000009626(THBS1),ENSGALG00000016772(PDCL3),ENSGALG00000009241(SFRP2),ENSGALG00000027165(-),ENSGALG00000037402(CTGF),ENSGALG00000032746(Enpp2),ENSGALG00000007145(ITGB1),ENSGALG00000029811(BMPER),ENSGALG00000029819(SCG2),ENSGALG00000011835(-),ENSGALG00000002203(FGF-18),ENSGALG00000015193(CCDC80),ENSGALG00000016451(ROCK2),ENSGALG00000007651(STAT1),ENSGALG00000036189(an…	1.29746	0.147044
GO:0003208	cardiac ventricle morphogenesis	biological_process	7	1	6	1408	29	10155	ENSGALG00000001708(MED1),	ENSGALG00000011442(TGFBR2),ENSGALG00000008148(MYBPC3),ENSGALG00000040079(ZFPM2),ENSGALG00000000313(TNNI1),ENSGALG00000009241(SFRP2),ENSGALG00000027788(CPE),	1.74091	0.147191
GO:0000779	condensed chromosome, centromeric region	cellular_component	7	0	7	1408	29	10155	-	ENSGALG00000010900(SPC25),ENSGALG00000014801(NDC80),ENSGALG00000009690(CENPF),ENSGALG00000007768(AURKA),ENSGALG00000027454(CENPW),ENSGALG00000008233(BUB1),ENSGALG00000006110(PLK1),	1.74091	0.147191
GO:0050715	positive regulation of cytokine secretion	biological_process	7	1	6	1408	29	10155	ENSGALG00000002138(HYAL2),	ENSGALG00000006527(CRTAM),ENSGALG00000015032(CD274),ENSGALG00000016785(IL1RL1),ENSGALG00000015216(SYK),ENSGALG00000005725(CSF1R),ENSGALG00000015425(LPL),	1.74091	0.147191
GO:0032642	regulation of chemokine production	biological_process	7	1	6	1408	29	10155	ENSGALG00000014182(ADORA2B),	ENSGALG00000016785(IL1RL1),ENSGALG00000013468(TLR3),ENSGALG00000007001(TLR4),ENSGALG00000005725(CSF1R),ENSGALG00000015425(LPL),ENSGALG00000016590(TLR7),	1.74091	0.147191
GO:0006885	regulation of pH	biological_process	13	7	6	1408	62	10155	ENSGALG00000026796(SNAPIN),ENSGALG00000007981(CLN6),ENSGALG00000001239(SLC26A2),ENSGALG00000006707(NOX1),ENSGALG00000033271(PFKM),ENSGALG00000016791(SLC9A2),ENSGALG00000002237(ATP6V0D1),	ENSGALG00000009700(PDK4),ENSGALG00000019358(LLPH),ENSGALG00000002374(SLC9A9),ENSGALG00000011405(SLC4A7),ENSGALG00000003936(PPT1),ENSGALG00000026383(-),	1.51227	0.147684
GO:0055123	digestive system development	biological_process	13	6	7	1408	62	10155	ENSGALG00000012290(SOX10),ENSGALG00000023303(SIX2),ENSGALG00000012429(BMP4),ENSGALG00000005849(PPDPF),ENSGALG00000004170(ADA),ENSGALG00000001021(MYOCD),	ENSGALG00000024488(CD99),ENSGALG00000004270(ALDH1A2),ENSGALG00000009241(SFRP2),ENSGALG00000006038(TGFBR3),ENSGALG00000003473(SFRP1),ENSGALG00000035016(ID2),ENSGALG00000006507(CLMP),	1.51227	0.147684
GO:0060537	muscle tissue development	biological_process	33	11	22	1408	183	10155	ENSGALG00000007685(BCL9L),ENSGALG00000016797(FHL2),ENSGALG00000029175(EFNB2),ENSGALG00000001021(MYOCD),ENSGALG00000010936(MYF6),ENSGALG00000001708(MED1),ENSGALG00000012429(BMP4),ENSGALG00000026858(BTG2),ENSGALG00000014917(VGLL2),ENSGALG00000017389(SIX4),ENSGALG00000006824(USP19),	ENSGALG00000004044(CSRP3),ENSGALG00000027583(PLN),ENSGALG00000012357(CXCR4),ENSGALG00000000313(TNNI1),ENSGALG00000013124(FHOD3),ENSGALG00000007539(ANKRD2),ENSGALG00000009690(CENPF),ENSGALG00000004270(ALDH1A2),ENSGALG00000009844(ACTC1),ENSGALG00000035016(ID2),ENSGALG00000008148(MYBPC3),ENSGALG00000004508(EYA2),ENSGALG00000012755(IGF-I),ENSGALG00000005707(IFT20),ENSGALG00000015142(DSG2),ENSGALG0000…	1.30059	0.148981
GO:0033157	regulation of intracellular protein transport	biological_process	28	12	16	1408	152	10155	ENSGALG00000002138(HYAL2),ENSGALG00000041129(TMEM173),ENSGALG00000028318(CDKN1A),ENSGALG00000012429(BMP4),ENSGALG00000011614(ANO4),ENSGALG00000027188(SREBF1),ENSGALG00000001708(MED1),ENSGALG00000002790(ABLIM3),ENSGALG00000006586(PLAGL2),ENSGALG00000006651(OGG1),ENSGALG00000008302(CIB1),ENSGALG00000005005(MIEF2),	ENSGALG00000002016(PRKCD),ENSGALG00000016986(LCP1),ENSGALG00000029983(ANGPT1),ENSGALG00000016590(TLR7),ENSGALG00000040621(IL18R1),ENSGALG00000012456(RAC2),ENSGALG00000036214(DJ-1),ENSGALG00000007001(TLR4),ENSGALG00000006413(CEMIP),ENSGALG00000009241(SFRP2),ENSGALG00000012755(IGF-I),ENSGALG00000010243(PRDX1),ENSGALG00000004593(SULF2),ENSGALG00000013468(TLR3),ENSGALG00000010921(PKD2),ENSGALG0000001…	1.32859	0.149724
GO:0043113	receptor clustering	biological_process	5	3	2	1408	19	10155	ENSGALG00000000919(PIGR),ENSGALG00000005768(ETV5),ENSGALG00000001600(DVL1),	ENSGALG00000009759(SLC16A7),ENSGALG00000007511(ITGB2),	1.89799	0.150147
GO:0033558	protein deacetylase activity	molecular_function	5	5	0	1408	19	10155	ENSGALG00000010854(HDAC9),ENSGALG00000001728(NACC2),ENSGALG00000026796(SNAPIN),ENSGALG00000004825(HDAC8),ENSGALG00000012692(SIRT5),	-	1.89799	0.150147
GO:0046676	negative regulation of insulin secretion	biological_process	5	1	4	1408	19	10155	ENSGALG00000027188(SREBF1),	ENSGALG00000016500(FKBP12.6),ENSGALG00000012755(IGF-I),ENSGALG00000016464(VSNL1),ENSGALG00000003473(SFRP1),	1.89799	0.150147
GO:0042993	positive regulation of transcription factor import into nucleus	biological_process	5	1	4	1408	19	10155	ENSGALG00000041129(TMEM173),	ENSGALG00000013468(TLR3),ENSGALG00000016590(TLR7),ENSGALG00000040621(IL18R1),ENSGALG00000007001(TLR4),	1.89799	0.150147
GO:0043388	positive regulation of DNA binding	biological_process	5	1	4	1408	19	10155	ENSGALG00000001021(MYOCD),	ENSGALG00000010745(HMGB2),ENSGALG00000036214(DJ-1),ENSGALG00000012755(IGF-I),ENSGALG00000012830(-),	1.89799	0.150147
GO:0017147	Wnt-protein binding	molecular_function	5	0	5	1408	19	10155	-	ENSGALG00000009241(SFRP2),ENSGALG00000002358(CDO1),ENSGALG00000002763(FRZB),ENSGALG00000003473(SFRP1),ENSGALG00000027655(TRABD2B),	1.89799	0.150147
GO:0046850	regulation of bone remodeling	biological_process	5	0	5	1408	19	10155	-	ENSGALG00000009100(FSHR),ENSGALG00000013869(IL20RA),ENSGALG00000003473(SFRP1),ENSGALG00000015216(SYK),ENSGALG00000009700(PDK4),	1.89799	0.150147
GO:0043303	mast cell degranulation	biological_process	5	1	4	1408	19	10155	ENSGALG00000014182(ADORA2B),	ENSGALG00000042321(LYN),ENSGALG00000012456(RAC2),ENSGALG00000015216(SYK),ENSGALG00000020316(IL13RA2),	1.89799	0.150147
GO:0030551	cyclic nucleotide binding	molecular_function	6	2	4	1408	24	10155	ENSGALG00000041129(TMEM173),ENSGALG00000011094(PDE4B),	ENSGALG00000011982(PDE5),ENSGALG00000016500(FKBP12.6),ENSGALG00000008060(PRKAR2B),ENSGALG00000010909(PRKG2),	1.80309	0.150228
GO:1900024	regulation of substrate adhesion-dependent cell spreading	biological_process	6	2	4	1408	24	10155	ENSGALG00000021074(MYOC),ENSGALG00000008302(CIB1),	ENSGALG00000028807(AP1AR),ENSGALG00000000311(-),ENSGALG00000004621(PREX1),ENSGALG00000015363(-),	1.80309	0.150228
GO:0000777	condensed chromosome kinetochore	cellular_component	6	0	6	1408	24	10155	-	ENSGALG00000027454(CENPW),ENSGALG00000009690(CENPF),ENSGALG00000008233(BUB1),ENSGALG00000006110(PLK1),ENSGALG00000014801(NDC80),ENSGALG00000010900(SPC25),	1.80309	0.150228
GO:0048701	embryonic cranial skeleton morphogenesis	biological_process	6	4	2	1408	24	10155	ENSGALG00000020582(SLC39A3),ENSGALG00000023303(SIX2),ENSGALG00000017389(SIX4),ENSGALG00000012429(BMP4),	ENSGALG00000011442(TGFBR2),ENSGALG00000009495(FGFR2),	1.80309	0.150228
GO:0010463	mesenchymal cell proliferation	biological_process	6	4	2	1408	24	10155	ENSGALG00000026287(IRS2),ENSGALG00000012429(BMP4),ENSGALG00000007562(FGF4),ENSGALG00000023303(SIX2),	ENSGALG00000011442(TGFBR2),ENSGALG00000028158(Fgf7),	1.80309	0.150228
GO:0006270	DNA replication initiation	biological_process	6	0	6	1408	24	10155	-	ENSGALG00000027874(CHAC1),ENSGALG00000001616(CDC45),ENSGALG00000016312(POLA1),ENSGALG00000004342(ORC6),ENSGALG00000016676(MCM3),ENSGALG00000006051(CDC7),	1.80309	0.150228
GO:0048546	digestive tract morphogenesis	biological_process	6	3	3	1408	24	10155	ENSGALG00000012429(BMP4),ENSGALG00000012290(SOX10),ENSGALG00000023303(SIX2),	ENSGALG00000009241(SFRP2),ENSGALG00000035016(ID2),ENSGALG00000003473(SFRP1),	1.80309	0.150228
GO:0007164	establishment of tissue polarity	biological_process	6	1	5	1408	24	10155	ENSGALG00000001600(DVL1),	ENSGALG00000005707(IFT20),ENSGALG00000003473(SFRP1),ENSGALG00000009241(SFRP2),ENSGALG00000012023(DACT1),ENSGALG00000003767(NKD1),	1.80309	0.150228
GO:0048468	cell development	biological_process	152	56	96	1408	969	10155	ENSGALG00000001264(PLXNA2),ENSGALG00000030031(TTPA),ENSGALG00000002888(CASZ1),ENSGALG00000004476(SEMA3G),ENSGALG00000031255(FGF1),ENSGALG00000021074(MYOC),ENSGALG00000003137(-),ENSGALG00000016707(CLIC5),ENSGALG00000002407(HYDIN),ENSGALG00000008302(CIB1),ENSGALG00000001267(-),ENSGALG00000028608(BTC),ENSGALG00000008735(-),ENSGALG00000006526(PLXNB1),ENSGALG00000017389(SIX4),ENSGALG00000011391(AMN),E…	ENSGALG00000015367(NECTIN3),ENSGALG00000007007(-),ENSGALG00000015143(-),ENSGALG00000004161(CCNB2),ENSGALG00000004960(FBN1),ENSGALG00000001475(-),ENSGALG00000011442(TGFBR2),ENSGALG00000014698(CASP2),ENSGALG00000005707(IFT20),ENSGALG00000013001(CTNND2),ENSGALG00000005377(-),ENSGALG00000028821(GLIPR2),ENSGALG00000041204(IGF2BP1),ENSGALG00000014908(FST),ENSGALG00000020557(-),ENSGALG00000011492(XRCC5)…	1.13135	0.150541
GO:1901991	negative regulation of mitotic cell cycle phase transition	biological_process	14	5	9	1408	68	10155	ENSGALG00000005779(-),ENSGALG00000039228(Zfp36l1),ENSGALG00000005658(FOXO4),ENSGALG00000001728(NACC2),ENSGALG00000028318(CDKN1A),	ENSGALG00000006110(PLK1),ENSGALG00000012023(DACT1),ENSGALG00000003085(CDK1),ENSGALG00000010921(PKD2),ENSGALG00000008233(BUB1),ENSGALG00000007839(NCAM1),ENSGALG00000014801(NDC80),ENSGALG00000033535(RGS16),ENSGALG00000014698(CASP2),	1.4849	0.151012
GO:0010721	negative regulation of cell development	biological_process	27	12	15	1408	146	10155	ENSGALG00000003137(-),ENSGALG00000021074(MYOC),ENSGALG00000004476(SEMA3G),ENSGALG00000030031(TTPA),ENSGALG00000026796(SNAPIN),ENSGALG00000011391(AMN),ENSGALG00000001171(Sema6B),ENSGALG00000004900(RFLNB),ENSGALG00000003203(-),ENSGALG00000001708(MED1),ENSGALG00000028437(TRIM62),ENSGALG00000008302(CIB1),	ENSGALG00000006563(SEMA3D),ENSGALG00000035016(ID2),ENSGALG00000028807(AP1AR),ENSGALG00000006560(SEMA3A),ENSGALG00000010857(Dab1),ENSGALG00000002763(FRZB),ENSGALG00000004960(FBN1),ENSGALG00000014908(FST),ENSGALG00000004727(ULK2),ENSGALG00000011684(STAP1),ENSGALG00000015422(NRG1),ENSGALG00000002160(B2M),ENSGALG00000009241(SFRP2),ENSGALG00000012755(IGF-I),ENSGALG00000003473(SFRP1),	1.33379	0.151164
GO:1903827	regulation of cellular protein localization	biological_process	41	18	23	1408	234	10155	ENSGALG00000041129(TMEM173),ENSGALG00000002138(HYAL2),ENSGALG00000001600(DVL1),ENSGALG00000023612(LZTS2),ENSGALG00000028318(CDKN1A),ENSGALG00000004825(HDAC8),ENSGALG00000011436(TMBIM1),ENSGALG00000006586(PLAGL2),ENSGALG00000002790(ABLIM3),ENSGALG00000001708(MED1),ENSGALG00000005005(MIEF2),ENSGALG00000008302(CIB1),ENSGALG00000006651(OGG1),ENSGALG00000001058(ARHGEF16),ENSGALG00000012429(BMP4),ENSGA…	ENSGALG00000016720(CD2AP),ENSGALG00000040621(IL18R1),ENSGALG00000016590(TLR7),ENSGALG00000029983(ANGPT1),ENSGALG00000016986(LCP1),ENSGALG00000002016(PRKCD),ENSGALG00000007038(-),ENSGALG00000006560(SEMA3A),ENSGALG00000010243(PRDX1),ENSGALG00000012755(IGF-I),ENSGALG00000009241(SFRP2),ENSGALG00000006413(CEMIP),ENSGALG00000038943(RASSF5),ENSGALG00000012023(DACT1),ENSGALG00000010921(PKD2),ENSGALG00000…	1.2637	0.152619
GO:0043410	positive regulation of MAPK cascade	biological_process	40	11	29	1408	228	10155	ENSGALG00000028608(BTC),ENSGALG00000012429(BMP4),ENSGALG00000030879(AR),ENSGALG00000005017(DUSP13),ENSGALG00000001412(SEMA7A),ENSGALG00000006707(NOX1),ENSGALG00000027592(ERN2),ENSGALG00000007562(FGF4),ENSGALG00000008302(CIB1),ENSGALG00000015822(MAP3K7CL),ENSGALG00000031255(FGF1),	ENSGALG00000017179(PDGFD),ENSGALG00000033974(HGF),ENSGALG00000016022(RUNX1),ENSGALG00000004398(CARD11),ENSGALG00000011835(-),ENSGALG00000029811(BMPER),ENSGALG00000005725(CSF1R),ENSGALG00000007001(TLR4),ENSGALG00000008701(XDH),ENSGALG00000015216(SYK),ENSGALG00000012755(IGF-I),ENSGALG00000014585(-),ENSGALG00000037940(IGFBP3),ENSGALG00000037402(CTGF),ENSGALG00000028821(GLIPR2),ENSGALG00000013468(TLR…	1.26533	0.155064
GO:0007254	JNK cascade	biological_process	16	4	12	1408	80	10155	ENSGALG00000014408(LLGL1),ENSGALG00000027592(ERN2),ENSGALG00000006707(NOX1),ENSGALG00000005017(DUSP13),	ENSGALG00000025977(GADD45A),ENSGALG00000012023(DACT1),ENSGALG00000013468(TLR3),ENSGALG00000016196(-),ENSGALG00000037402(CTGF),ENSGALG00000010961(IGF2BP3),ENSGALG00000009241(SFRP2),ENSGALG00000015216(SYK),ENSGALG00000003473(SFRP1),ENSGALG00000017119(TNFRSF19),ENSGALG00000007001(TLR4),ENSGALG00000028005(GADD45G),	1.44247	0.155289
GO:0005912	adherens junction	cellular_component	56	11	45	1408	331	10155	ENSGALG00000001058(ARHGEF16),ENSGALG00000017274(CD9),ENSGALG00000012229(RPS29),ENSGALG00000027853(-),ENSGALG00000015966(-),ENSGALG00000003053(PRDX6),ENSGALG00000004798(MPRIP),ENSGALG00000016797(FHL2),ENSGALG00000011306(DES),ENSGALG00000029175(EFNB2),ENSGALG00000001926(HSPB1),	ENSGALG00000012456(RAC2),ENSGALG00000007145(ITGB1),ENSGALG00000014159(PACSIN2),ENSGALG00000041266(CNN1),ENSGALG00000010243(PRDX1),ENSGALG00000006527(CRTAM),ENSGALG00000001381(ACTG1),ENSGALG00000009844(ACTC1),ENSGALG00000008095(KIF23),ENSGALG00000016986(LCP1),ENSGALG00000011099(FAP),ENSGALG00000004614(NPL),ENSGALG00000024488(CD99),ENSGALG00000011885(ANXA5),ENSGALG00000016720(CD2AP),ENSGALG00000015…	1.22022	0.156131
GO:0016810	hydrolase activity, acting on carbon-nitrogen (but not peptide) bonds	molecular_function	17	8	9	1408	86	10155	ENSGALG00000004170(ADA),ENSGALG00000012692(SIRT5),ENSGALG00000001728(NACC2),ENSGALG00000004825(HDAC8),ENSGALG00000012200(GCH1),ENSGALG00000026796(SNAPIN),ENSGALG00000010854(HDAC9),ENSGALG00000012770(-),	ENSGALG00000026364(ASAH1),ENSGALG00000015081(ACER2),ENSGALG00000028158(Fgf7),ENSGALG00000011572(ASPG),ENSGALG00000004669(ASPA),ENSGALG00000013993(-),ENSGALG00000003570(ATIC),ENSGALG00000002944(-),ENSGALG00000007582(DPYSL3),	1.4257	0.156497
GO:0046034	ATP metabolic process	biological_process	22	18	4	1408	116	10155	ENSGALG00000005095(SLC25A25),ENSGALG00000014121(COX5A),ENSGALG00000036196(Mtch2),ENSGALG00000000048(-),ENSGALG00000035334(COX3),ENSGALG00000029500(ND5),ENSGALG00000029172(-),ENSGALG00000033271(PFKM),ENSGALG00000032465(MT-ATP8),ENSGALG00000042750(ND1),ENSGALG00000042478(MT-ND4L),ENSGALG00000027287(-),ENSGALG00000006899(-),ENSGALG00000036229(MT-ND4),ENSGALG00000032079(MT-CYB),ENSGALG00000001184(COQ…	ENSGALG00000036214(DJ-1),ENSGALG00000015544(ALDOB),ENSGALG00000012755(IGF-I),ENSGALG00000037838(ND6),	1.36786	0.156604
GO:0051271	negative regulation of cellular component movement	biological_process	22	7	15	1408	116	10155	ENSGALG00000021074(MYOC),ENSGALG00000040755(ANGPT4),ENSGALG00000004476(SEMA3G),ENSGALG00000003203(-),ENSGALG00000002138(HYAL2),ENSGALG00000004170(ADA),ENSGALG00000001171(Sema6B),	ENSGALG00000036189(angiopoietin-2B),ENSGALG00000021869(PODN),ENSGALG00000006560(SEMA3A),ENSGALG00000015422(NRG1),ENSGALG00000006382(PTPRJ),ENSGALG00000006703(GTPBP4),ENSGALG00000011684(STAP1),ENSGALG00000028807(AP1AR),ENSGALG00000011209(EVL),ENSGALG00000006563(SEMA3D),ENSGALG00000009626(THBS1),ENSGALG00000003473(SFRP1),ENSGALG00000006038(TGFBR3),ENSGALG00000037940(IGFBP3),ENSGALG00000009241(SFRP2…	1.36786	0.156604
GO:0043169	cation binding	molecular_function	324	115	209	1408	2150	10155	ENSGALG00000004306(SYT12),ENSGALG00000010312(PLCH1),ENSGALG00000028322(-),ENSGALG00000004704(-),ENSGALG00000026796(SNAPIN),ENSGALG00000002544(PCDH12),ENSGALG00000002389(ITGB4),ENSGALG00000027501(ANPEP),ENSGALG00000011889(PRKCH),ENSGALG00000001234(CETP),ENSGALG00000008321(RNPEPL1),ENSGALG00000008177(NOS1),ENSGALG00000027365(HIVEP3),ENSGALG00000032456(MT-CO2),ENSGALG00000033271(PFKM),ENSGALG0000002…	ENSGALG00000016312(POLA1),ENSGALG00000004345(OIT3),ENSGALG00000016622(STS),ENSGALG00000023395(PLIN1),ENSGALG00000014970(FSTL1),ENSGALG00000040167(RP11-26J3.4),ENSGALG00000013225(VAT1L),ENSGALG00000002479(MAT1A),ENSGALG00000033635(PTGS2),ENSGALG00000039327(VAV3),ENSGALG00000014668(MCTP1),ENSGALG00000041826(S100A6),ENSGALG00000033171(TGM4),ENSGALG00000012420(LGALS1),ENSGALG00000003144(TRIM25),ENSGA…	1.08689	0.157394
[truncated: 1,004 more rows]
