# Supplementary material for: Transcriptome analysis of the pectoral muscles of local chickens and commercial broilers using Ribo-Zero ribonucleic acid sequencing
Source: PLoS One. 2017 Sep 1;12(9):e0184115. doi: 10.1371/journal.pone.0184115 (PMC5581173; doi:10.1371/journal.pone.0184115)
Supplement: S6 Table — (XLSX) [file pone.0184115.s006.xlsx]

## Sheet: Sheet1
S6 Table. The KEGG enrichment of different expressed genes of Gushi chickens and AA chickens.
pathway_ID	PATHWAY_DES	diff_gene_in_this_pathway	UP_GENES	DOWN_GENES	diff_gene_in_all_pathway	all_gene_in_this_pathway	all_gene_in_all_pathway	all_gene_list	gene_UP_list	gene_DOWN_list	rich_factor	Pvalue
gga04145	Phagosome	38	8	30	614	120	3873	ENSGALG00000034722(TLR2A),ENSGALG00000000433(-),ENSGALG00000028304(-),ENSGALG00000012610(-),ENSGALG00000016261(CYBB),ENSGALG00000001381(ACTG1),ENSGALG00000014910(COLEC12),ENSGALG00000013045(TUBA8B),ENSGALG00000002207(ATP6V1G3),ENSGALG00000007145(ITGB1),ENSGALG00000008177(NOS1),ENSGALG00000008444(TUBAL3),ENSGALG00000003283(COMP),ENSGALG00000008439(-),ENSGALG00000008638(-),ENSGALG00000007511(ITGB2)…	ENSGALG00000000433(-),ENSGALG00000008177(NOS1),ENSGALG00000002237(ATP6V0D1),ENSGALG00000000048(-),ENSGALG00000006707(NOX1),ENSGALG00000042482(RAB5B),ENSGALG00000033932(BF1),ENSGALG00000040260(TUBA1C),	ENSGALG00000034722(TLR2A),ENSGALG00000028304(-),ENSGALG00000012610(-),ENSGALG00000016261(CYBB),ENSGALG00000001381(ACTG1),ENSGALG00000014910(COLEC12),ENSGALG00000013045(TUBA8B),ENSGALG00000002207(ATP6V1G3),ENSGALG00000007145(ITGB1),ENSGALG00000008444(TUBAL3),ENSGALG00000003283(COMP),ENSGALG00000008439(-),ENSGALG00000008638(-),ENSGALG00000007511(ITGB2),ENSGALG00000014659(-),ENSGALG00000016446(ATP6V…	1.99748	0.000110449
gga00190	Oxidative phosphorylation	31	26	5	614	105	3873	ENSGALG00000038714(NDUFB7),ENSGALG00000038801(ATP5B),ENSGALG00000042750(ND1),ENSGALG00000015906(COX7A2),ENSGALG00000006899(-),ENSGALG00000032465(MT-ATP8),ENSGALG00000002207(ATP6V1G3),ENSGALG00000036229(MT-ND4),ENSGALG00000030436(MT-ND3),ENSGALG00000032595(NDUFB2),ENSGALG00000007465(COX15),ENSGALG00000029172(-),ENSGALG00000032079(MT-CYB),ENSGALG00000030086(-),ENSGALG00000016446(ATP6V1C2),ENSGALG00…	ENSGALG00000038714(NDUFB7),ENSGALG00000038801(ATP5B),ENSGALG00000042750(ND1),ENSGALG00000006899(-),ENSGALG00000032465(MT-ATP8),ENSGALG00000036229(MT-ND4),ENSGALG00000030436(MT-ND3),ENSGALG00000032595(NDUFB2),ENSGALG00000007465(COX15),ENSGALG00000029172(-),ENSGALG00000032079(MT-CYB),ENSGALG00000030086(-),ENSGALG00000040173(-),ENSGALG00000002237(ATP6V0D1),ENSGALG00000037880(-),ENSGALG00000043768(MT…	ENSGALG00000015906(COX7A2),ENSGALG00000002207(ATP6V1G3),ENSGALG00000016446(ATP6V1C2),ENSGALG00000034294(ATP6V0D2),ENSGALG00000037838(ND6),	1.86231	0.00131251
gga00220	Arginine biosynthesis	8	2	6	614	17	3873	ENSGALG00000023689(ASS1),ENSGALG00000043754(GLUL),ENSGALG00000008177(NOS1),ENSGALG00000042984(-),ENSGALG00000033338(GPT2),ENSGALG00000008518(-),ENSGALG00000002944(-),ENSGALG00000002576(ASL2),	ENSGALG00000008177(NOS1),ENSGALG00000042984(-),	ENSGALG00000023689(ASS1),ENSGALG00000043754(GLUL),ENSGALG00000033338(GPT2),ENSGALG00000008518(-),ENSGALG00000002944(-),ENSGALG00000002576(ASL2),	2.96838	0.00393233
gga00910	Nitrogen metabolism	7	2	5	614	14	3873	ENSGALG00000043754(GLUL),ENSGALG00000008518(-),ENSGALG00000021340(CA9),ENSGALG00000002944(-),ENSGALG00000037975(-),ENSGALG00000033700(-),ENSGALG00000003456(CA12),	ENSGALG00000021340(CA9),ENSGALG00000033700(-),	ENSGALG00000043754(GLUL),ENSGALG00000008518(-),ENSGALG00000002944(-),ENSGALG00000037975(-),ENSGALG00000003456(CA12),	3.15391	0.00431483
gga00480	Glutathione metabolism	12	4	8	614	36	3873	ENSGALG00000016324(-),ENSGALG00000005204(-),ENSGALG00000010633(GPX7),ENSGALG00000004521(GPX3),ENSGALG00000027501(ANPEP),ENSGALG00000003039(SRM),ENSGALG00000006344(-),ENSGALG00000016325(-),ENSGALG00000032922(-),ENSGALG00000026704(GPX8),ENSGALG00000010569(TXNDC12),ENSGALG00000016442(RRM2),	ENSGALG00000004521(GPX3),ENSGALG00000027501(ANPEP),ENSGALG00000003039(SRM),ENSGALG00000032922(-),	ENSGALG00000016324(-),ENSGALG00000005204(-),ENSGALG00000010633(GPX7),ENSGALG00000006344(-),ENSGALG00000016325(-),ENSGALG00000026704(GPX8),ENSGALG00000010569(TXNDC12),ENSGALG00000016442(RRM2),	2.10261	0.0126095
gga00260	Glycine, serine and threonine metabolism	11	5	6	614	33	3873	ENSGALG00000016196(-),ENSGALG00000008229(ALDH7A1),ENSGALG00000012312(GCAT),ENSGALG00000043290(GNMT),ENSGALG00000019175(-),ENSGALG00000005363(CHDH),ENSGALG00000040182(GAMT),ENSGALG00000025844(AMT),ENSGALG00000016651(-),ENSGALG00000023435(GATM),ENSGALG00000003432(AGXT2),	ENSGALG00000012312(GCAT),ENSGALG00000043290(GNMT),ENSGALG00000025844(AMT),ENSGALG00000016651(-),ENSGALG00000003432(AGXT2),	ENSGALG00000016196(-),ENSGALG00000008229(ALDH7A1),ENSGALG00000019175(-),ENSGALG00000005363(CHDH),ENSGALG00000040182(GAMT),ENSGALG00000023435(GATM),	2.10261	0.0160095
gga04115	p53 signaling pathway	17	3	14	614	61	3873	ENSGALG00000003085(CDK1),ENSGALG00000038217(CD82),ENSGALG00000004161(CCNB2),ENSGALG00000032699(CDK2),ENSGALG00000028005(GADD45G),ENSGALG00000015286(SESN1),ENSGALG00000004661(-),ENSGALG00000027207(-),ENSGALG00000005648(-),ENSGALG00000012755(IGF-I),ENSGALG00000025977(GADD45A),ENSGALG00000028318(CDKN1A),ENSGALG00000035325(PMAIP1),ENSGALG00000017204(-),ENSGALG00000009626(THBS1),ENSGALG00000037940(IGF…	ENSGALG00000032699(CDK2),ENSGALG00000005648(-),ENSGALG00000028318(CDKN1A),	ENSGALG00000003085(CDK1),ENSGALG00000038217(CD82),ENSGALG00000004161(CCNB2),ENSGALG00000028005(GADD45G),ENSGALG00000015286(SESN1),ENSGALG00000004661(-),ENSGALG00000027207(-),ENSGALG00000012755(IGF-I),ENSGALG00000025977(GADD45A),ENSGALG00000035325(PMAIP1),ENSGALG00000017204(-),ENSGALG00000009626(THBS1),ENSGALG00000037940(IGFBP3),ENSGALG00000016442(RRM2),	1.75792	0.0225643
gga00250	Alanine, aspartate and glutamate metabolism	10	2	8	614	31	3873	ENSGALG00000023689(ASS1),ENSGALG00000043754(GLUL),ENSGALG00000033338(GPT2),ENSGALG00000042184(ALDH4A1),ENSGALG00000008518(-),ENSGALG00000002944(-),ENSGALG00000004669(ASPA),ENSGALG00000003432(AGXT2),ENSGALG00000002576(ASL2),ENSGALG00000040184(RIMKLB),	ENSGALG00000042184(ALDH4A1),ENSGALG00000003432(AGXT2),	ENSGALG00000023689(ASS1),ENSGALG00000043754(GLUL),ENSGALG00000033338(GPT2),ENSGALG00000008518(-),ENSGALG00000002944(-),ENSGALG00000004669(ASPA),ENSGALG00000002576(ASL2),ENSGALG00000040184(RIMKLB),	2.03478	0.0253719
gga04512	ECM-receptor interaction	16	2	14	614	58	3873	ENSGALG00000008747(ITGA8),ENSGALG00000006802(LAMB2),ENSGALG00000007145(ITGB1),ENSGALG00000008141(COL4A5),ENSGALG00000042009(HMMR),ENSGALG00000003283(COMP),ENSGALG00000008439(-),ENSGALG00000008266(COL4A6),ENSGALG00000010926(-),ENSGALG00000039080(-),ENSGALG00000045125(GP5),ENSGALG00000014903(ITGA2),ENSGALG00000014804(THBS4),ENSGALG00000009626(THBS1),ENSGALG00000039990(TNC),ENSGALG00000041577(ITGA4),	ENSGALG00000006802(LAMB2),ENSGALG00000045125(GP5),	ENSGALG00000008747(ITGA8),ENSGALG00000007145(ITGB1),ENSGALG00000008141(COL4A5),ENSGALG00000042009(HMMR),ENSGALG00000003283(COMP),ENSGALG00000008439(-),ENSGALG00000008266(COL4A6),ENSGALG00000010926(-),ENSGALG00000039080(-),ENSGALG00000014903(ITGA2),ENSGALG00000014804(THBS4),ENSGALG00000009626(THBS1),ENSGALG00000039990(TNC),ENSGALG00000041577(ITGA4),	1.74009	0.0284993
gga04514	Cell adhesion molecules (CAMs)	21	3	18	614	85	3873	ENSGALG00000007839(NCAM1),ENSGALG00000014477(-),ENSGALG00000008747(ITGA8),ENSGALG00000024488(CD99),ENSGALG00000007145(ITGB1),ENSGALG00000007948(LRRC4C),ENSGALG00000015474(-),ENSGALG00000008656(ICOS),ENSGALG00000007511(ITGB2),ENSGALG00000014362(CD86),ENSGALG00000037316(-),ENSGALG00000002192(PTPRC),ENSGALG00000008669(CD28),ENSGALG00000031776(NFASC),ENSGALG00000015746(JAM2),ENSGALG00000001621(CLDN5)…	ENSGALG00000037316(-),ENSGALG00000001621(CLDN5),ENSGALG00000033932(BF1),	ENSGALG00000007839(NCAM1),ENSGALG00000014477(-),ENSGALG00000008747(ITGA8),ENSGALG00000024488(CD99),ENSGALG00000007145(ITGB1),ENSGALG00000007948(LRRC4C),ENSGALG00000015474(-),ENSGALG00000008656(ICOS),ENSGALG00000007511(ITGB2),ENSGALG00000014362(CD86),ENSGALG00000002192(PTPRC),ENSGALG00000008669(CD28),ENSGALG00000031776(NFASC),ENSGALG00000015746(JAM2),ENSGALG00000015624(VCAN),ENSGALG00000009523(CNT…	1.5584	0.0432307
gga04672	Intestinal immune network for IgA production	9	2	7	614	30	3873	ENSGALG00000016852(-),ENSGALG00000015474(-),ENSGALG00000008656(ICOS),ENSGALG00000031325(TGFB1),ENSGALG00000014362(CD86),ENSGALG00000008669(CD28),ENSGALG00000041577(ITGA4),ENSGALG00000000919(PIGR),ENSGALG00000012357(CXCR4),	ENSGALG00000031325(TGFB1),ENSGALG00000000919(PIGR),	ENSGALG00000016852(-),ENSGALG00000015474(-),ENSGALG00000008656(ICOS),ENSGALG00000014362(CD86),ENSGALG00000008669(CD28),ENSGALG00000041577(ITGA4),ENSGALG00000012357(CXCR4),	1.89235	0.0490686
gga01230	Biosynthesis of amino acids	15	3	12	614	58	3873	ENSGALG00000016196(-),ENSGALG00000023689(ASS1),ENSGALG00000008229(ALDH7A1),ENSGALG00000033271(PFKM),ENSGALG00000043754(GLUL),ENSGALG00000042984(-),ENSGALG00000019175(-),ENSGALG00000033338(GPT2),ENSGALG00000008518(-),ENSGALG00000002944(-),ENSGALG00000037195(TALDO1),ENSGALG00000002576(ASL2),ENSGALG00000002479(MAT1A),ENSGALG00000030466(CS),ENSGALG00000015544(ALDOB),	ENSGALG00000033271(PFKM),ENSGALG00000042984(-),ENSGALG00000030466(CS),	ENSGALG00000016196(-),ENSGALG00000023689(ASS1),ENSGALG00000008229(ALDH7A1),ENSGALG00000043754(GLUL),ENSGALG00000019175(-),ENSGALG00000033338(GPT2),ENSGALG00000008518(-),ENSGALG00000002944(-),ENSGALG00000037195(TALDO1),ENSGALG00000002576(ASL2),ENSGALG00000002479(MAT1A),ENSGALG00000015544(ALDOB),	1.63133	0.0547468
gga00330	Arginine and proline metabolism	10	3	7	614	35	3873	ENSGALG00000008229(ALDH7A1),ENSGALG00000016348(SAT1),ENSGALG00000008177(NOS1),ENSGALG00000040182(GAMT),ENSGALG00000042184(ALDH4A1),ENSGALG00000023435(GATM),ENSGALG00000031158(OAT),ENSGALG00000003039(SRM),ENSGALG00000015977(SMOX),ENSGALG00000019514(CNDP2),	ENSGALG00000008177(NOS1),ENSGALG00000042184(ALDH4A1),ENSGALG00000003039(SRM),	ENSGALG00000008229(ALDH7A1),ENSGALG00000016348(SAT1),ENSGALG00000040182(GAMT),ENSGALG00000023435(GATM),ENSGALG00000031158(OAT),ENSGALG00000015977(SMOX),ENSGALG00000019514(CNDP2),	1.80223	0.0550731
gga04510	Focal adhesion	35	9	26	614	161	3873	ENSGALG00000008747(ITGA8),ENSGALG00000006802(LAMB2),ENSGALG00000039327(VAV3),ENSGALG00000001381(ACTG1),ENSGALG00000033974(HGF),ENSGALG00000014786(-),ENSGALG00000009360(CAPN2),ENSGALG00000004334(MYLK3),ENSGALG00000007145(ITGB1),ENSGALG00000016451(ROCK2),ENSGALG00000008141(COL4A5),ENSGALG00000003283(COMP),ENSGALG00000039450(SOS1),ENSGALG00000001793(MYL10),ENSGALG00000008266(COL4A6),ENSGALG000000103…	ENSGALG00000006802(LAMB2),ENSGALG00000039450(SOS1),ENSGALG00000042895(BCAR1),ENSGALG00000030613(PDGFRB),ENSGALG00000031529(ERBB2),ENSGALG00000012273(SOS2),ENSGALG00000008947(PAK5),ENSGALG00000003712(-),ENSGALG00000010290(VEGFA),	ENSGALG00000008747(ITGA8),ENSGALG00000039327(VAV3),ENSGALG00000001381(ACTG1),ENSGALG00000033974(HGF),ENSGALG00000014786(-),ENSGALG00000009360(CAPN2),ENSGALG00000004334(MYLK3),ENSGALG00000007145(ITGB1),ENSGALG00000016451(ROCK2),ENSGALG00000008141(COL4A5),ENSGALG00000003283(COMP),ENSGALG00000001793(MYL10),ENSGALG00000008266(COL4A6),ENSGALG00000010335(-),ENSGALG00000010926(-),ENSGALG00000014922(ROCK…	1.37126	0.0648786
gga00603	Glycosphingolipid biosynthesis - globo and isoglobo series	4	4	0	614	11	3873	ENSGALG00000003340(GBGT1),ENSGALG00000016128(B3GALT5),ENSGALG00000037773(ST3GAL1),ENSGALG00000014128(A4GALT),	ENSGALG00000003340(GBGT1),ENSGALG00000016128(B3GALT5),ENSGALG00000037773(ST3GAL1),ENSGALG00000014128(A4GALT),	-	2.29375	0.0657895
gga04810	Regulation of actin cytoskeleton	36	11	25	614	167	3873	ENSGALG00000008747(ITGA8),ENSGALG00000039327(VAV3),ENSGALG00000001381(ACTG1),ENSGALG00000021572(SSH2),ENSGALG00000028158(Fgf7),ENSGALG00000014786(-),ENSGALG00000007562(FGF4),ENSGALG00000004334(MYLK3),ENSGALG00000007145(ITGB1),ENSGALG00000016451(ROCK2),ENSGALG00000039450(SOS1),ENSGALG00000001793(MYL10),ENSGALG00000010335(-),ENSGALG00000007511(ITGB2),ENSGALG00000014922(ROCK1),ENSGALG00000003820(ARP…	ENSGALG00000021572(SSH2),ENSGALG00000007562(FGF4),ENSGALG00000039450(SOS1),ENSGALG00000031255(FGF1),ENSGALG00000042895(BCAR1),ENSGALG00000023703(GIT1),ENSGALG00000001267(-),ENSGALG00000030613(PDGFRB),ENSGALG00000012273(SOS2),ENSGALG00000008947(PAK5),ENSGALG00000038941(BRK1),	ENSGALG00000008747(ITGA8),ENSGALG00000039327(VAV3),ENSGALG00000001381(ACTG1),ENSGALG00000028158(Fgf7),ENSGALG00000014786(-),ENSGALG00000004334(MYLK3),ENSGALG00000007145(ITGB1),ENSGALG00000016451(ROCK2),ENSGALG00000001793(MYL10),ENSGALG00000010335(-),ENSGALG00000007511(ITGB2),ENSGALG00000014922(ROCK1),ENSGALG00000003820(ARPC3),ENSGALG00000011835(-),ENSGALG00000009495(FGFR2),ENSGALG00000014978(-),E…	1.35977	0.0683375
gga00410	beta-Alanine metabolism	7	3	4	614	24	3873	ENSGALG00000008229(ALDH7A1),ENSGALG00000006680(EHHADH),ENSGALG00000003039(SRM),ENSGALG00000015977(SMOX),ENSGALG00000019514(CNDP2),ENSGALG00000024271(ECHS1),ENSGALG00000033365(ALDH6),	ENSGALG00000006680(EHHADH),ENSGALG00000003039(SRM),ENSGALG00000024271(ECHS1),	ENSGALG00000008229(ALDH7A1),ENSGALG00000015977(SMOX),ENSGALG00000019514(CNDP2),ENSGALG00000033365(ALDH6),	1.83978	0.0823485
gga00340	Histidine metabolism	5	0	5	614	16	3873	ENSGALG00000008229(ALDH7A1),ENSGALG00000023436(HDC),ENSGALG00000019514(CNDP2),ENSGALG00000004669(ASPA),ENSGALG00000033365(ALDH6),	-	ENSGALG00000008229(ALDH7A1),ENSGALG00000023436(HDC),ENSGALG00000019514(CNDP2),ENSGALG00000004669(ASPA),ENSGALG00000033365(ALDH6),	1.97119	0.0902912
gga04068	FoxO signaling pathway	25	12	13	614	114	3873	ENSGALG00000043570(SGK3),ENSGALG00000011442(TGFBR2),ENSGALG00000004161(CCNB2),ENSGALG00000014786(-),ENSGALG00000032699(CDK2),ENSGALG00000003939(-),ENSGALG00000039450(SOS1),ENSGALG00000010335(-),ENSGALG00000013372(IL7R),ENSGALG00000028005(GADD45G),ENSGALG00000006110(PLK1),ENSGALG00000031325(TGFB1),ENSGALG00000040758(INSR),ENSGALG00000014723(GABARAPL1),ENSGALG00000001267(-),ENSGALG00000036282(PRKAG…	ENSGALG00000032699(CDK2),ENSGALG00000039450(SOS1),ENSGALG00000031325(TGFB1),ENSGALG00000040758(INSR),ENSGALG00000001267(-),ENSGALG00000036282(PRKAG1),ENSGALG00000042033(PRKAG1),ENSGALG00000007762(CREBBP),ENSGALG00000007357(BCL6),ENSGALG00000012273(SOS2),ENSGALG00000035297(GABARAP),ENSGALG00000028318(CDKN1A),	ENSGALG00000043570(SGK3),ENSGALG00000011442(TGFBR2),ENSGALG00000004161(CCNB2),ENSGALG00000014786(-),ENSGALG00000003939(-),ENSGALG00000010335(-),ENSGALG00000013372(IL7R),ENSGALG00000028005(GADD45G),ENSGALG00000006110(PLK1),ENSGALG00000014723(GABARAPL1),ENSGALG00000012755(IGF-I),ENSGALG00000025977(GADD45A),ENSGALG00000019384(MAPK12),	1.38329	0.0991208
gga00561	Glycerolipid metabolism	11	2	9	614	44	3873	ENSGALG00000015425(LPL),ENSGALG00000008229(ALDH7A1),ENSGALG00000012681(MBOAT1),ENSGALG00000014569(PNPLA2),ENSGALG00000014836(Lpin2),ENSGALG00000037854(TKFC),ENSGALG00000008380(DGKZ),ENSGALG00000011571(AGPAT4),ENSGALG00000013072(-),ENSGALG00000016285(-),ENSGALG00000005217(MOGAT1),	ENSGALG00000037854(TKFC),ENSGALG00000008380(DGKZ),	ENSGALG00000015425(LPL),ENSGALG00000008229(ALDH7A1),ENSGALG00000012681(MBOAT1),ENSGALG00000014569(PNPLA2),ENSGALG00000014836(Lpin2),ENSGALG00000011571(AGPAT4),ENSGALG00000013072(-),ENSGALG00000016285(-),ENSGALG00000005217(MOGAT1),	1.57695	0.107551
gga00982	Drug metabolism - cytochrome P450	8	3	5	614	30	3873	ENSGALG00000016324(-),ENSGALG00000005204(-),ENSGALG00000006344(-),ENSGALG00000016325(-),ENSGALG00000032922(-),ENSGALG00000020160(-),ENSGALG00000033365(ALDH6),ENSGALG00000030614(-),	ENSGALG00000032922(-),ENSGALG00000020160(-),ENSGALG00000030614(-),	ENSGALG00000016324(-),ENSGALG00000005204(-),ENSGALG00000006344(-),ENSGALG00000016325(-),ENSGALG00000033365(ALDH6),	1.68208	0.108917
gga04210	Apoptosis	24	6	18	614	111	3873	ENSGALG00000000433(-),ENSGALG00000012610(-),ENSGALG00000028037(FOS),ENSGALG00000001381(ACTG1),ENSGALG00000014786(-),ENSGALG00000009360(CAPN2),ENSGALG00000013045(TUBA8B),ENSGALG00000008444(TUBAL3),ENSGALG00000010335(-),ENSGALG00000028005(GADD45G),ENSGALG00000014692(LMNB1),ENSGALG00000008933(CASP7),ENSGALG00000041685(CAPN1),ENSGALG00000001267(-),ENSGALG00000006511(-),ENSGALG00000000775(CTSS),ENSGAL…	ENSGALG00000000433(-),ENSGALG00000041685(CAPN1),ENSGALG00000001267(-),ENSGALG00000040260(TUBA1C),ENSGALG00000027592(ERN2),ENSGALG00000012135(ATF4),	ENSGALG00000012610(-),ENSGALG00000028037(FOS),ENSGALG00000001381(ACTG1),ENSGALG00000014786(-),ENSGALG00000009360(CAPN2),ENSGALG00000013045(TUBA8B),ENSGALG00000008444(TUBAL3),ENSGALG00000010335(-),ENSGALG00000028005(GADD45G),ENSGALG00000014692(LMNB1),ENSGALG00000008933(CASP7),ENSGALG00000006511(-),ENSGALG00000000775(CTSS),ENSGALG00000025977(GADD45A),ENSGALG00000007462(CTSZ),ENSGALG00000035325(PMAI…	1.36385	0.118683
gga00051	Fructose and mannose metabolism	7	4	3	614	26	3873	ENSGALG00000040369(PFKFB3),ENSGALG00000029296(MPI),ENSGALG00000033271(PFKM),ENSGALG00000002417(-),ENSGALG00000037854(TKFC),ENSGALG00000013072(-),ENSGALG00000015544(ALDOB),	ENSGALG00000029296(MPI),ENSGALG00000033271(PFKM),ENSGALG00000002417(-),ENSGALG00000037854(TKFC),	ENSGALG00000040369(PFKFB3),ENSGALG00000013072(-),ENSGALG00000015544(ALDOB),	1.69826	0.119578
gga00590	Arachidonic acid metabolism	10	4	6	614	40	3873	ENSGALG00000005857(-),ENSGALG00000012791(TBXAS1),ENSGALG00000016567(EPHX2),ENSGALG00000010633(GPX7),ENSGALG00000004521(GPX3),ENSGALG00000011450(-),ENSGALG00000005065(PLA2G4A),ENSGALG00000001314(PTGS1),ENSGALG00000026704(GPX8),ENSGALG00000033635(PTGS2),	ENSGALG00000016567(EPHX2),ENSGALG00000004521(GPX3),ENSGALG00000011450(-),ENSGALG00000001314(PTGS1),	ENSGALG00000005857(-),ENSGALG00000012791(TBXAS1),ENSGALG00000010633(GPX7),ENSGALG00000005065(PLA2G4A),ENSGALG00000026704(GPX8),ENSGALG00000033635(PTGS2),	1.57695	0.119716
gga04261	Adrenergic signaling in cardiomyocytes	23	9	14	614	107	3873	ENSGALG00000015531(PPP2R2C),ENSGALG00000027583(PLN),ENSGALG00000025842(TPM2),ENSGALG00000014786(-),ENSGALG00000009844(ACTC1),ENSGALG00000043775(RAPGEF3),ENSGALG00000015358(MYH15),ENSGALG00000008382(GNAI1),ENSGALG00000010335(-),ENSGALG00000003837(ADCY7),ENSGALG00000030985(MYH7B),ENSGALG00000038787(-),ENSGALG00000002523(-),ENSGALG00000040035(ADRB2),ENSGALG00000005448(MYL3),ENSGALG00000033061(-),ENS…	ENSGALG00000043775(RAPGEF3),ENSGALG00000038787(-),ENSGALG00000002523(-),ENSGALG00000040035(ADRB2),ENSGALG00000033061(-),ENSGALG00000007409(SCN4B),ENSGALG00000038265(CREB5),ENSGALG00000012135(ATF4),ENSGALG00000038242(CACNA2D2),	ENSGALG00000015531(PPP2R2C),ENSGALG00000027583(PLN),ENSGALG00000025842(TPM2),ENSGALG00000014786(-),ENSGALG00000009844(ACTC1),ENSGALG00000015358(MYH15),ENSGALG00000008382(GNAI1),ENSGALG00000010335(-),ENSGALG00000003837(ADCY7),ENSGALG00000030985(MYH7B),ENSGALG00000005448(MYL3),ENSGALG00000006112(SCN5A),ENSGALG00000000302(-),ENSGALG00000019384(MAPK12),	1.35589	0.131248
gga04260	Cardiac muscle contraction	12	5	7	614	51	3873	ENSGALG00000025842(TPM2),ENSGALG00000015906(COX7A2),ENSGALG00000009844(ACTC1),ENSGALG00000015358(MYH15),ENSGALG00000032079(MT-CYB),ENSGALG00000032456(MT-CO2),ENSGALG00000030985(MYH7B),ENSGALG00000035334(COX3),ENSGALG00000005448(MYL3),ENSGALG00000032142(MT-CO1),ENSGALG00000038242(CACNA2D2),ENSGALG00000000302(-),	ENSGALG00000032079(MT-CYB),ENSGALG00000032456(MT-CO2),ENSGALG00000035334(COX3),ENSGALG00000032142(MT-CO1),ENSGALG00000038242(CACNA2D2),	ENSGALG00000025842(TPM2),ENSGALG00000015906(COX7A2),ENSGALG00000009844(ACTC1),ENSGALG00000015358(MYH15),ENSGALG00000030985(MYH7B),ENSGALG00000005448(MYL3),ENSGALG00000000302(-),	1.48419	0.139879
gga04933	AGE-RAGE signaling pathway in diabetic complications	17	6	11	614	77	3873	ENSGALG00000011442(TGFBR2),ENSGALG00000016261(CYBB),ENSGALG00000003282(STAT5B),ENSGALG00000042534(NFATC1),ENSGALG00000014786(-),ENSGALG00000005619(-),ENSGALG00000002016(PRKCD),ENSGALG00000008141(COL4A5),ENSGALG00000044442(THBD),ENSGALG00000008266(COL4A6),ENSGALG00000010335(-),ENSGALG00000031325(TGFB1),ENSGALG00000006707(NOX1),ENSGALG00000010290(VEGFA),ENSGALG00000019384(MAPK12),ENSGALG00000007651…	ENSGALG00000003282(STAT5B),ENSGALG00000042534(NFATC1),ENSGALG00000044442(THBD),ENSGALG00000031325(TGFB1),ENSGALG00000006707(NOX1),ENSGALG00000010290(VEGFA),	ENSGALG00000011442(TGFBR2),ENSGALG00000016261(CYBB),ENSGALG00000014786(-),ENSGALG00000005619(-),ENSGALG00000002016(PRKCD),ENSGALG00000008141(COL4A5),ENSGALG00000008266(COL4A6),ENSGALG00000010335(-),ENSGALG00000019384(MAPK12),ENSGALG00000007651(STAT1),ENSGALG00000005257(-),	1.39264	0.148116
gga00980	Metabolism of xenobiotics by cytochrome P450	8	3	5	614	32	3873	ENSGALG00000016324(-),ENSGALG00000005204(-),ENSGALG00000006344(-),ENSGALG00000016325(-),ENSGALG00000032922(-),ENSGALG00000020160(-),ENSGALG00000033365(ALDH6),ENSGALG00000030614(-),	ENSGALG00000032922(-),ENSGALG00000020160(-),ENSGALG00000030614(-),	ENSGALG00000016324(-),ENSGALG00000005204(-),ENSGALG00000006344(-),ENSGALG00000016325(-),ENSGALG00000033365(ALDH6),	1.57695	0.14871
gga04540	Gap junction	16	6	10	614	73	3873	ENSGALG00000000433(-),ENSGALG00000003085(CDK1),ENSGALG00000013045(TUBA8B),ENSGALG00000008444(TUBAL3),ENSGALG00000039450(SOS1),ENSGALG00000008382(GNAI1),ENSGALG00000031275(TUBB6),ENSGALG00000001267(-),ENSGALG00000003837(ADCY7),ENSGALG00000030613(PDGFRB),ENSGALG00000017179(PDGFD),ENSGALG00000012273(SOS2),ENSGALG00000009845(GJD2),ENSGALG00000040260(TUBA1C),ENSGALG00000010909(PRKG2),ENSGALG0000000507…	ENSGALG00000000433(-),ENSGALG00000039450(SOS1),ENSGALG00000001267(-),ENSGALG00000030613(PDGFRB),ENSGALG00000012273(SOS2),ENSGALG00000040260(TUBA1C),	ENSGALG00000003085(CDK1),ENSGALG00000013045(TUBA8B),ENSGALG00000008444(TUBAL3),ENSGALG00000008382(GNAI1),ENSGALG00000031275(TUBB6),ENSGALG00000003837(ADCY7),ENSGALG00000017179(PDGFD),ENSGALG00000009845(GJD2),ENSGALG00000010909(PRKG2),ENSGALG00000005076(-),	1.38254	0.165134
gga00061	Fatty acid biosynthesis	3	2	1	614	11	3873	ENSGALG00000008088(ACSL4),ENSGALG00000005043(ACACB),ENSGALG00000006644(-),	ENSGALG00000005043(ACACB),ENSGALG00000006644(-),	ENSGALG00000008088(ACSL4),	1.72031	0.20115
gga00270	Cysteine and methionine metabolism	8	2	6	614	35	3873	ENSGALG00000016196(-),ENSGALG00000035836(LDHB),ENSGALG00000019175(-),ENSGALG00000002358(CDO1),ENSGALG00000003039(SRM),ENSGALG00000033677(AHCY),ENSGALG00000003432(AGXT2),ENSGALG00000002479(MAT1A),	ENSGALG00000003039(SRM),ENSGALG00000003432(AGXT2),	ENSGALG00000016196(-),ENSGALG00000035836(LDHB),ENSGALG00000019175(-),ENSGALG00000002358(CDO1),ENSGALG00000033677(AHCY),ENSGALG00000002479(MAT1A),	1.44179	0.223122
gga04620	Toll-like receptor signaling pathway	16	1	15	614	79	3873	ENSGALG00000034722(TLR2A),ENSGALG00000030363(IFNAR1),ENSGALG00000032701(LY96),ENSGALG00000028037(FOS),ENSGALG00000014786(-),ENSGALG00000016590(TLR7),ENSGALG00000015474(-),ENSGALG00000010335(-),ENSGALG00000043603(CCL5),ENSGALG00000010926(-),ENSGALG00000014362(CD86),ENSGALG00000001267(-),ENSGALG00000007001(TLR4),ENSGALG00000019384(MAPK12),ENSGALG00000007651(STAT1),ENSGALG00000027093(-),	ENSGALG00000001267(-),	ENSGALG00000034722(TLR2A),ENSGALG00000030363(IFNAR1),ENSGALG00000032701(LY96),ENSGALG00000028037(FOS),ENSGALG00000014786(-),ENSGALG00000016590(TLR7),ENSGALG00000015474(-),ENSGALG00000010335(-),ENSGALG00000043603(CCL5),ENSGALG00000010926(-),ENSGALG00000014362(CD86),ENSGALG00000007001(TLR4),ENSGALG00000019384(MAPK12),ENSGALG00000007651(STAT1),ENSGALG00000027093(-),	1.27753	0.271517
gga00130	Ubiquinone and other terpenoid-quinone biosynthesis	2	0	2	614	8	3873	ENSGALG00000004343(-),ENSGALG00000002501(-),	-	ENSGALG00000004343(-),ENSGALG00000002501(-),	1.57695	0.272563
gga00053	Ascorbate and aldarate metabolism	2	0	2	614	8	3873	ENSGALG00000008229(ALDH7A1),ENSGALG00000041993(UGDH),	-	ENSGALG00000008229(ALDH7A1),ENSGALG00000041993(UGDH),	1.57695	0.272563
gga00071	Fatty acid degradation	7	5	2	614	32	3873	ENSGALG00000008229(ALDH7A1),ENSGALG00000006680(EHHADH),ENSGALG00000008088(ACSL4),ENSGALG00000024271(ECHS1),ENSGALG00000020160(-),ENSGALG00000006644(-),ENSGALG00000030614(-),	ENSGALG00000006680(EHHADH),ENSGALG00000024271(ECHS1),ENSGALG00000020160(-),ENSGALG00000006644(-),ENSGALG00000030614(-),	ENSGALG00000008229(ALDH7A1),ENSGALG00000008088(ACSL4),	1.37984	0.285706
gga03320	PPAR signaling pathway	11	2	9	614	53	3873	ENSGALG00000041344(FABP5),ENSGALG00000000184(SLC27A6),ENSGALG00000015425(LPL),ENSGALG00000030025(-),ENSGALG00000006680(EHHADH),ENSGALG00000008439(-),ENSGALG00000004974(PPARG),ENSGALG00000023395(PLIN1),ENSGALG00000008088(ACSL4),ENSGALG00000006644(-),ENSGALG00000016285(-),	ENSGALG00000006680(EHHADH),ENSGALG00000006644(-),	ENSGALG00000041344(FABP5),ENSGALG00000000184(SLC27A6),ENSGALG00000015425(LPL),ENSGALG00000030025(-),ENSGALG00000008439(-),ENSGALG00000004974(PPARG),ENSGALG00000023395(PLIN1),ENSGALG00000008088(ACSL4),ENSGALG00000016285(-),	1.30917	0.291431
gga04370	VEGF signaling pathway	10	3	7	614	48	3873	ENSGALG00000014786(-),ENSGALG00000010335(-),ENSGALG00000002283(MAPKAPK3),ENSGALG00000001926(HSPB1),ENSGALG00000001267(-),ENSGALG00000005065(PLA2G4A),ENSGALG00000012456(RAC2),ENSGALG00000033635(PTGS2),ENSGALG00000010290(VEGFA),ENSGALG00000019384(MAPK12),	ENSGALG00000001926(HSPB1),ENSGALG00000001267(-),ENSGALG00000010290(VEGFA),	ENSGALG00000014786(-),ENSGALG00000010335(-),ENSGALG00000002283(MAPKAPK3),ENSGALG00000005065(PLA2G4A),ENSGALG00000012456(RAC2),ENSGALG00000033635(PTGS2),ENSGALG00000019384(MAPK12),	1.31413	0.299498
gga04010	MAPK signaling pathway	34	18	16	614	182	3873	ENSGALG00000043727(NR4A1),ENSGALG00000011442(TGFBR2),ENSGALG00000028037(FOS),ENSGALG00000028155(-),ENSGALG00000032029(SRF),ENSGALG00000006647(DUSP8),ENSGALG00000042534(NFATC1),ENSGALG00000028158(Fgf7),ENSGALG00000043044(-),ENSGALG00000007562(FGF4),ENSGALG00000014718(MAP3K1),ENSGALG00000039450(SOS1),ENSGALG00000028005(GADD45G),ENSGALG00000031325(TGFB1),ENSGALG00000043641(JUND),ENSGALG00000001475(-…	ENSGALG00000043727(NR4A1),ENSGALG00000028155(-),ENSGALG00000032029(SRF),ENSGALG00000006647(DUSP8),ENSGALG00000042534(NFATC1),ENSGALG00000007562(FGF4),ENSGALG00000039450(SOS1),ENSGALG00000031325(TGFB1),ENSGALG00000043641(JUND),ENSGALG00000031255(FGF1),ENSGALG00000001926(HSPB1),ENSGALG00000001267(-),ENSGALG00000030613(PDGFRB),ENSGALG00000003845(MKNK2),ENSGALG00000012273(SOS2),ENSGALG00000012135(ATF…	ENSGALG00000011442(TGFBR2),ENSGALG00000028037(FOS),ENSGALG00000028158(Fgf7),ENSGALG00000043044(-),ENSGALG00000014718(MAP3K1),ENSGALG00000028005(GADD45G),ENSGALG00000001475(-),ENSGALG00000002283(MAPKAPK3),ENSGALG00000011835(-),ENSGALG00000009495(FGFR2),ENSGALG00000005065(PLA2G4A),ENSGALG00000012456(RAC2),ENSGALG00000002203(FGF-18),ENSGALG00000025977(GADD45A),ENSGALG00000005884(-),ENSGALG0000001938…	1.17838	0.308432
gga04012	ErbB signaling pathway	14	10	4	614	71	3873	ENSGALG00000003282(STAT5B),ENSGALG00000014786(-),ENSGALG00000039450(SOS1),ENSGALG00000010335(-),ENSGALG00000001267(-),ENSGALG00000028608(BTC),ENSGALG00000031529(ERBB2),ENSGALG00000015422(NRG1),ENSGALG00000012273(SOS2),ENSGALG00000028318(CDKN1A),ENSGALG00000003205(EIF4EBP1),ENSGALG00000033061(-),ENSGALG00000008947(PAK5),ENSGALG00000003126(ERBB4),	ENSGALG00000003282(STAT5B),ENSGALG00000039450(SOS1),ENSGALG00000001267(-),ENSGALG00000028608(BTC),ENSGALG00000031529(ERBB2),ENSGALG00000012273(SOS2),ENSGALG00000028318(CDKN1A),ENSGALG00000033061(-),ENSGALG00000008947(PAK5),ENSGALG00000003126(ERBB4),	ENSGALG00000014786(-),ENSGALG00000010335(-),ENSGALG00000015422(NRG1),ENSGALG00000003205(EIF4EBP1),	1.2438	0.337133
gga03010	Ribosome	21	5	16	614	112	3873	ENSGALG00000004818(RPL6),ENSGALG00000043379(RPL14),ENSGALG00000008597(MRPL2),ENSGALG00000012229(RPS29),ENSGALG00000004952(-),ENSGALG00000002605(MRPL17),ENSGALG00000009312(RPL22L1),ENSGALG00000014833(RPL37),ENSGALG00000000150(RPL9),ENSGALG00000002837(RPL27),ENSGALG00000004871(RPS24),ENSGALG00000037441(RPS27),ENSGALG00000027035(RPL21),ENSGALG00000016392(RPS7),ENSGALG00000032002(RPL34),ENSGALG000000…	ENSGALG00000008597(MRPL2),ENSGALG00000012229(RPS29),ENSGALG00000002605(MRPL17),ENSGALG00000037441(RPS27),ENSGALG00000024398(RPS28),	ENSGALG00000004818(RPL6),ENSGALG00000043379(RPL14),ENSGALG00000004952(-),ENSGALG00000009312(RPL22L1),ENSGALG00000014833(RPL37),ENSGALG00000000150(RPL9),ENSGALG00000002837(RPL27),ENSGALG00000004871(RPS24),ENSGALG00000027035(RPL21),ENSGALG00000016392(RPS7),ENSGALG00000032002(RPL34),ENSGALG00000016775(RPL31),ENSGALG00000003966(RPL23A),ENSGALG00000001465(RPL38),ENSGALG00000011472(RPL37A),ENSGALG00000…	1.18272	0.378838
gga00010	Glycolysis / Gluconeogenesis	9	3	6	614	46	3873	ENSGALG00000008229(ALDH7A1),ENSGALG00000013828(GALM),ENSGALG00000033271(PFKM),ENSGALG00000035836(LDHB),ENSGALG00000003695(MINPP1),ENSGALG00000020160(-),ENSGALG00000033365(ALDH6),ENSGALG00000030614(-),ENSGALG00000015544(ALDOB),	ENSGALG00000033271(PFKM),ENSGALG00000020160(-),ENSGALG00000030614(-),	ENSGALG00000008229(ALDH7A1),ENSGALG00000013828(GALM),ENSGALG00000035836(LDHB),ENSGALG00000003695(MINPP1),ENSGALG00000033365(ALDH6),ENSGALG00000015544(ALDOB),	1.23414	0.405517
gga00860	Porphyrin and chlorophyll metabolism	4	1	3	614	20	3873	ENSGALG00000012550(HMOX1),ENSGALG00000007465(COX15),ENSGALG00000031786(BLVRA),ENSGALG00000037410(HEPH),	ENSGALG00000007465(COX15),	ENSGALG00000012550(HMOX1),ENSGALG00000031786(BLVRA),ENSGALG00000037410(HEPH),	1.26156	0.430943
gga01210	2-Oxocarboxylic acid metabolism	3	2	1	614	15	3873	ENSGALG00000042984(-),ENSGALG00000033338(GPT2),ENSGALG00000030466(CS),	ENSGALG00000042984(-),ENSGALG00000030466(CS),	ENSGALG00000033338(GPT2),	1.26156	0.435491
gga00830	Retinol metabolism	6	3	3	614	31	3873	ENSGALG00000004270(ALDH1A2),ENSGALG00000004436(-),ENSGALG00000005408(BCO1),ENSGALG00000034988(RDH5),ENSGALG00000020160(-),ENSGALG00000030614(-),	ENSGALG00000034988(RDH5),ENSGALG00000020160(-),ENSGALG00000030614(-),	ENSGALG00000004270(ALDH1A2),ENSGALG00000004436(-),ENSGALG00000005408(BCO1),	1.22087	0.454392
gga03060	Protein export	4	0	4	614	21	3873	ENSGALG00000000218(-),ENSGALG00000037553(SEC11A),ENSGALG00000019036(SPCS2),ENSGALG00000031663(SEC11C),	-	ENSGALG00000000218(-),ENSGALG00000037553(SEC11A),ENSGALG00000019036(SPCS2),ENSGALG00000031663(SEC11C),	1.20149	0.488144
gga00062	Fatty acid elongation	4	1	3	614	21	3873	ENSGALG00000028142(HACD4),ENSGALG00000003936(PPT1),ENSGALG00000008659(HACD1),ENSGALG00000024271(ECHS1),	ENSGALG00000024271(ECHS1),	ENSGALG00000028142(HACD4),ENSGALG00000003936(PPT1),ENSGALG00000008659(HACD1),	1.20149	0.488144
gga05164	Influenza A	21	5	16	614	117	3873	ENSGALG00000030363(IFNAR1),ENSGALG00000016400(RSAD2),ENSGALG00000008341(FURIN),ENSGALG00000003584(KPNA2),ENSGALG00000007171(CIITA),ENSGALG00000001381(ACTG1),ENSGALG00000014786(-),ENSGALG00000016590(TLR7),ENSGALG00000041192(IFIH1),ENSGALG00000040428(-),ENSGALG00000003144(TRIM25),ENSGALG00000016142(-),ENSGALG00000010335(-),ENSGALG00000029691(NFKBIB),ENSGALG00000043603(CCL5),ENSGALG00000001267(-),EN…	ENSGALG00000008341(FURIN),ENSGALG00000040428(-),ENSGALG00000029691(NFKBIB),ENSGALG00000001267(-),ENSGALG00000007762(CREBBP),	ENSGALG00000030363(IFNAR1),ENSGALG00000016400(RSAD2),ENSGALG00000003584(KPNA2),ENSGALG00000007171(CIITA),ENSGALG00000001381(ACTG1),ENSGALG00000014786(-),ENSGALG00000016590(TLR7),ENSGALG00000041192(IFIH1),ENSGALG00000003144(TRIM25),ENSGALG00000016142(-),ENSGALG00000010335(-),ENSGALG00000043603(CCL5),ENSGALG00000042986(RNASEL),ENSGALG00000007001(TLR4),ENSGALG00000019384(MAPK12),ENSGALG00000007651(S…	1.13217	0.489882
gga01100	Metabolic pathways	164	82	82	614	977	3873	ENSGALG00000038714(NDUFB7),ENSGALG00000012338(BDH2),ENSGALG00000014878(MAN1A1),ENSGALG00000016471(-),ENSGALG00000005857(-),ENSGALG00000016196(-),ENSGALG00000004343(-),ENSGALG00000038801(ATP5B),ENSGALG00000016312(POLA1),ENSGALG00000004842(NT5M),ENSGALG00000023689(ASS1),ENSGALG00000029296(MPI),ENSGALG00000003340(GBGT1),ENSGALG00000004170(ADA),ENSGALG00000032413(NADK),ENSGALG00000042750(ND1),ENSGALG…	ENSGALG00000038714(NDUFB7),ENSGALG00000038801(ATP5B),ENSGALG00000004842(NT5M),ENSGALG00000029296(MPI),ENSGALG00000003340(GBGT1),ENSGALG00000004170(ADA),ENSGALG00000042750(ND1),ENSGALG00000036106(SMPD1),ENSGALG00000003053(PRDX6),ENSGALG00000006899(-),ENSGALG00000008418(LARGE2),ENSGALG00000033271(PFKM),ENSGALG00000032465(MT-ATP8),ENSGALG00000006680(EHHADH),ENSGALG00000036229(MT-ND4),ENSGALG00000030…	ENSGALG00000012338(BDH2),ENSGALG00000014878(MAN1A1),ENSGALG00000016471(-),ENSGALG00000005857(-),ENSGALG00000016196(-),ENSGALG00000004343(-),ENSGALG00000016312(POLA1),ENSGALG00000023689(ASS1),ENSGALG00000032413(NADK),ENSGALG00000008229(ALDH7A1),ENSGALG00000013828(GALM),ENSGALG00000016348(SAT1),ENSGALG00000032526(B3GNT5),ENSGALG00000012791(TBXAS1),ENSGALG00000002207(ATP6V1G3),ENSGALG00000012681(MBO…	1.05884	0.495532
gga00531	Glycosaminoglycan degradation	3	3	0	614	16	3873	ENSGALG00000002138(HYAL2),ENSGALG00000029000(HYAL3),ENSGALG00000032610(NAGLU),	ENSGALG00000002138(HYAL2),ENSGALG00000029000(HYAL3),ENSGALG00000032610(NAGLU),	-	1.18272	0.502709
gga00670	One carbon pool by folate	3	1	2	614	16	3873	ENSGALG00000003570(ATIC),ENSGALG00000025844(AMT),ENSGALG00000014897(TYMS),	ENSGALG00000025844(AMT),	ENSGALG00000003570(ATIC),ENSGALG00000014897(TYMS),	1.18272	0.502709
gga04060	Cytokine-cytokine receptor interaction	26	5	21	614	147	3873	ENSGALG00000030363(IFNAR1),ENSGALG00000016693(-),ENSGALG00000011442(TGFBR2),ENSGALG00000033974(HGF),ENSGALG00000043044(-),ENSGALG00000013869(IL20RA),ENSGALG00000037077(CCR5),ENSGALG00000040621(IL18R1),ENSGALG00000035726(FLT3),ENSGALG00000016852(-),ENSGALG00000042471(-),ENSGALG00000006318(IL21R),ENSGALG00000013372(IL7R),ENSGALG00000043603(CCL5),ENSGALG00000031325(TGFB1),ENSGALG00000045814(-),ENSGA…	ENSGALG00000031325(TGFB1),ENSGALG00000030613(PDGFRB),ENSGALG00000014855(-),ENSGALG00000031094(-),ENSGALG00000010290(VEGFA),	ENSGALG00000030363(IFNAR1),ENSGALG00000016693(-),ENSGALG00000011442(TGFBR2),ENSGALG00000033974(HGF),ENSGALG00000043044(-),ENSGALG00000013869(IL20RA),ENSGALG00000037077(CCR5),ENSGALG00000040621(IL18R1),ENSGALG00000035726(FLT3),ENSGALG00000016852(-),ENSGALG00000042471(-),ENSGALG00000006318(IL21R),ENSGALG00000013372(IL7R),ENSGALG00000043603(CCL5),ENSGALG00000045814(-),ENSGALG00000006346(CXCL14),ENSG…	1.11567	0.507231
gga04150	mTOR signaling pathway	22	14	8	614	124	3873	ENSGALG00000014213(PRR5),ENSGALG00000043787(DEPTOR),ENSGALG00000014786(-),ENSGALG00000002207(ATP6V1G3),ENSGALG00000001600(DVL1),ENSGALG00000039999(FZD8),ENSGALG00000039450(SOS1),ENSGALG00000010335(-),ENSGALG00000034973(FZD7),ENSGALG00000016446(ATP6V1C2),ENSGALG00000040758(INSR),ENSGALG00000002450(WDR24),ENSGALG00000000048(-),ENSGALG00000001267(-),ENSGALG00000041927(FZD9),ENSGALG00000041459(DDIT4)…	ENSGALG00000043787(DEPTOR),ENSGALG00000001600(DVL1),ENSGALG00000039999(FZD8),ENSGALG00000039450(SOS1),ENSGALG00000034973(FZD7),ENSGALG00000040758(INSR),ENSGALG00000002450(WDR24),ENSGALG00000000048(-),ENSGALG00000001267(-),ENSGALG00000041927(FZD9),ENSGALG00000041459(DDIT4),ENSGALG00000029881(LAMTOR2),ENSGALG00000012273(SOS2),ENSGALG00000017462(FNIP1),	ENSGALG00000014213(PRR5),ENSGALG00000014786(-),ENSGALG00000002207(ATP6V1G3),ENSGALG00000010335(-),ENSGALG00000016446(ATP6V1C2),ENSGALG00000012755(IGF-I),ENSGALG00000017005(CAB39L),ENSGALG00000003205(EIF4EBP1),	1.11913	0.517255
gga04110	Cell cycle	18	5	13	614	101	3873	ENSGALG00000001506(-),ENSGALG00000036892(BUB1B),ENSGALG00000003085(CDK1),ENSGALG00000004161(CCNB2),ENSGALG00000012680(E2F3),ENSGALG00000032699(CDK2),ENSGALG00000028005(GADD45G),ENSGALG00000006110(PLK1),ENSGALG00000016676(MCM3),ENSGALG00000031325(TGFB1),ENSGALG00000011993(RBX1),ENSGALG00000006051(CDC7),ENSGALG00000007762(CREBBP),ENSGALG00000010537(CDKN2C),ENSGALG00000004342(ORC6),ENSGALG0000002597…	ENSGALG00000032699(CDK2),ENSGALG00000031325(TGFB1),ENSGALG00000007762(CREBBP),ENSGALG00000010537(CDKN2C),ENSGALG00000028318(CDKN1A),	ENSGALG00000001506(-),ENSGALG00000036892(BUB1B),ENSGALG00000003085(CDK1),ENSGALG00000004161(CCNB2),ENSGALG00000012680(E2F3),ENSGALG00000028005(GADD45G),ENSGALG00000006110(PLK1),ENSGALG00000016676(MCM3),ENSGALG00000011993(RBX1),ENSGALG00000006051(CDC7),ENSGALG00000004342(ORC6),ENSGALG00000025977(GADD45A),ENSGALG00000008233(BUB1),	1.12417	0.525798
gga00240	Pyrimidine metabolism	15	3	12	614	85	3873	ENSGALG00000016471(-),ENSGALG00000016312(POLA1),ENSGALG00000004842(NT5M),ENSGALG00000003510(UCK2),ENSGALG00000003816(NT5C1A),ENSGALG00000011947(POLR3H),ENSGALG00000010674(DCTD),ENSGALG00000008563(ENTPD6),ENSGALG00000037932(-),ENSGALG00000012291(POLR2F),ENSGALG00000007078(-),ENSGALG00000007191(TK1),ENSGALG00000014897(TYMS),ENSGALG00000005961(dAK),ENSGALG00000016442(RRM2),	ENSGALG00000004842(NT5M),ENSGALG00000003816(NT5C1A),ENSGALG00000037932(-),	ENSGALG00000016471(-),ENSGALG00000016312(POLA1),ENSGALG00000003510(UCK2),ENSGALG00000011947(POLR3H),ENSGALG00000010674(DCTD),ENSGALG00000008563(ENTPD6),ENSGALG00000012291(POLR2F),ENSGALG00000007078(-),ENSGALG00000007191(TK1),ENSGALG00000014897(TYMS),ENSGALG00000005961(dAK),ENSGALG00000016442(RRM2),	1.11314	0.566962
gga01212	Fatty acid metabolism	7	3	4	614	39	3873	ENSGALG00000028142(HACD4),ENSGALG00000006680(EHHADH),ENSGALG00000003936(PPT1),ENSGALG00000008088(ACSL4),ENSGALG00000008659(HACD1),ENSGALG00000024271(ECHS1),ENSGALG00000006644(-),	ENSGALG00000006680(EHHADH),ENSGALG00000024271(ECHS1),ENSGALG00000006644(-),	ENSGALG00000028142(HACD4),ENSGALG00000003936(PPT1),ENSGALG00000008088(ACSL4),ENSGALG00000008659(HACD1),	1.13217	0.567088
gga03030	DNA replication	5	1	4	614	28	3873	ENSGALG00000016312(POLA1),ENSGALG00000016676(MCM3),ENSGALG00000017064(RFC3),ENSGALG00000037932(-),ENSGALG00000004037(DNA2),	ENSGALG00000037932(-),	ENSGALG00000016312(POLA1),ENSGALG00000016676(MCM3),ENSGALG00000017064(RFC3),ENSGALG00000004037(DNA2),	1.1264	0.576478
gga04622	RIG-I-like receptor signaling pathway	8	4	4	614	45	3873	ENSGALG00000041129(TMEM173),ENSGALG00000041192(IFIH1),ENSGALG00000040428(-),ENSGALG00000003144(TRIM25),ENSGALG00000014718(MAP3K1),ENSGALG00000029691(NFKBIB),ENSGALG00000037854(TKFC),ENSGALG00000019384(MAPK12),	ENSGALG00000041129(TMEM173),ENSGALG00000040428(-),ENSGALG00000029691(NFKBIB),ENSGALG00000037854(TKFC),	ENSGALG00000041192(IFIH1),ENSGALG00000003144(TRIM25),ENSGALG00000014718(MAP3K1),ENSGALG00000019384(MAPK12),	1.12139	0.58147
gga00511	Other glycan degradation	2	0	2	614	12	3873	ENSGALG00000037467(NEU2),ENSGALG00000013773(FUCA2),	-	ENSGALG00000037467(NEU2),ENSGALG00000013773(FUCA2),	1.0513	0.595608
gga00350	Tyrosine metabolism	6	2	4	614	34	3873	ENSGALG00000004343(-),ENSGALG00000010432(GSTZ1),ENSGALG00000002024(COMT),ENSGALG00000020160(-),ENSGALG00000033365(ALDH6),ENSGALG00000030614(-),	ENSGALG00000020160(-),ENSGALG00000030614(-),	ENSGALG00000004343(-),ENSGALG00000010432(GSTZ1),ENSGALG00000002024(COMT),ENSGALG00000033365(ALDH6),	1.11314	0.597133
gga04910	Insulin signaling pathway	18	13	5	614	104	3873	ENSGALG00000014786(-),ENSGALG00000016518(PHKA2),ENSGALG00000039450(SOS1),ENSGALG00000041047(PPP1R3E),ENSGALG00000010335(-),ENSGALG00000004801(PHKA1),ENSGALG00000040758(INSR),ENSGALG00000001267(-),ENSGALG00000036282(PRKAG1),ENSGALG00000005043(ACACB),ENSGALG00000027188(SREBF1),ENSGALG00000001828(SH2B2),ENSGALG00000042033(PRKAG1),ENSGALG00000003845(MKNK2),ENSGALG00000008060(PRKAR2B),ENSGALG000000122…	ENSGALG00000039450(SOS1),ENSGALG00000041047(PPP1R3E),ENSGALG00000004801(PHKA1),ENSGALG00000040758(INSR),ENSGALG00000001267(-),ENSGALG00000036282(PRKAG1),ENSGALG00000005043(ACACB),ENSGALG00000027188(SREBF1),ENSGALG00000001828(SH2B2),ENSGALG00000042033(PRKAG1),ENSGALG00000003845(MKNK2),ENSGALG00000012273(SOS2),ENSGALG00000003712(-),	ENSGALG00000014786(-),ENSGALG00000016518(PHKA2),ENSGALG00000010335(-),ENSGALG00000008060(PRKAR2B),ENSGALG00000003205(EIF4EBP1),	1.09174	0.60664
gga00640	Propanoate metabolism	5	4	1	614	29	3873	ENSGALG00000006680(EHHADH),ENSGALG00000035836(LDHB),ENSGALG00000042246(-),ENSGALG00000005043(ACACB),ENSGALG00000024271(ECHS1),	ENSGALG00000006680(EHHADH),ENSGALG00000042246(-),ENSGALG00000005043(ACACB),ENSGALG00000024271(ECHS1),	ENSGALG00000035836(LDHB),	1.08755	0.630698
gga04530	Tight junction	18	7	11	614	105	3873	ENSGALG00000017208(AMOTL1),ENSGALG00000029660(MYH13),ENSGALG00000015531(PPP2R2C),ENSGALG00000001381(ACTG1),ENSGALG00000014408(LLGL1),ENSGALG00000002016(PRKCD),ENSGALG00000042257(-),ENSGALG00000001793(MYL10),ENSGALG00000015358(MYH15),ENSGALG00000008382(GNAI1),ENSGALG00000037316(-),ENSGALG00000032404(-),ENSGALG00000028612(-),ENSGALG00000030985(MYH7B),ENSGALG00000015746(JAM2),ENSGALG00000014854(-),E…	ENSGALG00000017208(AMOTL1),ENSGALG00000029660(MYH13),ENSGALG00000014408(LLGL1),ENSGALG00000037316(-),ENSGALG00000032404(-),ENSGALG00000028612(-),ENSGALG00000001621(CLDN5),	ENSGALG00000015531(PPP2R2C),ENSGALG00000001381(ACTG1),ENSGALG00000002016(PRKCD),ENSGALG00000042257(-),ENSGALG00000001793(MYL10),ENSGALG00000015358(MYH15),ENSGALG00000008382(GNAI1),ENSGALG00000030985(MYH7B),ENSGALG00000015746(JAM2),ENSGALG00000014854(-),ENSGALG00000038678(EPB41L3),	1.08134	0.634392
gga04621	NOD-like receptor signaling pathway	19	6	13	614	111	3873	ENSGALG00000030363(IFNAR1),ENSGALG00000016261(CYBB),ENSGALG00000041129(TMEM173),ENSGALG00000016284(TAB3),ENSGALG00000002016(PRKCD),ENSGALG00000040428(-),ENSGALG00000004519(TRPV2),ENSGALG00000029691(NFKBIB),ENSGALG00000043603(CCL5),ENSGALG00000014723(GABARAPL1),ENSGALG00000030603(ANTXR1),ENSGALG00000006707(NOX1),ENSGALG00000002786(PSTPIP1),ENSGALG00000042986(RNASEL),ENSGALG00000035297(GABARAP),ENS…	ENSGALG00000041129(TMEM173),ENSGALG00000016284(TAB3),ENSGALG00000040428(-),ENSGALG00000029691(NFKBIB),ENSGALG00000006707(NOX1),ENSGALG00000035297(GABARAP),	ENSGALG00000030363(IFNAR1),ENSGALG00000016261(CYBB),ENSGALG00000002016(PRKCD),ENSGALG00000004519(TRPV2),ENSGALG00000043603(CCL5),ENSGALG00000014723(GABARAPL1),ENSGALG00000030603(ANTXR1),ENSGALG00000002786(PSTPIP1),ENSGALG00000042986(RNASEL),ENSGALG00000009864(TRAF5),ENSGALG00000007001(TLR4),ENSGALG00000019384(MAPK12),ENSGALG00000007651(STAT1),	1.07972	0.635918
gga04114	Oocyte meiosis	14	3	11	614	82	3873	ENSGALG00000001506(-),ENSGALG00000003085(CDK1),ENSGALG00000004161(CCNB2),ENSGALG00000032699(CDK2),ENSGALG00000030879(AR),ENSGALG00000006110(PLK1),ENSGALG00000007768(AURKA),ENSGALG00000011281(-),ENSGALG00000003837(ADCY7),ENSGALG00000011993(RBX1),ENSGALG00000012755(IGF-I),ENSGALG00000008233(BUB1),ENSGALG00000033061(-),ENSGALG00000019384(MAPK12),	ENSGALG00000032699(CDK2),ENSGALG00000030879(AR),ENSGALG00000033061(-),	ENSGALG00000001506(-),ENSGALG00000003085(CDK1),ENSGALG00000004161(CCNB2),ENSGALG00000006110(PLK1),ENSGALG00000007768(AURKA),ENSGALG00000011281(-),ENSGALG00000003837(ADCY7),ENSGALG00000011993(RBX1),ENSGALG00000012755(IGF-I),ENSGALG00000008233(BUB1),ENSGALG00000019384(MAPK12),	1.07694	0.656089
gga00520	Amino sugar and nucleotide sugar metabolism	6	2	4	614	36	3873	ENSGALG00000004614(NPL),ENSGALG00000029296(MPI),ENSGALG00000002417(-),ENSGALG00000034948(UAP1L1),ENSGALG00000041993(UGDH),ENSGALG00000015854(PGM3),	ENSGALG00000029296(MPI),ENSGALG00000002417(-),	ENSGALG00000004614(NPL),ENSGALG00000034948(UAP1L1),ENSGALG00000041993(UGDH),ENSGALG00000015854(PGM3),	1.0513	0.696944
gga00512	Mucin type O-glycan biosynthesis	4	1	3	614	25	3873	ENSGALG00000014944(GCNT4),ENSGALG00000037773(ST3GAL1),ENSGALG00000006233(-),ENSGALG00000010744(GALNT7),	ENSGALG00000037773(ST3GAL1),	ENSGALG00000014944(GCNT4),ENSGALG00000006233(-),ENSGALG00000010744(GALNT7),	1.00925	0.730559
gga00760	Nicotinate and nicotinamide metabolism	4	2	2	614	25	3873	ENSGALG00000016471(-),ENSGALG00000004842(NT5M),ENSGALG00000032413(NADK),ENSGALG00000003816(NT5C1A),	ENSGALG00000004842(NT5M),ENSGALG00000003816(NT5C1A),	ENSGALG00000016471(-),ENSGALG00000032413(NADK),	1.00925	0.730559
gga04623	Cytosolic DNA-sensing pathway	6	3	3	614	37	3873	ENSGALG00000041129(TMEM173),ENSGALG00000040428(-),ENSGALG00000029691(NFKBIB),ENSGALG00000043603(CCL5),ENSGALG00000011947(POLR3H),ENSGALG00000012291(POLR2F),	ENSGALG00000041129(TMEM173),ENSGALG00000040428(-),ENSGALG00000029691(NFKBIB),	ENSGALG00000043603(CCL5),ENSGALG00000011947(POLR3H),ENSGALG00000012291(POLR2F),	1.02289	0.747537
gga04914	Progesterone-mediated oocyte maturation	11	1	10	614	67	3873	ENSGALG00000003085(CDK1),ENSGALG00000004161(CCNB2),ENSGALG00000014786(-),ENSGALG00000032699(CDK2),ENSGALG00000008382(GNAI1),ENSGALG00000010335(-),ENSGALG00000006110(PLK1),ENSGALG00000003837(ADCY7),ENSGALG00000012755(IGF-I),ENSGALG00000008233(BUB1),ENSGALG00000019384(MAPK12),	ENSGALG00000032699(CDK2),	ENSGALG00000003085(CDK1),ENSGALG00000004161(CCNB2),ENSGALG00000014786(-),ENSGALG00000008382(GNAI1),ENSGALG00000010335(-),ENSGALG00000006110(PLK1),ENSGALG00000003837(ADCY7),ENSGALG00000012755(IGF-I),ENSGALG00000008233(BUB1),ENSGALG00000019384(MAPK12),	1.03561	0.756183
gga04142	Lysosome	15	5	10	614	92	3873	ENSGALG00000012610(-),ENSGALG00000028790(DNASE2B),ENSGALG00000036894(ABCA2),ENSGALG00000036106(SMPD1),ENSGALG00000003736(ABCB9),ENSGALG00000026364(ASAH1),ENSGALG00000002237(ATP6V0D1),ENSGALG00000003936(PPT1),ENSGALG00000034294(ATP6V0D2),ENSGALG00000000775(CTSS),ENSGALG00000010811(LGMN),ENSGALG00000007462(CTSZ),ENSGALG00000032610(NAGLU),ENSGALG00000033557(CTSH),ENSGALG00000010593(GALC),	ENSGALG00000036894(ABCA2),ENSGALG00000036106(SMPD1),ENSGALG00000003736(ABCB9),ENSGALG00000002237(ATP6V0D1),ENSGALG00000032610(NAGLU),	ENSGALG00000012610(-),ENSGALG00000028790(DNASE2B),ENSGALG00000026364(ASAH1),ENSGALG00000003936(PPT1),ENSGALG00000034294(ATP6V0D2),ENSGALG00000000775(CTSS),ENSGALG00000010811(LGMN),ENSGALG00000007462(CTSZ),ENSGALG00000033557(CTSH),ENSGALG00000010593(GALC),	1.02845	0.78474
gga04350	TGF-beta signaling pathway	11	5	6	614	68	3873	ENSGALG00000035016(ID2),ENSGALG00000011442(TGFBR2),ENSGALG00000031325(TGFB1),ENSGALG00000014922(ROCK1),ENSGALG00000042492(PITX2),ENSGALG00000011993(RBX1),ENSGALG00000039817(-),ENSGALG00000007762(CREBBP),ENSGALG00000010448(LTBP1),ENSGALG00000012429(BMP4),ENSGALG00000009626(THBS1),	ENSGALG00000031325(TGFB1),ENSGALG00000042492(PITX2),ENSGALG00000039817(-),ENSGALG00000007762(CREBBP),ENSGALG00000012429(BMP4),	ENSGALG00000035016(ID2),ENSGALG00000011442(TGFBR2),ENSGALG00000014922(ROCK1),ENSGALG00000011993(RBX1),ENSGALG00000010448(LTBP1),ENSGALG00000009626(THBS1),	1.02038	0.793639
gga04270	Vascular smooth muscle contraction	14	4	10	614	87	3873	ENSGALG00000039163(ARHGEF11),ENSGALG00000004334(MYLK3),ENSGALG00000014182(ADORA2B),ENSGALG00000002016(PRKCD),ENSGALG00000016451(ROCK2),ENSGALG00000014922(ROCK1),ENSGALG00000035086(MYL6),ENSGALG00000001267(-),ENSGALG00000003837(ADCY7),ENSGALG00000005065(PLA2G4A),ENSGALG00000038787(-),ENSGALG00000031929(-),ENSGALG00000005076(-),ENSGALG00000002118(KCNMB1),	ENSGALG00000039163(ARHGEF11),ENSGALG00000014182(ADORA2B),ENSGALG00000001267(-),ENSGALG00000038787(-),	ENSGALG00000004334(MYLK3),ENSGALG00000002016(PRKCD),ENSGALG00000016451(ROCK2),ENSGALG00000014922(ROCK1),ENSGALG00000035086(MYL6),ENSGALG00000003837(ADCY7),ENSGALG00000005065(PLA2G4A),ENSGALG00000031929(-),ENSGALG00000005076(-),ENSGALG00000002118(KCNMB1),	1.01505	0.820324
gga04912	GnRH signaling pathway	11	5	6	614	69	3873	ENSGALG00000002016(PRKCD),ENSGALG00000014718(MAP3K1),ENSGALG00000039450(SOS1),ENSGALG00000001267(-),ENSGALG00000003837(ADCY7),ENSGALG00000005065(PLA2G4A),ENSGALG00000012273(SOS2),ENSGALG00000033061(-),ENSGALG00000012135(ATF4),ENSGALG00000005884(-),ENSGALG00000019384(MAPK12),	ENSGALG00000039450(SOS1),ENSGALG00000001267(-),ENSGALG00000012273(SOS2),ENSGALG00000033061(-),ENSGALG00000012135(ATF4),	ENSGALG00000002016(PRKCD),ENSGALG00000014718(MAP3K1),ENSGALG00000003837(ADCY7),ENSGALG00000005065(PLA2G4A),ENSGALG00000005884(-),ENSGALG00000019384(MAPK12),	1.00559	0.831195
gga04144	Endocytosis	25	11	14	614	207	3873	ENSGALG00000011442(TGFBR2),ENSGALG00000032819(RNF41),ENSGALG00000037077(CCR5),ENSGALG00000042471(-),ENSGALG00000031325(TGFB1),ENSGALG00000003820(ARPC3),ENSGALG00000009495(FGFR2),ENSGALG00000023703(GIT1),ENSGALG00000006045(SH3GL3),ENSGALG00000038541(VPS37C),ENSGALG00000042551(PSD),ENSGALG00000015645(GRK4),ENSGALG00000042482(RAB5B),ENSGALG00000022874(RAB31),ENSGALG00000011733(-),ENSGALG00000041373(…	ENSGALG00000032819(RNF41),ENSGALG00000031325(TGFB1),ENSGALG00000023703(GIT1),ENSGALG00000038541(VPS37C),ENSGALG00000042551(PSD),ENSGALG00000042482(RAB5B),ENSGALG00000040035(ADRB2),ENSGALG00000033932(BF1),ENSGALG00000042741(ADRBK1),ENSGALG00000003126(ERBB4),ENSGALG00000011041(DNAJC6),	ENSGALG00000011442(TGFBR2),ENSGALG00000037077(CCR5),ENSGALG00000042471(-),ENSGALG00000003820(ARPC3),ENSGALG00000009495(FGFR2),ENSGALG00000006045(SH3GL3),ENSGALG00000015645(GRK4),ENSGALG00000022874(RAB31),ENSGALG00000011733(-),ENSGALG00000041373(ARAP2),ENSGALG00000032958(AMPH),ENSGALG00000012454(CYTH4),ENSGALG00000015959(SMAP1),ENSGALG00000012357(CXCR4),	0.761814	1
gga04080	Neuroactive ligand-receptor interaction	24	9	15	614	244	3873	ENSGALG00000013218(C3AR1),ENSGALG00000015382(CHRNA6),ENSGALG00000040367(P2RY14),ENSGALG00000040017(THRA),ENSGALG00000005657(CRHR2),ENSGALG00000009429(RXFP1),ENSGALG00000014182(ADORA2B),ENSGALG00000001626(UTS2R),ENSGALG00000014268(CHRNA9),ENSGALG00000006575(VIPR2),ENSGALG00000001573(P2RX1),ENSGALG00000004418(SSTR2),ENSGALG00000026092(HRH4),ENSGALG00000007899(CHRND),ENSGALG00000009497(AVPR2),ENSGAL…	ENSGALG00000040017(THRA),ENSGALG00000005657(CRHR2),ENSGALG00000014182(ADORA2B),ENSGALG00000038787(-),ENSGALG00000014855(-),ENSGALG00000040035(ADRB2),ENSGALG00000027415(GRIN2C),ENSGALG00000009509(CALCR),ENSGALG00000010357(P2RY1),	ENSGALG00000013218(C3AR1),ENSGALG00000015382(CHRNA6),ENSGALG00000040367(P2RY14),ENSGALG00000009429(RXFP1),ENSGALG00000001626(UTS2R),ENSGALG00000014268(CHRNA9),ENSGALG00000006575(VIPR2),ENSGALG00000001573(P2RX1),ENSGALG00000004418(SSTR2),ENSGALG00000026092(HRH4),ENSGALG00000007899(CHRND),ENSGALG00000009497(AVPR2),ENSGALG00000013548(GZMA),ENSGALG00000017411(RXFP3),ENSGALG00000009100(FSHR),	0.620441	1
gga00230	Purine metabolism	20	7	13	614	135	3873	ENSGALG00000016471(-),ENSGALG00000016312(POLA1),ENSGALG00000004842(NT5M),ENSGALG00000004170(ADA),ENSGALG00000003570(ATIC),ENSGALG00000011982(PDE5),ENSGALG00000037029(PDE4C),ENSGALG00000013941(PDE7B),ENSGALG00000003816(NT5C1A),ENSGALG00000011947(POLR3H),ENSGALG00000008563(ENTPD6),ENSGALG00000037932(-),ENSGALG00000011094(PDE4B),ENSGALG00000012291(POLR2F),ENSGALG00000003837(ADCY7),ENSGALG00000008701…	ENSGALG00000004842(NT5M),ENSGALG00000004170(ADA),ENSGALG00000037029(PDE4C),ENSGALG00000013941(PDE7B),ENSGALG00000003816(NT5C1A),ENSGALG00000037932(-),ENSGALG00000011094(PDE4B),	ENSGALG00000016471(-),ENSGALG00000016312(POLA1),ENSGALG00000003570(ATIC),ENSGALG00000011982(PDE5),ENSGALG00000011947(POLR3H),ENSGALG00000008563(ENTPD6),ENSGALG00000012291(POLR2F),ENSGALG00000003837(ADCY7),ENSGALG00000008701(XDH),ENSGALG00000007078(-),ENSGALG00000005961(dAK),ENSGALG00000005076(-),ENSGALG00000016442(RRM2),	0.934491	1
gga04020	Calcium signaling pathway	20	12	8	614	141	3873	ENSGALG00000032287(ATP2A2),ENSGALG00000027583(PLN),ENSGALG00000016518(PHKA2),ENSGALG00000004334(MYLK3),ENSGALG00000014182(ADORA2B),ENSGALG00000008177(NOS1),ENSGALG00000004801(PHKA1),ENSGALG00000001573(P2RX1),ENSGALG00000001564(-),ENSGALG00000003837(ADCY7),ENSGALG00000008544(SLC8A1),ENSGALG00000030613(PDGFRB),ENSGALG00000031529(ERBB2),ENSGALG00000038787(-),ENSGALG00000009400(SLC8A3),ENSGALG0000004…	ENSGALG00000014182(ADORA2B),ENSGALG00000008177(NOS1),ENSGALG00000004801(PHKA1),ENSGALG00000001564(-),ENSGALG00000030613(PDGFRB),ENSGALG00000031529(ERBB2),ENSGALG00000038787(-),ENSGALG00000040035(ADRB2),ENSGALG00000027415(GRIN2C),ENSGALG00000033061(-),ENSGALG00000003126(ERBB4),ENSGALG00000037498(-),	ENSGALG00000032287(ATP2A2),ENSGALG00000027583(PLN),ENSGALG00000016518(PHKA2),ENSGALG00000004334(MYLK3),ENSGALG00000001573(P2RX1),ENSGALG00000003837(ADCY7),ENSGALG00000008544(SLC8A1),ENSGALG00000009400(SLC8A3),	0.894726	1
gga04141	Protein processing in endoplasmic reticulum	16	7	9	614	132	3873	ENSGALG00000006564(-),ENSGALG00000014878(MAN1A1),ENSGALG00000009360(CAPN2),ENSGALG00000027506(DNAJB2),ENSGALG00000042503(HSPBP1),ENSGALG00000010766(-),ENSGALG00000008348(PDIA3),ENSGALG00000041685(CAPN1),ENSGALG00000033789(HSP90B1),ENSGALG00000011993(RBX1),ENSGALG00000035626(DAD1),ENSGALG00000002457(SIL1),ENSGALG00000042214(UBQLN4),ENSGALG00000027592(ERN2),ENSGALG00000012135(ATF4),ENSGALG000000235…	ENSGALG00000027506(DNAJB2),ENSGALG00000042503(HSPBP1),ENSGALG00000041685(CAPN1),ENSGALG00000035626(DAD1),ENSGALG00000042214(UBQLN4),ENSGALG00000027592(ERN2),ENSGALG00000012135(ATF4),	ENSGALG00000006564(-),ENSGALG00000014878(MAN1A1),ENSGALG00000009360(CAPN2),ENSGALG00000010766(-),ENSGALG00000008348(PDIA3),ENSGALG00000033789(HSP90B1),ENSGALG00000011993(RBX1),ENSGALG00000002457(SIL1),ENSGALG00000023510(ERP29),	0.764584	1
gga05168	Herpes simplex infection	15	6	9	614	125	3873	ENSGALG00000034722(TLR2A),ENSGALG00000030363(IFNAR1),ENSGALG00000003085(CDK1),ENSGALG00000028037(FOS),ENSGALG00000032699(CDK2),ENSGALG00000041192(IFIH1),ENSGALG00000040428(-),ENSGALG00000029691(NFKBIB),ENSGALG00000043603(CCL5),ENSGALG00000042986(RNASEL),ENSGALG00000035203(MCRS1),ENSGALG00000007762(CREBBP),ENSGALG00000033932(BF1),ENSGALG00000009864(TRAF5),ENSGALG00000007651(STAT1),	ENSGALG00000032699(CDK2),ENSGALG00000040428(-),ENSGALG00000029691(NFKBIB),ENSGALG00000035203(MCRS1),ENSGALG00000007762(CREBBP),ENSGALG00000033932(BF1),	ENSGALG00000034722(TLR2A),ENSGALG00000030363(IFNAR1),ENSGALG00000003085(CDK1),ENSGALG00000028037(FOS),ENSGALG00000041192(IFIH1),ENSGALG00000043603(CCL5),ENSGALG00000042986(RNASEL),ENSGALG00000009864(TRAF5),ENSGALG00000007651(STAT1),	0.756938	1
gga04310	Wnt signaling pathway	14	7	7	614	111	3873	ENSGALG00000042534(NFATC1),ENSGALG00000003767(NKD1),ENSGALG00000001600(DVL1),ENSGALG00000016451(ROCK2),ENSGALG00000009241(SFRP2),ENSGALG00000039999(FZD8),ENSGALG00000034973(FZD7),ENSGALG00000031997(SFRP4),ENSGALG00000041927(FZD9),ENSGALG00000011993(RBX1),ENSGALG00000012456(RAC2),ENSGALG00000007762(CREBBP),ENSGALG00000033061(-),ENSGALG00000003473(SFRP1),	ENSGALG00000042534(NFATC1),ENSGALG00000001600(DVL1),ENSGALG00000039999(FZD8),ENSGALG00000034973(FZD7),ENSGALG00000041927(FZD9),ENSGALG00000007762(CREBBP),ENSGALG00000033061(-),	ENSGALG00000003767(NKD1),ENSGALG00000016451(ROCK2),ENSGALG00000009241(SFRP2),ENSGALG00000031997(SFRP4),ENSGALG00000011993(RBX1),ENSGALG00000012456(RAC2),ENSGALG00000003473(SFRP1),	0.795581	1
gga00564	Glycerophospholipid metabolism	11	3	8	614	73	3873	ENSGALG00000033185(TAZ),ENSGALG00000012681(MBOAT1),ENSGALG00000013189(LPCAT1),ENSGALG00000014836(Lpin2),ENSGALG00000008380(DGKZ),ENSGALG00000005065(PLA2G4A),ENSGALG00000036754(CHKA),ENSGALG00000011571(AGPAT4),ENSGALG00000033683(PHOSPHO1),ENSGALG00000028928(LCAT),ENSGALG00000012061(-),	ENSGALG00000033185(TAZ),ENSGALG00000008380(DGKZ),ENSGALG00000033683(PHOSPHO1),	ENSGALG00000012681(MBOAT1),ENSGALG00000013189(LPCAT1),ENSGALG00000014836(Lpin2),ENSGALG00000005065(PLA2G4A),ENSGALG00000036754(CHKA),ENSGALG00000011571(AGPAT4),ENSGALG00000028928(LCAT),ENSGALG00000012061(-),	0.950493	1
gga04916	Melanogenesis	10	8	2	614	84	3873	ENSGALG00000001600(DVL1),ENSGALG00000039999(FZD8),ENSGALG00000008382(GNAI1),ENSGALG00000034973(FZD7),ENSGALG00000001267(-),ENSGALG00000003837(ADCY7),ENSGALG00000041927(FZD9),ENSGALG00000007762(CREBBP),ENSGALG00000002523(-),ENSGALG00000033061(-),	ENSGALG00000001600(DVL1),ENSGALG00000039999(FZD8),ENSGALG00000034973(FZD7),ENSGALG00000001267(-),ENSGALG00000041927(FZD9),ENSGALG00000007762(CREBBP),ENSGALG00000002523(-),ENSGALG00000033061(-),	ENSGALG00000008382(GNAI1),ENSGALG00000003837(ADCY7),	0.750931	1
gga01200	Carbon metabolism	10	6	4	614	91	3873	ENSGALG00000033271(PFKM),ENSGALG00000006680(EHHADH),ENSGALG00000025844(AMT),ENSGALG00000033338(GPT2),ENSGALG00000037854(TKFC),ENSGALG00000002944(-),ENSGALG00000037195(TALDO1),ENSGALG00000024271(ECHS1),ENSGALG00000030466(CS),ENSGALG00000015544(ALDOB),	ENSGALG00000033271(PFKM),ENSGALG00000006680(EHHADH),ENSGALG00000025844(AMT),ENSGALG00000037854(TKFC),ENSGALG00000024271(ECHS1),ENSGALG00000030466(CS),	ENSGALG00000033338(GPT2),ENSGALG00000002944(-),ENSGALG00000037195(TALDO1),ENSGALG00000015544(ALDOB),	0.693167	1
gga04520	Adherens junction	9	3	6	614	58	3873	ENSGALG00000011442(TGFBR2),ENSGALG00000001381(ACTG1),ENSGALG00000040758(INSR),ENSGALG00000006382(PTPRJ),ENSGALG00000008763(SSX2IP),ENSGALG00000031529(ERBB2),ENSGALG00000012456(RAC2),ENSGALG00000007762(CREBBP),ENSGALG00000014561(PTPN6),	ENSGALG00000040758(INSR),ENSGALG00000031529(ERBB2),ENSGALG00000007762(CREBBP),	ENSGALG00000011442(TGFBR2),ENSGALG00000001381(ACTG1),ENSGALG00000006382(PTPRJ),ENSGALG00000008763(SSX2IP),ENSGALG00000012456(RAC2),ENSGALG00000014561(PTPN6),	0.978799	1
gga04146	Peroxisome	9	6	3	614	69	3873	ENSGALG00000030164(ECH1),ENSGALG00000006680(EHHADH),ENSGALG00000003557(PAOX),ENSGALG00000016567(EPHX2),ENSGALG00000008088(ACSL4),ENSGALG00000010243(PRDX1),ENSGALG00000008701(XDH),ENSGALG00000013874(PEX7),ENSGALG00000006644(-),	ENSGALG00000030164(ECH1),ENSGALG00000006680(EHHADH),ENSGALG00000003557(PAOX),ENSGALG00000016567(EPHX2),ENSGALG00000013874(PEX7),ENSGALG00000006644(-),	ENSGALG00000008088(ACSL4),ENSGALG00000010243(PRDX1),ENSGALG00000008701(XDH),	0.822759	1
gga04070	Phosphatidylinositol signaling system	9	5	4	614	78	3873	ENSGALG00000005701(IP6K2),ENSGALG00000014786(-),ENSGALG00000013814(IMPA2),ENSGALG00000037043(PIK3C2B),ENSGALG00000010335(-),ENSGALG00000008380(DGKZ),ENSGALG00000024034(PI4KB),ENSGALG00000006143(-),ENSGALG00000034487(IMPA1),	ENSGALG00000013814(IMPA2),ENSGALG00000037043(PIK3C2B),ENSGALG00000008380(DGKZ),ENSGALG00000024034(PI4KB),ENSGALG00000006143(-),	ENSGALG00000005701(IP6K2),ENSGALG00000014786(-),ENSGALG00000010335(-),ENSGALG00000034487(IMPA1),	0.727825	1
gga04920	Adipocytokine signaling pathway	8	5	3	614	56	3873	ENSGALG00000008439(-),ENSGALG00000029691(NFKBIB),ENSGALG00000008088(ACSL4),ENSGALG00000036282(PRKAG1),ENSGALG00000005043(ACACB),ENSGALG00000034213(-),ENSGALG00000042033(PRKAG1),ENSGALG00000006644(-),	ENSGALG00000029691(NFKBIB),ENSGALG00000036282(PRKAG1),ENSGALG00000005043(ACACB),ENSGALG00000042033(PRKAG1),ENSGALG00000006644(-),	ENSGALG00000008439(-),ENSGALG00000008088(ACSL4),ENSGALG00000034213(-),	0.901117	1
gga00562	Inositol phosphate metabolism	8	6	2	614	56	3873	ENSGALG00000013814(IMPA2),ENSGALG00000037043(PIK3C2B),ENSGALG00000003695(MINPP1),ENSGALG00000024034(PI4KB),ENSGALG00000006143(-),ENSGALG00000030344(ISYNA1),ENSGALG00000010312(PLCH1),ENSGALG00000034487(IMPA1),	ENSGALG00000013814(IMPA2),ENSGALG00000037043(PIK3C2B),ENSGALG00000024034(PI4KB),ENSGALG00000006143(-),ENSGALG00000030344(ISYNA1),ENSGALG00000010312(PLCH1),	ENSGALG00000003695(MINPP1),ENSGALG00000034487(IMPA1),	0.901117	1
gga05132	Salmonella infection	8	1	7	614	59	3873	ENSGALG00000028037(FOS),ENSGALG00000001381(ACTG1),ENSGALG00000016451(ROCK2),ENSGALG00000014922(ROCK1),ENSGALG00000003820(ARPC3),ENSGALG00000003439(PLEKHM2),ENSGALG00000007001(TLR4),ENSGALG00000019384(MAPK12),	ENSGALG00000003439(PLEKHM2),	ENSGALG00000028037(FOS),ENSGALG00000001381(ACTG1),ENSGALG00000016451(ROCK2),ENSGALG00000014922(ROCK1),ENSGALG00000003820(ARPC3),ENSGALG00000007001(TLR4),ENSGALG00000019384(MAPK12),	0.855297	1
gga03013	RNA transport	7	3	4	614	118	3873	ENSGALG00000015709(TACC3),ENSGALG00000028517(EIF1),ENSGALG00000009177(FMR1),ENSGALG00000029674(-),ENSGALG00000008520(EIF4G1),ENSGALG00000046169(PYM1),ENSGALG00000003205(EIF4EBP1),	ENSGALG00000028517(EIF1),ENSGALG00000029674(-),ENSGALG00000008520(EIF4G1),	ENSGALG00000015709(TACC3),ENSGALG00000009177(FMR1),ENSGALG00000046169(PYM1),ENSGALG00000003205(EIF4EBP1),	0.374193	1
gga00600	Sphingolipid metabolism	6	1	5	614	39	3873	ENSGALG00000036106(SMPD1),ENSGALG00000015081(ACER2),ENSGALG00000026364(ASAH1),ENSGALG00000037467(NEU2),ENSGALG00000015151(B4GALT6),ENSGALG00000010593(GALC),	ENSGALG00000036106(SMPD1),	ENSGALG00000015081(ACER2),ENSGALG00000026364(ASAH1),ENSGALG00000037467(NEU2),ENSGALG00000015151(B4GALT6),ENSGALG00000010593(GALC),	0.970433	1
gga00310	Lysine degradation	6	3	3	614	41	3873	ENSGALG00000043399(EZH2),ENSGALG00000008229(ALDH7A1),ENSGALG00000006680(EHHADH),ENSGALG00000023920(PHYKPL),ENSGALG00000042051(SETD2),ENSGALG00000024271(ECHS1),	ENSGALG00000006680(EHHADH),ENSGALG00000042051(SETD2),ENSGALG00000024271(ECHS1),	ENSGALG00000043399(EZH2),ENSGALG00000008229(ALDH7A1),ENSGALG00000023920(PHYKPL),	0.923095	1
gga00280	Valine, leucine and isoleucine degradation	6	5	1	614	46	3873	ENSGALG00000008229(ALDH7A1),ENSGALG00000006680(EHHADH),ENSGALG00000042246(-),ENSGALG00000001557(ACAD8),ENSGALG00000024271(ECHS1),ENSGALG00000003432(AGXT2),	ENSGALG00000006680(EHHADH),ENSGALG00000042246(-),ENSGALG00000001557(ACAD8),ENSGALG00000024271(ECHS1),ENSGALG00000003432(AGXT2),	ENSGALG00000008229(ALDH7A1),	0.822759	1
gga04120	Ubiquitin mediated proteolysis	6	3	3	614	109	3873	ENSGALG00000012688(NHLRC1),ENSGALG00000014718(MAP3K1),ENSGALG00000020793(UBE2E3),ENSGALG00000040291(-),ENSGALG00000011993(RBX1),ENSGALG00000002781(-),	ENSGALG00000012688(NHLRC1),ENSGALG00000020793(UBE2E3),ENSGALG00000040291(-),	ENSGALG00000014718(MAP3K1),ENSGALG00000011993(RBX1),ENSGALG00000002781(-),	0.347219	1
gga02010	ABC transporters	5	3	2	614	34	3873	ENSGALG00000015675(-),ENSGALG00000036894(ABCA2),ENSGALG00000003736(ABCB9),ENSGALG00000021395(-),ENSGALG00000031243(ABCB8),	ENSGALG00000036894(ABCA2),ENSGALG00000003736(ABCB9),ENSGALG00000031243(ABCB8),	ENSGALG00000015675(-),ENSGALG00000021395(-),	0.92762	1
gga04330	Notch signaling pathway	5	5	0	614	35	3873	ENSGALG00000002578(-),ENSGALG00000001600(DVL1),ENSGALG00000045163(APH1A),ENSGALG00000007762(CREBBP),ENSGALG00000002055(hairy1),	ENSGALG00000002578(-),ENSGALG00000001600(DVL1),ENSGALG00000045163(APH1A),ENSGALG00000007762(CREBBP),ENSGALG00000002055(hairy1),	-	0.901117	1
gga03440	Homologous recombination	5	1	4	614	37	3873	ENSGALG00000014982(RBBP8),ENSGALG00000006078(PALB2),ENSGALG00000037932(-),ENSGALG00000007676(EME1),ENSGALG00000002781(-),	ENSGALG00000037932(-),	ENSGALG00000014982(RBBP8),ENSGALG00000006078(PALB2),ENSGALG00000007676(EME1),ENSGALG00000002781(-),	0.852408	1
gga03460	Fanconi anemia pathway	5	2	3	614	42	3873	ENSGALG00000006078(PALB2),ENSGALG00000007676(EME1),ENSGALG00000002781(-),ENSGALG00000002055(hairy1),ENSGALG00000010317(POLH),	ENSGALG00000002055(hairy1),ENSGALG00000010317(POLH),	ENSGALG00000006078(PALB2),ENSGALG00000007676(EME1),ENSGALG00000002781(-),	0.750931	1
gga03018	RNA degradation	5	3	2	614	54	3873	ENSGALG00000033271(PFKM),ENSGALG00000026858(BTG2),ENSGALG00000008765(C1D),ENSGALG00000009985(LSM6),ENSGALG00000007364(TOB1),	ENSGALG00000033271(PFKM),ENSGALG00000026858(BTG2),ENSGALG00000007364(TOB1),	ENSGALG00000008765(C1D),ENSGALG00000009985(LSM6),	0.584057	1
gga00630	Glyoxylate and dicarboxylate metabolism	4	2	2	614	26	3873	ENSGALG00000043754(GLUL),ENSGALG00000025844(AMT),ENSGALG00000008518(-),ENSGALG00000030466(CS),	ENSGALG00000025844(AMT),ENSGALG00000030466(CS),	ENSGALG00000043754(GLUL),ENSGALG00000008518(-),	0.970433	1
gga00620	Pyruvate metabolism	4	2	2	614	30	3873	ENSGALG00000008229(ALDH7A1),ENSGALG00000035836(LDHB),ENSGALG00000023828(LDHD),ENSGALG00000005043(ACACB),	ENSGALG00000023828(LDHD),ENSGALG00000005043(ACACB),	ENSGALG00000008229(ALDH7A1),ENSGALG00000035836(LDHB),	0.841042	1
gga00140	Steroid hormone biosynthesis	4	0	4	614	31	3873	ENSGALG00000016622(STS),ENSGALG00000012834(AKR1D1),ENSGALG00000002024(COMT),ENSGALG00000004436(-),	-	ENSGALG00000016622(STS),ENSGALG00000012834(AKR1D1),ENSGALG00000002024(COMT),ENSGALG00000004436(-),	0.813912	1
gga03420	Nucleotide excision repair	4	1	3	614	36	3873	ENSGALG00000007510(-),ENSGALG00000017064(RFC3),ENSGALG00000037932(-),ENSGALG00000011993(RBX1),	ENSGALG00000037932(-),	ENSGALG00000007510(-),ENSGALG00000017064(RFC3),ENSGALG00000011993(RBX1),	0.700869	1
gga00510	N-Glycan biosynthesis	4	2	2	614	42	3873	ENSGALG00000014878(MAN1A1),ENSGALG00000035626(DAD1),ENSGALG00000033790(MAN2A2),ENSGALG00000017049(ALG5),	ENSGALG00000035626(DAD1),ENSGALG00000033790(MAN2A2),	ENSGALG00000014878(MAN1A1),ENSGALG00000017049(ALG5),	0.600745	1
gga03008	Ribosome biogenesis in eukaryotes	4	1	3	614	56	3873	ENSGALG00000006703(GTPBP4),ENSGALG00000033666(NHP2),ENSGALG00000003906(MPHOSPH10),ENSGALG00000020164(GAR1),	ENSGALG00000033666(NHP2),	ENSGALG00000006703(GTPBP4),ENSGALG00000003906(MPHOSPH10),ENSGALG00000020164(GAR1),	0.450558	1
gga00601	Glycosphingolipid biosynthesis - lacto and neolacto series	3	2	1	614	19	3873	ENSGALG00000032526(B3GNT5),ENSGALG00000016128(B3GALT5),ENSGALG00000014128(A4GALT),	ENSGALG00000016128(B3GALT5),ENSGALG00000014128(A4GALT),	ENSGALG00000032526(B3GNT5),	0.995971	1
gga03430	Mismatch repair	3	1	2	614	20	3873	ENSGALG00000010748(EXO1),ENSGALG00000017064(RFC3),ENSGALG00000037932(-),	ENSGALG00000037932(-),	ENSGALG00000010748(EXO1),ENSGALG00000017064(RFC3),	0.946173	1
gga00563	Glycosylphosphatidylinositol (GPI)-anchor biosynthesis	3	3	0	614	20	3873	ENSGALG00000003665(PIGS),ENSGALG00000027608(PIGC),ENSGALG00000010768(PIGM),	ENSGALG00000003665(PIGS),ENSGALG00000027608(PIGC),ENSGALG00000010768(PIGM),	-	0.946173	1
gga00534	Glycosaminoglycan biosynthesis - heparan sulfate / heparin	3	2	1	614	22	3873	ENSGALG00000014934(HS3ST1),ENSGALG00000043829(EXTL1),ENSGALG00000007702(-),	ENSGALG00000043829(EXTL1),ENSGALG00000007702(-),	ENSGALG00000014934(HS3ST1),	0.860157	1
gga00030	Pentose phosphate pathway	3	1	2	614	22	3873	ENSGALG00000033271(PFKM),ENSGALG00000037195(TALDO1),ENSGALG00000015544(ALDOB),	ENSGALG00000033271(PFKM),	ENSGALG00000037195(TALDO1),ENSGALG00000015544(ALDOB),	0.860157	1
gga00052	Galactose metabolism	3	1	2	614	24	3873	ENSGALG00000013828(GALM),ENSGALG00000033271(PFKM),ENSGALG00000013072(-),	ENSGALG00000033271(PFKM),	ENSGALG00000013828(GALM),ENSGALG00000013072(-),	0.788477	1
gga00983	Drug metabolism - other enzymes	3	0	3	614	25	3873	ENSGALG00000003510(UCK2),ENSGALG00000008701(XDH),ENSGALG00000007191(TK1),	-	ENSGALG00000003510(UCK2),ENSGALG00000008701(XDH),ENSGALG00000007191(TK1),	0.756938	1
gga00650	Butanoate metabolism	3	2	1	614	25	3873	ENSGALG00000012338(BDH2),ENSGALG00000006680(EHHADH),ENSGALG00000024271(ECHS1),	ENSGALG00000006680(EHHADH),ENSGALG00000024271(ECHS1),	ENSGALG00000012338(BDH2),	0.756938	1
gga00565	Ether lipid metabolism	3	0	3	614	33	3873	ENSGALG00000013189(LPCAT1),ENSGALG00000032746(Enpp2),ENSGALG00000005065(PLA2G4A),	-	ENSGALG00000013189(LPCAT1),ENSGALG00000032746(Enpp2),ENSGALG00000005065(PLA2G4A),	0.573438	1
gga00970	Aminoacyl-tRNA biosynthesis	3	3	0	614	33	3873	ENSGALG00000040258(FARSA),ENSGALG00000039315(MARS),ENSGALG00000010789(PARS2),	ENSGALG00000040258(FARSA),ENSGALG00000039315(MARS),ENSGALG00000010789(PARS2),	-	0.573438	1
gga00380	Tryptophan metabolism	3	2	1	614	34	3873	ENSGALG00000008229(ALDH7A1),ENSGALG00000006680(EHHADH),ENSGALG00000024271(ECHS1),	ENSGALG00000006680(EHHADH),ENSGALG00000024271(ECHS1),	ENSGALG00000008229(ALDH7A1),	0.556572	1
gga03015	mRNA surveillance pathway	3	1	2	614	63	3873	ENSGALG00000015531(PPP2R2C),ENSGALG00000046169(PYM1),ENSGALG00000029918(SMG5),	ENSGALG00000029918(SMG5),	ENSGALG00000015531(PPP2R2C),ENSGALG00000046169(PYM1),	0.300372	1
gga03040	Spliceosome	3	2	1	614	101	3873	ENSGALG00000009985(LSM6),ENSGALG00000034630(PPIL1),ENSGALG00000031298(SNRNP200),	ENSGALG00000034630(PPIL1),ENSGALG00000031298(SNRNP200),	ENSGALG00000009985(LSM6),	0.187361	1
gga00790	Folate biosynthesis	2	1	1	614	13	3873	ENSGALG00000012200(GCH1),ENSGALG00000031130(GGH),	ENSGALG00000012200(GCH1),	ENSGALG00000031130(GGH),	0.970433	1
gga00120	Primary bile acid biosynthesis	2	0	2	614	13	3873	ENSGALG00000006352(CH25H),ENSGALG00000012834(AKR1D1),	-	ENSGALG00000006352(CH25H),ENSGALG00000012834(AKR1D1),	0.970433	1
gga00360	Phenylalanine metabolism	2	0	2	614	14	3873	ENSGALG00000004343(-),ENSGALG00000033365(ALDH6),	-	ENSGALG00000004343(-),ENSGALG00000033365(ALDH6),	0.901117	1
gga00100	Steroid biosynthesis	2	2	0	614	15	3873	ENSGALG00000006198(LSS),ENSGALG00000037065(SC5D),	ENSGALG00000006198(LSS),ENSGALG00000037065(SC5D),	-	0.841042	1
gga00040	Pentose and glucuronate interconversions	2	0	2	614	18	3873	ENSGALG00000041993(UGDH),ENSGALG00000013072(-),	-	ENSGALG00000041993(UGDH),ENSGALG00000013072(-),	0.700869	1
gga04320	Dorso-ventral axis formation	2	2	0	614	20	3873	ENSGALG00000039450(SOS1),ENSGALG00000012273(SOS2),	ENSGALG00000039450(SOS1),ENSGALG00000012273(SOS2),	-	0.630782	1
gga03020	RNA polymerase	2	0	2	614	21	3873	ENSGALG00000011947(POLR3H),ENSGALG00000012291(POLR2F),	-	ENSGALG00000011947(POLR3H),ENSGALG00000012291(POLR2F),	0.600745	1
gga00591	Linoleic acid metabolism	2	0	2	614	21	3873	ENSGALG00000005065(PLA2G4A),ENSGALG00000004436(-),	-	ENSGALG00000005065(PLA2G4A),ENSGALG00000004436(-),	0.600745	1
gga01040	Biosynthesis of unsaturated fatty acids	2	0	2	614	22	3873	ENSGALG00000028142(HACD4),ENSGALG00000008659(HACD1),	-	ENSGALG00000028142(HACD4),ENSGALG00000008659(HACD1),	0.573438	1
gga03410	Base excision repair	2	2	0	614	26	3873	ENSGALG00000037932(-),ENSGALG00000006651(OGG1),	ENSGALG00000037932(-),ENSGALG00000006651(OGG1),	-	0.485217	1
gga04140	Autophagy	2	1	1	614	30	3873	ENSGALG00000014723(GABARAPL1),ENSGALG00000035297(GABARAP),	ENSGALG00000035297(GABARAP),	ENSGALG00000014723(GABARAPL1),	0.420521	1
gga03050	Proteasome	2	2	0	614	32	3873	ENSGALG00000033162(PSMD3),ENSGALG00000006294(PSMD2),	ENSGALG00000033162(PSMD3),ENSGALG00000006294(PSMD2),	-	0.394239	1
gga04340	Hedgehog signaling pathway	2	2	0	614	34	3873	ENSGALG00000036114(SMO),ENSGALG00000042741(ADRBK1),	ENSGALG00000036114(SMO),ENSGALG00000042741(ADRBK1),	-	0.371048	1
gga03450	Non-homologous end-joining	1	0	1	614	11	3873	ENSGALG00000011492(XRCC5),	-	ENSGALG00000011492(XRCC5),	0.573438	1
gga00604	Glycosphingolipid biosynthesis - ganglio series	1	1	0	614	13	3873	ENSGALG00000037773(ST3GAL1),	ENSGALG00000037773(ST3GAL1),	-	0.485217	1
gga00532	Glycosaminoglycan biosynthesis - chondroitin sulfate / dermatan sulfate	1	1	0	614	14	3873	ENSGALG00000007702(-),	ENSGALG00000007702(-),	-	0.450558	1
gga00515	Mannose type O-glycan biosynthesis	1	1	0	614	21	3873	ENSGALG00000008418(LARGE2),	ENSGALG00000008418(LARGE2),	-	0.300372	1
gga00300	Lysine biosynthesis	1	0	1	614	2	3873	ENSGALG00000008229(ALDH7A1),	-	ENSGALG00000008229(ALDH7A1),	3.15391	1
gga00592	alpha-Linolenic acid metabolism	1	0	1	614	18	3873	ENSGALG00000005065(PLA2G4A),	-	ENSGALG00000005065(PLA2G4A),	0.350434	1
gga00430	Taurine and hypotaurine metabolism	1	0	1	614	8	3873	ENSGALG00000002358(CDO1),	-	ENSGALG00000002358(CDO1),	0.788477	1
gga00533	Glycosaminoglycan biosynthesis - keratan sulfate	1	1	0	614	14	3873	ENSGALG00000037773(ST3GAL1),	ENSGALG00000037773(ST3GAL1),	-	0.450558	1
gga00450	Selenocompound metabolism	1	1	0	614	12	3873	ENSGALG00000039315(MARS),	ENSGALG00000039315(MARS),	-	0.525651	1
gga00770	Pantothenate and CoA biosynthesis	1	0	1	614	12	3873	ENSGALG00000013993(-),	-	ENSGALG00000013993(-),	0.525651	1
gga00920	Sulfur metabolism	1	1	0	614	9	3873	ENSGALG00000035993(SUOX),	ENSGALG00000035993(SUOX),	-	0.700869	1
gga00072	Synthesis and degradation of ketone bodies	1	0	1	614	11	3873	ENSGALG00000012338(BDH2),	-	ENSGALG00000012338(BDH2),	0.573438	1
gga00232	Caffeine metabolism	1	0	1	614	5	3873	ENSGALG00000008701(XDH),	-	ENSGALG00000008701(XDH),	1.26156	1
gga00740	Riboflavin metabolism	1	1	0	614	3	3873	ENSGALG00000027700(FLAD1),	ENSGALG00000027700(FLAD1),	-	2.10261	1
gga00020	Citrate cycle (TCA cycle)	1	1	0	614	26	3873	ENSGALG00000030466(CS),	ENSGALG00000030466(CS),	-	0.242608	1
gga00730	Thiamine metabolism	1	0	1	614	12	3873	ENSGALG00000016363(ACP1),	-	ENSGALG00000016363(ACP1),	0.525651	1
