# Supplementary material for: Transcriptome analysis of the pectoral muscles of local chickens and commercial broilers using Ribo-Zero ribonucleic acid sequencing
Source: PLoS One. 2017 Sep 1;12(9):e0184115. doi: 10.1371/journal.pone.0184115 (PMC5581173; doi:10.1371/journal.pone.0184115)
Supplement: S7 Table — (XLSX) [file pone.0184115.s007.xlsx]

## Sheet: Sheet1
S7 Table. The novel genes in muscles of AA chickens and Gushi chickens.
gene_id	G-mix	A	log2FC	Pvalue	Qvalue	updown
XLOC_061710	2138.1	13.9739	7.25745	2.0075e-76	2.54933e-72	UP
XLOC_003666	5.81343	194.564	-5.06471	3.48743e-58	2.21434e-54	DOWN
XLOC_060620	2576.59	16.7137	7.26829	7.03739e-50	2.97893e-46	UP
XLOC_047856	1.52946	43.1402	-4.81794	2.33508e-48	7.41328e-45	DOWN
XLOC_008530	41.8143	0.956423	5.4502	2.72502e-47	6.921e-44	UP
XLOC_047871	0.514715	45.9302	-6.47952	6.02516e-44	1.27522e-40	DOWN
XLOC_047870	0.417316	26.1712	-5.9707	1.10549e-43	2.00552e-40	DOWN
XLOC_067101	158.44	0	Inf	3.72018e-41	5.90532e-38	UP
XLOC_020777	2.98591	63.2206	-4.40415	1.45466e-39	2.05252e-36	DOWN
XLOC_062254	1751.5	258.594	2.75983	1.13659e-36	1.44335e-33	UP
XLOC_044088	940.136	52.7904	4.15452	3.32521e-35	3.83881e-32	UP
XLOC_047857	1.23532	66.0246	-5.74005	1.6267e-34	1.72146e-31	DOWN
XLOC_023126	4.37853	60.4231	-3.78658	3.65357e-32	3.56898e-29	DOWN
XLOC_062149	72.0178	3.10758	4.53449	3.94697e-30	3.58018e-27	UP
XLOC_007166	11.8498	75.0372	-2.66275	7.66187e-30	6.48654e-27	DOWN
XLOC_047855	0.865153	37.4181	-5.43464	1.35727e-29	1.07725e-26	DOWN
XLOC_047869	0.154633	28.5348	-7.52773	1.43056e-27	1.06863e-24	DOWN
XLOC_010815	11.1511	171.299	-3.94126	4.31001e-27	3.04071e-24	DOWN
XLOC_053620	59.3773	406.341	-2.77471	1.14636e-26	7.66193e-24	DOWN
XLOC_018604	785.217	4263.56	-2.4409	1.47229e-26	9.34829e-24	DOWN
XLOC_066687	357.694	0	Inf	4.55592e-26	2.75503e-23	UP
XLOC_004512	1539.98	8510.72	-2.46637	1.09717e-25	6.33317e-23	DOWN
XLOC_065179	161.089	25.264	2.67271	1.36274e-25	7.5241e-23	UP
XLOC_020775	9.36612	145.307	-3.9555	1.73013e-25	9.15455e-23	DOWN
XLOC_065066	5.78253	315.141	-5.76815	1.90304e-25	9.66668e-23	DOWN
XLOC_047868	0.168342	26.9228	-7.32129	9.00946e-25	4.40043e-22	DOWN
XLOC_010808	12.2459	140.424	-3.51942	2.80561e-22	1.31957e-19	DOWN
XLOC_010809	11.6297	147.441	-3.66426	3.31714e-22	1.50444e-19	DOWN
XLOC_007163	8.23853	42.6309	-2.37144	1.31607e-21	5.76303e-19	DOWN
XLOC_060619	388.437	45.6777	3.08812	7.05094e-21	2.98466e-18	UP
XLOC_052596	34.2169	7.77831	2.13718	2.53477e-20	1.03835e-17	UP
XLOC_047872	0.650352	38.8799	-5.90166	6.51984e-20	2.58736e-17	DOWN
XLOC_004450	2.7796	31.3814	-3.49696	7.82911e-20	3.01278e-17	DOWN
XLOC_062146	72.3045	3.7169	4.28191	1.6137e-19	6.02715e-17	UP
XLOC_051481	179.954	32.7779	2.45683	2.66209e-19	9.65881e-17	UP
XLOC_067100	92.253	16.655	2.46964	5.0271e-19	1.77331e-16	UP
XLOC_036161	0	62.1511	#NAME?	5.99836e-19	2.05873e-16	DOWN
XLOC_037230	23.8713	3.49767	2.77081	1.3868e-18	4.63448e-16	UP
XLOC_028317	11.7249	145.784	-3.63619	1.71429e-18	5.582e-16	DOWN
XLOC_010813	9.31008	119.622	-3.68354	1.77615e-18	5.63882e-16	DOWN
XLOC_004446	3.77628	30.7637	-3.02619	3.14868e-18	9.75246e-16	DOWN
XLOC_003413	106.873	22.448	2.25124	9.41423e-18	2.72155e-15	UP
XLOC_013547	290.908	25.1548	3.53166	9.42972e-18	2.72155e-15	UP
XLOC_046651	64.9011	17.7495	1.87046	9.42516e-18	2.72155e-15	UP
XLOC_010814	12.2866	137.723	-3.48661	9.94988e-18	2.80786e-15	DOWN
XLOC_030635	38.718	11.0964	1.80292	1.65821e-17	4.5331e-15	UP
XLOC_032006	5467.4	1684.95	1.69815	1.67773e-17	4.5331e-15	UP
XLOC_023128	1.13313	56.7835	-5.64708	2.32721e-17	6.15692e-15	DOWN
XLOC_039507	881.225	135.437	2.70188	3.32868e-17	8.62671e-15	UP
XLOC_000036	455.573	139.27	1.7098	3.98926e-17	1.01319e-14	UP
XLOC_027649	48.4085	3.74727	3.69135	6.16786e-17	1.5358e-14	UP
XLOC_003316	221.019	33.4758	2.72298	7.36507e-17	1.79863e-14	UP
XLOC_047873	0.361874	35.6147	-6.62084	9.51107e-17	2.27889e-14	DOWN
XLOC_065470	10.3243	88.3963	-3.09795	1.28036e-16	3.01097e-14	DOWN
XLOC_053507	224.282	57.5421	1.96262	2.00645e-16	4.63272e-14	UP
XLOC_062147	67.7365	6.38012	3.40828	3.09211e-16	7.0119e-14	UP
XLOC_013262	4.19517	142.589	-5.08699	3.93677e-16	8.77072e-14	DOWN
XLOC_068285	22.9456	3.79173	2.59729	4.1124e-16	9.00403e-14	UP
XLOC_008529	21.2327	0.660621	5.00632	4.69567e-16	1.01068e-13	UP
XLOC_055476	42.0745	2.80192	3.90846	1.31704e-15	2.78752e-13	UP
XLOC_030634	28.9577	6.30013	2.20049	1.50742e-15	3.13816e-13	UP
XLOC_023483	1.96376	20.4707	-3.38187	1.71967e-15	3.52228e-13	DOWN
XLOC_004451	1.26719	12.0576	-3.25024	1.99531e-15	4.02197e-13	DOWN
XLOC_038580	1.36214	43.9021	-5.01034	2.455e-15	4.87126e-13	DOWN
XLOC_004468	0.506489	21.8187	-5.42889	2.75344e-15	5.2188e-13	DOWN
XLOC_038582	0.428842	37.6836	-6.45735	2.75344e-15	5.2188e-13	DOWN
XLOC_047845	0.804424	34.6532	-5.42889	2.75344e-15	5.2188e-13	DOWN
XLOC_009138	167.767	42.6207	1.97683	4.52699e-15	8.45416e-13	UP
XLOC_001653	34.349	1.64708	4.38228	5.88776e-15	1.0836e-12	UP
XLOC_057563	8.27601	37.4813	-2.17916	6.64843e-15	1.20612e-12	DOWN
XLOC_049149	29.139	2.80751	3.37559	6.92734e-15	1.23902e-12	UP
XLOC_021525	0.208121	17.5568	-6.39847	7.35991e-15	1.2981e-12	DOWN
XLOC_008312	41.758	13.5251	1.62641	7.58036e-15	1.31867e-12	UP
XLOC_003418	25.8771	3.5919	2.84885	1.06224e-14	1.82289e-12	UP
XLOC_063278	7.15737	53.3587	-2.89822	1.24301e-14	2.10466e-12	DOWN
XLOC_011177	62.071	6.99603	3.14931	1.85232e-14	3.09508e-12	UP
XLOC_053081	102.331	17.0974	2.5814	1.91496e-14	3.15819e-12	UP
XLOC_038806	4.68435	42.1506	-3.16963	2.03318e-14	3.31017e-12	DOWN
XLOC_049154	35.7762	2.18809	4.03126	3.06381e-14	4.92497e-12	UP
XLOC_029395	147.604	37.9527	1.95945	3.14641e-14	4.99453e-12	UP
XLOC_051171	4.1303	28.5109	-2.78719	3.50495e-14	5.49498e-12	DOWN
XLOC_004449	1.26741	19.4186	-3.93748	6.70597e-14	1.03853e-11	DOWN
XLOC_013396	5.5261	43.2387	-2.96799	8.89311e-14	1.36065e-11	DOWN
XLOC_010810	14.1447	112.57	-2.99249	9.92243e-14	1.50006e-11	DOWN
XLOC_037018	16.7843	0	Inf	1.05572e-13	1.57724e-11	UP
XLOC_029389	133.787	33.3404	2.00459	1.32363e-13	1.95451e-11	UP
XLOC_046479	7.3244	39.1833	-2.41946	1.73212e-13	2.5283e-11	DOWN
XLOC_047866	0.261185	19.2788	-6.2058	2.48909e-13	3.59193e-11	DOWN
XLOC_049150	35.2573	3.41694	3.36715	2.68114e-13	3.82559e-11	UP
XLOC_018181	305.015	75.513	2.01408	2.7153e-13	3.83128e-11	UP
XLOC_070667	0.779025	21.4563	-4.78359	2.7628e-13	3.85547e-11	DOWN
XLOC_038880	1.35325	15.4662	-3.51462	2.85661e-13	3.94305e-11	DOWN
XLOC_008174	27.6077	0.59947	5.52524	2.90348e-13	3.96466e-11	UP
XLOC_062811	0	36.478	#NAME?	4.15962e-13	5.61947e-11	DOWN
XLOC_033831	30.0481	8.47109	1.82666	4.81959e-13	6.44252e-11	UP
XLOC_070665	1.18879	26.1284	-4.45805	5.01095e-13	6.62855e-11	DOWN
XLOC_056588	33.1628	7.77457	2.09273	6.15832e-13	8.06232e-11	UP
XLOC_047843	0.542549	19.0794	-5.13612	6.97018e-13	9.03207e-11	DOWN
XLOC_020779	1.67713	44.2261	-4.72083	7.2951e-13	9.35762e-11	DOWN
XLOC_061450	3.23071	69.5868	-4.42889	7.96444e-13	1.0114e-10	DOWN
XLOC_062897	874.53	272.047	1.68465	9.44129e-13	1.18708e-10	UP
XLOC_054754	0.853969	29.2799	-5.09958	1.17118e-12	1.45812e-10	DOWN
XLOC_067673	136.522	579.1	-2.08468	1.64347e-12	2.02625e-10	DOWN
XLOC_053740	31.5399	102.134	-1.69522	1.71107e-12	2.08932e-10	DOWN
XLOC_051441	9.89945	43.1471	-2.12384	1.80822e-12	2.18691e-10	DOWN
XLOC_029386	120.614	33.1704	1.86242	1.93682e-12	2.32034e-10	UP
XLOC_040759	2.93237	23.5243	-3.00401	1.98287e-12	2.35331e-10	DOWN
XLOC_023212	4.81732	37.3678	-2.95549	2.38879e-12	2.78305e-10	DOWN
XLOC_067672	26.6217	139.254	-2.38704	2.3718e-12	2.78305e-10	DOWN
XLOC_019426	35.8458	162.819	-2.1834	3.54549e-12	4.06208e-10	DOWN
XLOC_063478	111.679	27.4484	2.02457	3.5506e-12	4.06208e-10	UP
XLOC_044882	192.06	48.0748	1.9982	4.68316e-12	5.30995e-10	UP
XLOC_002416	4.94798	33.9708	-2.77938	4.98234e-12	5.59918e-10	DOWN
XLOC_056581	14.4477	0	Inf	5.22709e-12	5.8227e-10	UP
XLOC_030494	269.385	23.2159	3.53648	6.8991e-12	7.61841e-10	UP
XLOC_065994	147.219	499.675	-1.76302	7.35027e-12	8.04664e-10	DOWN
XLOC_023933	20.6135	2.22556	3.21135	7.74274e-12	8.40385e-10	UP
XLOC_029379	106.403	19.8095	2.42527	8.12114e-12	8.73986e-10	UP
XLOC_046655	58.3178	17.9893	1.6968	1.33237e-11	1.42183e-09	UP
XLOC_069956	13.2265	42.5224	-1.6848	1.51553e-11	1.60381e-09	DOWN
XLOC_029391	126.601	43.8676	1.52906	2.01384e-11	2.11354e-09	UP
XLOC_002859	217.311	64.3861	1.75494	2.59494e-11	2.70108e-09	UP
XLOC_063586	1176.91	467.288	1.33262	2.67913e-11	2.76604e-09	UP
XLOC_029373	70.6402	25.4709	1.47164	2.74334e-11	2.80949e-09	UP
XLOC_070655	0.317979	19.0005	-5.90096	2.79657e-11	2.8411e-09	DOWN
XLOC_040047	77.6316	0	Inf	3.88735e-11	3.9179e-09	UP
XLOC_020223	229.299	784.401	-1.77436	3.94789e-11	3.94758e-09	DOWN
XLOC_066199	75.6288	348.695	-2.20496	5.13922e-11	5.09867e-09	DOWN
XLOC_029164	144.897	22.0673	2.71505	5.32945e-11	5.24641e-09	UP
XLOC_004457	1.97551	26.0514	-3.72106	6.47615e-11	6.3262e-09	DOWN
XLOC_037023	37.7633	8.51245	2.14934	6.81067e-11	6.6022e-09	UP
XLOC_012546	1.06088	30.7783	-4.85858	8.24314e-11	7.87065e-09	DOWN
XLOC_052598	21.5644	4.6341	2.21829	8.21795e-11	7.87065e-09	UP
XLOC_004475	1.63788	29.5193	-4.17175	9.12761e-11	8.65012e-09	DOWN
XLOC_010816	9.27254	90.573	-3.28804	9.28127e-11	8.73059e-09	DOWN
XLOC_012938	23.4536	8.0014	1.55148	9.39622e-11	8.77372e-09	UP
XLOC_047851	2.35909	30.419	-3.68867	1.02759e-10	9.52509e-09	DOWN
XLOC_065892	743.553	229.427	1.6964	1.13841e-10	1.04758e-08	UP
XLOC_067137	34.6822	139.786	-2.01096	1.20629e-10	1.10207e-08	DOWN
XLOC_060848	11.0514	61.1726	-2.46866	1.31145e-10	1.18958e-08	DOWN
XLOC_021530	0.274992	15.465	-5.81347	1.42164e-10	1.27229e-08	DOWN
XLOC_062148	64.2945	3.05473	4.39558	1.42268e-10	1.27229e-08	UP
XLOC_042085	789.528	240.511	1.71489	1.5369e-10	1.36484e-08	UP
XLOC_038332	147.745	19.4235	2.92724	1.76395e-10	1.55559e-08	UP
XLOC_016936	32.4136	11.7974	1.45813	2.27881e-10	1.99576e-08	UP
XLOC_038883	3.46328	59.3723	-4.09958	2.41281e-10	2.09864e-08	DOWN
XLOC_047838	0.335046	18.2539	-5.7677	2.45934e-10	2.12457e-08	DOWN
XLOC_038331	83.0742	12.4844	2.73428	2.51025e-10	2.1539e-08	UP
XLOC_018205	2.1024	25.8765	-3.62153	2.60031e-10	2.21619e-08	DOWN
XLOC_020492	16.6656	0	Inf	3.00325e-10	2.5091e-08	UP
XLOC_047849	1.57484	32.3001	-4.35826	3.00325e-10	2.5091e-08	DOWN
XLOC_047850	1.39384	28.5876	-4.35826	3.00325e-10	2.5091e-08	DOWN
XLOC_049133	26.9337	0.776581	5.11613	4.14685e-10	3.44189e-08	UP
XLOC_070662	0.298497	15.7379	-5.72038	4.26767e-10	3.51917e-08	DOWN
XLOC_003416	84.5787	14.627	2.53166	4.44608e-10	3.64043e-08	UP
XLOC_049156	31.7362	3.63907	3.12449	4.47206e-10	3.64043e-08	UP
XLOC_010811	10.14	85.9011	-3.08261	4.95679e-10	4.00932e-08	DOWN
XLOC_032093	31.465	9.04121	1.79916	5.32394e-10	4.27903e-08	UP
XLOC_021727	4.70994	25.1621	-2.41747	6.01881e-10	4.8071e-08	DOWN
XLOC_040058	2.9866	21.0048	-2.81414	6.45721e-10	5.12501e-08	DOWN
XLOC_037227	15.6597	0.459046	5.09228	6.62422e-10	5.22491e-08	UP
XLOC_036171	0	20.3632	#NAME?	7.42892e-10	5.82344e-08	DOWN
XLOC_063475	48.7483	182.291	-1.90282	7.84915e-10	6.11511e-08	DOWN
XLOC_021728	2.34231	21.0489	-3.16774	7.95362e-10	6.15872e-08	DOWN
XLOC_056587	23.563	0	Inf	8.46962e-10	6.51853e-08	UP
XLOC_063479	65.1213	9.16057	2.82962	9.60649e-10	7.34896e-08	UP
XLOC_039490	30.6979	93.0799	-1.60033	1.02584e-09	7.80071e-08	DOWN
XLOC_035475	47.4018	19.8138	1.25844	1.09429e-09	8.27165e-08	UP
XLOC_007109	4.98714	40.6544	-3.02713	1.11003e-09	8.34101e-08	DOWN
XLOC_038443	90.1165	28.4672	1.66249	1.24385e-09	9.29154e-08	UP
XLOC_023087	20.8706	0	Inf	1.42755e-09	1.05398e-07	UP
XLOC_026249	22.319	0	Inf	1.42755e-09	1.05398e-07	UP
XLOC_039923	4.85314	40.9603	-3.07724	1.46845e-09	1.07791e-07	DOWN
XLOC_057817	123.67	52.3774	1.23948	1.58194e-09	1.15454e-07	UP
XLOC_011052	12.9494	1.21439	3.41458	1.66343e-09	1.20708e-07	UP
XLOC_030636	20.9824	4.76841	2.1376	1.70621e-09	1.23109e-07	UP
XLOC_069451	2.18444	34.5681	-3.98411	1.72659e-09	1.23875e-07	DOWN
XLOC_029383	92.5686	23.3799	1.98525	1.74998e-09	1.24848e-07	UP
XLOC_002862	218.779	78.1933	1.48436	1.94657e-09	1.376e-07	UP
XLOC_013573	104.537	33.4764	1.64279	1.95039e-09	1.376e-07	UP
XLOC_026873	5.55166	34.4515	-2.63358	1.96314e-09	1.37735e-07	DOWN
XLOC_015845	7.78436	32.5451	-2.06379	2.03888e-09	1.42262e-07	DOWN
XLOC_002855	187.759	54.531	1.78373	2.33246e-09	1.61858e-07	UP
XLOC_037229	24.0225	1.38457	4.11688	2.34787e-09	1.62041e-07	UP
XLOC_055611	31.4536	0	Inf	2.41201e-09	1.65568e-07	UP
XLOC_058783	183.767	17.4666	3.39521	2.49496e-09	1.70341e-07	UP
XLOC_045661	9.07568	45.0222	-2.31056	3.15852e-09	2.14493e-07	DOWN
XLOC_066907	95.1244	14.0854	2.75561	3.7616e-09	2.54088e-07	UP
XLOC_063946	29.006	153.004	-2.39914	4.03857e-09	2.69925e-07	DOWN
XLOC_065374	98.2094	17.4268	2.49455	4.03857e-09	2.69925e-07	UP
XLOC_066013	61.6714	16.0188	1.94484	4.23215e-09	2.81383e-07	UP
XLOC_067070	13.4742	0.430883	4.96676	4.38438e-09	2.89985e-07	UP
XLOC_044401	18.9699	179.282	-3.24045	4.53328e-09	2.9828e-07	DOWN
XLOC_008126	136.805	598.101	-2.12827	4.77431e-09	3.1252e-07	DOWN
XLOC_030448	475.8	177.631	1.42147	4.88156e-09	3.17902e-07	UP
XLOC_028451	98.0516	37.7449	1.37726	4.922e-09	3.189e-07	UP
XLOC_037219	16.4952	2.46848	2.74035	5.29731e-09	3.41475e-07	UP
XLOC_059412	18.9939	62.8431	-1.72622	5.75762e-09	3.69273e-07	DOWN
XLOC_041589	2.73202	27.4481	-3.32866	5.82975e-09	3.7016e-07	DOWN
XLOC_070738	11.7449	0.699876	4.06879	5.82975e-09	3.7016e-07	UP
XLOC_037228	16.3793	1.82256	3.16784	5.97434e-09	3.77454e-07	UP
XLOC_010763	150.093	66.9434	1.16484	6.05415e-09	3.80603e-07	UP
XLOC_061045	33.0989	152.064	-2.19983	6.18155e-09	3.86697e-07	DOWN
XLOC_043979	7.18215	31.57	-2.13607	6.58985e-09	4.10218e-07	DOWN
XLOC_010812	14.1101	130.251	-3.20649	7.02447e-09	4.21919e-07	DOWN
XLOC_011994	27.6213	148.01	-2.42184	6.97918e-09	4.21919e-07	DOWN
XLOC_015385	4008.99	1860.37	1.10765	6.87406e-09	4.21919e-07	UP
XLOC_027054	2.07007	19.1089	-3.20649	7.02447e-09	4.21919e-07	DOWN
XLOC_047854	1.56743	27.5558	-4.13589	6.93678e-09	4.21919e-07	DOWN
XLOC_047863	0.815324	37.2551	-5.51392	7.04361e-09	4.21919e-07	DOWN
XLOC_047865	0	19.8548	#NAME?	7.04361e-09	4.21919e-07	DOWN
XLOC_068886	1.7087	30.0394	-4.13589	6.93678e-09	4.21919e-07	DOWN
XLOC_024062	156.461	34.901	2.16446	7.72214e-09	4.56109e-07	UP
XLOC_060108	6.3993	92.8283	-3.85858	7.71158e-09	4.56109e-07	DOWN
XLOC_067493	92.9663	34.7704	1.41885	7.65051e-09	4.56109e-07	UP
XLOC_000913	5.94228	25.6971	-2.11252	7.99287e-09	4.69914e-07	DOWN
XLOC_058754	9.24372	58.5104	-2.66215	8.6025e-09	5.03425e-07	DOWN
XLOC_056584	18.5181	2.08695	3.14947	8.76078e-09	5.10336e-07	UP
XLOC_053082	104.985	20.1366	2.38228	9.32317e-09	5.40616e-07	UP
XLOC_055477	36.9887	6.09695	2.60093	9.75315e-09	5.62979e-07	UP
XLOC_031608	330.412	888.31	-1.4268	1.03048e-08	5.92129e-07	DOWN
XLOC_027648	43.7443	8.92753	2.29276	1.13649e-08	6.47188e-07	UP
XLOC_063971	46.1995	236.631	-2.35669	1.13494e-08	6.47188e-07	DOWN
XLOC_052670	7.55136	58.4219	-2.9517	1.20663e-08	6.84059e-07	DOWN
XLOC_049157	41.3611	11.57	1.83789	1.24721e-08	7.03928e-07	UP
XLOC_024060	58.9767	18.1218	1.70242	1.28759e-08	7.23502e-07	UP
XLOC_066046	210.019	25.2899	3.05388	1.29674e-08	7.25435e-07	UP
XLOC_029382	103.661	26.7009	1.95691	1.32693e-08	7.39064e-07	UP
XLOC_029390	93.7661	29.4943	1.66863	1.42461e-08	7.90007e-07	UP
XLOC_030632	28.7822	11.2075	1.36071	1.59416e-08	8.76782e-07	UP
XLOC_066069	108.277	411.218	-1.92518	1.5949e-08	8.76782e-07	DOWN
XLOC_038330	123.209	25.9226	2.24883	1.62493e-08	8.89436e-07	UP
XLOC_003876	3.18637	24.0912	-2.91852	1.84384e-08	1.00493e-06	DOWN
XLOC_025269	3.85502	19.2054	-2.3167	1.92468e-08	1.04451e-06	DOWN
XLOC_010206	3.05337	50.1012	-4.03637	2.01468e-08	1.0887e-06	DOWN
XLOC_047842	0.557662	23.5219	-5.39847	2.21221e-08	1.18535e-06	DOWN
XLOC_070666	0.496161	20.9278	-5.39847	2.21221e-08	1.18535e-06	DOWN
XLOC_029385	77.4995	19.1778	2.01475	2.24277e-08	1.19668e-06	UP
XLOC_025267	2.32331	21.5912	-3.21619	2.30315e-08	1.22375e-06	DOWN
XLOC_012886	26.4011	156.672	-2.56908	2.46256e-08	1.29759e-06	DOWN
XLOC_051203	4.08717	24.2545	-2.56908	2.46256e-08	1.29759e-06	DOWN
XLOC_038527	12.5243	38.2795	-1.61185	2.75108e-08	1.44364e-06	DOWN
XLOC_038328	21.7067	4.59407	2.2403	2.79271e-08	1.45347e-06	UP
XLOC_063588	124.213	26.2889	2.2403	2.79271e-08	1.45347e-06	UP
XLOC_002867	75.5289	25.5599	1.56315	2.89244e-08	1.49923e-06	UP
XLOC_008175	23.0854	0	Inf	3.4461e-08	1.77174e-06	UP
XLOC_070739	14.2515	0	Inf	3.4461e-08	1.77174e-06	UP
XLOC_029377	82.1481	29.8672	1.45966	3.76932e-08	1.9301e-06	UP
XLOC_040914	29.1174	86.0443	-1.5632	3.81882e-08	1.9476e-06	DOWN
XLOC_021730	3.41997	24.655	-2.84982	4.31634e-08	2.18379e-06	DOWN
XLOC_040763	2.72608	19.6526	-2.84982	4.31634e-08	2.18379e-06	DOWN
XLOC_030633	33.626	8.23864	2.0291	4.42162e-08	2.22818e-06	UP
XLOC_002863	148.028	43.3797	1.77078	4.53722e-08	2.26843e-06	UP
XLOC_029380	88.7854	26.0187	1.77078	4.53722e-08	2.26843e-06	UP
XLOC_002856	193.146	32.7346	2.5608	4.62091e-08	2.2927e-06	UP
XLOC_004447	4.90999	23.9379	-2.2855	4.62188e-08	2.2927e-06	DOWN
XLOC_043582	21.9698	3.09022	2.82974	5.55759e-08	2.74614e-06	UP
XLOC_054066	15.6726	1.03966	3.91407	5.79084e-08	2.85031e-06	UP
XLOC_038496	39.8609	93.9274	-1.23657	5.8265e-08	2.85679e-06	DOWN
XLOC_008170	18.8907	0	Inf	5.909e-08	2.88609e-06	UP
XLOC_057570	5.50022	36.2662	-2.72106	6.34742e-08	3.08835e-06	DOWN
XLOC_033999	111.227	32.3947	1.77968	6.48875e-08	3.14506e-06	UP
XLOC_031559	223.501	19.6482	3.50781	6.61183e-08	3.18044e-06	UP
XLOC_035115	15.5014	109.025	-2.81419	6.61183e-08	3.18044e-06	DOWN
XLOC_016485	1.1197	45.2599	-5.33705	7.04324e-08	3.28831e-06	DOWN
XLOC_021526	0.501896	20.2873	-5.33705	7.04324e-08	3.28831e-06	DOWN
XLOC_029378	91.619	33.4115	1.4553	6.86359e-08	3.28831e-06	UP
XLOC_038529	25.7457	68.896	-1.42009	6.93696e-08	3.28831e-06	DOWN
XLOC_047835	0.385775	15.5936	-5.33705	7.04324e-08	3.28831e-06	DOWN
XLOC_047852	0.766517	30.9837	-5.33705	7.04324e-08	3.28831e-06	DOWN
XLOC_047862	1.34605	54.4094	-5.33705	7.04324e-08	3.28831e-06	DOWN
XLOC_070656	0.505196	20.4207	-5.33705	7.04324e-08	3.28831e-06	DOWN
XLOC_043332	21.6241	82.3792	-1.92964	7.28661e-08	3.38639e-06	DOWN
XLOC_046656	27.7221	4.98491	2.4754	7.30664e-08	3.38639e-06	UP
XLOC_028561	30.4596	116.485	-1.93517	7.72533e-08	3.56742e-06	DOWN
XLOC_029195	26.3259	6.09037	2.11188	7.84581e-08	3.59689e-06	UP
XLOC_060703	104.26	24.3333	2.09918	7.84581e-08	3.59689e-06	UP
XLOC_013259	4.68403	26.9031	-2.52195	8.08101e-08	3.67816e-06	DOWN
XLOC_066002	250.717	108.568	1.20746	8.06816e-08	3.67816e-06	UP
XLOC_065472	13.185	77.8297	-2.56143	8.80985e-08	3.99558e-06	DOWN
XLOC_004471	2.57974	22.678	-3.136	9.19797e-08	4.15676e-06	DOWN
XLOC_065211	7.789	40.3255	-2.37218	9.37918e-08	4.22362e-06	DOWN
XLOC_006293	70.7798	9.28636	2.93015	9.45399e-08	4.24227e-06	UP
XLOC_022881	9.90465	2.50783	1.98166	9.53013e-08	4.26138e-06	UP
XLOC_027741	16.1416	1.44306	3.48358	1.01354e-07	4.50985e-06	UP
XLOC_070654	1.06634	16.2469	-3.92942	1.01568e-07	4.50985e-06	DOWN
XLOC_021716	13.2087	41.8657	-1.66428	1.04651e-07	4.62317e-06	DOWN
XLOC_058702	93.3707	28.6346	1.70521	1.04849e-07	4.62317e-06	UP
XLOC_025246	5.34918	29.9803	-2.48662	1.05419e-07	4.63224e-06	DOWN
XLOC_037399	72.679	16.8782	2.10638	1.06951e-07	4.68334e-06	UP
XLOC_053069	110.783	34.5054	1.68284	1.11221e-07	4.85361e-06	UP
XLOC_043707	76.1872	31.5573	1.27158	1.20554e-07	5.24284e-06	UP
XLOC_021520	0	35.2592	#NAME?	1.26331e-07	5.40162e-06	DOWN
XLOC_040761	0.497644	19.2406	-5.2729	1.26331e-07	5.40162e-06	DOWN
XLOC_047853	0	57.5097	#NAME?	1.26331e-07	5.40162e-06	DOWN
XLOC_065833	0.696008	26.9101	-5.2729	1.26331e-07	5.40162e-06	DOWN
XLOC_070658	0.493464	19.079	-5.2729	1.26331e-07	5.40162e-06	DOWN
XLOC_064745	14.7582	85.2625	-2.53039	1.29632e-07	5.52413e-06	DOWN
XLOC_018744	80.2206	291.505	-1.86148	1.38374e-07	5.87698e-06	DOWN
XLOC_049155	27.7191	3.74866	2.88643	1.40873e-07	5.96316e-06	UP
XLOC_002647	16.2089	3.8	2.09271	1.43514e-07	6.05476e-06	UP
XLOC_004456	2.12417	18.14	-3.09421	1.46254e-07	6.12964e-06	DOWN
XLOC_004460	2.11389	18.0522	-3.09421	1.46254e-07	6.12964e-06	DOWN
XLOC_022875	13.0328	2.13878	2.60728	1.51739e-07	6.33858e-06	UP
XLOC_037218	19.2119	1.8766	3.35581	1.55011e-07	6.45406e-06	UP
XLOC_040766	1.86075	22.9027	-3.62157	1.61919e-07	6.71964e-06	DOWN
XLOC_021517	3.54061	51.8696	-3.87282	1.75007e-07	7.21562e-06	DOWN
XLOC_028813	80.6489	0	Inf	1.75007e-07	7.21562e-06	UP
XLOC_029387	130.758	46.9815	1.47673	1.89041e-07	7.76902e-06	UP
XLOC_032316	34.3639	6.19733	2.47117	1.90522e-07	7.80465e-06	UP
XLOC_042840	16.9122	4.04188	2.06497	1.92572e-07	7.83805e-06	UP
XLOC_053083	84.2838	20.1431	2.06497	1.92572e-07	7.83805e-06	UP
XLOC_021132	12.0646	37.3347	-1.62973	2.01922e-07	8.19235e-06	DOWN
XLOC_069248	76.1667	23.5841	1.69135	2.04416e-07	8.26712e-06	UP
XLOC_002857	173.618	23.8468	2.86405	2.09998e-07	8.43913e-06	UP
XLOC_014198	91.5811	23.9547	1.93474	2.09485e-07	8.43913e-06	UP
XLOC_067758	15.8515	38.7516	-1.28963	2.15369e-07	8.62766e-06	DOWN
XLOC_040216	0.440182	16.2459	-5.20583	2.27396e-07	9.08083e-06	DOWN
XLOC_025268	3.92873	26.2504	-2.7402	2.38639e-07	9.41142e-06	DOWN
XLOC_042587	5.58016	37.2847	-2.7402	2.38639e-07	9.41142e-06	DOWN
XLOC_052599	20.265	1.87526	3.43382	2.38639e-07	9.41142e-06	UP
XLOC_062592	12.7911	61.0448	-2.25473	2.38606e-07	9.41142e-06	DOWN
XLOC_007902	81.984	36.7731	1.15669	2.39459e-07	9.41453e-06	UP
XLOC_053508	320.709	148.926	1.10667	2.63837e-07	1.0341e-05	UP
XLOC_003415	131.5	34.683	1.92277	2.72334e-07	1.04168e-05	UP
XLOC_008172	17.4618	0.749082	4.54293	2.70647e-07	1.04168e-05	UP
XLOC_027645	30.6365	1.31426	4.54293	2.70647e-07	1.04168e-05	UP
XLOC_038739	3020.77	6998.48	-1.21212	2.69394e-07	1.04168e-05	DOWN
XLOC_041588	3.91913	19.5248	-2.3167	2.71595e-07	1.04168e-05	DOWN
XLOC_049138	25.099	1.10361	4.50733	2.70647e-07	1.04168e-05	UP
XLOC_051155	4.79052	23.8659	-2.3167	2.71595e-07	1.04168e-05	DOWN
XLOC_053259	89.5342	23.6145	1.92277	2.72334e-07	1.04168e-05	UP
XLOC_036285	76.2293	37.2696	1.03235	2.81543e-07	1.07045e-05	UP
XLOC_062589	8.21638	45.4049	-2.46627	2.80934e-07	1.07045e-05	DOWN
XLOC_003743	107.846	39.2913	1.4567	2.90095e-07	1.09968e-05	UP
XLOC_062403	65.4848	15.2736	2.10012	3.08179e-07	1.16475e-05	UP
XLOC_063851	76.7122	12.934	2.56829	3.14541e-07	1.18527e-05	UP
XLOC_005605	4.30143	18.9081	-2.13612	3.22939e-07	1.21331e-05	DOWN
XLOC_002868	160.865	47.8339	1.74975	3.31622e-07	1.24226e-05	UP
XLOC_038525	6.30916	17.0418	-1.43355	3.35561e-07	1.25332e-05	DOWN
XLOC_011054	12.897	1.53746	3.06841	3.42974e-07	1.27725e-05	UP
XLOC_057560	29.1595	72.2705	-1.30944	3.46326e-07	1.28596e-05	DOWN
XLOC_057036	5.97779	38.8901	-2.70172	3.66497e-07	1.35295e-05	DOWN
XLOC_069453	4.17329	30.1655	-2.85364	3.66497e-07	1.35295e-05	DOWN
XLOC_003732	2.52306	23.6601	-3.22921	3.7089e-07	1.3652e-05	DOWN
XLOC_018833	10.4807	80.623	-2.94345	3.78178e-07	1.384e-05	DOWN
XLOC_025235	2.53212	19.4784	-2.94345	3.78178e-07	1.384e-05	DOWN
XLOC_063585	316.7	140.094	1.17672	3.80693e-07	1.3892e-05	UP
XLOC_062904	20.9431	102.29	-2.28812	3.87196e-07	1.40888e-05	DOWN
XLOC_004393	53.157	10.2579	2.37352	3.9303e-07	1.42524e-05	UP
XLOC_022989	0	24.428	#NAME?	4.1078e-07	1.46531e-05	DOWN
XLOC_040066	1.2579	44.2142	-5.13542	4.1078e-07	1.46531e-05	DOWN
XLOC_040067	1.24225	43.6643	-5.13542	4.1078e-07	1.46531e-05	DOWN
XLOC_044129	28.6919	81.113	-1.49929	4.0943e-07	1.46531e-05	DOWN
XLOC_045365	0	20.0992	#NAME?	4.1078e-07	1.46531e-05	DOWN
XLOC_049937	150.645	72.3426	1.05824	4.3726e-07	1.55539e-05	UP
XLOC_001073	12.7861	0.576634	4.47078	4.53154e-07	1.58529e-05	UP
XLOC_003414	68.8485	11.7695	2.54838	4.5294e-07	1.58529e-05	UP
XLOC_040760	1.83932	21.8302	-3.56908	4.53154e-07	1.58529e-05	DOWN
XLOC_049142	27.1884	1.22615	4.47078	4.53154e-07	1.58529e-05	UP
XLOC_063353	6.07787	72.136	-3.56908	4.53154e-07	1.58529e-05	DOWN
XLOC_066970	38.9728	1.75761	4.47078	4.53154e-07	1.58529e-05	UP
XLOC_065760	36.9421	7.64172	2.2733	4.60189e-07	1.60548e-05	UP
XLOC_006210	60.2677	8.5449	2.81825	4.67112e-07	1.62517e-05	UP
XLOC_014109	7.76159	23.9857	-1.62775	4.71585e-07	1.63625e-05	DOWN
XLOC_047514	58.5949	22.3221	1.3923	4.80969e-07	1.6639e-05	UP
XLOC_069431	14.072	46.2166	-1.71558	4.82176e-07	1.6639e-05	DOWN
XLOC_062591	8.49317	52.9438	-2.64009	5.18846e-07	1.78559e-05	DOWN
XLOC_021528	1.53372	20.6717	-3.75255	5.23325e-07	1.7913e-05	DOWN
XLOC_051223	9.31924	31.0998	-1.73862	5.22113e-07	1.7913e-05	DOWN
XLOC_021519	3.57845	36.4898	-3.35009	5.49458e-07	1.87569e-05	DOWN
XLOC_003882	4.12528	15.7867	-1.93614	5.54582e-07	1.8881e-05	DOWN
XLOC_007167	9.84128	69.212	-2.8141	5.63142e-07	1.91212e-05	DOWN
XLOC_007481	109.46	42.3253	1.37081	5.69896e-07	1.9299e-05	UP
XLOC_002861	194.352	69.0919	1.49208	5.86728e-07	1.98161e-05	UP
XLOC_003098	2.36072	17.6414	-2.90166	5.91305e-07	1.98172e-05	DOWN
XLOC_043618	18.6019	1.92391	3.27334	5.91305e-07	1.98172e-05	UP
XLOC_064691	11.9664	0.895149	3.74071	5.91441e-07	1.98172e-05	UP
XLOC_065207	329.925	90.0177	1.87386	5.97875e-07	1.998e-05	UP
XLOC_064171	31.8295	139.914	-2.1361	6.39033e-07	2.12994e-05	DOWN
XLOC_065740	11.0467	40.5112	-1.87471	7.23988e-07	2.40678e-05	DOWN
XLOC_023694	0	14.7195	#NAME?	7.44748e-07	2.44381e-05	DOWN
XLOC_047840	0	22.9152	#NAME?	7.44748e-07	2.44381e-05	DOWN
XLOC_068252	0.457942	15.2913	-5.0614	7.44748e-07	2.44381e-05	DOWN
XLOC_070661	0	25.4208	#NAME?	7.44748e-07	2.44381e-05	DOWN
XLOC_070663	0	17.518	#NAME?	7.44748e-07	2.44381e-05	DOWN
XLOC_008173	26.1087	1.20843	4.43333	7.59982e-07	2.47462e-05	UP
XLOC_034433	15.7935	0.730995	4.43333	7.59982e-07	2.47462e-05	UP
XLOC_035929	10.6922	0.494884	4.43333	7.59982e-07	2.47462e-05	UP
XLOC_037281	20.2565	3.18942	2.66702	7.67613e-07	2.47967e-05	UP
XLOC_042841	15.0038	2.96772	2.3379	7.70411e-07	2.47967e-05	UP
XLOC_052551	83.4435	196.845	-1.23819	7.65213e-07	2.47967e-05	DOWN
XLOC_053070	45.5748	13.3558	1.77077	7.71296e-07	2.47967e-05	UP
XLOC_053090	4.58247	20.9491	-2.19269	7.70411e-07	2.47967e-05	DOWN
XLOC_004396	80.4606	32.486	1.30847	7.80444e-07	2.50274e-05	UP
XLOC_033140	22.7616	2.80863	3.01866	7.85153e-07	2.5115e-05	UP
XLOC_059413	20.5223	60.2986	-1.55493	8.32886e-07	2.65749e-05	DOWN
XLOC_022414	127.192	58.5099	1.12025	8.83434e-07	2.80468e-05	UP
XLOC_032129	17.8004	5.21636	1.7708	8.81766e-07	2.80468e-05	UP
XLOC_070348	2.21176	21.7764	-3.2995	8.97212e-07	2.84132e-05	DOWN
XLOC_003188	0.922634	18.6561	-4.33775	9.08175e-07	2.85468e-05	DOWN
XLOC_004465	1.01349	20.4933	-4.33775	9.08175e-07	2.85468e-05	DOWN
XLOC_028811	65.8881	0	Inf	9.08175e-07	2.85468e-05	UP
XLOC_030955	114.622	260.735	-1.1857	9.19081e-07	2.88183e-05	DOWN
XLOC_022988	3.78319	27.4395	-2.85858	9.25093e-07	2.88643e-05	DOWN
XLOC_070740	13.0723	1.4072	3.21562	9.25093e-07	2.88643e-05	UP
XLOC_031882	8.76654	44.3159	-2.33775	9.39308e-07	2.91645e-05	DOWN
XLOC_069457	5.49266	27.766	-2.33775	9.39308e-07	2.91645e-05	DOWN
XLOC_042589	2.92897	22.8059	-2.96095	9.43926e-07	2.92364e-05	DOWN
XLOC_049688	464.771	170.945	1.44299	9.70859e-07	2.99974e-05	UP
XLOC_021516	11.4806	48.2704	-2.07194	1.00766e-06	3.10589e-05	DOWN
XLOC_024061	77.5272	24.117	1.68465	1.08515e-06	3.33664e-05	UP
XLOC_002648	21.8607	3.49418	2.64531	1.11751e-06	3.42785e-05	UP
XLOC_023886	30.4707	108.561	-1.83301	1.13512e-06	3.47347e-05	DOWN
XLOC_051205	8.11654	48.0018	-2.56415	1.18844e-06	3.62789e-05	DOWN
XLOC_055225	11.7959	45.6281	-1.95164	1.31972e-06	4.01896e-05	DOWN
XLOC_004404	81.1239	33.5306	1.27465	1.34924e-06	4.09753e-05	UP
XLOC_047859	0	33.5178	#NAME?	1.3552e-06	4.09753e-05	DOWN
XLOC_070653	0	15.7461	#NAME?	1.3552e-06	4.09753e-05	DOWN
XLOC_037289	22.2586	8.27123	1.42819	1.37426e-06	4.14531e-05	UP
XLOC_069433	19.8312	54.2804	-1.45266	1.42685e-06	4.29374e-05	DOWN
XLOC_024056	38.17	14.6916	1.37745	1.43506e-06	4.30823e-05	UP
XLOC_026047	6.83139	51.4752	-2.91363	1.50761e-06	4.45236e-05	DOWN
XLOC_037205	14.8599	1.18738	3.64557	1.50761e-06	4.45236e-05	UP
XLOC_038360	2.02424	17.7963	-3.13612	1.50761e-06	4.45236e-05	DOWN
XLOC_053084	73.2913	18.9912	1.94831	1.50364e-06	4.45236e-05	UP
XLOC_053681	15.8041	138.942	-3.13612	1.50761e-06	4.45236e-05	DOWN
XLOC_062539	43.8258	11.3561	1.94831	1.50364e-06	4.45236e-05	UP
XLOC_011808	71.86	24.7904	1.53541	1.56143e-06	4.60059e-05	UP
XLOC_027041	2.86911	36.9885	-3.6884	1.5797e-06	4.63293e-05	DOWN
XLOC_050330	1.67358	32.3688	-4.27359	1.5797e-06	4.63293e-05	DOWN
XLOC_007376	21.4556	104.298	-2.28128	1.59907e-06	4.67895e-05	DOWN
XLOC_036286	95.5914	37.9996	1.3309	1.61411e-06	4.71209e-05	UP
XLOC_013969	448.313	121.892	1.8789	1.62689e-06	4.73849e-05	UP
XLOC_027855	17.9914	5.56747	1.69222	1.67389e-06	4.86425e-05	UP
XLOC_050852	60.2403	23.4243	1.36272	1.75413e-06	5.08578e-05	UP
XLOC_022880	17.9218	2.3343	2.94065	1.79919e-06	5.19272e-05	UP
XLOC_031006	9.41783	59.6137	-2.66218	1.79919e-06	5.19272e-05	DOWN
XLOC_052202	21.455	9.17601	1.22538	1.84106e-06	5.3015e-05	UP
XLOC_021747	4.96525	23.2814	-2.22924	1.85335e-06	5.32482e-05	DOWN
XLOC_045660	9.69231	37.2393	-1.94191	1.86021e-06	5.33246e-05	DOWN
XLOC_045374	5.6223	18.8069	-1.74203	2.04768e-06	5.84349e-05	DOWN
XLOC_044413	50.3381	129.046	-1.35816	2.0932e-06	5.95999e-05	DOWN
XLOC_001650	19.7036	0.962637	4.35533	2.1476e-06	6.07401e-05	UP
XLOC_035222	42.6626	2.14389	4.31467	2.1476e-06	6.07401e-05	UP
XLOC_055479	34.1217	1.7147	4.31467	2.1476e-06	6.07401e-05	UP
XLOC_036354	109.57	35.1671	1.63956	2.20435e-06	6.22067e-05	UP
XLOC_060887	9.95801	67.8491	-2.7684	2.26763e-06	6.38508e-05	DOWN
XLOC_008127	167.532	480.185	-1.51915	2.28829e-06	6.42898e-05	DOWN
XLOC_003230	9.46995	52.7291	-2.47717	2.31642e-06	6.47934e-05	DOWN
XLOC_046667	17.9	2.76049	2.69696	2.31642e-06	6.47934e-05	UP
XLOC_069429	21.4483	52.8421	-1.30082	2.34403e-06	6.54216e-05	DOWN
XLOC_004459	2.90482	24.6864	-3.08719	2.4095e-06	6.66629e-05	DOWN
XLOC_013398	4.60086	43.6805	-3.24702	2.39989e-06	6.66629e-05	DOWN
XLOC_055592	2.52093	21.4239	-3.08719	2.4095e-06	6.66629e-05	DOWN
XLOC_067892	7.84895	74.5179	-3.24702	2.39989e-06	6.66629e-05	DOWN
XLOC_045397	73.6047	28.8989	1.34878	2.42858e-06	6.70448e-05	UP
XLOC_001946	0.665404	21.0501	-4.98345	2.47519e-06	6.75968e-05	DOWN
XLOC_023558	18.9137	5.26815	1.84406	2.46026e-06	6.75968e-05	UP
XLOC_038879	0.813332	25.7298	-4.98345	2.47519e-06	6.75968e-05	DOWN
XLOC_040059	0.562372	17.7907	-4.98345	2.47519e-06	6.75968e-05	DOWN
XLOC_047858	1.52951	48.3862	-4.98345	2.47519e-06	6.75968e-05	DOWN
XLOC_013970	360.16	167.537	1.10416	2.53268e-06	6.90183e-05	UP
XLOC_039837	13.0635	40.885	-1.64603	2.54479e-06	6.91998e-05	DOWN
XLOC_065038	47.8357	193.814	-2.01852	2.63117e-06	7.13958e-05	DOWN
XLOC_007881	3.77425	69.6823	-4.20653	2.75402e-06	7.34733e-05	DOWN
XLOC_020686	11.8098	0	Inf	2.75402e-06	7.34733e-05	UP
XLOC_037954	11.3447	63.4656	-2.48396	2.72407e-06	7.34733e-05	DOWN
XLOC_040758	1.35822	25.0761	-4.20653	2.75402e-06	7.34733e-05	DOWN
XLOC_043603	11.7895	0	Inf	2.75402e-06	7.34733e-05	UP
XLOC_047861	1.74985	32.3067	-4.20653	2.75402e-06	7.34733e-05	DOWN
XLOC_051198	5.31769	18.9747	-1.8352	2.73538e-06	7.34733e-05	DOWN
XLOC_070668	1.27333	23.5089	-4.20653	2.75402e-06	7.34733e-05	DOWN
XLOC_067141	88.3824	31.2888	1.49811	2.76591e-06	7.36358e-05	UP
XLOC_034800	19.9247	9.11816	1.12774	2.87071e-06	7.61747e-05	UP
XLOC_042860	16.029	5.28445	1.60086	2.87327e-06	7.61747e-05	UP
XLOC_003627	22.6725	6.2942	1.84885	2.88591e-06	7.63503e-05	UP
XLOC_070334	55.1264	26.7944	1.04081	2.89689e-06	7.64814e-05	UP
XLOC_029393	88.9751	32.4691	1.45433	2.94553e-06	7.76043e-05	UP
XLOC_055062	4.42799	19.075	-2.10696	2.95456e-06	7.76809e-05	DOWN
XLOC_065764	85.5036	25.7332	1.73235	2.98997e-06	7.82967e-05	UP
XLOC_065778	195.189	85.7985	1.18585	2.99647e-06	7.82967e-05	UP
XLOC_068281	33.714	14.8196	1.18585	2.99647e-06	7.82967e-05	UP
XLOC_040966	38.8145	152.872	-1.97766	3.13688e-06	8.17971e-05	DOWN
XLOC_053402	72.7369	239.794	-1.72104	3.2228e-06	8.38654e-05	DOWN
XLOC_003179	4.24285	19.7469	-2.21852	3.24674e-06	8.41436e-05	DOWN
XLOC_041052	173.175	35.8244	2.27322	3.24674e-06	8.41436e-05	UP
XLOC_000821	42.9209	162.115	-1.91727	3.38021e-06	8.74241e-05	DOWN
XLOC_037223	15.5158	6.6038	1.23237	3.43929e-06	8.87714e-05	UP
XLOC_030611	3.64894	19.7826	-2.43868	3.45695e-06	8.8866e-05	DOWN
XLOC_070335	27.7583	4.3573	2.67141	3.45695e-06	8.8866e-05	UP
XLOC_037215	14.2614	1.67166	3.09277	3.55231e-06	9.09491e-05	UP
XLOC_049134	23.8186	2.73119	3.12449	3.55231e-06	9.09491e-05	UP
XLOC_021515	3.60719	36.4696	-3.33775	3.61809e-06	9.21885e-05	DOWN
XLOC_036818	2.14571	21.6936	-3.33775	3.61809e-06	9.21885e-05	DOWN
XLOC_069422	25.7147	81.3853	-1.66218	3.62249e-06	9.21885e-05	DOWN
XLOC_048856	293.792	693.898	-1.23993	3.81734e-06	9.69529e-05	DOWN
XLOC_004463	3.91742	32.1447	-3.0366	3.85312e-06	9.70849e-05	DOWN
XLOC_016953	30.4711	11.8402	1.36376	3.84535e-06	9.70849e-05	UP
XLOC_034675	14.5336	53.752	-1.88693	3.84165e-06	9.70849e-05	DOWN
XLOC_063329	24.1945	2.02532	3.57846	3.85312e-06	9.70849e-05	UP
XLOC_059997	17.7214	46.5813	-1.39426	3.9703e-06	9.98392e-05	DOWN
XLOC_027862	18.3868	5.77308	1.67126	3.99665e-06	0.000100303	UP
XLOC_056739	22.371	4.30228	2.37846	4.03453e-06	0.000101054	UP
XLOC_035860	59.952	29.6529	1.01564	4.09944e-06	0.000102478	UP
XLOC_003420	21.7752	2.94529	2.8862	4.12442e-06	0.0001029	UP
XLOC_051149	3.30067	17.41	-2.39909	4.22639e-06	0.000105237	DOWN
XLOC_021053	62.2166	135.857	-1.12672	4.26581e-06	0.000106011	DOWN
XLOC_026872	27.9377	81.8705	-1.55113	4.35989e-06	0.000108137	DOWN
XLOC_068582	23.3307	59.7335	-1.35631	4.43709e-06	0.000109837	DOWN
XLOC_059994	91.4392	42.9837	1.08902	4.47524e-06	0.000110566	UP
XLOC_004477	0	18.5098	#NAME?	4.53786e-06	0.00011082	DOWN
XLOC_021514	1.12856	33.7179	-4.90096	4.53786e-06	0.00011082	DOWN
XLOC_021522	0	41.6836	#NAME?	4.53786e-06	0.00011082	DOWN
XLOC_036164	0	22.5044	#NAME?	4.53786e-06	0.00011082	DOWN
XLOC_045367	0	15.9819	#NAME?	4.53786e-06	0.00011082	DOWN
XLOC_070659	0.60495	18.0741	-4.90096	4.53786e-06	0.00011082	DOWN
XLOC_038541	11.7885	2.72732	2.11183	4.56294e-06	0.000111005	UP
XLOC_049692	482.011	205.673	1.22871	4.5613e-06	0.000111005	UP
XLOC_018914	57.8606	12.1481	2.25186	4.62432e-06	0.000112069	UP
XLOC_061499	70.6414	33.1441	1.09176	4.62245e-06	0.000112069	UP
XLOC_008082	0.968274	17.0253	-4.13612	4.812e-06	0.000115954	DOWN
XLOC_049143	18.0267	0	Inf	4.812e-06	0.000115954	UP
XLOC_070657	1.40604	24.7226	-4.13612	4.812e-06	0.000115954	DOWN
XLOC_029335	4.35113	27.2005	-2.64417	4.8473e-06	0.000116363	DOWN
XLOC_064772	11.1478	69.6886	-2.64417	4.8473e-06	0.000116363	DOWN
XLOC_062233	13.6497	55.6377	-2.02719	4.98127e-06	0.000119353	DOWN
XLOC_056075	86.9494	14.1542	2.61894	5.15833e-06	0.000123363	UP
XLOC_051221	6.60703	24.008	-1.86144	5.36887e-06	0.000128157	DOWN
XLOC_043573	16.4055	4.27326	1.94077	5.38373e-06	0.00012827	UP
XLOC_052259	192.473	73.3921	1.39096	5.40536e-06	0.000128544	UP
XLOC_026771	16.4639	1.97366	3.06036	5.56613e-06	0.000131384	UP
XLOC_062468	13.3774	88.2062	-2.72108	5.56613e-06	0.000131384	DOWN
XLOC_066908	106.616	12.7809	3.06036	5.56613e-06	0.000131384	UP
XLOC_045174	32.1042	77.7125	-1.27538	5.658e-06	0.000133304	DOWN
XLOC_025276	5.23899	21.6477	-2.04685	5.7756e-06	0.000135823	DOWN
XLOC_038734	55.6319	141.788	-1.34975	5.86591e-06	0.000137692	DOWN
XLOC_066140	89.0879	27.6432	1.6883	6.0492e-06	0.000141732	UP
XLOC_004389	39.0332	2.08039	4.22978	6.10365e-06	0.000142482	UP
XLOC_049136	16.7569	0.893107	4.22978	6.10365e-06	0.000142482	UP
XLOC_030911	80.9245	34.6273	1.22467	6.1533e-06	0.000142852	UP
XLOC_049152	22.5263	1.93169	3.54368	6.16451e-06	0.000142852	UP
XLOC_056586	14.3487	1.26119	3.50807	6.16451e-06	0.000142852	UP
XLOC_069360	1.88534	14.9177	-2.98412	6.16451e-06	0.000142852	DOWN
XLOC_025273	5.95879	30.6255	-2.36164	6.22296e-06	0.000143682	DOWN
XLOC_063175	14.6979	75.5405	-2.36164	6.22296e-06	0.000143682	DOWN
XLOC_064746	9.74416	52.9554	-2.44217	6.24409e-06	0.000143909	DOWN
XLOC_005583	4.88799	20.0535	-2.03654	6.3245e-06	0.000145498	DOWN
XLOC_052673	7.41743	65.2031	-3.13595	6.44259e-06	0.000147947	DOWN
XLOC_000911	6.09621	21.8072	-1.83882	6.79901e-06	0.000155849	DOWN
XLOC_029392	72.7245	18.2676	1.99315	6.84948e-06	0.000156442	UP
XLOC_043574	17.3247	4.35179	1.99315	6.84948e-06	0.000156442	UP
XLOC_051169	4.37605	20.0048	-2.19264	7.29297e-06	0.000166272	DOWN
XLOC_016945	22.1339	5.1507	2.10342	7.34176e-06	0.000167084	UP
XLOC_004467	2.79561	16.9306	-2.5984	7.45832e-06	0.000169433	DOWN
XLOC_011173	25.8228	4.28287	2.59199	7.6953e-06	0.000173884	UP
XLOC_047130	21.6937	3.59804	2.59199	7.6953e-06	0.000173884	UP
XLOC_039918	14.4506	34.8253	-1.269	7.9638e-06	0.000179631	DOWN
XLOC_067596	54.9689	134.843	-1.2946	7.99989e-06	0.000180125	DOWN
XLOC_003736	0.713409	20.0604	-4.81347	8.35118e-06	0.000185067	DOWN
XLOC_006007	0.627369	17.641	-4.81347	8.35118e-06	0.000185067	DOWN
XLOC_021531	0	18.4086	#NAME?	8.35118e-06	0.000185067	DOWN
XLOC_036165	0	25.9481	#NAME?	8.35118e-06	0.000185067	DOWN
XLOC_036167	0	21.6701	#NAME?	8.35118e-06	0.000185067	DOWN
XLOC_040404	129.572	59.6317	1.1196	8.36512e-06	0.000185067	UP
XLOC_045366	0	20.5446	#NAME?	8.35118e-06	0.000185067	DOWN
XLOC_060849	14.0234	63.1853	-2.17175	8.34737e-06	0.000185067	DOWN
XLOC_070647	0	14.7944	#NAME?	8.35118e-06	0.000185067	DOWN
XLOC_070652	0	28.0284	#NAME?	8.35118e-06	0.000185067	DOWN
XLOC_056585	28.4655	0	Inf	8.426e-06	0.000185767	UP
XLOC_060716	3.89957	65.1372	-4.06209	8.426e-06	0.000185767	DOWN
XLOC_012271	22.0924	9.78879	1.17434	8.67543e-06	0.000190935	UP
XLOC_013990	13.8292	34.6382	-1.32465	8.96796e-06	0.000197031	DOWN
XLOC_051212	4.73659	23.7031	-2.32315	9.1596e-06	0.000200548	DOWN
XLOC_051925	73.0787	13.7666	2.40828	9.1596e-06	0.000200548	UP
XLOC_021731	4.45069	25.8247	-2.53665	9.45135e-06	0.000205518	DOWN
XLOC_037310	3.25919	18.9111	-2.53665	9.45135e-06	0.000205518	DOWN
XLOC_041054	219.357	31.4869	2.80046	9.45135e-06	0.000205518	UP
XLOC_056136	2.85063	16.5405	-2.53665	9.45135e-06	0.000205518	DOWN
XLOC_056754	25.7499	2.32135	3.47153	9.86585e-06	0.000213799	UP
XLOC_058083	14.6368	1.3195	3.47153	9.86585e-06	0.000213799	UP
XLOC_012939	28.9843	7.74087	1.9047	1.00223e-05	0.000216819	UP
XLOC_003165	2.66744	25.7956	-3.27359	1.03095e-05	0.000222276	DOWN
XLOC_047960	3.20221	30.9671	-3.27359	1.03095e-05	0.000222276	DOWN
XLOC_028540	41.4985	90.9043	-1.13129	1.15138e-05	0.0002474	DOWN
XLOC_004402	93.5718	35.9558	1.37985	1.15615e-05	0.000248006	UP
XLOC_060850	24.8284	74.5773	-1.58674	1.16409e-05	0.000249288	DOWN
XLOC_011702	121.122	57.5947	1.07246	1.1829e-05	0.00025289	UP
XLOC_069455	4.12304	18.1239	-2.13612	1.19985e-05	0.000256083	DOWN
XLOC_067666	32.1543	126.533	-1.97643	1.21319e-05	0.000258496	DOWN
XLOC_056066	100.704	40.94	1.29854	1.31226e-05	0.000279136	UP
XLOC_063334	10.5514	51.3744	-2.28361	1.34762e-05	0.0002857	DOWN
XLOC_040968	23.5189	75.0871	-1.67474	1.39406e-05	0.000295053	DOWN
XLOC_013965	415.962	160.902	1.37027	1.40373e-05	0.000296606	UP
XLOC_027647	39.1494	5.73658	2.77073	1.43018e-05	0.0002997	UP
XLOC_034635	6.12133	31.3094	-2.35468	1.43018e-05	0.0002997	DOWN
XLOC_035096	9.68274	54.4801	-2.49224	1.43018e-05	0.0002997	DOWN
XLOC_041441	6.6475	34.0006	-2.35468	1.43018e-05	0.0002997	DOWN
XLOC_069434	21.1762	60.505	-1.51461	1.42662e-05	0.0002997	DOWN
XLOC_041428	67.6361	247.358	-1.87073	1.43295e-05	0.000299787	DOWN
XLOC_065238	18.527	56.8178	-1.61672	1.43798e-05	0.000300344	DOWN
XLOC_000862	9.51745	3.45743	1.46088	1.44707e-05	0.000301747	UP
XLOC_064808	19.988	83.9576	-2.07053	1.45728e-05	0.000303376	DOWN
XLOC_002297	21.0336	44.3163	-1.07514	1.46951e-05	0.000305422	DOWN
XLOC_010101	1.60755	25.4398	-3.98415	1.47851e-05	0.00030629	DOWN
XLOC_013402	2.33792	36.9979	-3.98415	1.47851e-05	0.00030629	DOWN
XLOC_037278	18.0153	5.02174	1.84297	1.49312e-05	0.000308812	UP
XLOC_000156	1.17641	31.0114	-4.72033	1.54285e-05	0.00031652	DOWN
XLOC_005071	1.05356	27.7728	-4.72033	1.54285e-05	0.00031652	DOWN
XLOC_021524	0	22.4839	#NAME?	1.54285e-05	0.00031652	DOWN
XLOC_036163	0	32.9108	#NAME?	1.54285e-05	0.00031652	DOWN
XLOC_040212	0	14.14	#NAME?	1.54285e-05	0.00031652	DOWN
XLOC_012488	5.645	36.8639	-2.70716	1.5793e-05	0.000320889	DOWN
XLOC_040969	16.5213	107.89	-2.70716	1.5793e-05	0.000320889	DOWN
XLOC_054652	2.82535	21.5271	-2.92966	1.5793e-05	0.000320889	DOWN
XLOC_058082	13.2181	1.22295	3.43407	1.5793e-05	0.000320889	UP
XLOC_063870	62.9836	249.173	-1.9841	1.57282e-05	0.000320889	DOWN
XLOC_069460	2.09112	13.6558	-2.70716	1.5793e-05	0.000320889	DOWN
XLOC_012937	16.2576	7.38063	1.1393	1.67371e-05	0.000338447	UP
XLOC_027088	23.7748	53.4827	-1.16964	1.69384e-05	0.000341972	DOWN
XLOC_040309	64.2034	11.0663	2.53647	1.71074e-05	0.00034429	UP
XLOC_057324	23.1635	3.99254	2.53647	1.71074e-05	0.00034429	UP
XLOC_004472	2.42327	19.598	-3.01568	1.73427e-05	0.000344832	DOWN
XLOC_024255	119.663	47.0821	1.34572	1.73164e-05	0.000344832	UP
XLOC_024458	4.17386	33.7557	-3.01568	1.73427e-05	0.000344832	DOWN
XLOC_033710	9.60049	118.147	-3.62133	1.7433e-05	0.000344832	DOWN
XLOC_035926	14.681	0.832945	4.13958	1.7433e-05	0.000344832	UP
XLOC_035944	33.8965	1.92316	4.13958	1.7433e-05	0.000344832	UP
XLOC_051159	2.05584	25.2999	-3.62133	1.7433e-05	0.000344832	DOWN
XLOC_062402	76.7585	37.4894	1.03384	1.71873e-05	0.000344832	UP
XLOC_063326	88.6071	18.1765	2.28535	1.72368e-05	0.000344832	UP
XLOC_064617	136.754	28.0532	2.28535	1.72368e-05	0.000344832	UP
XLOC_069461	2.60132	21.0379	-3.01568	1.73427e-05	0.000344832	DOWN
XLOC_026874	6.82239	39.9841	-2.55108	1.76491e-05	0.000348021	DOWN
XLOC_056757	21.1385	3.37901	2.6452	1.76491e-05	0.000348021	UP
XLOC_063333	7.81058	22.1257	-1.50222	1.76856e-05	0.000348201	DOWN
XLOC_023581	16.2571	35.3601	-1.12105	1.8095e-05	0.00035571	DOWN
XLOC_035494	18.8918	6.64338	1.50778	1.81436e-05	0.000356114	UP
XLOC_061586	604.655	260.251	1.21621	1.94431e-05	0.000381032	UP
XLOC_053510	265.164	130.756	1.02001	1.95827e-05	0.000383175	UP
XLOC_026772	18.7694	3.73588	2.32886	1.98164e-05	0.000385963	UP
XLOC_030643	51.4197	10.2347	2.32886	1.98164e-05	0.000385963	UP
XLOC_051189	4.99933	23.6651	-2.24296	1.98164e-05	0.000385963	DOWN
XLOC_063854	71.2215	33.9599	1.06848	1.99201e-05	0.00038739	UP
XLOC_035126	44.8374	13.298	1.7535	2.06541e-05	0.000400437	UP
XLOC_035493	20.2215	8.54112	1.24339	2.08785e-05	0.000404171	UP
XLOC_008609	9.29507	50.6657	-2.44647	2.16324e-05	0.00041372	DOWN
XLOC_025252	7.07126	35.0386	-2.30891	2.16324e-05	0.00041372	DOWN
XLOC_036660	40.2748	6.02711	2.74034	2.16324e-05	0.00041372	UP
XLOC_051161	4.86022	26.4922	-2.44647	2.16324e-05	0.00041372	DOWN
XLOC_053729	4.41526	24.0668	-2.44647	2.16324e-05	0.00041372	DOWN
XLOC_057810	14.526	71.9775	-2.30891	2.16324e-05	0.00041372	DOWN
XLOC_066468	39.9041	90.9203	-1.18807	2.15433e-05	0.00041372	DOWN
XLOC_069454	5.10064	25.274	-2.30891	2.16324e-05	0.00041372	DOWN
XLOC_035861	45.3342	22.6544	1.00081	2.20937e-05	0.000421906	UP
XLOC_034567	11.6355	50.4634	-2.11671	2.23745e-05	0.000426627	DOWN
XLOC_062547	18.5089	54.0096	-1.545	2.25786e-05	0.000429873	DOWN
XLOC_068779	17.9103	6.61566	1.43683	2.27007e-05	0.000431552	UP
XLOC_030640	28.3639	10.2301	1.47123	2.28023e-05	0.000432835	UP
XLOC_008528	18.7119	1.77805	3.39558	2.5283e-05	0.000477781	UP
XLOC_057153	2.66329	19.5116	-2.87305	2.5283e-05	0.000477781	DOWN
XLOC_022833	71.7334	257.513	-1.84393	2.53424e-05	0.000478192	DOWN
XLOC_005608	4.37048	21.1327	-2.27362	2.54877e-05	0.000480219	DOWN
XLOC_001651	22.5317	0	Inf	2.59951e-05	0.000488332	UP
XLOC_056579	12.9394	0	Inf	2.59951e-05	0.000488332	UP
XLOC_040525	19.855	69.8212	-1.81416	2.62032e-05	0.000491513	DOWN
XLOC_002667	52.8094	124.052	-1.23208	2.64656e-05	0.000495704	DOWN
XLOC_059769	4.36806	24.7464	-2.50215	2.71364e-05	0.000507519	DOWN
XLOC_023484	0	23.9053	#NAME?	2.86152e-05	0.000530488	DOWN
XLOC_036162	0	20.6509	#NAME?	2.86152e-05	0.000530488	DOWN
XLOC_039164	0	74.2436	#NAME?	2.86152e-05	0.000530488	DOWN
XLOC_040768	0.912954	22.4631	-4.62087	2.86152e-05	0.000530488	DOWN
XLOC_052671	22.0705	73.7307	-1.74015	2.84783e-05	0.000530488	DOWN
XLOC_070649	0.491038	12.0819	-4.62087	2.86152e-05	0.000530488	DOWN
XLOC_002484	26.6618	9.18233	1.53784	2.92988e-05	0.000536846	UP
XLOC_004469	2.12855	18.7133	-3.13612	2.95077e-05	0.000536846	DOWN
XLOC_004474	2.03214	17.8657	-3.13612	2.95077e-05	0.000536846	DOWN
XLOC_008080	1.34987	15.8207	-3.55092	2.95077e-05	0.000536846	DOWN
XLOC_011178	75.2208	24.4393	1.62193	2.90372e-05	0.000536846	UP
XLOC_025278	2.89359	25.4392	-3.13612	2.95077e-05	0.000536846	DOWN
XLOC_043745	3.55897	31.2888	-3.13612	2.95077e-05	0.000536846	DOWN
XLOC_045370	2.30419	20.2574	-3.13612	2.95077e-05	0.000536846	DOWN
XLOC_049632	2.33382	20.5179	-3.13612	2.95077e-05	0.000536846	DOWN
XLOC_057640	21.2644	7.08435	1.58573	2.92013e-05	0.000536846	UP
XLOC_058653	4.07465	35.8225	-3.13612	2.95077e-05	0.000536846	DOWN
XLOC_065471	8.09972	71.2091	-3.13612	2.95077e-05	0.000536846	DOWN
XLOC_068543	2.42156	21.2893	-3.13612	2.95077e-05	0.000536846	DOWN
XLOC_035677	15.9226	35.6464	-1.16269	3.05574e-05	0.000555149	DOWN
XLOC_003097	4.58543	17.2764	-1.91368	3.20772e-05	0.000581927	DOWN
XLOC_027853	11.2831	1.7252	2.70933	3.27027e-05	0.000592427	UP
XLOC_002783	20.1241	51.0602	-1.34328	3.3011e-05	0.000597161	DOWN
XLOC_011952	10.8029	1.46108	2.88632	3.35545e-05	0.000604409	UP
XLOC_043572	14.9229	2.01829	2.88632	3.35545e-05	0.000604409	UP
XLOC_062538	46.7393	6.3214	2.88632	3.35545e-05	0.000604409	UP
XLOC_002870	147.596	57.2168	1.36715	3.37462e-05	0.000607001	UP
XLOC_065817	174.163	72.0531	1.2733	3.4228e-05	0.000614797	UP
XLOC_020683	52.6171	15.0021	1.81037	3.44758e-05	0.000618373	UP
XLOC_063419	66.3127	143.625	-1.11495	3.51187e-05	0.000629016	DOWN
XLOC_026011	4.34748	18.1552	-2.06213	3.54976e-05	0.000634014	DOWN
XLOC_056735	18.949	4.09168	2.21136	3.54976e-05	0.000634014	UP
XLOC_051142	4.28467	14.7773	-1.78613	3.61438e-05	0.000644649	DOWN
XLOC_045649	16.5873	57.2498	-1.78719	3.67393e-05	0.000654351	DOWN
XLOC_028567	19.8566	65.0115	-1.71108	3.71948e-05	0.00066061	DOWN
XLOC_064413	112.713	35.388	1.67132	3.71948e-05	0.00066061	UP
XLOC_063540	25.3725	9.00829	1.49394	3.72848e-05	0.000661284	UP
XLOC_004105	3.43547	16.1081	-2.22921	3.79475e-05	0.0006721	DOWN
XLOC_047451	21.0687	4.93956	2.09265	3.81899e-05	0.00067545	UP
XLOC_053689	34.2475	85.0554	-1.3124	3.87997e-05	0.000685282	DOWN
XLOC_027870	15.9805	6.40477	1.31909	3.88579e-05	0.000685357	UP
XLOC_065714	25.6098	69.5895	-1.44217	3.95523e-05	0.000696636	DOWN
XLOC_051165	3.4373	18.8023	-2.45156	4.17025e-05	0.000730455	DOWN
XLOC_054064	11.7911	1.97457	2.57809	4.17025e-05	0.000730455	UP
XLOC_064806	6.83797	37.4043	-2.45156	4.17025e-05	0.000730455	DOWN
XLOC_041053	169.147	34.9882	2.27334	4.27605e-05	0.000745901	UP
XLOC_054654	4.8032	22.0876	-2.20117	4.27605e-05	0.000745901	DOWN
XLOC_061050	9.13318	41.9991	-2.20117	4.27605e-05	0.000745901	DOWN
XLOC_005170	98.5419	231.557	-1.23256	4.43581e-05	0.000772708	DOWN
XLOC_004032	1.27496	19.0551	-3.90166	4.57911e-05	0.000792236	DOWN
XLOC_008693	2.29492	34.2992	-3.90166	4.57911e-05	0.000792236	DOWN
XLOC_026051	3.99316	59.6807	-3.90166	4.57911e-05	0.000792236	DOWN
XLOC_029376	41.2525	0	Inf	4.57911e-05	0.000792236	UP
XLOC_048774	20.6775	0	Inf	4.57911e-05	0.000792236	UP
XLOC_003100	3.52538	27.2712	-2.95153	4.67603e-05	0.000806806	DOWN
XLOC_051202	4.35216	33.6669	-2.95153	4.67603e-05	0.000806806	DOWN
XLOC_047129	27.7747	6.45003	2.10639	4.70792e-05	0.000811205	UP
XLOC_007350	91.0408	185.098	-1.02371	4.88024e-05	0.000839758	DOWN
XLOC_014943	10.5416	55.6062	-2.39915	4.94043e-05	0.000840136	DOWN
XLOC_025261	4.47664	23.614	-2.39915	4.94043e-05	0.000840136	DOWN
XLOC_025879	26.9462	8.56216	1.65403	4.92515e-05	0.000840136	UP
XLOC_029396	134.502	21.0227	2.6776	4.94043e-05	0.000840136	UP
XLOC_030641	30.7906	4.8126	2.6776	4.94043e-05	0.000840136	UP
XLOC_040972	29.0256	89.699	-1.62777	4.93146e-05	0.000840136	DOWN
XLOC_058215	20.8031	6.65037	1.64529	4.94198e-05	0.000840136	UP
XLOC_064047	41.1678	128.934	-1.64704	4.94198e-05	0.000840136	DOWN
XLOC_069308	50.3627	7.87172	2.6776	4.94043e-05	0.000840136	UP
XLOC_004464	2.03213	22.6257	-3.4769	4.99871e-05	0.000841891	DOWN
XLOC_013401	3.04097	33.8581	-3.4769	4.99871e-05	0.000841891	DOWN
XLOC_016956	41.9716	2.63641	3.99277	4.99871e-05	0.000841891	UP
XLOC_022985	3.04821	25.4582	-3.06209	4.99871e-05	0.000841891	DOWN
XLOC_026441	3.20016	35.6306	-3.4769	4.99871e-05	0.000841891	DOWN
XLOC_041594	1.46044	16.2605	-3.4769	4.99871e-05	0.000841891	DOWN
XLOC_043569	17.4271	1.09467	3.99277	4.99871e-05	0.000841891	UP
XLOC_069428	6.19402	16.9646	-1.45358	5.0379e-05	0.000847368	DOWN
XLOC_042487	19.415	51.2055	-1.39913	5.15672e-05	0.000866205	DOWN
XLOC_037225	13.9934	1.94236	2.84886	5.25415e-05	0.000877927	UP
XLOC_038627	5.71268	32.6449	-2.51462	5.25415e-05	0.000877927	DOWN
XLOC_041586	4.91164	28.0674	-2.51462	5.25415e-05	0.000877927	DOWN
XLOC_069416	17.0648	97.5161	-2.51462	5.25415e-05	0.000877927	DOWN
XLOC_001648	18.5415	0	Inf	5.32834e-05	0.000879904	UP
XLOC_003498	12.4954	0	Inf	5.32834e-05	0.000879904	UP
XLOC_033661	24.6338	0	Inf	5.32834e-05	0.000879904	UP
XLOC_033735	18.6877	0	Inf	5.32834e-05	0.000879904	UP
XLOC_044045	13.0814	0	Inf	5.32834e-05	0.000879904	UP
XLOC_049384	10.765	0	Inf	5.32834e-05	0.000879904	UP
XLOC_056562	8.90934	0	Inf	5.32834e-05	0.000879904	UP
XLOC_062798	23.8291	0	Inf	5.32834e-05	0.000879904	UP
XLOC_064230	23.0884	56.2802	-1.28546	5.28704e-05	0.000879904	DOWN
XLOC_025249	9.78716	44.4567	-2.18344	5.64529e-05	0.000929748	DOWN
XLOC_034791	26.227	4.90532	2.41864	5.64529e-05	0.000929748	UP
XLOC_065887	49.7492	139.957	-1.49224	5.65214e-05	0.000929748	DOWN
XLOC_008026	47.6877	12.3705	1.94671	5.69274e-05	0.000935215	UP
XLOC_051699	58.7246	159.749	-1.44377	6.05377e-05	0.000993241	DOWN
XLOC_004403	84.6443	24.0759	1.81382	6.25423e-05	0.00102217	UP
XLOC_029036	7.2531	26.0858	-1.84659	6.25423e-05	0.00102217	DOWN
XLOC_044907	24.3664	6.93068	1.81382	6.25423e-05	0.00102217	UP
XLOC_003894	6.29096	28.078	-2.15809	6.27333e-05	0.00102397	DOWN
XLOC_027755	31.4835	106.102	-1.75278	6.36389e-05	0.00103609	DOWN
XLOC_001955	20.333	3.48812	2.5433	6.40444e-05	0.00104003	UP
XLOC_063505	9.56879	50.4722	-2.39908	6.40444e-05	0.00104003	DOWN
XLOC_063975	20.2857	61.6087	-1.60267	6.41915e-05	0.00104108	DOWN
XLOC_003105	9.69879	31.1661	-1.6841	6.51609e-05	0.00104216	DOWN
XLOC_004390	53.9632	5.5801	3.27361	6.47698e-05	0.00104216	UP
XLOC_013404	4.56535	30.7712	-2.75278	6.47698e-05	0.00104216	DOWN
XLOC_022412	149.214	49.9724	1.57818	6.49923e-05	0.00104216	UP
XLOC_025867	31.1011	10.1264	1.61885	6.51609e-05	0.00104216	UP
XLOC_043007	12.3969	1.28191	3.27361	6.47698e-05	0.00104216	UP
XLOC_052597	19.5523	2.02182	3.27361	6.47698e-05	0.00104216	UP
XLOC_054514	59.0361	18.6312	1.66387	6.51406e-05	0.00104216	UP
XLOC_063227	86.5832	187.177	-1.11224	6.50724e-05	0.00104216	DOWN
XLOC_064038	87.9901	28.6492	1.61885	6.51609e-05	0.00104216	UP
XLOC_013968	380.827	157.833	1.27073	6.5304e-05	0.00104314	UP
XLOC_011391	149.993	303.122	-1.015	6.61917e-05	0.00105599	DOWN
XLOC_046657	24.7107	9.82297	1.3309	6.77845e-05	0.00108005	UP
XLOC_009499	3.95362	16.8828	-2.09431	6.81982e-05	0.00108392	DOWN
XLOC_056749	22.9598	5.43446	2.0789	6.81982e-05	0.00108392	UP
XLOC_064996	56.5546	155.642	-1.46051	6.92915e-05	0.00109992	DOWN
XLOC_022166	11.3386	32.1701	-1.50448	7.08083e-05	0.00112259	DOWN
XLOC_039095	25.2145	5.7471	2.13335	7.28479e-05	0.00115349	UP
XLOC_067760	8.64891	22.8109	-1.39913	7.41786e-05	0.00117309	DOWN
XLOC_051197	3.82194	19.4882	-2.35023	7.45732e-05	0.0011764	DOWN
XLOC_063548	9.4535	48.2038	-2.35023	7.45732e-05	0.0011764	DOWN
XLOC_024249	105.717	49.2326	1.10252	7.52333e-05	0.0011843	UP
XLOC_050850	70.7196	26.5584	1.41294	7.53536e-05	0.0011843	UP
XLOC_056504	47.0171	17.657	1.41294	7.53536e-05	0.0011843	UP
XLOC_051211	3.10251	22.9098	-2.88446	7.67958e-05	0.00120399	DOWN
XLOC_063288	5.65979	41.7936	-2.88446	7.67958e-05	0.00120399	DOWN
XLOC_016251	1.28646	18.0957	-3.81417	8.08043e-05	0.00125257	DOWN
XLOC_025241	2.84413	40.0064	-3.81417	8.08043e-05	0.00125257	DOWN
XLOC_025672	51.87	24.7097	1.06982	8.1078e-05	0.00125257	UP
XLOC_027868	22.6889	8.23869	1.4615	8.1049e-05	0.00125257	UP
XLOC_033042	24.0936	0	Inf	8.08043e-05	0.00125257	UP
XLOC_036168	1.67078	23.5017	-3.81417	8.08043e-05	0.00125257	DOWN
XLOC_037309	1.35087	19.0017	-3.81417	8.08043e-05	0.00125257	DOWN
XLOC_040769	1.68488	23.7	-3.81417	8.08043e-05	0.00125257	DOWN
XLOC_043584	6.36881	2.31262	1.4615	8.1049e-05	0.00125257	UP
XLOC_064512	40.6392	0	Inf	8.08043e-05	0.00125257	UP
XLOC_067570	2.15847	30.3616	-3.81417	8.08043e-05	0.00125257	DOWN
XLOC_003181	4.62171	25.3945	-2.45802	8.2223e-05	0.0012625	DOWN
XLOC_014042	16.0597	2.28945	2.81037	8.2223e-05	0.0012625	UP
XLOC_019799	33.0453	125.38	-1.92379	8.23111e-05	0.0012625	DOWN
XLOC_034664	5.54991	30.4946	-2.45802	8.2223e-05	0.0012625	DOWN
XLOC_037280	13.0152	1.85544	2.81037	8.2223e-05	0.0012625	UP
XLOC_071159	6.51869	19.5522	-1.58468	8.23172e-05	0.0012625	DOWN
XLOC_003156	3.13681	24.8203	-2.98415	8.47349e-05	0.00127494	DOWN
XLOC_003733	1.29838	13.6958	-3.39895	8.47349e-05	0.00127494	DOWN
XLOC_007108	4.78605	21.0384	-2.13612	8.39027e-05	0.00127494	DOWN
XLOC_008310	20.8475	7.08124	1.5578	8.34855e-05	0.00127494	UP
XLOC_010289	4.00448	42.2409	-3.39895	8.47349e-05	0.00127494	DOWN
XLOC_010544	7.61569	33.4769	-2.13612	8.39027e-05	0.00127494	DOWN
XLOC_023187	2.16427	22.8296	-3.39895	8.47349e-05	0.00127494	DOWN
XLOC_024219	35.9744	158.135	-2.13612	8.39027e-05	0.00127494	DOWN
XLOC_037021	26.1185	1.7014	3.94028	8.47349e-05	0.00127494	UP
XLOC_040069	4.34109	45.7916	-3.39895	8.47349e-05	0.00127494	DOWN
XLOC_041665	2.14567	22.6334	-3.39895	8.47349e-05	0.00127494	DOWN
XLOC_043141	12.3928	0.807287	3.94028	8.47349e-05	0.00127494	UP
XLOC_049512	16.2212	3.09983	2.38762	8.39027e-05	0.00127494	UP
XLOC_051931	88.5599	30.081	1.5578	8.34855e-05	0.00127494	UP
XLOC_052452	4.41792	46.6021	-3.39895	8.47349e-05	0.00127494	DOWN
XLOC_054057	13.6819	4.64731	1.5578	8.34855e-05	0.00127494	UP
XLOC_003900	8.32433	26.1361	-1.65064	8.66196e-05	0.00130022	DOWN
XLOC_024059	45.7558	14.6277	1.64525	8.66196e-05	0.00130022	UP
XLOC_025878	22.3636	6.81564	1.71423	8.68484e-05	0.00130211	UP
XLOC_050289	24.8091	54.3769	-1.13213	8.93868e-05	0.00133701	DOWN
XLOC_007905	104.331	39.5655	1.39886	9.5372e-05	0.00142423	UP
XLOC_035095	19.4982	49.7108	-1.35022	9.54424e-05	0.00142423	DOWN
XLOC_000060	49.9145	0	Inf	9.96168e-05	0.00142459	UP
XLOC_000482	103.815	38.7205	1.42285	9.76363e-05	0.00142459	UP
XLOC_004470	3.1582	16.0413	-2.34462	9.82733e-05	0.00142459	DOWN
XLOC_011579	10.233	0	Inf	9.96168e-05	0.00142459	UP
XLOC_014114	0	11.6126	#NAME?	9.96168e-05	0.00142459	DOWN
XLOC_015338	11.2167	0	Inf	9.96168e-05	0.00142459	UP
XLOC_016593	22.2098	4.00546	2.47116	9.82733e-05	0.00142459	UP
XLOC_021738	0.917989	20.9731	-4.51392	9.96168e-05	0.00142459	DOWN
XLOC_023127	0	27.5922	#NAME?	9.96168e-05	0.00142459	DOWN
XLOC_023482	0	23.4279	#NAME?	9.96168e-05	0.00142459	DOWN
XLOC_024705	0	62.0075	#NAME?	9.96168e-05	0.00142459	DOWN
XLOC_025244	10.073	51.1632	-2.34462	9.82733e-05	0.00142459	DOWN
XLOC_025475	0.999772	22.8416	-4.51392	9.96168e-05	0.00142459	DOWN
XLOC_026159	17.2128	87.4282	-2.34462	9.82733e-05	0.00142459	DOWN
XLOC_034126	0	22.2405	#NAME?	9.96168e-05	0.00142459	DOWN
XLOC_034128	0.859529	19.6375	-4.51392	9.96168e-05	0.00142459	DOWN
XLOC_038882	0.720615	16.4638	-4.51392	9.96168e-05	0.00142459	DOWN
XLOC_039022	0	14.4606	#NAME?	9.96168e-05	0.00142459	DOWN
XLOC_040213	0.554873	12.6771	-4.51392	9.96168e-05	0.00142459	DOWN
XLOC_040215	0.746466	17.0544	-4.51392	9.96168e-05	0.00142459	DOWN
XLOC_043583	20.168	3.54625	2.5077	9.82733e-05	0.00142459	UP
XLOC_047836	0	14.5714	#NAME?	9.96168e-05	0.00142459	DOWN
XLOC_047844	0	16.5473	#NAME?	9.96168e-05	0.00142459	DOWN
XLOC_049148	31.173	5.48133	2.5077	9.82733e-05	0.00142459	UP
XLOC_049989	9.67127	0	Inf	9.96168e-05	0.00142459	UP
XLOC_051160	1.00379	22.9334	-4.51392	9.96168e-05	0.00142459	DOWN
XLOC_056751	16.5088	3.98421	2.05087	9.86843e-05	0.00142459	UP
XLOC_057572	4.19276	21.2961	-2.34462	9.82733e-05	0.00142459	DOWN
XLOC_059344	19.2184	0	Inf	9.96168e-05	0.00142459	UP
XLOC_062401	63.7214	11.4919	2.47116	9.82733e-05	0.00142459	UP
XLOC_063499	0.871529	19.9117	-4.51392	9.96168e-05	0.00142459	DOWN
XLOC_063614	18.6985	0	Inf	9.96168e-05	0.00142459	UP
XLOC_065592	1.82258	41.6401	-4.51392	9.96168e-05	0.00142459	DOWN
XLOC_065767	28.9116	6.97746	2.05087	9.86843e-05	0.00142459	UP
XLOC_066347	24.8194	0	Inf	9.96168e-05	0.00142459	UP
XLOC_069647	0	14.1031	#NAME?	9.96168e-05	0.00142459	DOWN
XLOC_070648	0.599863	13.705	-4.51392	9.96168e-05	0.00142459	DOWN
XLOC_070549	5.92842	17.007	-1.52041	9.98922e-05	0.00142692	DOWN
XLOC_004461	3.49664	22.5429	-2.68863	0.000103608	0.00147667	DOWN
XLOC_065183	20.4241	2.176	3.23052	0.000103608	0.00147667	UP
XLOC_003217	5.28545	20.3292	-1.94345	0.000104191	0.00148	DOWN
XLOC_019794	30.8759	126.67	-2.03651	0.000104191	0.00148	DOWN
XLOC_050347	4.7103	18.117	-1.94345	0.000104191	0.00148	DOWN
XLOC_065826	49.4265	18.1448	1.44572	0.000104315	0.00148011	UP
XLOC_044415	12.4424	33.514	-1.4295	0.000104757	0.00148472	DOWN
XLOC_063085	33.7069	99.357	-1.55958	0.000106442	0.00150692	DOWN
XLOC_069436	16.8907	40.4979	-1.26161	0.00010796	0.00152672	DOWN
XLOC_004400	68.9044	23.9489	1.52464	0.00010848	0.00153165	UP
XLOC_051190	5.2268	20.002	-1.93614	0.000108551	0.00153165	DOWN
XLOC_048742	24.6547	55.1058	-1.16034	0.000111296	0.00156678	DOWN
XLOC_060705	25.2147	60.6686	-1.26669	0.000111411	0.00156678	DOWN
XLOC_000494	88.1188	29.4175	1.58278	0.000113737	0.00159773	UP
XLOC_062231	11.7887	43.6371	-1.88815	0.000114266	0.00160339	DOWN
XLOC_019796	45.4604	147.074	-1.69386	0.000116767	0.00163667	DOWN
XLOC_064593	142.023	309.867	-1.12552	0.000118074	0.00165317	DOWN
XLOC_039924	6.55324	16.5999	-1.34089	0.00011908	0.00166542	DOWN
XLOC_007358	101.255	212.342	-1.0684	0.000122744	0.00171478	DOWN
XLOC_011396	81.4515	231.347	-1.50605	0.000123959	0.00172794	DOWN
XLOC_013548	40.9513	7.99964	2.3559	0.000124562	0.00172875	UP
XLOC_033908	3.75699	18.0154	-2.26159	0.000124562	0.00172875	DOWN
XLOC_043713	23.3653	112.041	-2.26159	0.000124562	0.00172875	DOWN
XLOC_051916	20.987	4.19284	2.32349	0.000124562	0.00172875	UP
XLOC_052419	19.9841	46.9817	-1.23325	0.000125069	0.0017339	DOWN
XLOC_040209	2.31859	16.3057	-2.81405	0.000126105	0.00174445	DOWN
XLOC_041590	3.64641	25.6436	-2.81405	0.000126105	0.00174445	DOWN
XLOC_024461	29.7141	64.2185	-1.11184	0.0001285	0.00177083	DOWN
XLOC_033902	5.04824	26.6294	-2.39916	0.000128569	0.00177083	DOWN
XLOC_056745	15.9306	2.3341	2.77086	0.000128569	0.00177083	UP
XLOC_062961	9.9954	52.7255	-2.39916	0.000128569	0.00177083	DOWN
XLOC_036807	29.2951	14.2525	1.03945	0.000129274	0.0017786	UP
XLOC_005587	8.32509	24.3962	-1.55112	0.00013074	0.00179683	DOWN
XLOC_003219	5.84869	24.5223	-2.06791	0.000134587	0.00184371	DOWN
XLOC_013395	5.73751	24.0561	-2.06791	0.000134587	0.00184371	DOWN
XLOC_002292	18.2377	38.807	-1.08939	0.000135363	0.00185235	DOWN
XLOC_042960	10.3787	27.2006	-1.39	0.000135962	0.00185854	DOWN
XLOC_004920	88.7013	35.3124	1.32878	0.000138614	0.00189072	UP
XLOC_019800	27.138	112.475	-2.05122	0.000142624	0.00193561	DOWN
XLOC_037955	14.3197	59.3492	-2.05122	0.000142624	0.00193561	DOWN
XLOC_046672	16.1726	0	Inf	0.000142819	0.00193561	UP
XLOC_047864	1.31095	17.2874	-3.72103	0.000142819	0.00193561	DOWN
XLOC_062872	78.4834	19.3197	2.02232	0.000142624	0.00193561	UP
XLOC_068282	28.6341	0	Inf	0.000142819	0.00193561	UP
XLOC_063860	13.606	37.2759	-1.454	0.000143081	0.00193708	DOWN
XLOC_024273	12.7802	0.864524	3.88586	0.000143701	0.00193927	UP
XLOC_056738	14.4766	0.97928	3.88586	0.000143701	0.00193927	UP
XLOC_069251	65.8795	4.45647	3.88586	0.000143701	0.00193927	UP
XLOC_003279	76.528	170.924	-1.1593	0.000145457	0.00195881	DOWN
XLOC_057052	5.35929	13.1924	-1.29959	0.00014544	0.00195881	DOWN
XLOC_022976	20.6961	3.83065	2.4337	0.000150641	0.00202433	UP
XLOC_004399	65.2774	21.4251	1.60728	0.000152688	0.00204966	UP
XLOC_006851	31.7223	118.113	-1.8966	0.000153408	0.00205715	DOWN
XLOC_034534	35.9242	9.97297	1.84886	0.000156542	0.00209476	UP
XLOC_042873	17.6446	4.89835	1.84886	0.000156542	0.00209476	UP
XLOC_016951	31.017	10.1282	1.61468	0.000156954	0.00209806	UP
XLOC_002858	138.654	40.632	1.7708	0.000158433	0.00211338	UP
XLOC_071127	72.0787	247.135	-1.77765	0.000158433	0.00211338	DOWN
XLOC_059410	18.3257	62.9091	-1.7794	0.000159262	0.00211999	DOWN
XLOC_067970	6.30922	21.1784	-1.74706	0.000159196	0.00211999	DOWN
XLOC_037279	14.0485	1.54348	3.18615	0.000165623	0.00220236	UP
XLOC_040052	21.7662	61.0267	-1.48735	0.000167219	0.00222125	DOWN
XLOC_014713	10.7789	26.849	-1.31666	0.000167904	0.00222802	DOWN
XLOC_023718	22.3832	106.263	-2.24715	0.00016937	0.00223812	DOWN
XLOC_054775	13.2928	63.107	-2.24715	0.00016937	0.00223812	DOWN
XLOC_063299	8.97743	42.6199	-2.24715	0.00016937	0.00223812	DOWN
XLOC_066771	7.86675	37.347	-2.24715	0.00016937	0.00223812	DOWN
XLOC_012278	12.8718	4.73706	1.44215	0.000177466	0.00234023	UP
XLOC_000225	1.08799	22.9444	-4.39841	0.000187	0.00239628	DOWN
XLOC_005068	0	19.9838	#NAME?	0.000187	0.00239628	DOWN
XLOC_006006	0.715966	15.0989	-4.39841	0.000187	0.00239628	DOWN
XLOC_008167	8.63685	0	Inf	0.000187	0.00239628	UP
XLOC_008168	11.2767	0	Inf	0.000187	0.00239628	UP
XLOC_009395	0	33.4864	#NAME?	0.000187	0.00239628	DOWN
XLOC_011050	13.6207	0	Inf	0.000187	0.00239628	UP
XLOC_016660	0	13.6772	#NAME?	0.000187	0.00239628	DOWN
XLOC_018375	12.6842	0	Inf	0.000187	0.00239628	UP
XLOC_020778	1.79635	37.8829	-4.39841	0.000187	0.00239628	DOWN
XLOC_021529	1.06479	22.4551	-4.39841	0.000187	0.00239628	DOWN
XLOC_025260	0.764757	16.1278	-4.39841	0.000187	0.00239628	DOWN
XLOC_027644	39.0147	0	Inf	0.000187	0.00239628	UP
XLOC_033732	13.3148	2.72196	2.29031	0.000184687	0.00239628	UP
XLOC_035198	10.4787	48.5718	-2.21266	0.000184687	0.00239628	DOWN
XLOC_035666	10.4375	0	Inf	0.000187	0.00239628	UP
XLOC_036372	15.189	70.4056	-2.21266	0.000184687	0.00239628	DOWN
XLOC_038418	0	14.4365	#NAME?	0.000187	0.00239628	DOWN
XLOC_040214	0.802871	16.9316	-4.39841	0.000187	0.00239628	DOWN
XLOC_040853	10.9281	0	Inf	0.000187	0.00239628	UP
XLOC_043594	11.0722	2.26351	2.29031	0.000184687	0.00239628	UP
XLOC_057025	0.584761	12.3319	-4.39841	0.000187	0.00239628	DOWN
XLOC_060809	26.5879	9.46111	1.49069	0.000182622	0.00239628	UP
XLOC_062337	36.5763	0	Inf	0.000187	0.00239628	UP
XLOC_069651	0.69311	14.6169	-4.39841	0.000187	0.00239628	DOWN
XLOC_070660	0	16.0296	#NAME?	0.000187	0.00239628	DOWN
XLOC_062344	38.5819	96.9112	-1.32874	0.000187877	0.00240509	DOWN
XLOC_028102	51.1505	24.5285	1.06029	0.00019271	0.00246303	UP
XLOC_058398	43.3094	15.4226	1.48964	0.000192791	0.00246303	UP
XLOC_037481	353.732	801.633	-1.18028	0.000193665	0.00247171	DOWN
XLOC_003162	2.93142	16.9345	-2.53029	0.000200837	0.00254533	DOWN
XLOC_008384	9.18333	53.051	-2.53029	0.000200837	0.00254533	DOWN
XLOC_025272	4.65132	23.513	-2.33775	0.000200837	0.00254533	DOWN
XLOC_047108	34.8132	5.40075	2.6884	0.000200837	0.00254533	UP
XLOC_058081	13.4335	2.0245	2.7302	0.000200837	0.00254533	UP
XLOC_063852	62.9561	9.4878	2.7302	0.000200837	0.00254533	UP
XLOC_000822	29.2386	117.508	-2.00682	0.000205848	0.0025949	DOWN
XLOC_008892	9.61579	1.20739	2.99351	0.000206996	0.0025949	UP
XLOC_013514	11.0749	1.3906	2.99351	0.000206996	0.0025949	UP
XLOC_033738	11.3769	1.42852	2.99351	0.000206996	0.0025949	UP
XLOC_034599	16.7685	2.10551	2.99351	0.000206996	0.0025949	UP
XLOC_036053	30.6038	67.2623	-1.13609	0.000206207	0.0025949	DOWN
XLOC_045840	24.1456	75.1103	-1.63725	0.000206754	0.0025949	DOWN
XLOC_069181	12.7171	51.1092	-2.00682	0.000205848	0.0025949	DOWN
XLOC_070741	22.4971	5.76869	1.96343	0.000205848	0.0025949	UP
XLOC_051937	7.41999	19.2861	-1.37807	0.000207922	0.00260138	DOWN
XLOC_067492	18.2765	48.5604	-1.40979	0.000207922	0.00260138	DOWN
XLOC_046665	18.5884	6.24829	1.57287	0.000210713	0.00263371	UP
XLOC_013151	118.75	51.3138	1.21051	0.000211063	0.00263548	UP
XLOC_000032	36.9489	9.80667	1.9137	0.000216503	0.00269283	UP
XLOC_024045	72.1668	18.7994	1.94065	0.000216503	0.00269283	UP
XLOC_044120	84.793	22.5051	1.9137	0.000216503	0.00269283	UP
XLOC_050333	3.68623	13.3438	-1.85595	0.000216503	0.00269283	DOWN
XLOC_010260	36.5228	132.005	-1.85372	0.000218753	0.00271262	DOWN
XLOC_012889	54.1242	195.622	-1.85372	0.000218753	0.00271262	DOWN
XLOC_013537	17.8055	5.30624	1.74656	0.000219377	0.00271262	UP
XLOC_031956	71.562	239.076	-1.7402	0.000219377	0.00271262	DOWN
XLOC_040970	31.1966	112.754	-1.85372	0.000218753	0.00271262	DOWN
XLOC_064336	36.9737	123.523	-1.7402	0.000219377	0.00271262	DOWN
XLOC_013258	4.3301	11.0472	-1.35121	0.0002196	0.00271275	DOWN
XLOC_039673	21.3013	44.3716	-1.0587	0.000220829	0.00272528	DOWN
XLOC_070485	43.9839	93.1298	-1.08227	0.000223022	0.00274967	DOWN
XLOC_000059	45.3217	8.61543	2.39521	0.00023063	0.00282428	UP
XLOC_042855	13.6199	2.58908	2.39521	0.00023063	0.00282428	UP
XLOC_047590	51.2305	9.73867	2.39521	0.00023063	0.00282428	UP
XLOC_053261	13.173	2.50413	2.39521	0.00023063	0.00282428	UP
XLOC_063731	25.7044	4.88628	2.39521	0.00023063	0.00282428	UP
XLOC_065691	10.9175	53.3192	-2.28801	0.00023063	0.00282428	DOWN
XLOC_070519	16.3069	79.6401	-2.28801	0.00023063	0.00282428	DOWN
XLOC_030384	48.3428	17.4098	1.4734	0.000236571	0.00289145	UP
XLOC_019792	35.3906	92.0437	-1.37895	0.000238022	0.00290639	DOWN
XLOC_002134	4.34039	32.4352	-2.90166	0.000243751	0.0029092	DOWN
XLOC_003002	2.04672	15.2949	-2.90166	0.000243751	0.0029092	DOWN
XLOC_003879	3.16415	23.6453	-2.90166	0.000243751	0.0029092	DOWN
XLOC_004518	2.25348	16.8399	-2.90166	0.000243751	0.0029092	DOWN
XLOC_005638	2.86043	21.3756	-2.90166	0.000243751	0.0029092	DOWN
XLOC_007464	16.512	1.2101	3.77032	0.000243751	0.0029092	UP
XLOC_010755	2.30952	17.2587	-2.90166	0.000243751	0.0029092	DOWN
XLOC_013992	4.52227	33.7943	-2.90166	0.000243751	0.0029092	DOWN
XLOC_016094	3.8844	29.0276	-2.90166	0.000243751	0.0029092	DOWN
XLOC_023129	3.5198	35.065	-3.31647	0.000243751	0.0029092	DOWN
XLOC_024057	26.5915	1.94878	3.77032	0.000243751	0.0029092	UP
XLOC_027737	13.9741	0.983118	3.82925	0.000243751	0.0029092	UP
XLOC_028976	2.49573	18.6502	-2.90166	0.000243751	0.0029092	DOWN
XLOC_034600	14.937	1.09467	3.77032	0.000243751	0.0029092	UP
XLOC_040048	16.399	1.20181	3.77032	0.000243751	0.0029092	UP
XLOC_040524	26.4353	58.3201	-1.14152	0.00024256	0.0029092	DOWN
XLOC_043610	12.0276	0.88145	3.77032	0.000243751	0.0029092	UP
XLOC_043721	3.06273	30.5116	-3.31647	0.000243751	0.0029092	DOWN
XLOC_051186	3.04125	22.7268	-2.90166	0.000243751	0.0029092	DOWN
XLOC_051265	12.7857	0.899513	3.82925	0.000243751	0.0029092	UP
XLOC_056391	4.48406	44.6712	-3.31647	0.000243751	0.0029092	DOWN
XLOC_056736	14.1324	0.994252	3.82925	0.000243751	0.0029092	UP
XLOC_064044	24.4145	56.0148	-1.19807	0.000241759	0.0029092	DOWN
XLOC_067012	24.6745	1.80829	3.77032	0.000243751	0.0029092	UP
XLOC_060896	63.6749	138.243	-1.11841	0.000245223	0.00292403	DOWN
XLOC_059996	36.491	76.4838	-1.06761	0.00024718	0.00294183	DOWN
XLOC_000760	1.51142	18.603	-3.62157	0.000252789	0.00296963	DOWN
XLOC_003791	1.52761	18.8023	-3.62157	0.000252789	0.00296963	DOWN
XLOC_005601	1.97681	24.3313	-3.62157	0.000252789	0.00296963	DOWN
XLOC_020950	15.7747	0	Inf	0.000252789	0.00296963	UP
XLOC_025266	1.96901	24.2353	-3.62157	0.000252789	0.00296963	DOWN
XLOC_027643	29.737	0	Inf	0.000252789	0.00296963	UP
XLOC_027650	31.5732	0	Inf	0.000252789	0.00296963	UP
XLOC_038716	1.43227	17.6288	-3.62157	0.000252789	0.00296963	DOWN
XLOC_039473	17.3836	0	Inf	0.000252789	0.00296963	UP
XLOC_040063	1.44157	17.7434	-3.62157	0.000252789	0.00296963	DOWN
XLOC_040208	1.57583	19.3959	-3.62157	0.000252789	0.00296963	DOWN
XLOC_040783	1.83509	22.587	-3.62157	0.000252789	0.00296963	DOWN
XLOC_041661	1.15077	14.164	-3.62157	0.000252789	0.00296963	DOWN
XLOC_062282	47.9739	0	Inf	0.000252789	0.00296963	UP
XLOC_003182	3.56915	16.3166	-2.19269	0.000254748	0.00297887	DOWN
XLOC_021068	22.5857	103.252	-2.19269	0.000254748	0.00297887	DOWN
XLOC_021889	6.78186	31.0038	-2.19269	0.000254748	0.00297887	DOWN
XLOC_029558	22.0373	100.745	-2.19269	0.000254748	0.00297887	DOWN
XLOC_063342	11.6487	53.2527	-2.19269	0.000254748	0.00297887	DOWN
XLOC_008100	204.241	409.034	-1.00195	0.000255164	0.00298098	DOWN
XLOC_014192	33.91	11.9242	1.50782	0.000260181	0.00303401	UP
XLOC_017406	26.8378	10.3711	1.3717	0.000262323	0.00305619	UP
XLOC_003149	2.48743	15.3081	-2.62157	0.000264517	0.00306768	DOWN
XLOC_010736	11.1242	1.26164	3.14033	0.000264517	0.00306768	UP
XLOC_025240	4.38809	27.0051	-2.62157	0.000264517	0.00306768	DOWN
XLOC_040726	3.51717	21.6453	-2.62157	0.000264517	0.00306768	DOWN
XLOC_040918	10.696	65.8249	-2.62157	0.000264517	0.00306768	DOWN
XLOC_045376	6.06793	16.0035	-1.39912	0.000269375	0.00312117	DOWN
XLOC_023723	6.80823	30.4707	-2.16207	0.000273436	0.00315669	DOWN
XLOC_025237	5.41568	22.2194	-2.0366	0.000273436	0.00315669	DOWN
XLOC_051163	4.79371	19.6676	-2.0366	0.000273436	0.00315669	DOWN
XLOC_062530	12.4268	50.9847	-2.0366	0.000273436	0.00315669	DOWN
XLOC_019801	37.8375	115.143	-1.60553	0.000275399	0.00317358	DOWN
XLOC_035332	18.7007	56.9076	-1.60553	0.000275399	0.00317358	DOWN
XLOC_062889	37.18	12.6841	1.5515	0.000282516	0.00325265	UP
XLOC_069250	75.1136	29.1778	1.3642	0.000283508	0.00326112	UP
XLOC_051244	12.3804	2.96828	2.06036	0.000287197	0.00329757	UP
XLOC_011809	46.2287	20.1527	1.19781	0.000289049	0.00331036	UP
XLOC_032131	16.3699	5.31355	1.6233	0.000289093	0.00331036	UP
XLOC_060614	58.1976	18.8905	1.6233	0.000289093	0.00331036	UP
XLOC_002864	155.125	48.3932	1.68056	0.000294925	0.00336199	UP
XLOC_037408	9.38162	30.7424	-1.71232	0.000294925	0.00336199	DOWN
XLOC_048437	42.6954	119.229	-1.48158	0.000294643	0.00336199	DOWN
XLOC_062201	25.1242	70.1605	-1.48158	0.000294643	0.00336199	DOWN
XLOC_063442	14.4584	47.3785	-1.71232	0.000294925	0.00336199	DOWN
XLOC_038110	3.61536	13.1111	-1.85858	0.000302407	0.00343494	DOWN
XLOC_043399	25.4242	98.3444	-1.95164	0.000302407	0.00343494	DOWN
XLOC_069988	12.0913	43.8492	-1.85858	0.000302407	0.00343494	DOWN
XLOC_043613	9.16476	2.82703	1.69681	0.000303319	0.00344223	UP
XLOC_016952	39.6275	10.72	1.8862	0.000305088	0.00345775	UP
XLOC_068286	13.7509	3.95622	1.79733	0.000305231	0.00345775	UP
XLOC_024233	75.7999	192.829	-1.34706	0.000306909	0.00347365	DOWN
XLOC_067788	55.9553	134.302	-1.26314	0.000309018	0.0034944	DOWN
XLOC_022768	4.15521	20.0915	-2.27359	0.000313333	0.00350574	DOWN
XLOC_032117	14.7137	2.35182	2.64531	0.000313333	0.00350574	UP
XLOC_034357	26.8931	4.29855	2.64531	0.000313333	0.00350574	UP
XLOC_037287	15.5985	2.49324	2.64531	0.000313333	0.00350574	UP
XLOC_037710	3.4997	16.922	-2.27359	0.000313333	0.00350574	DOWN
XLOC_042847	14.7864	2.36343	2.64531	0.000313333	0.00350574	UP
XLOC_043336	6.46142	31.2427	-2.27359	0.000313333	0.00350574	DOWN
XLOC_043976	4.86082	23.5033	-2.27359	0.000313333	0.00350574	DOWN
XLOC_047262	1.9422	9.39104	-2.27359	0.000313333	0.00350574	DOWN
XLOC_051182	3.81209	18.4324	-2.27359	0.000313333	0.00350574	DOWN
XLOC_063287	11.2483	54.3887	-2.27359	0.000313333	0.00350574	DOWN
XLOC_064412	125.24	52.9333	1.24245	0.000320834	0.0035865	UP
XLOC_021164	11.276	26.0728	-1.2093	0.000321296	0.00358852	DOWN
XLOC_036585	18.5961	49.9061	-1.42422	0.000333099	0.00371055	DOWN
XLOC_000817	39.8773	116.054	-1.54116	0.000341983	0.00372494	DOWN
XLOC_002877	75.0817	9.77683	2.94102	0.000339552	0.00372494	UP
XLOC_003186	4.34062	20.3515	-2.22916	0.000352577	0.00372494	DOWN
XLOC_003576	0.746466	14.4312	-4.27297	0.000352487	0.00372494	DOWN
XLOC_003734	0.722178	13.9616	-4.27297	0.000352487	0.00372494	DOWN
XLOC_004462	1.00988	19.5236	-4.27297	0.000352487	0.00372494	DOWN
XLOC_007471	7.75145	49.0624	-2.66208	0.000339552	0.00372494	DOWN
XLOC_007903	80.2111	28.587	1.48844	0.000341983	0.00372494	UP
XLOC_009393	1.29207	24.9792	-4.27297	0.000352487	0.00372494	DOWN
XLOC_009394	0.564278	10.909	-4.27297	0.000352487	0.00372494	DOWN
XLOC_009396	0.771849	14.9219	-4.27297	0.000352487	0.00372494	DOWN
XLOC_012936	9.56446	0	Inf	0.000352487	0.00372494	UP
XLOC_015341	14.4288	0	Inf	0.000352487	0.00372494	UP
XLOC_016303	9.89018	0	Inf	0.000352487	0.00372494	UP
XLOC_021521	1.59294	30.7957	-4.27297	0.000352487	0.00372494	DOWN
XLOC_021527	0	15.5216	#NAME?	0.000352487	0.00372494	DOWN
XLOC_021532	0.881529	17.0423	-4.27297	0.000352487	0.00372494	DOWN
XLOC_021722	0	32.8382	#NAME?	0.000352487	0.00372494	DOWN
XLOC_024772	8.44666	0	Inf	0.000352487	0.00372494	UP
XLOC_025722	1.24535	24.0759	-4.27297	0.000352487	0.00372494	DOWN
XLOC_026052	0.957596	18.5128	-4.27297	0.000352487	0.00372494	DOWN
XLOC_027739	14.7758	0	Inf	0.000352487	0.00372494	UP
XLOC_030383	69.6494	9.06946	2.94102	0.000339552	0.00372494	UP
XLOC_032143	11.6283	1.51418	2.94102	0.000339552	0.00372494	UP
XLOC_034312	1.22399	23.6629	-4.27297	0.000352487	0.00372494	DOWN
XLOC_036837	0.979188	18.9303	-4.27297	0.000352487	0.00372494	DOWN
XLOC_038491	2.47125	15.6417	-2.66208	0.000339552	0.00372494	DOWN
XLOC_038530	17.3255	50.4221	-1.54116	0.000341983	0.00372494	DOWN
XLOC_038581	0	17.9785	#NAME?	0.000352487	0.00372494	DOWN
XLOC_038640	29.6338	0	Inf	0.000352487	0.00372494	UP
XLOC_039800	0	36.7089	#NAME?	0.000352487	0.00372494	DOWN
XLOC_040771	0	12.4253	#NAME?	0.000352487	0.00372494	DOWN
XLOC_042588	1.40277	27.1192	-4.27297	0.000352487	0.00372494	DOWN
XLOC_042883	20.9615	0	Inf	0.000352487	0.00372494	UP
XLOC_043101	3.10058	19.625	-2.66208	0.000339552	0.00372494	DOWN
XLOC_043146	12.2022	0	Inf	0.000352487	0.00372494	UP
XLOC_043566	11.8316	0	Inf	0.000352487	0.00372494	UP
XLOC_047834	0	20.3895	#NAME?	0.000352487	0.00372494	DOWN
XLOC_047837	0	12.9851	#NAME?	0.000352487	0.00372494	DOWN
XLOC_047839	0	28.2294	#NAME?	0.000352487	0.00372494	DOWN
XLOC_047841	0.720615	13.9314	-4.27297	0.000352487	0.00372494	DOWN
XLOC_049139	17.0007	3.32147	2.3557	0.000352577	0.00372494	UP
XLOC_049385	11.5996	0	Inf	0.000352487	0.00372494	UP
XLOC_049513	8.781	0	Inf	0.000352487	0.00372494	UP
XLOC_049868	17.6914	45.0731	-1.34922	0.000345775	0.00372494	DOWN
XLOC_049901	32.2029	0	Inf	0.000352487	0.00372494	UP
XLOC_051152	1.14934	22.2197	-4.27297	0.000352487	0.00372494	DOWN
XLOC_051181	2.59456	16.4221	-2.66208	0.000339552	0.00372494	DOWN
XLOC_052109	10.7093	50.2117	-2.22916	0.000352577	0.00372494	DOWN
XLOC_052776	13.479	0	Inf	0.000352487	0.00372494	UP
XLOC_053477	0	13.3811	#NAME?	0.000352487	0.00372494	DOWN
XLOC_054422	0.884652	17.1026	-4.27297	0.000352487	0.00372494	DOWN
XLOC_054424	0.750956	14.518	-4.27297	0.000352487	0.00372494	DOWN
XLOC_054834	13.3066	30.0028	-1.17295	0.000336931	0.00372494	DOWN
XLOC_057336	15.7628	2.05256	2.94102	0.000339552	0.00372494	UP
XLOC_058273	12.3757	1.61152	2.94102	0.000339552	0.00372494	UP
XLOC_060864	5.47361	34.645	-2.66208	0.000339552	0.00372494	DOWN
XLOC_062336	38.7685	0	Inf	0.000352487	0.00372494	UP
XLOC_064853	30.5814	67.5116	-1.14248	0.000344884	0.00372494	DOWN
XLOC_066664	24.2745	0	Inf	0.000352487	0.00372494	UP
XLOC_069359	1.39688	27.0054	-4.27297	0.000352487	0.00372494	DOWN
XLOC_069361	0	20.9879	#NAME?	0.000352487	0.00372494	DOWN
XLOC_012312	52.51	20.6375	1.34732	0.00036304	0.00382593	UP
XLOC_071293	54.973	26.42	1.05709	0.000378508	0.00397904	UP
XLOC_057077	51.9098	20.0356	1.37344	0.000378996	0.00398087	UP
XLOC_009168	23.5913	52.6086	-1.15705	0.000382057	0.0040064	DOWN
XLOC_046172	31.0047	14.6921	1.07744	0.00038332	0.00401632	UP
XLOC_000985	63.781	199.911	-1.64816	0.000389741	0.00407016	DOWN
XLOC_035097	19.3276	60.5791	-1.64816	0.000389741	0.00407016	DOWN
XLOC_040975	45.6484	143.078	-1.64816	0.000389741	0.00407016	DOWN
XLOC_042547	5.14478	16.1255	-1.64816	0.000389741	0.00407016	DOWN
XLOC_033303	38.213	14.2777	1.4203	0.000395595	0.00412791	UP
XLOC_058880	602.684	299.05	1.01101	0.000398911	0.00415909	UP
XLOC_037411	50.4533	15.9974	1.65711	0.000400542	0.00416925	UP
XLOC_052739	30.5883	97.7885	-1.67669	0.000400542	0.00416925	DOWN
XLOC_007161	11.355	44.9226	-1.98412	0.00040416	0.00416931	DOWN
XLOC_007579	6.41987	25.3984	-1.98412	0.00040416	0.00416931	DOWN
XLOC_013963	173.292	81.6936	1.08491	0.000401306	0.00416931	UP
XLOC_025236	5.60575	24.1926	-2.10959	0.00040416	0.00416931	DOWN
XLOC_025270	4.84414	20.9058	-2.10959	0.00040416	0.00416931	DOWN
XLOC_027859	18.7324	4.0163	2.2216	0.00040416	0.00416931	UP
XLOC_028447	18.6446	80.4641	-2.10959	0.00040416	0.00416931	DOWN
XLOC_034805	18.4687	7.41241	1.31706	0.000403177	0.00416931	UP
XLOC_052420	21.789	94.0345	-2.10959	0.00040416	0.00416931	DOWN
XLOC_065782	78.2608	16.7794	2.2216	0.00040416	0.00416931	UP
XLOC_065809	16.5324	43.9755	-1.41141	0.000403177	0.00416931	DOWN
XLOC_020682	49.4022	24.2538	1.02636	0.000406958	0.00419478	UP
XLOC_000220	3.35426	31.4496	-3.22898	0.00041343	0.0042136	DOWN
XLOC_003102	4.09975	28.8342	-2.81417	0.00041343	0.0042136	DOWN
XLOC_010570	1.80443	16.9184	-3.22898	0.00041343	0.0042136	DOWN
XLOC_010752	1.96514	13.8211	-2.81417	0.00041343	0.0042136	DOWN
XLOC_020572	11.3892	106.785	-3.22898	0.00041343	0.0042136	DOWN
XLOC_025256	1.7872	16.7569	-3.22898	0.00041343	0.0042136	DOWN
XLOC_027535	3.62027	25.4619	-2.81417	0.00041343	0.0042136	DOWN
XLOC_030512	49.5921	3.79233	3.70895	0.00041343	0.0042136	UP
XLOC_034206	4.26164	29.9728	-2.81417	0.00041343	0.0042136	DOWN
XLOC_040210	2.43337	17.1143	-2.81417	0.00041343	0.0042136	DOWN
XLOC_042848	10.1823	0.778647	3.70895	0.00041343	0.0042136	UP
XLOC_045388	2.46949	17.3683	-2.81417	0.00041343	0.0042136	DOWN
XLOC_047860	3.41156	31.9869	-3.22898	0.00041343	0.0042136	DOWN
XLOC_065198	4.51205	31.7339	-2.81417	0.00041343	0.0042136	DOWN
XLOC_012276	17.3793	4.26375	2.02718	0.00041851	0.00424364	UP
XLOC_022828	26.0041	53.2385	-1.03373	0.000417318	0.00424364	DOWN
XLOC_029146	13.7596	4.32022	1.67126	0.000418716	0.00424364	UP
XLOC_029192	16.1623	3.96516	2.02718	0.00041851	0.00424364	UP
XLOC_035503	5.80942	22.7857	-1.97166	0.00041851	0.00424364	DOWN
XLOC_046660	26.4981	6.5009	2.02718	0.00041851	0.00424364	UP
XLOC_047543	4.51189	15.4487	-1.77568	0.000418716	0.00424364	DOWN
XLOC_008089	258.288	537.043	-1.05605	0.000421774	0.00424939	DOWN
XLOC_008308	11.9943	1.40564	3.09305	0.000421961	0.00424939	UP
XLOC_009287	116.269	14.0959	3.04411	0.000421961	0.00424939	UP
XLOC_011588	15.3588	1.79994	3.09305	0.000421961	0.00424939	UP
XLOC_035932	10.6582	1.24907	3.09305	0.000421961	0.00424939	UP
XLOC_037284	16.1106	1.88805	3.09305	0.000421961	0.00424939	UP
XLOC_048858	3.66121	21.4585	-2.55116	0.000421961	0.00424939	DOWN
XLOC_061113	5.81528	34.0836	-2.55116	0.000421961	0.00424939	DOWN
XLOC_005622	6.85325	23.4305	-1.77353	0.000425204	0.00426851	DOWN
XLOC_046664	20.8705	6.11583	1.77085	0.000425204	0.00426851	UP
XLOC_064165	16.247	55.5468	-1.77353	0.000425204	0.00426851	DOWN
XLOC_026329	16.6779	62.839	-1.91373	0.000426762	0.00428076	DOWN
XLOC_020681	61.788	17.0427	1.85817	0.000429203	0.00430186	UP
XLOC_051054	6.08713	21.4059	-1.81417	0.000430003	0.00430647	DOWN
XLOC_048099	19.2884	39.4858	-1.0336	0.000444415	0.0044473	DOWN
XLOC_015241	28.7278	0	Inf	0.000447975	0.00444923	UP
XLOC_030513	58.3795	0	Inf	0.000447975	0.00444923	UP
XLOC_033632	1.84869	21.1285	-3.51462	0.000447975	0.00444923	DOWN
XLOC_036819	2.90623	33.2151	-3.51462	0.000447975	0.00444923	DOWN
XLOC_040061	1.38459	15.8244	-3.51462	0.000447975	0.00444923	DOWN
XLOC_043577	10.9402	0	Inf	0.000447975	0.00444923	UP
XLOC_049146	23.8255	0	Inf	0.000447975	0.00444923	UP
XLOC_050342	1.52527	17.4322	-3.51462	0.000447975	0.00444923	DOWN
XLOC_066503	31.7927	0	Inf	0.000447975	0.00444923	UP
XLOC_052198	23.6363	8.65789	1.44891	0.000448896	0.00445007	UP
XLOC_056296	4.94482	14.5939	-1.56138	0.000448896	0.00445007	DOWN
XLOC_042319	29.8321	14.2374	1.06718	0.000454737	0.00450094	UP
XLOC_042861	15.2998	7.30184	1.06718	0.000454737	0.00450094	UP
XLOC_027075	9.7935	23.0522	-1.23501	0.000462519	0.0045744	DOWN
XLOC_050565	200.618	79.7852	1.33026	0.000464327	0.0045887	UP
XLOC_062500	9.97608	22.9758	-1.20357	0.000466832	0.00460988	DOWN
XLOC_022683	4.36411	20.1431	-2.20653	0.000488104	0.00479384	DOWN
XLOC_036586	5.22323	24.1085	-2.20653	0.000488104	0.00479384	DOWN
XLOC_043139	10.6701	1.75876	2.60094	0.000488104	0.00479384	UP
XLOC_044884	20.4652	3.37331	2.60094	0.000488104	0.00479384	UP
XLOC_048350	4.84607	22.3677	-2.20653	0.000488104	0.00479384	DOWN
XLOC_064330	77.0223	229.18	-1.57313	0.000486586	0.00479384	DOWN
XLOC_047461	80.3466	36.4956	1.13851	0.000492138	0.00482972	UP
XLOC_005590	6.93859	21.3501	-1.62153	0.000505667	0.00495866	DOWN
XLOC_047553	5.12489	13.4011	-1.38676	0.000508818	0.00498571	DOWN
XLOC_069876	110.923	251.918	-1.1834	0.000524337	0.00513381	DOWN
XLOC_063647	83.4665	32.8277	1.34628	0.000535418	0.00523021	UP
XLOC_003176	5.38352	24.1892	-2.16774	0.000538084	0.00524415	DOWN
XLOC_043595	12.0693	2.42542	2.31504	0.000538084	0.00524415	UP
XLOC_065973	8.20556	36.8692	-2.16774	0.000538084	0.00524415	DOWN
XLOC_006008	3.98717	23.8341	-2.57959	0.000556462	0.00538606	DOWN
XLOC_007110	4.74068	28.3384	-2.57959	0.000556462	0.00538606	DOWN
XLOC_016949	46.6844	6.31273	2.8866	0.000556462	0.00538606	UP
XLOC_025253	2.46394	14.7287	-2.57959	0.000556462	0.00538606	DOWN
XLOC_028026	6.39991	38.2569	-2.57959	0.000556462	0.00538606	DOWN
XLOC_034565	6.03619	36.0826	-2.57959	0.000556462	0.00538606	DOWN
XLOC_069722	12.3192	1.66582	2.8866	0.000556462	0.00538606	UP
XLOC_049892	14.932	46.2581	-1.6313	0.000560744	0.00541924	DOWN
XLOC_064643	34.0658	91.5079	-1.42557	0.000563342	0.00544021	DOWN
XLOC_011394	75.0712	178.309	-1.24805	0.000565006	0.00545214	DOWN
XLOC_039797	21.3724	45.3049	-1.08391	0.000567488	0.00547193	DOWN
XLOC_062691	8.68834	38.1912	-2.13609	0.00057344	0.00552513	DOWN
XLOC_062963	13.7991	33.1279	-1.26348	0.000574176	0.00552802	DOWN
XLOC_010540	15.3989	39.6231	-1.36351	0.000576244	0.00553953	DOWN
XLOC_028716	49.3958	164.559	-1.73614	0.000577021	0.0055428	DOWN
XLOC_053297	14.2182	6.3105	1.17192	0.000578727	0.00555499	UP
XLOC_051905	16.5801	6.15875	1.42875	0.000588384	0.00564342	UP
XLOC_010534	15.319	50.8787	-1.73174	0.000591283	0.00566267	DOWN
XLOC_032713	41.5954	138.15	-1.73174	0.000591283	0.00566267	DOWN
XLOC_002106	4.33882	16.5293	-1.92966	0.00059626	0.00568035	DOWN
XLOC_005603	10.6412	44.2224	-2.05512	0.00059626	0.00568035	DOWN
XLOC_021549	3.63391	15.1018	-2.05512	0.00059626	0.00568035	DOWN
XLOC_030607	4.28144	16.3108	-1.92966	0.00059626	0.00568035	DOWN
XLOC_041184	5.92164	22.5593	-1.92966	0.00059626	0.00568035	DOWN
XLOC_056077	100.219	50.0218	1.00253	0.000594714	0.00568035	UP
XLOC_066770	12.8673	49.0199	-1.92966	0.00059626	0.00568035	DOWN
XLOC_005631	5.15066	17.5796	-1.77108	0.000602715	0.00572895	DOWN
XLOC_007020	93.5918	23.5077	1.99325	0.000608709	0.00576435	UP
XLOC_011806	15.2525	3.83101	1.99325	0.000608709	0.00576435	UP
XLOC_035452	10.6729	40.4188	-1.92107	0.000608709	0.00576435	DOWN
XLOC_048434	22.8893	86.683	-1.92107	0.000608709	0.00576435	DOWN
XLOC_071129	37.3437	135.698	-1.86146	0.000610301	0.00577082	DOWN
XLOC_010734	17.4257	4.76622	1.8703	0.000612799	0.00578583	UP
XLOC_036288	45.4232	12.424	1.8703	0.000612799	0.00578583	UP
XLOC_043581	13.8906	4.95556	1.48699	0.000616405	0.00581555	UP
XLOC_045653	13.9523	34.0449	-1.28694	0.000638974	0.00601507	DOWN
XLOC_004481	0	11.3907	#NAME?	0.000667207	0.00615313	DOWN
XLOC_005635	1.035	18.1897	-4.13542	0.000667207	0.00615313	DOWN
XLOC_005989	0	19.5251	#NAME?	0.000667207	0.00615313	DOWN
XLOC_009536	0.853651	15.0026	-4.13542	0.000667207	0.00615313	DOWN
XLOC_010220	14.2482	0	Inf	0.000667207	0.00615313	UP
XLOC_010760	1.23001	21.617	-4.13542	0.000667207	0.00615313	DOWN
XLOC_013539	23.9215	0	Inf	0.000667207	0.00615313	UP
XLOC_015229	27.2766	0	Inf	0.000667207	0.00615313	UP
XLOC_016103	0.813332	14.294	-4.13542	0.000667207	0.00615313	DOWN
XLOC_021737	0.889379	15.6305	-4.13542	0.000667207	0.00615313	DOWN
XLOC_022404	0.86101	15.1319	-4.13542	0.000667207	0.00615313	DOWN
XLOC_024850	8.24605	0	Inf	0.000667207	0.00615313	UP
XLOC_030601	0.91379	16.0595	-4.13542	0.000667207	0.00615313	DOWN
XLOC_030639	8.9885	0	Inf	0.000667207	0.00615313	UP
XLOC_036781	8.8977	0	Inf	0.000667207	0.00615313	UP
XLOC_037708	0.974412	17.1249	-4.13542	0.000667207	0.00615313	DOWN
XLOC_038359	0.972514	17.0916	-4.13542	0.000667207	0.00615313	DOWN
XLOC_040784	1.00784	17.7124	-4.13542	0.000667207	0.00615313	DOWN
XLOC_042870	14.5811	0	Inf	0.000667207	0.00615313	UP
XLOC_046445	14.2211	0	Inf	0.000667207	0.00615313	UP
XLOC_047848	1.74002	30.5802	-4.13542	0.000667207	0.00615313	DOWN
XLOC_049395	9.26087	0	Inf	0.000667207	0.00615313	UP
XLOC_054118	13.2873	0	Inf	0.000667207	0.00615313	UP
XLOC_054423	0	14.2476	#NAME?	0.000667207	0.00615313	DOWN
XLOC_056755	12.028	0	Inf	0.000667207	0.00615313	UP
XLOC_058514	2.46003	43.2341	-4.13542	0.000667207	0.00615313	DOWN
XLOC_065662	16.7504	0	Inf	0.000667207	0.00615313	UP
XLOC_069458	1.2904	22.6783	-4.13542	0.000667207	0.00615313	DOWN
XLOC_003131	3.61045	20.1026	-2.47713	0.000672116	0.00617151	DOWN
XLOC_023887	3.60394	20.0663	-2.47713	0.000672116	0.00617151	DOWN
XLOC_025255	2.23248	12.4302	-2.47713	0.000672116	0.00617151	DOWN
XLOC_033530	4.82266	26.852	-2.47713	0.000672116	0.00617151	DOWN
XLOC_055789	3.86435	21.5163	-2.47713	0.000672116	0.00617151	DOWN
XLOC_000230	4.91848	43.2326	-3.13584	0.000700954	0.0063627	DOWN
XLOC_004191	12.9648	1.03651	3.64479	0.000700954	0.0063627	UP
XLOC_009497	2.68641	23.6131	-3.13584	0.000700954	0.0063627	DOWN
XLOC_013372	2.27783	20.0218	-3.13584	0.000700954	0.0063627	DOWN
XLOC_032124	12.2626	0.980374	3.64479	0.000700954	0.0063627	UP
XLOC_035207	4.57306	40.1964	-3.13584	0.000700954	0.0063627	DOWN
XLOC_035865	38.3288	3.06431	3.64479	0.000700954	0.0063627	UP
XLOC_037102	3.8402	33.7547	-3.13584	0.000700954	0.0063627	DOWN
XLOC_043591	10.7659	0.86071	3.64479	0.000700954	0.0063627	UP
XLOC_046661	27.0473	2.16238	3.64479	0.000700954	0.0063627	UP
XLOC_049140	19.3161	1.54428	3.64479	0.000700954	0.0063627	UP
XLOC_050079	2.21386	19.4595	-3.13584	0.000700954	0.0063627	DOWN
XLOC_053520	11.9296	0.953747	3.64479	0.000700954	0.0063627	UP
XLOC_054061	16.3047	1.30353	3.64479	0.000700954	0.0063627	UP
XLOC_070650	1.7568	15.442	-3.13584	0.000700954	0.0063627	DOWN
XLOC_026393	13.605	28.2315	-1.05317	0.000725038	0.00657661	DOWN
XLOC_002078	14.6048	30.479	-1.06138	0.000728073	0.00659943	DOWN
XLOC_015232	50.9627	19.6395	1.37568	0.000730758	0.00661904	UP
XLOC_013418	25.732	8.43551	1.60902	0.000735123	0.00664909	UP
XLOC_043705	41.716	13.9113	1.58434	0.000735123	0.00664909	UP
XLOC_007478	84.7617	37.6344	1.17136	0.000755019	0.00681934	UP
XLOC_056068	136.436	55.5837	1.29549	0.000756638	0.0068291	UP
XLOC_057816	11.1926	1.90442	2.55512	0.000758987	0.00684544	UP
XLOC_036964	77.7725	181.497	-1.22261	0.000760136	0.00685093	DOWN
XLOC_062192	29.5141	75.2464	-1.35022	0.000762355	0.00686606	DOWN
XLOC_038906	6.86929	14.9829	-1.12508	0.000769985	0.0069205	DOWN
XLOC_064741	27.0125	10.1773	1.40827	0.000770035	0.0069205	UP
XLOC_025955	10.5144	34.0547	-1.69549	0.000793692	0.00710296	DOWN
XLOC_045585	11.7015	3.81008	1.6188	0.000793692	0.00710296	UP
XLOC_051927	61.9565	20.5539	1.59184	0.000793692	0.00710296	UP
XLOC_062400	107.01	42.8714	1.31966	0.000800376	0.00715773	UP
XLOC_065144	27.1505	68.5472	-1.33612	0.000807467	0.00721099	DOWN
XLOC_042858	11.3939	4.12464	1.46592	0.000811266	0.00723982	UP
XLOC_004851	32.5547	139.913	-2.10359	0.000819566	0.00730363	DOWN
XLOC_045377	4.46797	19.2024	-2.10359	0.000819566	0.00730363	DOWN
XLOC_000819	58.4377	141.28	-1.27359	0.000828892	0.00738156	DOWN
XLOC_011053	13.4534	3.86225	1.80046	0.000844689	0.0075012	UP
XLOC_034796	16.3601	4.69671	1.80046	0.000844689	0.0075012	UP
XLOC_056760	12.9616	3.79853	1.77073	0.000844689	0.0075012	UP
XLOC_045880	14.8114	62.5039	-2.07724	0.000857787	0.00760687	DOWN
XLOC_058563	11.7446	49.5619	-2.07724	0.000857787	0.00760687	DOWN
XLOC_009274	86.2735	200.452	-1.21627	0.000868341	0.00769508	DOWN
XLOC_007906	31.9596	7.3931	2.112	0.000877812	0.00775996	UP
XLOC_011179	114.265	26.4326	2.112	0.000877812	0.00775996	UP
XLOC_062888	27.1553	6.28175	2.112	0.000877812	0.00775996	UP
XLOC_063565	12.7869	46.5721	-1.8648	0.000878105	0.00775996	DOWN
XLOC_004853	88.0302	210.769	-1.25959	0.000878797	0.00776067	DOWN
XLOC_037186	5.59407	20.4282	-1.86859	0.000883481	0.00778579	DOWN
XLOC_043385	63.4579	16.3278	1.95847	0.000883481	0.00778579	UP
XLOC_066732	6.80559	24.8523	-1.86859	0.000883481	0.00778579	DOWN
XLOC_048071	16.136	33.9836	-1.07455	0.000885396	0.00779725	DOWN
XLOC_002871	169.575	62.5172	1.4396	0.000899245	0.00790374	UP
XLOC_024253	90.1056	32.6916	1.4627	0.000899245	0.00790374	UP
XLOC_025503	43.5921	19.3723	1.17007	0.000899355	0.00790374	UP
XLOC_013881	23.5895	3.31747	2.82999	0.000910749	0.00795434	UP
XLOC_016942	30.5107	4.29081	2.82999	0.000910749	0.00795434	UP
XLOC_022868	13.7432	1.93275	2.82999	0.000910749	0.00795434	UP
XLOC_049988	10.9081	1.53404	2.82999	0.000910749	0.00795434	UP
XLOC_054131	10.132	4.29275	1.23895	0.000907958	0.00795434	UP
XLOC_056188	13.5888	28.151	-1.05077	0.000908141	0.00795434	DOWN
XLOC_056593	20.0948	2.82599	2.82999	0.000910749	0.00795434	UP
XLOC_056753	19.4375	2.73355	2.82999	0.000910749	0.00795434	UP
XLOC_070737	13.0737	1.8386	2.82999	0.000910749	0.00795434	UP
XLOC_051115	37.2508	100.427	-1.43081	0.000949785	0.00828387	DOWN
XLOC_059409	18.374	49.536	-1.43081	0.000949785	0.00828387	DOWN
XLOC_003173	5.368	13.4497	-1.32512	0.000955102	0.00831312	DOWN
XLOC_035106	21.3087	53.3898	-1.32512	0.000955102	0.00831312	DOWN
XLOC_058459	23.4989	10.2132	1.20216	0.000955102	0.00831312	UP
XLOC_003866	8.52587	17.7442	-1.05743	0.000996469	0.00865537	DOWN
XLOC_004846	110.923	243.085	-1.1319	0.000999787	0.00867662	DOWN
XLOC_022910	7.95286	20.5635	-1.37054	0.00102398	0.00887004	DOWN
XLOC_000608	50.4762	23.8311	1.08276	0.00103524	0.0089615	UP
XLOC_007374	23.7424	71.5635	-1.59176	0.00104138	0.00898403	DOWN
XLOC_019787	38.5378	116.159	-1.59176	0.00104138	0.00898403	DOWN
XLOC_025045	19.1515	6.73488	1.50774	0.00104138	0.00898403	UP
XLOC_054421	17.6532	55.8714	-1.66218	0.00104138	0.00898403	DOWN
XLOC_060846	13.5361	42.8411	-1.66218	0.00104138	0.00898403	DOWN
XLOC_000700	14.2613	75.229	-2.39919	0.00106861	0.00915058	DOWN
XLOC_013394	6.31163	33.2942	-2.39919	0.00106861	0.00915058	DOWN
XLOC_021741	3.96147	20.897	-2.39919	0.00106861	0.00915058	DOWN
XLOC_024258	105.253	39.2566	1.42285	0.00106592	0.00915058	UP
XLOC_033092	7.40388	39.0559	-2.39919	0.00106861	0.00915058	DOWN
XLOC_035204	5.37196	28.3374	-2.39919	0.00106861	0.00915058	DOWN
XLOC_057047	2.93184	15.4656	-2.39919	0.00106861	0.00915058	DOWN
XLOC_061042	22.3502	62.5853	-1.48554	0.00106592	0.00915058	DOWN
XLOC_067762	10.851	57.2395	-2.39919	0.00106861	0.00915058	DOWN
XLOC_069644	3.87685	20.4506	-2.39919	0.00106861	0.00915058	DOWN
XLOC_013964	238.129	80.5185	1.56435	0.00108952	0.00929826	UP
XLOC_047263	25.9836	81.7544	-1.6537	0.00108952	0.00929826	DOWN
XLOC_056048	13.9368	43.8506	-1.6537	0.00108952	0.00929826	DOWN
XLOC_067670	46.4338	128.744	-1.47126	0.0011292	0.00961749	DOWN
XLOC_014045	23.1715	9.61971	1.26828	0.00115793	0.00984898	UP
XLOC_012469	4.06015	17.8475	-2.13612	0.00117769	0.00993722	DOWN
XLOC_012935	11.0028	1.93451	2.50783	0.00117769	0.00993722	UP
XLOC_015710	8.71386	43.7732	-2.32866	0.00117769	0.00993722	DOWN
XLOC_021247	19.015	83.5859	-2.13612	0.00117769	0.00993722	DOWN
XLOC_023227	3.95754	17.3965	-2.13612	0.00117769	0.00993722	DOWN
XLOC_025259	5.72086	25.1476	-2.13612	0.00117769	0.00993722	DOWN
XLOC_026877	11.5513	58.0266	-2.32866	0.00117769	0.00993722	DOWN
XLOC_027299	44.3417	96.3735	-1.11997	0.00117044	0.00993722	DOWN
XLOC_038490	3.12965	15.7215	-2.32866	0.00117769	0.00993722	DOWN
XLOC_044098	18.9222	3.44165	2.4589	0.00117769	0.00993722	UP
XLOC_051735	6.80266	29.903	-2.13612	0.00117769	0.00993722	DOWN
XLOC_062346	20.9789	3.81575	2.4589	0.00117769	0.00993722	UP
XLOC_008166	8.98995	0.752937	3.57771	0.00118753	0.00995412	UP
XLOC_013403	4.30986	35.3592	-3.03637	0.00118753	0.00995412	DOWN
XLOC_021723	2.07291	17.0067	-3.03637	0.00118753	0.00995412	DOWN
XLOC_021743	3.08164	25.2825	-3.03637	0.00118753	0.00995412	DOWN
XLOC_026218	11.3876	0.953747	3.57771	0.00118753	0.00995412	UP
XLOC_026719	9.80569	0.821258	3.57771	0.00118753	0.00995412	UP
XLOC_051136	1.8934	15.5339	-3.03637	0.00118753	0.00995412	DOWN
XLOC_051256	11.9661	1.0022	3.57771	0.00118753	0.00995412	UP
XLOC_061526	2.60919	21.4065	-3.03637	0.00118753	0.00995412	DOWN
XLOC_062771	9.40766	30.1635	-1.6809	0.00118125	0.00995412	DOWN
XLOC_000660	15.6932	0	Inf	0.00126829	0.0101488	UP
XLOC_001075	12.2436	0	Inf	0.00126829	0.0101488	UP
XLOC_001652	17.2331	0	Inf	0.00126829	0.0101488	UP
XLOC_005722	13.0043	0	Inf	0.00126829	0.0101488	UP
XLOC_007639	9.33016	0	Inf	0.00126829	0.0101488	UP
XLOC_008028	24.6491	0	Inf	0.00126829	0.0101488	UP
XLOC_010542	7.68614	31.5329	-2.03653	0.00124544	0.0101488	DOWN
XLOC_011582	9.514	0	Inf	0.00126829	0.0101488	UP
XLOC_013129	44.9391	0	Inf	0.00126829	0.0101488	UP
XLOC_013882	16.5962	0	Inf	0.00126829	0.0101488	UP
XLOC_013920	16.833	0	Inf	0.00126829	0.0101488	UP
XLOC_013979	6.75172	0	Inf	0.00126829	0.0101488	UP
XLOC_015234	29.5601	12.5001	1.24171	0.00122608	0.0101488	UP
XLOC_015403	25.4476	12.0809	1.0748	0.00124604	0.0101488	UP
XLOC_015833	9.96029	0	Inf	0.00126829	0.0101488	UP
XLOC_016285	8.18817	0	Inf	0.00126829	0.0101488	UP
XLOC_016304	7.52363	0	Inf	0.00126829	0.0101488	UP
XLOC_017547	51.7156	21.869	1.24171	0.00122608	0.0101488	UP
XLOC_018174	11.6273	0	Inf	0.00126829	0.0101488	UP
XLOC_018748	12.7171	0	Inf	0.00126829	0.0101488	UP
XLOC_020949	20.374	0	Inf	0.00126829	0.0101488	UP
XLOC_021724	4.33643	17.7905	-2.03653	0.00124544	0.0101488	DOWN
XLOC_023654	8.53761	0	Inf	0.00126829	0.0101488	UP
XLOC_023890	5.12555	21.0279	-2.03653	0.00124544	0.0101488	DOWN
XLOC_027640	32.3647	0	Inf	0.00126829	0.0101488	UP
XLOC_027646	31.5487	0	Inf	0.00126829	0.0101488	UP
XLOC_031417	11.0078	0	Inf	0.00126829	0.0101488	UP
XLOC_032122	10.9095	3.90126	1.48358	0.001266	0.0101488	UP
XLOC_032141	8.5665	0	Inf	0.00126829	0.0101488	UP
XLOC_033531	4.07804	10.4483	-1.35732	0.00122608	0.0101488	DOWN
XLOC_034432	13.2502	2.91231	2.18578	0.00124544	0.0101488	UP
XLOC_034538	11.4447	0	Inf	0.00126829	0.0101488	UP
XLOC_036745	40.9043	8.9905	2.18578	0.00124544	0.0101488	UP
XLOC_037020	15.6932	0	Inf	0.00126829	0.0101488	UP
XLOC_037154	16.0028	0	Inf	0.00126829	0.0101488	UP
XLOC_038494	6.89041	28.2683	-2.03653	0.00124544	0.0101488	DOWN
XLOC_040974	45.5246	160.095	-1.81421	0.00125538	0.0101488	DOWN
XLOC_042852	10.1496	0	Inf	0.00126829	0.0101488	UP
XLOC_043142	11.0925	0	Inf	0.00126829	0.0101488	UP
XLOC_043535	9.54649	0	Inf	0.00126829	0.0101488	UP
XLOC_043559	13.6666	4.00499	1.77078	0.00125538	0.0101488	UP
XLOC_043561	7.60742	0	Inf	0.00126829	0.0101488	UP
XLOC_043563	11.1401	0	Inf	0.00126829	0.0101488	UP
XLOC_045402	15.1615	0	Inf	0.00126829	0.0101488	UP
XLOC_047154	65.0049	0	Inf	0.00126829	0.0101488	UP
XLOC_050828	11.637	0	Inf	0.00126829	0.0101488	UP
XLOC_052800	9.75301	0	Inf	0.00126829	0.0101488	UP
XLOC_055512	11.5774	0	Inf	0.00126829	0.0101488	UP
XLOC_056578	11.1881	0	Inf	0.00126829	0.0101488	UP
XLOC_056591	18.0756	0	Inf	0.00126829	0.0101488	UP
XLOC_062014	28.7766	0	Inf	0.00126829	0.0101488	UP
XLOC_062772	43.2608	0	Inf	0.00126829	0.0101488	UP
XLOC_063286	55.9042	0	Inf	0.00126829	0.0101488	UP
XLOC_064544	14.7738	0	Inf	0.00126829	0.0101488	UP
XLOC_064575	26.6931	90.7367	-1.76522	0.00122165	0.0101488	DOWN
XLOC_064948	18.8001	42.5799	-1.17943	0.00126123	0.0101488	DOWN
XLOC_065117	10.3084	0	Inf	0.00126829	0.0101488	UP
XLOC_066255	9.80776	0	Inf	0.00126829	0.0101488	UP
XLOC_066301	32.2041	0	Inf	0.00126829	0.0101488	UP
XLOC_066872	54.594	0	Inf	0.00126829	0.0101488	UP
XLOC_067065	34.2434	0	Inf	0.00126829	0.0101488	UP
XLOC_067310	79.0575	35.4909	1.15545	0.001226	0.0101488	UP
XLOC_068402	9.28642	0	Inf	0.00126829	0.0101488	UP
XLOC_069721	10.3823	2.28196	2.18578	0.00124544	0.0101488	UP
XLOC_070171	11.6717	39.6752	-1.76522	0.00122165	0.0101488	DOWN
XLOC_070309	17.0193	43.605	-1.35732	0.00122608	0.0101488	DOWN
XLOC_071130	66.1705	192.226	-1.53854	0.001266	0.0101488	DOWN
XLOC_071269	8.94754	0	Inf	0.00126829	0.0101488	UP
XLOC_012001	12.6687	51.2333	-2.01582	0.00128011	0.0101664	DOWN
XLOC_012275	17.978	7.80973	1.20289	0.00127473	0.0101664	UP
XLOC_012484	5.31288	21.4858	-2.01582	0.00128011	0.0101664	DOWN
XLOC_021070	3.67153	14.848	-2.01582	0.00128011	0.0101664	DOWN
XLOC_042618	35.6239	15.4752	1.20289	0.00127473	0.0101664	UP
XLOC_044100	12.605	3.32432	1.92286	0.00127928	0.0101664	UP
XLOC_050851	73.4685	31.9151	1.20289	0.00127473	0.0101664	UP
XLOC_051921	80.5084	20.2203	1.99333	0.00128011	0.0101664	UP
XLOC_064513	27.7502	7.3186	1.92286	0.00127928	0.0101664	UP
XLOC_065503	191.549	83.2098	1.20289	0.00127473	0.0101664	UP
XLOC_069695	5.611	19.7309	-1.81412	0.00127928	0.0101664	DOWN
XLOC_021733	5.13883	20.5342	-1.99852	0.00128926	0.0102135	DOWN
XLOC_040060	3.63873	14.54	-1.99852	0.00128926	0.0102135	DOWN
XLOC_051140	3.33891	13.342	-1.99852	0.00128926	0.0102135	DOWN
XLOC_063441	9.05332	36.1762	-1.99852	0.00128926	0.0102135	DOWN
XLOC_064689	28.2251	12.9464	1.12443	0.00130776	0.0103536	UP
XLOC_003034	11.4976	25.7929	-1.16564	0.00134041	0.0106055	DOWN
XLOC_000816	51.0498	139.625	-1.45158	0.00139798	0.011013	DOWN
XLOC_013429	1.9926	21.0209	-3.3991	0.00141036	0.0110762	DOWN
XLOC_014014	1.37506	14.5061	-3.3991	0.00141036	0.0110762	DOWN
XLOC_025257	1.89429	19.9838	-3.3991	0.00141036	0.0110762	DOWN
XLOC_026012	1.98863	20.979	-3.3991	0.00141036	0.0110762	DOWN
XLOC_040770	1.75292	18.4925	-3.3991	0.00141036	0.0110762	DOWN
XLOC_043694	49.0971	17.5855	1.48125	0.00141482	0.0110837	UP
XLOC_053730	7.51688	22.0275	-1.5511	0.00141482	0.0110837	DOWN
XLOC_063174	17.5583	51.4529	-1.5511	0.00141482	0.0110837	DOWN
XLOC_064724	9.28458	27.2076	-1.5511	0.00141482	0.0110837	DOWN
XLOC_035721	31.0454	15.189	1.03135	0.00142613	0.0111655	UP
XLOC_035355	23.3048	54.3563	-1.22182	0.00142836	0.0111761	DOWN
XLOC_050539	47.2575	20.7728	1.18585	0.00145512	0.0113784	UP
XLOC_001687	3.03092	17.0519	-2.4921	0.00148807	0.0114597	DOWN
XLOC_004476	2.44823	13.7737	-2.4921	0.00148807	0.0114597	DOWN
XLOC_012279	11.5187	1.68744	2.77107	0.00148807	0.0114597	UP
XLOC_016449	15.8879	2.32751	2.77107	0.00148807	0.0114597	UP
XLOC_017366	13.0801	5.19328	1.33265	0.0014896	0.0114597	UP
XLOC_021739	5.19253	13.5476	-1.38353	0.00149259	0.0114597	DOWN
XLOC_021835	3.21853	18.1073	-2.4921	0.00148807	0.0114597	DOWN
XLOC_022770	3.06066	17.2192	-2.4921	0.00148807	0.0114597	DOWN
XLOC_026256	4.55468	25.6245	-2.4921	0.00148807	0.0114597	DOWN
XLOC_027856	13.683	2.0045	2.77107	0.00148807	0.0114597	UP
XLOC_032123	13.3728	2.04419	2.7097	0.00148807	0.0114597	UP
XLOC_033907	2.31859	13.0444	-2.4921	0.00148807	0.0114597	DOWN
XLOC_034001	70.4675	10.3232	2.77107	0.00148807	0.0114597	UP
XLOC_035488	35.8544	12.3613	1.53632	0.00149235	0.0114597	UP
XLOC_036854	4.11536	23.1529	-2.4921	0.00148807	0.0114597	DOWN
XLOC_042417	4.58817	25.813	-2.4921	0.00148807	0.0114597	DOWN
XLOC_044522	13.4601	1.97184	2.77107	0.00148807	0.0114597	UP
XLOC_046663	14.219	2.08302	2.77107	0.00148807	0.0114597	UP
XLOC_047711	4.52578	25.4619	-2.4921	0.00148807	0.0114597	DOWN
XLOC_048508	9.9004	1.45036	2.77107	0.00148807	0.0114597	UP
XLOC_050337	2.64403	14.8753	-2.4921	0.00148807	0.0114597	DOWN
XLOC_051772	13.8251	2.02532	2.77107	0.00148807	0.0114597	UP
XLOC_062386	22.0139	8.60155	1.35575	0.0014896	0.0114597	UP
XLOC_062390	36.6207	5.5979	2.7097	0.00148807	0.0114597	UP
XLOC_062759	8.91772	27.2331	-1.61062	0.00149235	0.0114597	DOWN
XLOC_063677	21.5265	3.15353	2.77107	0.00148807	0.0114597	UP
XLOC_066261	17.2731	97.1782	-2.4921	0.00148807	0.0114597	DOWN
XLOC_041794	177.859	80.7043	1.14002	0.00151521	0.0116264	UP
XLOC_065518	27.5531	61.4229	-1.15656	0.00151905	0.0116488	DOWN
XLOC_035864	36.4773	17.5468	1.05579	0.00152558	0.0116848	UP
XLOC_065869	32.8437	75.7944	-1.20648	0.00152506	0.0116848	DOWN
XLOC_006092	10.8607	3.50737	1.63066	0.00157061	0.0120007	UP
XLOC_023562	14.0237	4.62312	1.60093	0.00157061	0.0120007	UP
XLOC_041429	57.7788	180.608	-1.64425	0.00157061	0.0120007	DOWN
XLOC_049023	56.7757	21.6292	1.3923	0.00158739	0.0121091	UP
XLOC_065660	50.8683	145.342	-1.51462	0.00158739	0.0121091	DOWN
XLOC_011429	6.39937	15.5797	-1.28366	0.00159825	0.0121752	DOWN
XLOC_046173	25.8902	11.3806	1.18582	0.00159825	0.0121752	UP
XLOC_019795	39.1046	121.334	-1.63358	0.00164801	0.0125093	DOWN
XLOC_059995	22.6884	74.7999	-1.72108	0.00164801	0.0125093	DOWN
XLOC_066051	25.0805	7.66967	1.70933	0.00164801	0.0125093	UP
XLOC_055320	138.951	300.694	-1.11372	0.0016626	0.0126126	DOWN
XLOC_012383	20.3129	50.4221	-1.31166	0.00166818	0.0126473	DOWN
XLOC_012400	5.59266	27.8621	-2.3167	0.00169524	0.012799	DOWN
XLOC_032169	6.58937	32.8277	-2.3167	0.00169524	0.012799	DOWN
XLOC_050340	4.60749	22.9541	-2.3167	0.00169524	0.012799	DOWN
XLOC_062055	7.49655	37.3471	-2.3167	0.00169524	0.012799	DOWN
XLOC_064942	18.2231	51.5448	-1.50005	0.00169143	0.012799	DOWN
XLOC_069463	2.42696	12.0909	-2.3167	0.00169524	0.012799	DOWN
XLOC_002657	126.708	50.632	1.32338	0.00170861	0.0128922	UP
XLOC_010261	140.788	45.0101	1.6452	0.00172226	0.0129721	UP
XLOC_022475	22.8944	7.48968	1.61202	0.00172226	0.0129721	UP
XLOC_027867	16.6828	5.33352	1.6452	0.00172226	0.0129721	UP
XLOC_031326	22.6466	52.0092	-1.19947	0.00174156	0.0130864	DOWN
XLOC_065871	11.5944	26.6271	-1.19947	0.00174156	0.0130864	DOWN
XLOC_042758	15.4497	7.22451	1.0966	0.00174499	0.0130967	UP
XLOC_069877	97.0271	227.469	-1.22921	0.00174499	0.0130967	DOWN
XLOC_003898	8.31908	28.2103	-1.76173	0.00179023	0.0133888	DOWN
XLOC_023719	40.1611	136.188	-1.76173	0.00179023	0.0133888	DOWN
XLOC_029384	76.3626	22.9241	1.736	0.00179023	0.0133888	UP
XLOC_052672	25.3649	86.0134	-1.76173	0.00179023	0.0133888	DOWN
XLOC_056708	15.3011	4.59339	1.736	0.00179023	0.0133888	UP
XLOC_064033	21.2691	54.9264	-1.36874	0.00178899	0.0133888	DOWN
XLOC_016293	13.8313	2.60551	2.4083	0.00182283	0.0135607	UP
XLOC_020751	42.3532	7.97838	2.4083	0.00182283	0.0135607	UP
XLOC_025262	2.99422	14.2889	-2.25464	0.00182283	0.0135607	DOWN
XLOC_042965	9.35544	44.6456	-2.25464	0.00182283	0.0135607	DOWN
XLOC_048906	4.38977	20.9486	-2.25464	0.00182283	0.0135607	DOWN
XLOC_049153	37.6726	7.09667	2.4083	0.00182283	0.0135607	UP
XLOC_051132	3.50126	16.7085	-2.25464	0.00182283	0.0135607	DOWN
XLOC_054719	16.7786	3.1607	2.4083	0.00182283	0.0135607	UP
XLOC_068001	5.35518	25.5557	-2.25464	0.00182283	0.0135607	DOWN
XLOC_047710	7.75218	20.6983	-1.41684	0.00182998	0.0136059	DOWN
XLOC_017050	16.0751	4.34825	1.88632	0.0018476	0.0136729	UP
XLOC_026013	4.01928	13.5899	-1.75752	0.0018476	0.0136729	DOWN
XLOC_027861	17.3347	4.68898	1.88632	0.0018476	0.0136729	UP
XLOC_047958	6.41852	21.7021	-1.75752	0.0018476	0.0136729	DOWN
XLOC_053731	7.27073	24.5836	-1.75752	0.0018476	0.0136729	DOWN
XLOC_060847	22.6497	76.5823	-1.75752	0.0018476	0.0136729	DOWN
XLOC_063452	8.15729	27.5812	-1.75752	0.0018476	0.0136729	DOWN
XLOC_040398	202.361	98.2689	1.04212	0.00184883	0.013674	UP
XLOC_064716	33.7958	68.7699	-1.02493	0.00185533	0.0137141	DOWN
XLOC_003222	3.50516	13.4464	-1.93967	0.00188854	0.0138628	DOWN
XLOC_005641	3.88869	14.9177	-1.93967	0.00188854	0.0138628	DOWN
XLOC_013540	19.4638	4.41609	2.13995	0.00188767	0.0138628	UP
XLOC_013541	20.5222	4.65622	2.13995	0.00188767	0.0138628	UP
XLOC_024245	65.7059	14.9078	2.13995	0.00188767	0.0138628	UP
XLOC_026027	5.34128	20.4901	-1.93967	0.00188854	0.0138628	DOWN
XLOC_027865	18.7447	4.25292	2.13995	0.00188767	0.0138628	UP
XLOC_034020	16.3311	3.70532	2.13995	0.00188767	0.0138628	UP
XLOC_035879	80.8028	18.3331	2.13995	0.00188767	0.0138628	UP
XLOC_038002	6.82092	26.1662	-1.93967	0.00188854	0.0138628	DOWN
XLOC_059008	50.6505	11.4919	2.13995	0.00188767	0.0138628	UP
XLOC_065196	40.1558	9.80515	2.034	0.00188854	0.0138628	UP
XLOC_021744	5.90355	22.8362	-1.95167	0.00190528	0.0138813	DOWN
XLOC_026720	11.6843	3.02086	1.95154	0.00190528	0.0138813	UP
XLOC_027858	16.1941	4.18684	1.95154	0.00190528	0.0138813	UP
XLOC_029193	12.5167	3.3342	1.90845	0.00190528	0.0138813	UP
XLOC_030644	21.2941	5.5054	1.95154	0.00190528	0.0138813	UP
XLOC_039519	40.4718	10.7808	1.90845	0.00190528	0.0138813	UP
XLOC_040281	4.27167	16.5237	-1.95167	0.00190528	0.0138813	DOWN
XLOC_043575	17.1942	4.58017	1.90845	0.00190528	0.0138813	UP
XLOC_057397	38.3535	9.91594	1.95154	0.00190528	0.0138813	UP
XLOC_057732	4.53356	17.5368	-1.95167	0.00190528	0.0138813	DOWN
XLOC_061130	101.366	27.0019	1.90845	0.00190528	0.0138813	UP
XLOC_065759	36.8543	9.52835	1.95154	0.00190528	0.0138813	UP
XLOC_049099	27.4232	10.2002	1.4268	0.00191784	0.0139568	UP
XLOC_056386	9.94053	28.2981	-1.50931	0.00191784	0.0139568	DOWN
XLOC_017984	81.4467	34.779	1.22764	0.00192057	0.0139687	UP
XLOC_030355	18.9004	7.62713	1.30921	0.00196109	0.0142389	UP
XLOC_046666	17.7892	7.81951	1.18585	0.00197447	0.0143279	UP
XLOC_003062	11.0798	0.974389	3.50729	0.00200946	0.014429	UP
XLOC_003171	6.29753	13.6139	-1.11223	0.00201	0.014429	DOWN
XLOC_004466	1.78083	13.5664	-2.92942	0.00200946	0.014429	DOWN
XLOC_005621	1.47337	11.2242	-2.92942	0.00200946	0.014429	DOWN
XLOC_023012	8.3679	0.735897	3.50729	0.00200946	0.014429	UP
XLOC_025279	1.98763	15.1418	-2.92942	0.00200946	0.014429	DOWN
XLOC_026676	2.33465	17.7855	-2.92942	0.00200946	0.014429	DOWN
XLOC_035925	9.24771	0.81327	3.50729	0.00200946	0.014429	UP
XLOC_037946	1.99557	15.2024	-2.92942	0.00200946	0.014429	DOWN
XLOC_040701	3.10399	23.6464	-2.92942	0.00200946	0.014429	DOWN
XLOC_040985	2.47345	18.8429	-2.92942	0.00200946	0.014429	DOWN
XLOC_041597	2.05443	15.6507	-2.92942	0.00200946	0.014429	DOWN
XLOC_042131	3.94645	30.0643	-2.92942	0.00200946	0.014429	DOWN
XLOC_043379	62.0056	5.45295	3.50729	0.00200946	0.014429	UP
XLOC_049391	10.388	0.913553	3.50729	0.00200946	0.014429	UP
XLOC_049613	4.19517	31.9591	-2.92942	0.00200946	0.014429	DOWN
XLOC_055610	26.1675	2.30124	3.50729	0.00200946	0.014429	UP
XLOC_055701	2.22372	16.9404	-2.92942	0.00200946	0.014429	DOWN
XLOC_025954	21.0599	46.124	-1.13102	0.00205114	0.0147077	DOWN
XLOC_069430	18.3325	40.1505	-1.13102	0.00205114	0.0147077	DOWN
XLOC_028585	23.8359	9.86113	1.27331	0.00206394	0.0147829	UP
XLOC_034356	131.305	54.322	1.27331	0.00206394	0.0147829	UP
XLOC_000703	20.5245	54.8538	-1.41825	0.00210254	0.0150254	DOWN
XLOC_001966	7.93343	22.0868	-1.47717	0.00210254	0.0150254	DOWN
XLOC_039920	13.8812	38.6456	-1.47717	0.00210254	0.0150254	DOWN
XLOC_019798	41.7889	126.546	-1.59848	0.00216503	0.0154546	DOWN
XLOC_064784	32.5157	10.9475	1.57054	0.00216503	0.0154546	UP
XLOC_002935	12.6714	33.4189	-1.39909	0.00222023	0.0158397	DOWN
XLOC_033525	7.74939	16.4308	-1.08425	0.00225909	0.0160989	DOWN
XLOC_018978	27.1644	86.5702	-1.67216	0.0022933	0.0163243	DOWN
XLOC_030254	9.9656	29.8903	-1.58465	0.0022933	0.0163243	DOWN
XLOC_062317	31.7177	75.2873	-1.24712	0.00232077	0.0164921	DOWN
XLOC_067020	80.8662	37.2381	1.11876	0.00232077	0.0164921	UP
XLOC_063622	12.7053	28.1314	-1.14675	0.00234956	0.0166687	DOWN
XLOC_000495	134.388	45.0101	1.57809	0.00242152	0.016744	UP
XLOC_001981	3.60689	19.0236	-2.39896	0.0024261	0.016744	DOWN
XLOC_002605	4.06593	13.3449	-1.71463	0.00242152	0.016744	DOWN
XLOC_003143	4.34813	12.1629	-1.48402	0.00241842	0.016744	DOWN
XLOC_003864	4.98662	16.3667	-1.71463	0.00242152	0.016744	DOWN
XLOC_004478	3.55045	18.7259	-2.39896	0.0024261	0.016744	DOWN
XLOC_006718	2.13767	14.0946	-2.72103	0.0024261	0.016744	DOWN
XLOC_007287	15.1065	0	Inf	0.00242129	0.016744	UP
XLOC_009380	100.745	16.1004	2.64554	0.0024261	0.016744	UP
XLOC_010745	3.32131	17.5174	-2.39896	0.0024261	0.016744	DOWN
XLOC_010753	2.78723	14.7005	-2.39896	0.0024261	0.016744	DOWN
XLOC_011609	6.51767	0	Inf	0.00242129	0.016744	UP
XLOC_014115	3.4787	18.3475	-2.39896	0.0024261	0.016744	DOWN
XLOC_015335	14.0769	0	Inf	0.00242129	0.016744	UP
XLOC_016296	11.7446	0	Inf	0.00242129	0.016744	UP
XLOC_022871	15.8459	0	Inf	0.00242129	0.016744	UP
XLOC_023794	8.58129	0	Inf	0.00242129	0.016744	UP
XLOC_023840	9.94148	0	Inf	0.00242129	0.016744	UP
XLOC_025277	3.0513	16.0933	-2.39896	0.0024261	0.016744	DOWN
XLOC_026046	4.40983	23.2585	-2.39896	0.0024261	0.016744	DOWN
XLOC_028809	30.7166	0	Inf	0.00242129	0.016744	UP
XLOC_033401	10.6864	0	Inf	0.00242129	0.016744	UP
XLOC_037019	16.2765	0	Inf	0.00242129	0.016744	UP
XLOC_037202	15.6094	2.49458	2.64554	0.0024261	0.016744	UP
XLOC_038042	7.92294	0	Inf	0.00242129	0.016744	UP
XLOC_039373	10.9502	0	Inf	0.00242129	0.016744	UP
XLOC_040068	5.44769	35.919	-2.72103	0.0024261	0.016744	DOWN
XLOC_040466	2.34066	15.433	-2.72103	0.0024261	0.016744	DOWN
XLOC_040971	11.4746	75.657	-2.72103	0.0024261	0.016744	DOWN
XLOC_040984	3.88477	20.4892	-2.39896	0.0024261	0.016744	DOWN
XLOC_042877	8.66195	0	Inf	0.00242129	0.016744	UP
XLOC_045200	4.97204	26.2238	-2.39896	0.0024261	0.016744	DOWN
XLOC_047107	41.9931	6.71105	2.64554	0.0024261	0.016744	UP
XLOC_052413	3.03092	15.9858	-2.39896	0.0024261	0.016744	DOWN
XLOC_053323	3.97329	26.1977	-2.72103	0.0024261	0.016744	DOWN
XLOC_053938	3.03662	20.0218	-2.72103	0.0024261	0.016744	DOWN
XLOC_055475	67.1632	10.7336	2.64554	0.0024261	0.016744	UP
XLOC_058074	9.1307	0	Inf	0.00242129	0.016744	UP
XLOC_058549	10.7238	29.9974	-1.48402	0.00241842	0.016744	DOWN
XLOC_059674	5.68017	37.4518	-2.72103	0.0024261	0.016744	DOWN
XLOC_062221	28.302	4.52304	2.64554	0.0024261	0.016744	UP
XLOC_062387	25.508	4.07652	2.64554	0.0024261	0.016744	UP
XLOC_064170	19.2484	3.07614	2.64554	0.0024261	0.016744	UP
XLOC_064836	12.6263	41.4412	-1.71463	0.00242152	0.016744	DOWN
XLOC_065652	3.75297	24.745	-2.72103	0.0024261	0.016744	DOWN
XLOC_066772	6.44953	34.0163	-2.39896	0.0024261	0.016744	DOWN
XLOC_066879	14.6611	2.34304	2.64554	0.0024261	0.016744	UP
XLOC_067069	25.3266	0	Inf	0.00242129	0.016744	UP
XLOC_067288	14.2613	0	Inf	0.00242129	0.016744	UP
XLOC_069231	4.17695	27.5404	-2.72103	0.0024261	0.016744	DOWN
XLOC_003331	21.2114	52.9361	-1.31941	0.00246665	0.0170054	DOWN
XLOC_059414	31.4188	78.4099	-1.31941	0.00246665	0.0170054	DOWN
XLOC_003136	1.48224	14.3347	-3.27366	0.00250381	0.0170762	DOWN
XLOC_004454	2.41133	23.3199	-3.27366	0.00250381	0.0170762	DOWN
XLOC_005593	2.47408	23.9267	-3.27366	0.00250381	0.0170762	DOWN
XLOC_005612	1.32928	12.8555	-3.27366	0.00250381	0.0170762	DOWN
XLOC_009652	2.2135	21.4067	-3.27366	0.00250381	0.0170762	DOWN
XLOC_011384	121.651	261.429	-1.10367	0.00248181	0.0170762	DOWN
XLOC_020185	1.47567	14.2712	-3.27366	0.00250381	0.0170762	DOWN
XLOC_023117	1.6352	15.814	-3.27366	0.00250381	0.0170762	DOWN
XLOC_027863	15.6181	6.95666	1.16675	0.00249928	0.0170762	UP
XLOC_030609	1.89609	18.337	-3.27366	0.00250381	0.0170762	DOWN
XLOC_040722	6.11492	14.7454	-1.26986	0.00249928	0.0170762	DOWN
XLOC_041664	1.09103	10.5513	-3.27366	0.00250381	0.0170762	DOWN
XLOC_046509	2.5696	24.8506	-3.27366	0.00250381	0.0170762	DOWN
XLOC_050932	1.71528	16.5884	-3.27366	0.00250381	0.0170762	DOWN
XLOC_051582	1.45206	14.0428	-3.27366	0.00250381	0.0170762	DOWN
XLOC_057842	2.97997	28.8192	-3.27366	0.00250381	0.0170762	DOWN
XLOC_062569	1.97681	19.1177	-3.27366	0.00250381	0.0170762	DOWN
XLOC_009628	9.8423	32.1391	-1.70726	0.00254585	0.0173443	DOWN
XLOC_049485	5.9574	19.4533	-1.70726	0.00254585	0.0173443	DOWN
XLOC_056069	79.7581	32.7225	1.28535	0.00257631	0.017533	UP
XLOC_023220	6.4489	18.7096	-1.53665	0.00259342	0.0176023	DOWN
XLOC_023559	15.6032	5.91753	1.39878	0.00259342	0.0176023	UP
XLOC_032949	23.3199	64.4325	-1.46623	0.00259342	0.0176023	DOWN
XLOC_050112	7.51957	20.7765	-1.46623	0.00259342	0.0176023	DOWN
XLOC_065741	12.152	35.2555	-1.53665	0.00259342	0.0176023	DOWN
XLOC_019914	5.83217	15.2051	-1.38245	0.00266326	0.0180185	DOWN
XLOC_043571	14.1685	4.03969	1.81037	0.00266073	0.0180185	UP
XLOC_046398	17.3048	45.1153	-1.38245	0.00266326	0.0180185	DOWN
XLOC_049846	21.7453	9.26881	1.23024	0.00266326	0.0180185	UP
XLOC_003881	10.5086	24.7981	-1.23866	0.00269905	0.0182128	DOWN
XLOC_005637	4.88132	12.224	-1.32437	0.00269915	0.0182128	DOWN
XLOC_009193	23.8783	10.3526	1.20571	0.00269915	0.0182128	UP
XLOC_013747	19.7388	49.4305	-1.32437	0.00269915	0.0182128	DOWN
XLOC_062740	19.41	47.0421	-1.27715	0.00269905	0.0182128	DOWN
XLOC_007015	88.4362	194.368	-1.13608	0.00270553	0.0182365	DOWN
XLOC_012465	7.11416	15.6357	-1.13608	0.00270553	0.0182365	DOWN
XLOC_013397	4.03441	14.8317	-1.87825	0.00275824	0.018523	DOWN
XLOC_020605	14.5453	53.4726	-1.87825	0.00275824	0.018523	DOWN
XLOC_021717	7.8948	29.0236	-1.87825	0.00275824	0.018523	DOWN
XLOC_023639	8.09858	29.7727	-1.87825	0.00275824	0.018523	DOWN
XLOC_035077	6.95924	25.5842	-1.87825	0.00275824	0.018523	DOWN
XLOC_064108	13.2629	48.7582	-1.87825	0.00275824	0.018523	DOWN
XLOC_069435	11.6368	34.4595	-1.56621	0.00277966	0.0186471	DOWN
XLOC_003163	4.20488	19.0109	-2.17669	0.00281319	0.0187237	DOWN
XLOC_014116	3.67044	16.5946	-2.17669	0.00281319	0.0187237	DOWN
XLOC_022870	12.3135	2.40554	2.35581	0.00281319	0.0187237	UP
XLOC_023216	7.91451	35.7828	-2.17669	0.00281319	0.0187237	DOWN
XLOC_025254	3.0451	13.7674	-2.17669	0.00281319	0.0187237	DOWN
XLOC_041925	11.8951	2.3238	2.35581	0.00281319	0.0187237	UP
XLOC_042585	3.32628	15.0386	-2.17669	0.00281319	0.0187237	DOWN
XLOC_051134	3.32628	15.0386	-2.17669	0.00281319	0.0187237	DOWN
XLOC_051929	55.0088	10.7464	2.35581	0.00281319	0.0187237	UP
XLOC_057567	7.35633	33.2592	-2.17669	0.00281319	0.0187237	DOWN
XLOC_063517	22.5371	4.40278	2.35581	0.00281319	0.0187237	UP
XLOC_065149	6.14645	27.7891	-2.17669	0.00281319	0.0187237	DOWN
XLOC_065796	12.3472	55.8237	-2.17669	0.00281319	0.0187237	DOWN
XLOC_003158	6.44474	23.7972	-1.8846	0.00282728	0.0187486	DOWN
XLOC_023932	20.13	5.52969	1.86408	0.00282728	0.0187486	UP
XLOC_027829	15.3293	4.21095	1.86408	0.00282728	0.0187486	UP
XLOC_033859	16.2742	4.47051	1.86408	0.00282728	0.0187486	UP
XLOC_051154	5.15646	19.0403	-1.8846	0.00282728	0.0187486	DOWN
XLOC_057232	11.7584	43.4181	-1.8846	0.00282728	0.0187486	DOWN
XLOC_012463	7.47512	29.2064	-1.96612	0.00285251	0.0188569	DOWN
XLOC_039252	48.2281	11.3069	2.09267	0.00285251	0.0188569	UP
XLOC_043609	11.4618	2.68717	2.09267	0.00285251	0.0188569	UP
XLOC_047675	9.03933	35.318	-1.96612	0.00285251	0.0188569	DOWN
XLOC_050601	18.8719	4.42444	2.09267	0.00285251	0.0188569	UP
XLOC_068780	7.39514	28.8939	-1.96612	0.00285251	0.0188569	DOWN
XLOC_011700	119.701	58.9319	1.02232	0.00290926	0.019212	UP
XLOC_053072	98.5498	48.5185	1.02232	0.00290926	0.019212	UP
XLOC_002719	25.9122	11.9898	1.11183	0.00291723	0.0192546	UP
XLOC_003142	4.65524	13.6423	-1.55116	0.00297647	0.0196049	DOWN
XLOC_071125	70.1923	205.7	-1.55116	0.00297647	0.0196049	DOWN
XLOC_058275	12.3833	4.75032	1.3823	0.00299889	0.0197219	UP
XLOC_064303	14.8616	40.9	-1.46051	0.00299889	0.0197219	DOWN
XLOC_026024	8.77934	18.8376	-1.10143	0.00304304	0.0199915	DOWN
XLOC_006845	103.44	207.251	-1.00259	0.00313256	0.0205265	DOWN
XLOC_048410	39.958	83.8559	-1.06943	0.00314284	0.0205833	DOWN
XLOC_069878	105.881	226.063	-1.09428	0.00315408	0.0206462	DOWN
XLOC_021202	33.0261	89.7454	-1.44223	0.00323827	0.0211646	DOWN
XLOC_052960	28.8306	59.7709	-1.05184	0.00332528	0.0217221	DOWN
XLOC_004401	44.1116	4.08337	3.43333	0.00339444	0.0217618	UP
XLOC_006047	32.9502	78.2919	-1.24857	0.00337949	0.0217618	DOWN
XLOC_006848	137.35	47.1247	1.5433	0.00339476	0.0217618	UP
XLOC_009922	13.8554	1.28258	3.43333	0.00339444	0.0217618	UP
XLOC_011128	11.9146	1.10292	3.43333	0.00339444	0.0217618	UP
XLOC_013367	8.27294	17.4076	-1.07324	0.00336961	0.0217618	DOWN
XLOC_016193	10.0171	4.17936	1.26111	0.00337687	0.0217618	UP
XLOC_017365	9.8895	0.966345	3.35529	0.00339444	0.0217618	UP
XLOC_017686	12.0035	1.17291	3.35529	0.00339444	0.0217618	UP
XLOC_020869	8.78988	22.588	-1.36164	0.00337687	0.0217618	DOWN
XLOC_022873	11.9146	1.10292	3.43333	0.00339444	0.0217618	UP
XLOC_024271	10.2975	0.95323	3.43333	0.00339444	0.0217618	UP
XLOC_024274	17.0575	1.579	3.43333	0.00339444	0.0217618	UP
XLOC_024851	10.7087	1.04639	3.35529	0.00339444	0.0217618	UP
XLOC_027738	17.0883	1.58185	3.43333	0.00339444	0.0217618	UP
XLOC_028033	15.4774	1.51236	3.35529	0.00339444	0.0217618	UP
XLOC_030023	8.67659	0.847827	3.35529	0.00339444	0.0217618	UP
XLOC_030231	19.3943	8.09174	1.26111	0.00337687	0.0217618	UP
XLOC_033871	22.2891	2.06328	3.43333	0.00339444	0.0217618	UP
XLOC_036802	10.0499	0.982019	3.35529	0.00339444	0.0217618	UP
XLOC_037274	11.4472	1.05966	3.43333	0.00339444	0.0217618	UP
XLOC_039727	48.9374	154.88	-1.66215	0.00339476	0.0217618	DOWN
XLOC_041343	48.8823	125.616	-1.36164	0.00337687	0.0217618	DOWN
XLOC_043380	44.5886	4.35695	3.35529	0.00339444	0.0217618	UP
XLOC_044534	31.4304	13.1135	1.26111	0.00337687	0.0217618	UP
XLOC_045129	54.9926	141.318	-1.36164	0.00337687	0.0217618	DOWN
XLOC_049380	18.2614	1.7844	3.35529	0.00339444	0.0217618	UP
XLOC_050128	20.622	9.76216	1.07891	0.00337949	0.0217618	UP
XLOC_051280	11.8766	1.16051	3.35529	0.00339444	0.0217618	UP
XLOC_052363	10.9465	34.6443	-1.66215	0.00339476	0.0217618	DOWN
XLOC_056583	20.4617	1.89412	3.43333	0.00339444	0.0217618	UP
XLOC_005596	5.59227	13.7063	-1.29333	0.00342381	0.0219071	DOWN
XLOC_011637	16.066	40.9112	-1.34849	0.0034295	0.0219071	DOWN
XLOC_016919	22.7678	10.0083	1.1858	0.00342381	0.0219071	UP
XLOC_037414	67.1048	29.0429	1.20823	0.0034295	0.0219071	UP
XLOC_046662	21.0341	9.10356	1.20823	0.0034295	0.0219071	UP
XLOC_064874	15.3179	39.0064	-1.34849	0.0034295	0.0219071	DOWN
XLOC_063387	12.758	29.1614	-1.19266	0.00358445	0.0228394	DOWN
XLOC_003184	4.54802	14.2798	-1.65066	0.00360939	0.0228492	DOWN
XLOC_007278	15.1749	47.6457	-1.65066	0.00360939	0.0228492	DOWN
XLOC_028557	35.9282	112.806	-1.65066	0.00360939	0.0228492	DOWN
XLOC_033567	6.23845	2.02061	1.6264	0.00360939	0.0228492	UP
XLOC_037285	11.1807	3.62137	1.6264	0.00360939	0.0228492	UP
XLOC_049888	42.7689	13.8527	1.6264	0.00360939	0.0228492	UP
XLOC_051206	5.7992	18.2082	-1.65066	0.00360939	0.0228492	DOWN
XLOC_051928	57.7412	18.7021	1.6264	0.00360939	0.0228492	UP
XLOC_052199	17.0499	5.52239	1.6264	0.00360939	0.0228492	UP
XLOC_052749	28.5858	9.02152	1.66385	0.00360939	0.0228492	UP
XLOC_057932	16.6382	52.2401	-1.65066	0.00360939	0.0228492	DOWN
XLOC_067784	10.4048	3.37008	1.6264	0.00360939	0.0228492	UP
XLOC_069582	5.28396	16.5904	-1.65066	0.00360939	0.0228492	DOWN
XLOC_009284	76.6097	185.213	-1.27358	0.00371809	0.0235022	DOWN
XLOC_040703	7.44494	17.999	-1.27358	0.00371809	0.0235022	DOWN
XLOC_002544	5.6142	14.1017	-1.32871	0.00372542	0.0235251	DOWN
XLOC_047512	49.6749	21.1305	1.23319	0.00372542	0.0235251	UP
XLOC_007480	63.4914	23.7524	1.41849	0.00377845	0.0238008	UP
XLOC_021249	36.6177	105.048	-1.52044	0.00377845	0.0238008	DOWN
XLOC_026025	5.85251	16.7896	-1.52044	0.00377845	0.0238008	DOWN
XLOC_035753	14.2114	7.05538	1.01025	0.00377352	0.0238008	UP
XLOC_009542	6.5746	21.3413	-1.69867	0.00381958	0.0239176	DOWN
XLOC_011385	121.467	253.617	-1.06209	0.00381372	0.0239176	DOWN
XLOC_011998	104.747	229.281	-1.13021	0.00379978	0.0239176	DOWN
XLOC_025368	6.14017	21.5929	-1.8142	0.00381958	0.0239176	DOWN
XLOC_030637	16.685	4.88926	1.77086	0.00381958	0.0239176	UP
XLOC_037221	16.9846	4.97706	1.77086	0.00381958	0.0239176	UP
XLOC_046482	4.6517	15.0995	-1.69867	0.00381958	0.0239176	DOWN
XLOC_053837	14.8445	52.2028	-1.8142	0.00381958	0.0239176	DOWN
XLOC_055522	10.5147	3.08118	1.77086	0.00381958	0.0239176	UP
XLOC_058318	6.16228	21.6706	-1.8142	0.00381958	0.0239176	DOWN
XLOC_061100	12.0616	39.1521	-1.69867	0.00381958	0.0239176	DOWN
XLOC_065648	7.50594	26.3958	-1.8142	0.00381958	0.0239176	DOWN
XLOC_003417	13.294	2.22567	2.57846	0.00394482	0.0243824	UP
XLOC_003863	7.59156	46.7198	-2.62157	0.00394482	0.0243824	DOWN
XLOC_006621	6.2166	30.6035	-2.2995	0.00394482	0.0243824	DOWN
XLOC_008462	4.24845	20.9146	-2.2995	0.00394482	0.0243824	DOWN
XLOC_010958	4.12943	25.4133	-2.62157	0.00394482	0.0243824	DOWN
XLOC_018040	12.5989	2.1093	2.57846	0.00394482	0.0243824	UP
XLOC_019769	21.2622	3.55972	2.57846	0.00394482	0.0243824	UP
XLOC_021282	3.77425	23.2274	-2.62157	0.00394482	0.0243824	DOWN
XLOC_021641	10.2017	1.70797	2.57846	0.00394482	0.0243824	UP
XLOC_028729	4.55468	22.4221	-2.2995	0.00394482	0.0243824	DOWN
XLOC_041662	2.1061	12.9613	-2.62157	0.00394482	0.0243824	DOWN
XLOC_042092	2.09176	12.873	-2.62157	0.00394482	0.0243824	DOWN
XLOC_042856	14.6708	2.45618	2.57846	0.00394482	0.0243824	UP
XLOC_044987	52.8865	26.1201	1.01774	0.00394756	0.0243824	UP
XLOC_047547	3.9072	24.0456	-2.62157	0.00394482	0.0243824	DOWN
XLOC_049831	16.5075	2.76369	2.57846	0.00394482	0.0243824	UP
XLOC_051147	2.99113	18.408	-2.62157	0.00394482	0.0243824	DOWN
XLOC_051192	2.52572	15.5437	-2.62157	0.00394482	0.0243824	DOWN
XLOC_051195	3.25441	20.0282	-2.62157	0.00394482	0.0243824	DOWN
XLOC_052446	2.49972	12.3058	-2.2995	0.00394482	0.0243824	DOWN
XLOC_053193	81.2361	180.927	-1.15521	0.00394756	0.0243824	DOWN
XLOC_055518	10.7456	1.79902	2.57846	0.00394482	0.0243824	UP
XLOC_056181	3.57588	17.6036	-2.2995	0.00394482	0.0243824	DOWN
XLOC_056756	17.3261	2.90073	2.57846	0.00394482	0.0243824	UP
XLOC_057565	4.71448	29.0137	-2.62157	0.00394482	0.0243824	DOWN
XLOC_065304	11.2167	69.0298	-2.62157	0.00394482	0.0243824	DOWN
XLOC_068002	3.40713	20.9681	-2.62157	0.00394482	0.0243824	DOWN
XLOC_016779	222.763	87.0369	1.35581	0.00397843	0.0245491	UP
XLOC_066909	108.468	42.3801	1.35581	0.00397843	0.0245491	UP
XLOC_026326	8.52614	29.9813	-1.8141	0.00401524	0.0247402	DOWN
XLOC_053236	4.55293	16.0099	-1.8141	0.00401524	0.0247402	DOWN
XLOC_062311	20.7201	72.8603	-1.8141	0.00401524	0.0247402	DOWN
XLOC_027077	10.3851	25.3281	-1.28623	0.00404431	0.0248951	DOWN
XLOC_041404	48.5832	118.49	-1.28623	0.00404431	0.0248951	DOWN
XLOC_000814	52.6451	133.704	-1.34467	0.00405285	0.0249235	DOWN
XLOC_038763	139.298	282.345	-1.01928	0.00406101	0.0249496	DOWN
XLOC_069415	18.4491	37.3948	-1.01928	0.00406101	0.0249496	DOWN
XLOC_042992	8.20887	23.2541	-1.50223	0.00408027	0.0250558	DOWN
XLOC_003174	7.37617	16.7653	-1.18454	0.00409127	0.0251024	DOWN
XLOC_003421	11.1643	3.1658	1.81825	0.00418133	0.0255651	UP
XLOC_006292	54.485	15.45	1.81825	0.00418133	0.0255651	UP
XLOC_009919	13.8035	3.91419	1.81825	0.00418133	0.0255651	UP
XLOC_033896	13.2028	3.74386	1.81825	0.00418133	0.0255651	UP
XLOC_034606	11.6871	3.31405	1.81825	0.00418133	0.0255651	UP
XLOC_043597	10.6458	3.01879	1.81825	0.00418133	0.0255651	UP
XLOC_054026	110.527	31.3415	1.81825	0.00418133	0.0255651	UP
XLOC_003089	3.11966	14.6273	-2.22921	0.00423033	0.0257038	DOWN
XLOC_004452	3.27846	15.3719	-2.22921	0.00423033	0.0257038	DOWN
XLOC_010535	9.00713	42.2323	-2.22921	0.00423033	0.0257038	DOWN
XLOC_012216	159.393	77.441	1.04142	0.00422381	0.0257038	UP
XLOC_022285	13.9621	65.465	-2.22921	0.00423033	0.0257038	DOWN
XLOC_022984	6.49646	30.4604	-2.22921	0.00423033	0.0257038	DOWN
XLOC_023514	3.4703	16.2714	-2.22921	0.00423033	0.0257038	DOWN
XLOC_027125	4.16533	19.5302	-2.22921	0.00423033	0.0257038	DOWN
XLOC_049488	4.24804	19.9181	-2.22921	0.00423033	0.0257038	DOWN
XLOC_058328	3.70882	17.3898	-2.22921	0.00423033	0.0257038	DOWN
XLOC_060013	8.35389	39.1695	-2.22921	0.00423033	0.0257038	DOWN
XLOC_000222	5.33488	22.278	-2.06209	0.00429585	0.025798	DOWN
XLOC_000669	19.2749	4.67482	2.04374	0.00429585	0.025798	UP
XLOC_004087	4.62815	19.7618	-2.09421	0.00432709	0.025798	DOWN
XLOC_007300	6.90099	25.6146	-1.89209	0.00429585	0.025798	DOWN
XLOC_008844	11.1616	41.4289	-1.89209	0.00429585	0.025798	DOWN
XLOC_011176	15.5901	3.78114	2.04374	0.00429585	0.025798	UP
XLOC_014046	12.2552	2.48618	2.30139	0.00432709	0.025798	UP
XLOC_015336	13.1625	2.67025	2.30139	0.00432709	0.025798	UP
XLOC_022671	7.32568	19.3212	-1.39915	0.00432459	0.025798	DOWN
XLOC_023557	18.6737	3.78829	2.30139	0.00432709	0.025798	UP
XLOC_024780	11.745	2.95024	1.99314	0.00429585	0.025798	UP
XLOC_026050	6.41148	27.3765	-2.09421	0.00432709	0.025798	DOWN
XLOC_026074	10.304	38.2457	-1.89209	0.00429585	0.025798	DOWN
XLOC_026160	9.89436	2.39972	2.04374	0.00429585	0.025798	UP
XLOC_030127	26.4392	6.4124	2.04374	0.00429585	0.025798	UP
XLOC_035084	10.2022	43.5625	-2.09421	0.00432709	0.025798	DOWN
XLOC_035927	9.8432	1.99686	2.30139	0.00432709	0.025798	UP
XLOC_037207	12.9653	2.63023	2.30139	0.00432709	0.025798	UP
XLOC_039114	94.3026	22.8716	2.04374	0.00429585	0.025798	UP
XLOC_039863	11.8045	2.96519	1.99314	0.00429585	0.025798	UP
XLOC_043593	13.7993	2.79943	2.30139	0.00432709	0.025798	UP
XLOC_047780	10.8296	28.5625	-1.39915	0.00432459	0.025798	DOWN
XLOC_051148	3.65545	13.568	-1.89209	0.00429585	0.025798	DOWN
XLOC_051164	5.05315	21.5765	-2.09421	0.00432709	0.025798	DOWN
XLOC_052423	16.2524	69.3962	-2.09421	0.00432709	0.025798	DOWN
XLOC_052674	8.16827	30.3184	-1.89209	0.00429585	0.025798	DOWN
XLOC_053181	95.5475	23.1735	2.04374	0.00429585	0.025798	UP
XLOC_054611	4.59248	19.1778	-2.06209	0.00429585	0.025798	DOWN
XLOC_056758	15.5734	3.77707	2.04374	0.00429585	0.025798	UP
XLOC_059458	18.4744	3.74785	2.30139	0.00432709	0.025798	UP
XLOC_063571	49.441	10.03	2.30139	0.00432709	0.025798	UP
XLOC_063695	33.3569	8.37897	1.99314	0.00429585	0.025798	UP
XLOC_065792	5.37437	22.443	-2.06209	0.00429585	0.025798	DOWN
XLOC_066092	40.9269	10.2805	1.99314	0.00429585	0.025798	UP
XLOC_066240	25.5055	108.906	-2.09421	0.00432709	0.025798	DOWN
XLOC_066262	12.7374	53.1902	-2.06209	0.00429585	0.025798	DOWN
XLOC_069440	8.94039	33.1843	-1.89209	0.00429585	0.025798	DOWN
XLOC_069881	4.38426	18.7204	-2.09421	0.00432709	0.025798	DOWN
XLOC_002083	1.34722	11.8442	-3.13612	0.00444385	0.0261099	DOWN
XLOC_002293	22.237	48.2504	-1.11758	0.00444726	0.0261099	DOWN
XLOC_003153	6.38023	18.4772	-1.53406	0.00440277	0.0261099	DOWN
XLOC_003172	2.41424	21.225	-3.13612	0.00444385	0.0261099	DOWN
XLOC_003223	1.9422	17.0749	-3.13612	0.00444385	0.0261099	DOWN
XLOC_004028	2.29492	20.1759	-3.13612	0.00444385	0.0261099	DOWN
XLOC_004480	1.63788	14.3995	-3.13612	0.00444385	0.0261099	DOWN
XLOC_006295	101.254	44.5079	1.18585	0.00440653	0.0261099	UP
XLOC_008692	2.77688	24.4131	-3.13612	0.00444385	0.0261099	DOWN
XLOC_014169	3.3221	29.2064	-3.13612	0.00444385	0.0261099	DOWN
XLOC_015426	1.85901	16.3436	-3.13612	0.00444385	0.0261099	DOWN
XLOC_019894	51.4839	22.6305	1.18585	0.00440653	0.0261099	UP
XLOC_022682	2.12628	18.6933	-3.13612	0.00444385	0.0261099	DOWN
XLOC_030196	4.34039	38.1588	-3.13612	0.00444385	0.0261099	DOWN
XLOC_034313	1.55739	13.6919	-3.13612	0.00444385	0.0261099	DOWN
[truncated: 542 more rows]
