# Supplementary material for: Transcriptome analysis of the pectoral muscles of local chickens and commercial broilers using Ribo-Zero ribonucleic acid sequencing
Source: PLoS One. 2017 Sep 1;12(9):e0184115. doi: 10.1371/journal.pone.0184115 (PMC5581173; doi:10.1371/journal.pone.0184115)
Supplement: S8 Table — (XLSX) [file pone.0184115.s008.xlsx]

## Sheet: Indel AA chick
S8 Table. Indels in muscle of AA chicken and Gushi chicken
#CHROM	Pos	Ref	ALTS	ALT	Qual	GT_A	GT_G-mix	DP_A	GQ_A	Nref_A	Nalt_A	DP_G-mix	GQ_G-mix	Nref_G-mix	Nalt_G-mix	Var_location	Gene_id	Gene_Symbol	ExonicFunc	AAChange
1	757518	T	TC	TC	68	1/1	1/1	9	44	0	9	12	53	0	12	intergenic	ENSGALG00000032868-ENSGALG00000038520	AHCYL2-STRIP2
1	856817	CTTTTTTTTTTTTT	CTTTTTTTTTTT	CTTTTTTTTTTT	194	1/1	1/1	29	76	0	29	41	118	0	41	3_UTR	ENSGALG00000031975	UBE2H
1	858329	GATATATATATATATATAT	GATATATATATATATAT	GATATATATATATATAT	42.9254	0/1	0/1	45	56	40	5	107	15	95	12	3_UTR	ENSGALG00000031975	UBE2H
1	868038	TAGAGA	TAGA	TAGA	242	0/1	0/1	4	38	3	1	16	127	9	7	intron	ENSGALG00000031975	UBE2H
1	1076193	ATTTTTTTTTT	ATTTTTTTTTTTT	ATTTTTTTTTTTT	273	1/1	1/1	47	87	2	45	105	127	3	102	3_UTR	ENSGALG00000008169	GDI2
1	3153010	TAA	TAAA	TAAA	43.3111	0/1	0/1	4	57	2	2	8	14	7	1	intron	ENSGALG00000006356	MKLN1
1	3401369	GAA	G	G	146	0/1	0/1	7	30	6	1	6	78	2	4	intergenic	ENSGALG00000044853-ENSGALG00000018236	ENSGALG00000044853-gga-mir-29b-1
1	3413118	ACTCT	ACT	ACT	47.0294	0/1	0/0	4	67	2	2	2	7	2	0	intergenic	ENSGALG00000044853-ENSGALG00000018236	ENSGALG00000044853-gga-mir-29b-1
1	3561930	TCC	TC	TC	395	0/1	0/1	44	121	10	34	28	127	14	14	intron	ENSGALG00000040369	PFKFB3
1	3563615	CAAAA	CAAA	CAAA	158	1/1	./.	12	48	0	12	0	0	0	0	intron	ENSGALG00000040369	PFKFB3
1	3568625	ATTT	ATT	ATT	321	1/1	1/1	16	64	0	16	7	37	0	7	intron	ENSGALG00000040369	PFKFB3
1	3572987	TAAAAA	TAAA	TAAA	71	0/0	0/1	28	88	28	0	13	100	9	4	intron	ENSGALG00000040369	PFKFB3
1	3580266	ATTTTTTT	ATTTTTTTT	ATTTTTTTT	69	0/1	1/1	39	65	19	20	5	3	1	4	intergenic	ENSGALG00000040369-ENSGALG00000034970	PFKFB3-PRKCQ
1	3580719	AATATATATATATA	AATATATATATA	AATATATATATA	360	0/1	0/1	147	127	81	66	31	127	25	6	intergenic	ENSGALG00000040369-ENSGALG00000034970	PFKFB3-PRKCQ
1	3580818	CTTTTTTTTTTTT	CTTTTTTTTTT	CTTTTTTTTTT	297	1/1	1/1	64	127	0	64	23	69	1	22	intergenic	ENSGALG00000040369-ENSGALG00000034970	PFKFB3-PRKCQ
1	3581621	ATTT	ATTTT	ATTTT	221	0/0	0/1	83	127	83	0	97	127	56	41	intergenic	ENSGALG00000040369-ENSGALG00000034970	PFKFB3-PRKCQ
1	3581953	CTTT	CTT	CTT	466	0/1	0/1	77	127	44	33	57	50	9	48	intergenic	ENSGALG00000040369-ENSGALG00000034970	PFKFB3-PRKCQ
1	3663963	GTTTTTTTTT	GTTTTTTTTTT	GTTTTTTTTTT	128	1/1	1/1	22	63	0	22	24	61	1	23	intergenic	ENSGALG00000040369-ENSGALG00000034970	PFKFB3-PRKCQ
1	3665639	AG	A	A	220	0/1	0/0	91	127	15	76	241	127	210	31	intergenic	ENSGALG00000040369-ENSGALG00000034970	PFKFB3-PRKCQ
1	5691551	CAGAG	CAGAGAG	CAGAGAG	48.8505	0/0	0/1	14	41	14	0	3	37	1	2	intron	ENSGALG00000034590	CELF2
1	5706869	TGGGG	TGGG	TGGG	48.7576	0/1	0/0	7	31	2	5	1	4	1	0	intron	ENSGALG00000034590	CELF2
1	5709643	ACC	AC	AC	112	0/1	0/1	6	48	2	4	3	31	1	2	intron	ENSGALG00000034590	CELF2
1	5710201	C	CT	CT	211	1/1	1/1	6	30	0	6	2	18	0	2	intron	ENSGALG00000034590	CELF2
1	5784215	AGG	AG	AG	65	0/0	0/1	22	71	22	0	21	94	15	6	intron	ENSGALG00000034590	CELF2
1	5785872	ATTTTTT	ATTTTTTT	ATTTTTTT	43.0307	0/1	0/1	7	30	4	3	21	49	9	12	intron	ENSGALG00000034590	CELF2
1	5788893	CTTTTTT	CTTTTTTT	CTTTTTTT	181	1/1	0/1	17	54	0	17	16	33	6	10	intron	ENSGALG00000034590	CELF2
1	5801501	GTTTTTTTTTTT	GTTTTTTTTTT	GTTTTTTTTTT	68	1/1	1/1	6	33	0	6	7	36	0	7	intron	ENSGALG00000034590	CELF2
1	5801843	TAA	TA	TA	382	1/1	1/1	5	32	0	5	21	80	0	21	intron	ENSGALG00000034590	CELF2
1	5802678	CAGAGA	CAGA	CAGA	140	0/1	0/0	7	66	2	5	19	56	19	0	intron	ENSGALG00000034590	CELF2
1	5931648	TTAT	TTATAT	TTATAT	61	0/1	0/1	5	83	3	2	13	9	12	1	intron	ENSGALG00000034590	CELF2
1	5958228	ATCT	ATCTCT	ATCTCT	72	0/1	./.	4	37	1	3	0	0	0	0	intron	ENSGALG00000034590	CELF2
1	5971649	CT	CTT	CTT	288	0/1	0/1	13	127	7	6	10	71	4	6	intron	ENSGALG00000034590	CELF2
1	6423789	AAGAGAG	AAGAG	AAGAG	48.6425	0/1	0/0	5	78	3	2	2	9	2	0	intron	ENSGALG00000014038	CDC123
1	6691229	TGAGAG	TGAGAGAG	TGAGAGAG	259	0/1	0/1	27	127	14	13	6	67	4	2	intergenic	ENSGALG00000030140-ENSGALG00000013738	CCDC3-OPTN
1	6712215	AATATATATATATAT	AATATATATATAT	AATATATATATAT	44.3456	0/1	0/0	3	47	1	2	4	12	4	0	intergenic	ENSGALG00000013738-ENSGALG00000034198	OPTN-MCM10
1	6754382	CTTTTTTT	CTTTTTTTT	CTTTTTTTT	41.9653	0/0	0/1	37	110	37	0	66	30	20	46	3_UTR	ENSGALG00000014575	SEPHS1
1	7459004	GTTTT	GTTT	GTTT	104	0/1	0/1	20	84	10	10	59	53	44	15	3_UTR	ENSGALG00000013920	SUV39H2
1	10220502	CCTCTCTCTC	CCTCTCTC	CCTCTCTC	347	0/1	0/1	5	33	1	4	10	111	3	7	intergenic	ENSGALG00000039355-ENSGALG00000008486	ENSGALG00000039355-CACNA2D1
1	10222184	TAAAA	TAAAAA	TAAAAA	291	1/1	1/1	5	33	0	5	16	66	0	16	intron	ENSGALG00000008486	CACNA2D1
1	10238848	ATTTTTTT	ATTTTTTTT	ATTTTTTTT	171	1/1	1/1	11	40	0	11	25	28	4	21	intron	ENSGALG00000008486	CACNA2D1
1	10257506	GTTT	GTT	GTT	345	1/1	1/1	5	31	0	5	14	58	0	14	intron	ENSGALG00000008486	CACNA2D1
1	10298994	CTGTG	CTGTGTG	CTGTGTG	95	0/1	0/1	3	45	1	2	13	57	11	2	intron	ENSGALG00000008486	CACNA2D1
1	10304040	ATTTTTTT	ATTTTTTTT	ATTTTTTTT	85	1/1	1/1	21	68	0	21	31	15	7	24	intron	ENSGALG00000008486	CACNA2D1
1	10315752	TAAAAA	TAAAAAA	TAAAAAA	125	0/1	0/1	11	42	7	4	18	39	5	13	intron	ENSGALG00000008486	CACNA2D1
1	10329236	T	TC	TC	40.8158	0/0	0/1	12	42	12	0	37	69	26	11	intron	ENSGALG00000008486	CACNA2D1
1	10335296	GAAAAAAAAA	GAAAAAAAAAA	GAAAAAAAAAA	88	1/1	0/1	36	79	1	35	37	14	15	22	intron	ENSGALG00000008486	CACNA2D1
1	10339809	TAAAAAAAAA	TAAAAAAAA	TAAAAAAAA	93	1/1	0/1	25	76	0	25	23	27	11	12	intron	ENSGALG00000008486	CACNA2D1
1	10342112	CAT	C	C	486	1/1	1/1	12	53	0	12	13	56	0	13	intron	ENSGALG00000008486	CACNA2D1
1	10366005	TCC	TC	TC	305	0/1	0/1	21	127	13	8	28	127	15	13	intron	ENSGALG00000008486	CACNA2D1
1	10368777	TC	T	T	235	0/1	0/1	7	44	2	5	12	37	2	10	intron	ENSGALG00000008486	CACNA2D1
1	10375844	CTTTTTT	CTTTTT	CTTTTT	142	1/1	1/1	7	37	0	7	12	52	0	12	intron	ENSGALG00000008486	CACNA2D1
1	10380539	GAAAAAAAA	GAAAAAAAAAA	GAAAAAAAAAA	220	1/1	1/1	9	32	0	9	7	35	0	7	intron	ENSGALG00000008486	CACNA2D1
1	10442797	TA	TAA	TAA	467	1/1	1/1	9	46	0	9	33	118	0	33	intron	ENSGALG00000008486	CACNA2D1
1	10516364	TC	TCC	TCC	316	0/1	0/1	12	114	8	4	18	127	8	10	intron	ENSGALG00000008486	CACNA2D1
1	10554355	CA	CAA	CAA	279	0/1	0/1	6	64	3	3	13	81	4	9	intron	ENSGALG00000008486	CACNA2D1
1	10564123	CATAT	CAT	CAT	232	0/1	0/1	14	119	10	4	10	127	6	4	intron	ENSGALG00000008486	CACNA2D1
1	10584071	ATTTTTTTTT	ATTTTTTTTTT	ATTTTTTTTTT	229	1/1	1/1	91	127	4	87	260	127	12	248	3_UTR	ENSGALG00000008486	CACNA2D1
1	11054513	TAAAAA	TAAAAAA	TAAAAAA	196	1/1	0/1	17	56	0	17	23	28	6	17	intron	ENSGALG00000040444	SEMA3C
1	11067647	CATATATATATATATATAT	CATATATATATATATATATAT	CATATATATATATATATATAT	86	0/1	0/1	3	38	1	2	8	79	5	3	intron	ENSGALG00000040444	SEMA3C
1	11160286	CAAAAAAAA	CAAAAAAAAA	CAAAAAAAAA	73	1/1	0/1	23	69	0	23	127	17	79	48	intergenic	ENSGALG00000040444-ENSGALG00000008439	SEMA3C-ENSGALG00000008439
1	11160295	T	TA	TA	457	1/1	0/1	23	68	0	23	123	127	81	42	intergenic	ENSGALG00000040444-ENSGALG00000008439	SEMA3C-ENSGALG00000008439
1	11160720	CTTTTTTTTTT	CTTTTTTTTTTT	CTTTTTTTTTTT	46.43	1/1	0/0	34	68	2	32	114	7	70	44	intergenic	ENSGALG00000040444-ENSGALG00000008439	SEMA3C-ENSGALG00000008439
1	11161183	CT	CTT	CTT	283	0/1	0/1	68	127	27	41	238	62	197	41	intergenic	ENSGALG00000040444-ENSGALG00000008439	SEMA3C-ENSGALG00000008439
1	11370301	AA	AACA	AACA	73	0/1	0/1	14	33	11	3	19	72	14	5	intergenic	ENSGALG00000008427-ENSGALG00000008382	GNAT3-GNAI1
1	11698542	GAAAAA	GAAAAAA	GAAAAAA	227	1/1	1/1	10	45	0	10	8	39	0	8	intergenic	ENSGALG00000033870-ENSGALG00000038834	ENSGALG00000033870-ENSGALG00000038834
1	11703664	CTGT	CT	CT	54	0/1	0/0	4	83	2	2	14	43	14	0	intergenic	ENSGALG00000033870-ENSGALG00000038834	ENSGALG00000033870-ENSGALG00000038834
1	12441337	TC	TCC	TCC	342	0/1	0/1	25	110	10	15	26	82	12	14	intergenic	ENSGALG00000008353-ENSGALG00000008335	ENSGALG00000008353-PHTF2
1	12469294	GAAAAAAAA	GAAAAAAAAA	GAAAAAAAAA	72	1/1	1/1	6	31	0	6	4	25	0	4	intron	ENSGALG00000008335	PHTF2
1	12489163	GTTTTTTT	GTTTTTT	GTTTTTT	121	1/1	1/1	6	32	0	6	8	38	0	8	intron	ENSGALG00000008335	PHTF2
1	12501233	GACACACA	GACACA	GACACA	72	0/1	0/0	6	104	3	3	5	16	5	0	intron	ENSGALG00000008335	PHTF2
1	12783315	AG	A	A	243	0/1	0/1	28	127	13	15	12	102	5	7	intron	ENSGALG00000008309	ENSGALG00000008309
1	12783316	GT	G	G	219	0/1	0/1	28	127	14	14	12	104	5	7	intron	ENSGALG00000008309	ENSGALG00000008309
1	13027615	CT	CTTT	CTTT	268	0/1	0/1	4	83	2	2	12	127	4	8	intron	ENSGALG00000008222	SLC26A5
1	13034743	CAAAAA	CAAAA	CAAAA	316	1/1	1/1	13	58	0	13	22	85	0	22	intron	ENSGALG00000008222	SLC26A5
1	13035081	TGGG	TGG	TGG	107	0/1	0/1	4	53	2	2	10	89	6	4	intron	ENSGALG00000008222	SLC26A5
1	13747595	CATA	CATATA	CATATA	475	1/1	0/1	10	35	0	10	49	127	13	36	intron	ENSGALG00000034533	ENSGALG00000034533
1	13755403	GTTTTTT	GTTTTTTT	GTTTTTTT	150	0/1	1/1	28	52	10	18	77	20	15	62	intron	ENSGALG00000034533	ENSGALG00000034533
1	13763103	T	TG	TG	167	0/1	0/1	7	43	3	4	15	15	3	12	intergenic	ENSGALG00000034533-ENSGALG00000008167	ENSGALG00000034533-ENSGALG00000008167
1	13767286	T	TG	TG	213	0/1	0/1	8	80	4	4	18	82	6	12	intron	ENSGALG00000008167	ENSGALG00000008167
1	13769656	AT	ATT	ATT	427	1/1	1/1	7	32	0	7	37	22	3	34	intron	ENSGALG00000008167	ENSGALG00000008167
1	13800851	ATTTTTT	ATTTTTTT	ATTTTTTT	67	0/1	0/1	15	32	10	5	18	63	9	9	intron	ENSGALG00000008167	ENSGALG00000008167
1	13813203	TG	T	T	246	0/1	0/1	5	60	2	3	15	113	6	9	intergenic	ENSGALG00000008167-ENSGALG00000008154	ENSGALG00000008167-SRPK2
1	14119583	TTCTC	TTC	TTC	56	0/1	1/1	4	43	3	1	1	4	0	1	intron	ENSGALG00000008115	ATXN7L1
1	14225411	ACGC	AC	AC	69	0/0	0/1	24	79	24	0	44	97	36	8	intergenic	ENSGALG00000029006-ENSGALG00000008098	SYPL1-NAMPT
1	14250886	GCACACA	GCACA	GCACA	476	1/1	0/1	19	57	0	19	41	127	24	17	intron	ENSGALG00000008098	NAMPT
1	14251395	ACC	AC	AC	239	0/1	0/1	4	34	2	2	48	127	25	23	intron	ENSGALG00000008098	NAMPT
1	14626082	AT	A	A	163	0/1	0/1	5	43	2	3	7	17	1	6	intron	ENSGALG00000042764	COG5
1	14881088	CTTT	CTT	CTT	41.0467	0/1	0/1	6	61	3	3	5	3	4	1	intergenic	ENSGALG00000007931-ENSGALG00000007905	DLD-LAMB1
1	14999664	GTTTTTTT	GTTTTTT	GTTTTTT	242	1/1	1/1	28	78	1	27	77	127	4	73	3_UTR	ENSGALG00000007183	ERGIC2
1	15000894	TAAAAAA	TAAAAAAA	TAAAAAAA	47.3164	0/1	0/1	17	50	10	7	16	31	11	5	3_UTR	ENSGALG00000007183	ERGIC2
1	15435411	GAAAAAAA	GAAAAAA	GAAAAAA	76	1/1	0/1	55	81	2	53	130	9	47	83	intergenic	ENSGALG00000007098-ENSGALG00000043872	KIF21A-ENSGALG00000043872
1	15701804	GAA	GA	GA	68	0/1	0/1	3	35	1	2	8	41	6	2	3_UTR	ENSGALG00000013018	TPRKB
1	16003192	ATTTTTTT	ATTTTTT	ATTTTTT	168	1/1	1/1	6	39	0	6	54	127	0	54	intron	ENSGALG00000034274	ENSGALG00000034274
1	16012101	CTT	CT	CT	30.6095	0/1	0/0	53	59	40	13	271	127	257	14	intron	ENSGALG00000034274	ENSGALG00000034274
1	16013841	GAAAAAAAAAAAA	GGAAAAAAAAAAAAA	GGAAAAAAAAAAAAA	274	1/1	1/1	27	106	0	27	104	127	0	104	intergenic	ENSGALG00000034274-ENSGALG00000044947	ENSGALG00000034274-ENSGALG00000044947
1	16135064	T	TTA	TTA	73	0/1	0/1	16	54	12	4	19	49	15	4	3_UTR	ENSGALG00000019397	CERK
1	18771922	GTT	GTTT	GTTT	138	0/1	0/1	4	48	2	2	10	115	5	5	intron	ENSGALG00000029379	BRD1
1	18827077	ATTTTTTTTTTT	ATTTTTTTTTT	ATTTTTTTTTT	37.8568	1/1	1/1	6	30	0	6	2	18	0	2	intergenic	ENSGALG00000029379-ENSGALG00000032659	BRD1-ZBED4
1	18839127	CAAAAAAAAAAA	CAAAAAAAAA	CAAAAAAAAA	176	1/1	1/1	43	42	7	36	123	6	51	72	3_UTR	ENSGALG00000032659	ZBED4
1	18839387	TCCCC	TCCC	TCCC	346	1/1	1/1	6	37	0	6	29	106	0	29	intergenic	ENSGALG00000032659-ENSGALG00000027708	ZBED4-ENSGALG00000027708
1	18839441	TGGG	TGG	TGG	214	0/0	0/1	31	34	29	2	96	127	62	34	intergenic	ENSGALG00000032659-ENSGALG00000027708	ZBED4-ENSGALG00000027708
1	20302116	GAA	GA	GA	394	1/1	1/1	13	59	0	13	10	50	0	10	3_UTR	ENSGALG00000038467	SELENOO
1	20488502	CTTTT	CTTT	CTTT	44.1682	0/0	0/1	14	44	14	0	45	75	27	18	intergenic	ENSGALG00000037120-ENSGALG00000039861	ENSGALG00000037120-PLXNB2
1	20632526	AT	ATT	ATT	272	0/1	0/1	6	48	2	4	14	110	5	9	intron	ENSGALG00000039861	PLXNB2
1	20632528	AT	ATT	ATT	273	0/1	0/1	6	47	2	4	14	109	5	9	intron	ENSGALG00000039861	PLXNB2
1	20647290	CTTT	CT	CT	211	0/1	0/0	9	71	2	7	13	38	13	0	intron	ENSGALG00000039861	PLXNB2
1	20720374	CG	C	C	226	0/1	0/1	3	30	2	1	24	127	12	12	intergenic	ENSGALG00000039861-ENSGALG00000033997	PLXNB2-ZNF800
1	22350710	C	CA	CA	68	0/1	0/1	4	53	2	2	5	51	3	2	intron	ENSGALG00000008836	ATP6AP1
1	22896349	T	TC	TC	99	0/0	0/1	14	48	14	0	57	127	46	11	intergenic	ENSGALG00000008953-ENSGALG00000040114	AASS-PTPRZ1
1	23239018	CTT	CT	CT	476	1/1	0/1	64	127	0	64	110	127	34	76	intergenic	ENSGALG00000008975-ENSGALG00000028069	FAM3C-WNT16
1	23239262	A	AT	AT	477	0/1	0/1	78	127	39	39	149	127	58	91	intergenic	ENSGALG00000008975-ENSGALG00000028069	FAM3C-WNT16
1	24549887	CAAAAAAAA	CAAAAAAA	CAAAAAAA	133	1/1	0/1	37	110	0	37	114	38	48	66	3_UTR	ENSGALG00000009134	CTTNBP2
1	24740604	C	CTG	CTG	203	0/1	0/1	3	39	1	2	5	33	1	4	intron	ENSGALG00000037206	ST7
1	24757265	TAAAAAA	TAAAAAAA	TAAAAAAA	48.4749	0/1	1/1	8	36	4	4	4	13	0	4	intron	ENSGALG00000037206	ST7
1	24781583	TCC	TCCC	TCCC	38.3048	0/1	0/1	4	54	2	2	8	14	7	1	intron	ENSGALG00000037206	ST7
1	24800016	TCCC	TCCCC	TCCCC	295	0/1	1/1	11	44	3	8	9	32	0	9	intron	ENSGALG00000037206	ST7
1	24839585	GA	GAA	GAA	373	0/1	0/1	10	31	2	8	23	62	5	18	intron	ENSGALG00000037206	ST7
1	24867777	TT	TTAT	TTAT	61	0/0	1/1	111	103	96	15	61	82	6	55	3_UTR	ENSGALG00000043437	CAPZA2
1	25058812	GAAAAAAAAA	GAAAAAAAA	GAAAAAAAA	250	1/1	1/1	203	127	8	195	163	127	20	143	intergenic	ENSGALG00000036883-ENSGALG00000043287	MET-CAV1
1	25060360	GAAAAAAAA	GAAAAAAAAAA	GAAAAAAAAAA	65	0/1	0/0	38	67	25	13	112	114	103	9	intergenic	ENSGALG00000036883-ENSGALG00000043287	MET-CAV1
1	25767347	T	TC	TC	153	0/1	0/0	14	99	5	9	49	11	42	7	intergenic	ENSGALG00000038090-ENSGALG00000026838	ENSGALG00000038090-MDFIC
1	26077927	ACC	AC	AC	52	0/1	0/0	4	33	1	3	10	29	10	0	intron	ENSGALG00000009424	FOXP2
1	26295575	CGGG	CGG	CGG	45.2717	0/1	0/0	10	76	5	5	9	29	9	0	intron	ENSGALG00000029796	ENSGALG00000029796
1	26392436	GAAAAAA	GAAAAA	GAAAAA	214	0/1	1/1	70	63	34	36	65	127	0	65	intergenic	ENSGALG00000009435-ENSGALG00000009439	PPP1R3A-GPR85
1	26403172	AT	A	A	252	0/1	0/1	10	52	7	3	68	127	24	44	intergenic	ENSGALG00000009435-ENSGALG00000009439	PPP1R3A-GPR85
1	26407956	CATAT	CAT	CAT	223	0/1	0/1	4	40	3	1	11	99	3	8	intergenic	ENSGALG00000009435-ENSGALG00000009439	PPP1R3A-GPR85
1	27044311	TGGG	TGGGG	TGGGG	43.6196	0/1	0/0	5	49	2	3	3	10	3	0	intergenic	ENSGALG00000009454-ENSGALG00000009480	ZNF277-ENSGALG00000009480
1	27055009	AGGGG	AGG	AGG	49.1387	0/1	0/0	3	47	1	2	5	15	5	0	intergenic	ENSGALG00000009454-ENSGALG00000009480	ZNF277-ENSGALG00000009480
1	28438897	ATTTTTTTT	ATTTTTTT	ATTTTTTT	105	1/1	0/1	15	48	0	15	95	20	37	58	3_UTR	ENSGALG00000009492	DNAJB9
1	28439560	A	AG	AG	454	0/1	0/1	32	127	19	13	176	127	87	89	3_UTR	ENSGALG00000009492	DNAJB9
1	28439821	CTGT	CT	CT	395	0/1	0/1	12	127	7	5	38	127	12	26	3_UTR	ENSGALG00000009492	DNAJB9
1	28546925	AG	A	A	99	0/1	0/1	5	54	3	2	6	79	3	3	intron	ENSGALG00000009505	PNPLA8
1	28557846	AACA	AACACA	AACACA	157	0/1	1/1	3	37	1	2	2	10	0	2	intron	ENSGALG00000009505	PNPLA8
1	28560631	AGGG	AGG	AGG	261	0/1	0/1	29	127	14	15	65	84	49	16	3_UTR	ENSGALG00000009505	PNPLA8
1	29464746	TCC	TCCC	TCCC	45.3445	0/0	0/1	13	44	13	0	23	74	16	7	3_UTR	ENSGALG00000009532	GXYLT1
1	29504491	TA	TAA	TAA	167	0/1	0/0	10	44	2	8	6	16	6	0	exon	ENSGALG00000040936	ENSGALG00000040936		UNKNOWN
1	29509212	TAAAAAAAAAA	TAAAAAAAAA	TAAAAAAAAA	31.9459	0/0	1/1	25	43	22	3	43	39	7	36	3_UTR	ENSGALG00000009540	YAF2
1	29924973	A	AG	AG	401	1/1	1/1	15	61	0	15	6	34	0	6	intergenic	ENSGALG00000032573-ENSGALG00000009572	ENSGALG00000032573-ADAMTS20
1	29974426	CT	CTT	CTT	87	0/1	./.	14	117	9	5	0	0	0	0	intron	ENSGALG00000009572	ADAMTS20
1	29996117	GATA	GATATA	GATATA	124	0/1	0/0	7	113	3	4	2	7	2	0	intron	ENSGALG00000009572	ADAMTS20
1	30166356	GC	G	G	187	0/1	0/1	12	127	5	7	15	77	11	4	intron	ENSGALG00000009596	TMEM117
1	30180756	CTTT	CT	CT	188	0/1	0/1	4	81	2	2	12	127	8	4	intron	ENSGALG00000009596	TMEM117
1	30211053	GACA	GA	GA	260	0/1	0/1	4	39	3	1	24	127	11	13	intron	ENSGALG00000009596	TMEM117
1	30300198	AG	A	A	235	0/1	0/1	8	82	5	3	15	127	7	8	intron	ENSGALG00000009596	TMEM117
1	30605578	A	AG	AG	73	0/1	0/1	5	45	3	2	10	63	7	3	intron	ENSGALG00000009638	ANO6
1	30796134	ATTTT	ATTTTT	ATTTTT	256	1/1	1/1	5	30	0	5	11	48	0	11	intron	ENSGALG00000033074	ARID2
1	30814956	A	AT	AT	432	1/1	0/1	15	47	0	15	17	127	8	9	intron	ENSGALG00000033074	ARID2
1	30889786	TGG	TG	TG	37.8785	0/1	0/0	4	30	1	3	2	6	2	0	intron	ENSGALG00000028849	SCAF11
1	30893838	TA	TAGA	TAGA	91	0/1	0/1	3	44	2	1	3	44	1	2	intron	ENSGALG00000028849	SCAF11
1	30986684	C	CA	CA	475	0/1	0/1	40	127	14	26	123	127	25	98	3_UTR	ENSGALG00000008497	SLC38A2
1	30994070	TC	T	T	88	0/1	0/1	21	60	15	6	21	58	15	6	intron	ENSGALG00000008497	SLC38A2
1	30998653	T	TC	TC	302	0/1	1/1	11	99	4	7	6	21	0	6	intron	ENSGALG00000008497	SLC38A2
1	32961878	TC	T	T	69	0/1	0/1	4	58	2	2	8	45	6	2	intron	ENSGALG00000030024	USP15
1	33053094	AC	ACC	ACC	422	0/1	0/1	18	127	7	11	62	127	35	27	3_UTR	ENSGALG00000009795	MON2
1	33053316	TAAAA	TAAAAA	TAAAAA	360	1/1	0/1	39	35	4	35	87	103	24	63	3_UTR	ENSGALG00000009795	MON2
1	33055473	TTCTC	TTCTCTC	TTCTCTC	260	0/1	0/1	4	42	3	1	10	14	1	9	intron	ENSGALG00000009795	MON2
1	33508000	GTATATATATATATAT	GTATATATATATATATAT	GTATATATATATATATAT	52	0/1	./.	3	35	1	2	0	0	0	0	intron	ENSGALG00000009825	SRGAP1
1	33595292	GTTTTTTTTTTTT	GTTTTTTTTTT	GTTTTTTTTTT	143	1/1	1/1	12	36	0	12	20	10	5	15	3_UTR	ENSGALG00000027682	C12orf66
1	33632169	AATATATATATATATATA	AATATATATATATATA	AATATATATATATATA	444	1/1	1/1	51	70	2	49	44	93	1	43	intergenic	ENSGALG00000009835-ENSGALG00000009840	XPOT-TBK1
1	33632184	A	AC	AC	82	0/1	0/1	5	33	3	2	8	64	3	5	intergenic	ENSGALG00000009835-ENSGALG00000009840	XPOT-TBK1
1	33764319	TAAAAAAAA	TAAAAAAA	TAAAAAAA	164	1/1	1/1	19	52	1	18	50	114	3	47	3_UTR	ENSGALG00000009842	RASSF3
1	33765205	ATTTT	ATTTTT	ATTTTT	318	0/1	0/1	25	75	8	17	47	127	23	24	3_UTR	ENSGALG00000009842	RASSF3
1	33765746	TAAAAAA	TAAAAA	TAAAAA	242	1/1	0/1	48	94	3	45	60	58	21	39	3_UTR	ENSGALG00000009842	RASSF3
1	33772988	AACAC	AACACAC	AACACAC	62	0/0	0/1	54	127	54	0	165	90	145	20	3_UTR	ENSGALG00000009856	GNS
1	33773175	TAAAAAAAAA	TAAAAAAAA	TAAAAAAAA	108	1/1	1/1	74	110	1	73	132	55	31	101	3_UTR	ENSGALG00000009856	GNS
1	33773941	TCC	TCCC	TCCC	274	0/1	0/1	16	113	11	5	111	127	83	28	3_UTR	ENSGALG00000009856	GNS
1	33775843	ATTTTTTTT	ATTTTTTT	ATTTTTTT	209	1/1	1/1	32	94	1	31	122	127	1	121	3_UTR	ENSGALG00000009856	GNS
1	33775845	TTTTTTT	TTTTTT	TTTTTT	209	1/1	1/1	32	94	1	31	122	127	1	121	3_UTR	ENSGALG00000009856	GNS
1	33775846	TTTTTT	TTTTT	TTTTT	209	1/1	1/1	32	94	1	31	121	127	1	120	3_UTR	ENSGALG00000009856	GNS
1	33947337	CGG	CG	CG	315	0/1	1/1	9	72	3	6	9	30	0	9	intron	ENSGALG00000009873	LEMD3
1	34812739	TGGGG	TGGG	TGGG	91	0/1	0/1	6	35	3	3	6	4	1	5	intergenic	ENSGALG00000030452-ENSGALG00000009901	ENSGALG00000030452-DYRK2
1	35281603	TAA	T	T	247	0/1	0/1	9	119	3	6	22	98	18	4	3_UTR	ENSGALG00000009940	SLC35E3
1	35311249	ATTT	AT	AT	133	0/1	0/0	5	39	1	4	53	108	52	1	intergenic	ENSGALG00000009942-ENSGALG00000040284	MDM2-ENSGALG00000040284
1	35340884	TCC	TCCC	TCCC	50	0/1	./.	5	33	2	3	0	0	0	0	intron	ENSGALG00000009945	CPM
1	35406317	GTTTT	GTTT	GTTT	78	0/0	0/1	17	49	17	0	12	18	2	10	intron	ENSGALG00000019355	CPSF6
1	35413991	ATT	ATTT	ATTT	39.4201	0/1	0/1	5	54	3	2	14	18	12	2	intergenic	ENSGALG00000019355-ENSGALG00000034310	CPSF6-ENSGALG00000034310
1	35414618	CCAC	CC	CC	73	0/1	0/0	7	104	4	3	14	44	14	0	intergenic	ENSGALG00000019355-ENSGALG00000034310	CPSF6-ENSGALG00000034310
1	35458754	ATCTCT	ATCT	ATCT	72	0/1	0/1	4	70	2	2	8	26	7	1	intron	ENSGALG00000009966	FRS2
1	35500073	TA	T	T	94	0/1	0/0	8	96	3	5	5	15	5	0	intergenic	ENSGALG00000009966-ENSGALG00000009975	FRS2-CCT2
1	35500904	G	GAT	GAT	298	0/1	0/1	26	76	22	4	38	127	25	13	intergenic	ENSGALG00000009966-ENSGALG00000009975	FRS2-CCT2
1	35515947	AG	AGG	AGG	65	0/1	0/1	14	44	11	3	15	52	11	4	3_UTR	ENSGALG00000009975	CCT2
1	35735449	TCC	TC	TC	101	0/1	0/1	5	63	2	3	12	63	9	3	intron	ENSGALG00000010042	CNOT2
1	36366861	TA	TAA	TAA	122	0/1	1/1	3	36	2	1	4	12	0	4	intron	ENSGALG00000010177	ZFC3H1
1	36459235	ATTTTTTTTTTT	ATTTTTTTTTTTT	ATTTTTTTTTTTT	59	1/1	1/1	54	63	6	48	185	37	50	135	3_UTR	ENSGALG00000010183	RAB21
1	36465434	TAAAAAAA	TAAAAAA	TAAAAAA	201	1/1	1/1	18	46	1	17	33	58	3	30	intergenic	ENSGALG00000010183-ENSGALG00000010190	RAB21-TBC1D15
1	38775265	TG	TGG	TGG	36.7662	0/1	1/1	3	35	2	1	1	4	0	1	intron	ENSGALG00000010311	NAV3
1	38923534	GTAT	GTATAT	GTATAT	265	0/1	0/1	4	35	1	3	7	77	2	5	3_UTR	ENSGALG00000010311	NAV3
1	39562167	CTTTTTT	CTTTTTTT	CTTTTTTT	45.2861	0/0	0/1	17	34	16	1	36	77	21	15	3_UTR	ENSGALG00000010325	PPP1R12A
1	39571601	CATATA	CATA	CATA	77	0/1	0/1	9	84	6	3	8	23	7	1	intron	ENSGALG00000010325	PPP1R12A
1	39578127	TCCCC	TCCCCCC	TCCCCCC	99	0/1	0/1	3	44	2	1	3	23	1	2	intron	ENSGALG00000010325	PPP1R12A
1	39641100	AC	A	A	99	0/1	0/1	5	60	2	3	4	43	2	2	intron	ENSGALG00000010325	PPP1R12A
1	39660072	AACA	AA	AA	42.0472	0/1	0/1	6	32	5	1	2	43	1	1	intron	ENSGALG00000010325	PPP1R12A
1	39668611	AC	A	A	172	0/1	0/1	3	32	2	1	12	31	2	10	intron	ENSGALG00000010325	PPP1R12A
1	39670695	TCACACA	TCACA	TCACA	140	0/1	0/1	7	77	5	2	9	95	6	3	intron	ENSGALG00000010325	PPP1R12A
1	39678042	GTTTT	GTTTTT	GTTTTT	32.6929	0/1	0/1	8	56	4	4	5	10	4	1	intron	ENSGALG00000010325	PPP1R12A
1	40875718	ATTTTTTTT	ATTTTTTT	ATTTTTTT	137	1/1	1/1	8	40	0	8	15	61	0	15	intron	ENSGALG00000010975	TMTC2
1	40886628	AC	A	A	135	0/0	1/1	29	83	29	0	6	15	0	6	intron	ENSGALG00000010975	TMTC2
1	40887594	ATTTT	ATTTTT	ATTTTT	329	1/1	1/1	18	71	0	18	8	41	0	8	intron	ENSGALG00000010975	TMTC2
1	40891833	CTT	CT	CT	81	0/1	0/0	10	103	4	6	12	6	11	1	intron	ENSGALG00000010975	TMTC2
1	40928467	AGGG	AG	AG	200	0/1	0/1	5	86	3	2	10	127	6	4	intron	ENSGALG00000010975	TMTC2
1	42805888	AACACA	AACA	AACA	63	0/0	0/1	8	30	8	0	15	91	12	3	intron	ENSGALG00000011177	CEP290
1	42874201	TA	T	T	57	0/1	0/1	3	32	1	2	3	25	1	2	intron	ENSGALG00000033106	ENSGALG00000033106
1	42889950	ATGTGTGT	ATGTGT	ATGTGT	67	0/1	0/1	3	46	1	2	9	21	8	1	intergenic	ENSGALG00000011198-ENSGALG00000011206	ENSGALG00000011198-KITLG
1	42890539	ATTTTTTT	ATTTTT	ATTTTT	100	0/1	0/1	10	97	5	5	16	36	13	3	intergenic	ENSGALG00000011198-ENSGALG00000011206	ENSGALG00000011198-KITLG
1	44659888	CTT	CTTTT	CTTTT	95	0/1	0/1	6	80	4	2	10	46	8	2	intron	ENSGALG00000011280	EEA1
1	44830833	GT	GTT	GTT	31.9603	0/1	0/1	3	33	2	1	2	30	1	1	intron	ENSGALG00000011285	ENSGALG00000011285
1	44837397	TG	T	T	268	0/1	0/1	43	127	24	19	213	116	165	48	intergenic	ENSGALG00000011285-ENSGALG00000033904	ENSGALG00000011285-ENSGALG00000033904
1	44839790	GCA	GCACA	GCACA	260	0/1	0/1	4	39	3	1	65	127	31	34	exon	ENSGALG00000033904	ENSGALG00000033904		UNKNOWN
1	44842838	GTTT	GTTTT	GTTTT	385	0/1	0/1	11	50	3	8	38	127	15	23	3_UTR	ENSGALG00000030515	ENSGALG00000030515
1	44844359	ATTTTTTTTTT	ATTTTTTTTT	ATTTTTTTTT	54	1/1	1/1	41	74	0	41	100	11	25	75	3_UTR	ENSGALG00000030515	ENSGALG00000030515
1	44844479	GGAGA	GGA	GGA	327	0/1	0/1	84	127	69	15	185	120	156	29	3_UTR	ENSGALG00000030515	ENSGALG00000030515
1	45165072	TAAA	TAAAA	TAAAA	47.6284	0/1	0/1	4	41	2	2	7	41	5	2	intergenic	ENSGALG00000019336-ENSGALG00000011320	CEP83-ENSGALG00000011320
1	45549719	CT	CTT	CTT	221	0/0	0/1	68	127	68	0	333	127	168	165	3_UTR	ENSGALG00000011377	METAP2
1	45793039	A	AT	AT	36.4493	0/1	0/0	8	67	5	3	15	14	14	1	3_UTR	ENSGALG00000043701	ELK3
1	45845389	CAAAAAAAA	CAAAAAAA	CAAAAAAA	73	1/1	0/1	16	49	0	16	4	9	2	2	intergenic	ENSGALG00000011456-ENSGALG00000011459	CDK17-ENSGALG00000011459
1	46691669	C	CT	CT	221	0/0	0/1	73	127	73	0	193	127	69	124	3_UTR	ENSGALG00000011504	ENSGALG00000011504
1	47185190	ATGTGTGTGT	ATGTGTGT	ATGTGTGT	241	0/1	0/1	28	127	15	13	9	62	7	2	intron	ENSGALG00000040976	ACTR6
1	47732856	AATATATA	AATATATATA	AATATATATA	222	0/1	0/1	41	127	20	21	70	89	54	16	3_UTR	ENSGALG00000011651	ARL1
1	47809531	GAAA	GAAAAA	GAAAAA	59	0/1	1/1	3	47	2	1	1	5	0	1	intron	ENSGALG00000011682	CNOT4
1	47811088	CT	CTAT	CTAT	481	1/1	1/1	8	40	0	8	17	67	0	17	intron	ENSGALG00000011682	CNOT4
1	47854185	AT	ATCT	ATCT	218	0/1	0/1	5	34	1	4	5	84	2	3	intron	ENSGALG00000011682	CNOT4
1	47943851	TGGGGGGGGGG	TGGGGGGGGG	TGGGGGGGGG	95	1/1	1/1	7	34	0	7	18	70	0	18	3_UTR	ENSGALG00000011724	WDR91
1	48176621	TAA	TAAA	TAAA	477	0/1	0/1	28	127	12	16	129	127	71	58	intron	ENSGALG00000040174	ENSGALG00000040174
1	48268619	AG	A	A	169	0/1	0/1	12	64	8	4	11	74	5	6	3_UTR	ENSGALG00000011798	HEBP1
1	48852981	AATA	AA	AA	68	0/1	0/0	4	43	1	3	13	38	13	0	intergenic	ENSGALG00000041348-ENSGALG00000011814	ENSGALG00000041348-ATF7IP
1	48891488	CTT	CT	CT	81	0/1	0/0	10	112	5	5	21	65	21	0	intron	ENSGALG00000011814	ATF7IP
1	48891590	CTTT	CTT	CTT	154	0/1	0/1	9	86	5	4	15	103	9	6	intron	ENSGALG00000011814	ATF7IP
1	48922504	ACTCTCT	ACTCT	ACTCT	75	0/0	0/1	8	30	8	0	22	104	18	4	3_UTR	ENSGALG00000011814	ATF7IP
1	48927334	CTGT	CT	CT	60	0/1	0/0	7	90	4	3	24	75	24	0	intergenic	ENSGALG00000011814-ENSGALG00000029583	ATF7IP-PLBD1
1	48948574	CT	CTT	CTT	48.2875	0/1	0/0	7	80	4	3	11	34	11	0	intron	ENSGALG00000029583	PLBD1
1	49133905	TCCC	TCCCC	TCCCC	56	0/0	0/1	14	48	14	0	35	84	28	7	intergenic	ENSGALG00000011854-ENSGALG00000011856	UBN2-FMC1
1	49219832	TT	TTAT	TTAT	97	0/1	0/1	7	37	4	3	47	95	30	17	3_UTR	ENSGALG00000011863	POLDIP3
1	49220451	CT	CTT	CTT	102	0/1	0/0	9	46	3	6	51	127	51	0	3_UTR	ENSGALG00000011863	POLDIP3
1	49426185	TAAAAAAAAA	TAAAAAAAA	TAAAAAAAA	98	1/1	1/1	7	31	0	7	12	33	1	11	intergenic	ENSGALG00000011878-ENSGALG00000011894	TCF20-ENSGALG00000011894
1	49455160	CTGTG	CTG	CTG	317	0/1	0/1	11	95	8	3	67	127	41	26	3_UTR	ENSGALG00000011897	SMDT1
1	49459354	C	CAT	CAT	364	0/1	0/1	43	127	36	7	96	127	49	47	intergenic	ENSGALG00000011897-ENSGALG00000011898	SMDT1-FAM109B
1	49459419	T	TG	TG	476	0/1	0/1	22	127	7	15	89	127	37	52	intergenic	ENSGALG00000011897-ENSGALG00000011898	SMDT1-FAM109B
1	49466392	CTTTT	CTTT	CTTT	170	1/1	0/1	11	35	0	11	21	88	9	12	3_UTR	ENSGALG00000011900	NAGA
1	49669042	GGAGAGA	GGAGA	GGAGA	476	0/1	0/1	17	127	5	12	79	127	30	49	3_UTR	ENSGALG00000011953	PHF5A
1	49678466	GCC	GCCC	GCCC	192	1/1	1/1	10	44	0	10	1	17	0	1	3_UTR	ENSGALG00000011957	TOB2
1	49680852	CAAAAAAAAAAAAA	CAAAAAAAAAAAA	CAAAAAAAAAAAA	31.8754	1/1	0/1	92	52	14	78	109	5	38	71	3_UTR	ENSGALG00000011957	TOB2
1	49694242	GT	GTT	GTT	309	0/1	1/1	14	127	8	6	12	37	0	12	intergenic	ENSGALG00000028594-ENSGALG00000011958	ENSGALG00000028594-TEF
1	49694657	GAAAAAAAAA	GAAAAAAAAAA	GAAAAAAAAAA	85	1/1	0/1	16	49	0	16	57	45	29	28	intergenic	ENSGALG00000028594-ENSGALG00000011958	ENSGALG00000028594-TEF
1	49698005	TCACA	TCA	TCA	221	0/1	0/0	19	127	8	11	60	127	60	0	intergenic	ENSGALG00000028594-ENSGALG00000011958	ENSGALG00000028594-TEF
1	49814086	GTTTTTTTTTT	GTTTTTTTTTTT	GTTTTTTTTTTT	35.4548	1/1	1/1	17	32	1	16	15	3	3	12	intergenic	ENSGALG00000011976-ENSGALG00000011992	L3MBTL2-EP300
1	50148108	ATT	ATTT	ATTT	216	0/0	1/1	26	75	26	0	113	3	14	99	intergenic	ENSGALG00000012034-ENSGALG00000012050	ADSL-ENSGALG00000012050
1	50152459	TGG	TG	TG	221	0/0	0/1	15	47	15	0	52	127	27	25	intergenic	ENSGALG00000012034-ENSGALG00000012050	ADSL-ENSGALG00000012050
1	50161746	ACT	ACTCT	ACTCT	38.2664	0/1	0/0	4	69	2	2	14	44	14	0	intron	ENSGALG00000012050	ENSGALG00000012050
1	50162714	TGG	TG	TG	421	1/1	1/1	7	38	0	7	19	74	0	19	intron	ENSGALG00000012050	ENSGALG00000012050
1	50165416	TACACACACAC	TACACACAC	TACACACAC	59	0/0	0/1	13	42	13	0	9	89	6	3	intron	ENSGALG00000012050	ENSGALG00000012050
1	50188073	ATT	AT	AT	256	0/1	0/1	5	54	3	2	19	57	3	16	intron	ENSGALG00000012050	ENSGALG00000012050
1	50210217	TCCCC	TCCCCC	TCCCCC	223	0/1	1/1	11	55	7	4	20	60	0	20	intron	ENSGALG00000012050	ENSGALG00000012050
1	50240884	CAT	C	C	471	0/1	0/1	15	68	4	11	49	29	6	43	intron	ENSGALG00000012050	ENSGALG00000012050
1	50815500	CAAAAAAAA	CAAAAAAAAA	CAAAAAAAAA	145	1/1	1/1	16	59	0	16	21	72	0	21	intergenic	ENSGALG00000033981-ENSGALG00000041604	ENSGALG00000033981-ENSGALG00000041604
1	50849033	TCCCC	TCCCCC	TCCCCC	215	0/1	0/1	12	80	7	5	26	47	6	20	intergenic	ENSGALG00000028230-ENSGALG00000030783	SUN2-GTPBP1
1	50852853	AACA	AA	AA	321	0/1	0/1	6	76	2	4	31	127	16	15	3_UTR	ENSGALG00000030783	GTPBP1
1	50879637	ACCCCCC	ACCCCC	ACCCCC	275	1/1	1/1	38	127	0	38	39	127	0	39	3_UTR	ENSGALG00000019316	TOMM22
1	50930413	TC	TCC	TCC	245	0/1	0/1	35	127	26	9	98	122	80	18	intron	ENSGALG00000029806	ENSGALG00000029806
1	51304713	CA	C	C	263	1/1	1/1	6	31	0	6	4	25	0	4	intergenic	ENSGALG00000012442-ENSGALG00000038966	MFNG-ENSGALG00000038966
1	51543408	GA	G	G	45.2677	0/1	0/0	6	76	3	3	17	52	17	0	3_UTR	ENSGALG00000040840	MPST
1	51543744	CTT	CT	CT	307	0/1	0/1	18	127	11	7	56	127	38	18	3_UTR	ENSGALG00000040840	MPST
1	51834923	TAAAA	TAA	TAA	251	0/1	0/1	6	32	5	1	19	127	9	10	intron	ENSGALG00000043092	MYH9
1	51849759	CAG	C	C	33.9623	0/1	0/0	5	63	3	2	1	7	1	0	intron	ENSGALG00000043092	MYH9
1	51960811	CAAA	CAA	CAA	294	0/1	0/1	11	74	7	4	42	127	19	23	intergenic	ENSGALG00000043092-ENSGALG00000012540	MYH9-RBFOX2
1	51978880	ATTTT	ATTTTT	ATTTTT	32.2871	0/1	0/0	14	64	8	6	66	93	61	5	intron	ENSGALG00000012540	RBFOX2
1	51985234	GAAAAAAAAAAAA	GAAAAAAAAAA	GAAAAAAAAAA	214	1/1	1/1	9	43	0	9	29	100	0	29	intron	ENSGALG00000012540	RBFOX2
1	51985516	CTT	CT	CT	182	0/1	0/1	8	82	3	5	37	105	29	8	intron	ENSGALG00000012540	RBFOX2
1	51985832	AT	ATT	ATT	196	0/1	0/1	6	51	2	4	11	83	4	7	intron	ENSGALG00000012540	RBFOX2
1	52003717	TGAGAGAGA	TGAGAGA	TGAGAGA	444	0/1	1/1	13	127	6	7	10	32	0	10	intron	ENSGALG00000012540	RBFOX2
1	52012695	GAAAA	GAAA	GAAA	297	1/1	1/1	12	43	0	12	114	32	17	97	intron	ENSGALG00000012540	RBFOX2
1	52026722	AT	A	A	202	0/1	0/1	8	85	4	4	16	127	8	8	intron	ENSGALG00000012540	RBFOX2
1	52027507	TTGT	TT	TT	421	0/1	0/1	14	127	8	6	73	127	32	41	intron	ENSGALG00000012540	RBFOX2
1	52034746	GTT	GT	GT	170	0/1	0/1	5	63	2	3	55	127	42	13	intron	ENSGALG00000012540	RBFOX2
1	52042172	ACCCC	ACCCCC	ACCCCC	149	0/1	0/0	41	127	18	23	107	127	107	0	intergenic	ENSGALG00000012540-ENSGALG00000012541	RBFOX2-MB
1	52737409	GC	GCC	GCC	97	0/1	0/1	3	31	2	1	14	100	10	4	intron	ENSGALG00000012559	LARGE1
1	52789822	C	CCA	CCA	48.1981	0/1	0/1	3	41	2	1	3	41	2	1	intron	ENSGALG00000012559	LARGE1
1	52896612	ATTT	ATTTT	ATTTT	179	0/1	1/1	5	41	2	3	6	20	0	6	intron	ENSGALG00000012559	LARGE1
1	52909795	GATATAT	GATATATAT	GATATATAT	246	0/1	0/1	4	31	1	3	5	29	1	4	intron	ENSGALG00000012559	LARGE1
1	53141781	TC	T	T	407	1/1	1/1	6	36	0	6	23	87	0	23	intergenic	ENSGALG00000033589-ENSGALG00000028627	ENSGALG00000033589-TIMP3
1	53172291	TA	TAA	TAA	65	0/1	0/0	5	57	2	3	4	12	4	0	intron	ENSGALG00000028627	TIMP3
1	53641702	TCCCC	TCCCCC	TCCCCC	43.6753	0/0	0/1	15	49	15	0	28	73	20	8	intergenic	ENSGALG00000038647-ENSGALG00000012638	ENSGALG00000038647-CRY1
1	53647517	GAAA	GAAAA	GAAAA	83	0/1	0/0	10	110	5	5	48	127	48	0	intron	ENSGALG00000012638	CRY1
1	53648940	CT	CTAT	CTAT	486	1/1	1/1	22	85	0	22	19	76	0	19	intron	ENSGALG00000012638	CRY1
1	53664321	CAAA	CAAAA	CAAAA	44.8622	0/0	0/1	17	57	17	0	39	73	31	8	intron	ENSGALG00000012638	CRY1
1	53671205	CAAAA	CAAAAAA	CAAAAAA	34.8422	0/0	0/1	11	42	11	0	47	62	42	5	intron	ENSGALG00000012638	CRY1
1	54369553	CAAAAAAAA	CAAAAAAAAA	CAAAAAAAAA	55	0/1	0/1	69	43	31	38	181	41	89	92	intergenic	ENSGALG00000012691-ENSGALG00000012694	ALDH1L2-C12orf45
1	54713138	GACACA	GACA	GACA	337	0/1	1/1	6	70	2	4	18	57	0	18	intron	ENSGALG00000029616	HCFC2
1	54820767	TAA	T	T	460	1/1	0/1	18	56	0	18	28	127	13	15	intergenic	ENSGALG00000029746-ENSGALG00000039245	NT5DC3-ENSGALG00000039245
1	55271180	CTTT	CTTTT	CTTTT	231	1/1	1/1	8	37	0	8	2	19	0	2	intergenic	ENSGALG00000019300-ENSGALG00000012755	ENSGALG00000019300-IGF-I
1	55385754	TA	T	T	275	1/1	1/1	7	34	0	7	3	22	0	3	intergenic	ENSGALG00000012755-ENSGALG00000012756	IGF-I-PARPBP
1	55389127	CAAA	CAA	CAA	223	1/1	1/1	6	30	0	6	3	21	0	3	intergenic	ENSGALG00000012755-ENSGALG00000012756	IGF-I-PARPBP
1	55604841	A	AC	AC	274	1/1	1/1	8	41	0	8	18	71	0	18	intron	ENSGALG00000012763	GNPTAB
1	55613677	TCCCCC	TCCCCCC	TCCCCCC	176	1/1	0/1	60	127	0	60	196	30	132	64	3_UTR	ENSGALG00000012763	GNPTAB
1	56743542	AACACA	AACA	AACA	335	0/1	0/1	4	38	1	3	26	127	13	13	intergenic	ENSGALG00000012847-ENSGALG00000035108	ENSGALG00000012847-ENSGALG00000035108
1	56756179	TTAT	TT	TT	171	0/1	0/1	3	43	2	1	7	105	3	4	intron	ENSGALG00000035108	ENSGALG00000035108
1	56764567	CT	CTGT	CTGT	241	0/1	0/1	3	40	1	2	7	67	2	5	intron	ENSGALG00000035108	ENSGALG00000035108
1	56831817	TTATA	TTA	TTA	263	0/1	0/1	3	44	2	1	24	127	7	17	intergenic	ENSGALG00000012850-ENSGALG00000036675	RAB19-ENSGALG00000036675
1	57363484	TGGGGGGGGG	TGGGGGGGG	TGGGGGGGG	149	1/1	1/1	10	44	0	10	30	89	1	29	3_UTR	ENSGALG00000012870	AGK
1	59019355	TA	TAA	TAA	171	0/1	0/1	3	36	2	1	7	14	1	6	intergenic	ENSGALG00000012929-ENSGALG00000012932	DNM1L-FGD4
1	59729020	GGT	GTGT	GTGT	183	0/0	0/1	16	30	15	1	48	127	27	21	intergenic	ENSGALG00000012953-ENSGALG00000012956	IPO8-TMTC1
1	60516959	CAAA	CA	CA	34.4315	0/0	0/1	12	41	12	0	8	63	6	2	intron	ENSGALG00000012992	WNK1
1	60530065	CCTCTCT	CCTCTCTCT	CCTCTCTCT	42.1795	0/1	0/1	6	32	5	1	2	42	1	1	intron	ENSGALG00000012992	WNK1
1	60541429	CT	CTT	CTT	154	0/1	0/1	11	81	8	3	12	107	8	4	intron	ENSGALG00000012992	WNK1
1	60635362	TTGTGT	TTGT	TTGT	166	0/1	0/1	5	39	2	3	11	60	4	7	intron	ENSGALG00000012994	ERC1
1	61027088	CTGTGTGTGTGTGTGT	CTGTGTGTGTGTGT	CTGTGTGTGTGTGT	147	0/1	0/1	4	41	1	3	16	81	13	3	intron	ENSGALG00000035533	ADIPOR2
1	61716615	ATT	ATTT	ATTT	476	1/1	0/1	14	46	0	14	38	127	11	27	intergenic	ENSGALG00000027408-ENSGALG00000013026	ENSGALG00000027408-CECR5
1	61851976	GT	GTT	GTT	44.7594	0/1	0/1	3	30	2	1	4	50	2	2	intergenic	ENSGALG00000013034-ENSGALG00000013036	CECR2-ENSGALG00000013036
1	61907958	GAAAAAAA	GAAAAAAAAA	GAAAAAAAAA	81	0/1	0/1	30	82	22	8	44	29	36	8	3_UTR	ENSGALG00000013037	BCL2L13
1	61934865	TGGGG	TGGG	TGGG	30.2149	0/1	0/0	7	46	3	4	7	21	7	0	intergenic	ENSGALG00000013039-ENSGALG00000032764	BID-ENSGALG00000032764
1	61935923	CTT	C	C	130	0/1	0/1	15	35	13	2	37	124	31	6	intergenic	ENSGALG00000013039-ENSGALG00000032764	BID-ENSGALG00000032764
1	61936381	CAT	C	C	36.8306	0/1	0/0	7	66	5	2	30	94	30	0	intergenic	ENSGALG00000013039-ENSGALG00000032764	BID-ENSGALG00000032764
1	61997762	TG	T	T	115	0/1	0/1	4	57	2	2	12	94	7	5	intron	ENSGALG00000013042	ENSGALG00000013042
1	62010163	GATAT	GATATAT	GATATAT	37.1756	0/0	0/1	10	37	10	0	19	65	16	3	intron	ENSGALG00000013042	ENSGALG00000013042
1	62013003	CA	C	C	60	0/1	0/1	5	55	3	2	10	38	8	2	intron	ENSGALG00000013042	ENSGALG00000013042
1	62060292	TAAAAAAAA	TAAAAAAA	TAAAAAAA	59	1/1	0/1	12	36	0	12	14	19	9	5	intergenic	ENSGALG00000013042-ENSGALG00000019286	ENSGALG00000013042-PEX26
1	62069700	GCACACA	GCACACACA	GCACACACA	36.7453	0/1	0/1	4	34	3	1	19	32	17	2	intergenic	ENSGALG00000013042-ENSGALG00000019286	ENSGALG00000013042-PEX26
1	62175555	CA	CAAA	CAAA	234	0/1	0/1	4	35	1	3	5	14	1	4	intergenic	ENSGALG00000013058-ENSGALG00000045122	ENSGALG00000013058-AKR1B1
1	62176571	CAGAGAG	CAGAG	CAGAG	474	0/1	1/1	63	127	12	51	116	127	0	116	3_UTR	ENSGALG00000045122	AKR1B1
1	62494307	TAAAAAAA	TAAAAAA	TAAAAAA	159	1/1	0/1	29	74	1	28	42	38	15	27	3_UTR	ENSGALG00000033471	CALD1
1	63138872	GAAAAAAA	GAAAAAAAA	GAAAAAAAA	155	1/1	1/1	40	62	4	36	73	54	13	60	3_UTR	ENSGALG00000013092	ENSGALG00000013092
1	63139333	TAAAAAA	TAAAAAAA	TAAAAAAA	65	0/1	0/1	22	69	12	10	61	29	45	16	3_UTR	ENSGALG00000013092	ENSGALG00000013092
1	63139379	ACTCTC	ACTC	ACTC	47.1099	0/1	0/0	16	76	13	3	55	127	55	0	3_UTR	ENSGALG00000013092	ENSGALG00000013092
1	63194520	GAAAAAAAA	GAAAAAAA	GAAAAAAA	153	1/1	1/1	11	42	0	11	20	42	2	18	3_UTR	ENSGALG00000013095	DERA
1	64481652	TGGGG	TGGGGG	TGGGGG	142	0/1	0/1	22	50	6	16	9	34	5	4	intron	ENSGALG00000013134	ENSGALG00000013134
1	64548605	CTTTTTT	CTTTTTTT	CTTTTTTT	177	1/1	0/1	17	51	0	17	38	81	23	15	intergenic	ENSGALG00000013134-ENSGALG00000039412	ENSGALG00000013134-ENSGALG00000039412
1	64572161	C	CT	CT	32.4423	0/0	0/1	13	45	13	0	35	61	29	6	intergenic	ENSGALG00000039412-ENSGALG00000034057	ENSGALG00000039412-ENSGALG00000034057
1	64620328	TAAAAA	TAAA	TAAA	51	0/1	0/0	4	33	1	3	2	6	2	0	intron	ENSGALG00000038026	ENSGALG00000038026
1	64960348	CAAA	CAAAA	CAAAA	81	0/1	0/1	8	63	5	3	6	53	3	3	intron	ENSGALG00000013143	PDE3A
1	65366464	TAAA	TAA	TAA	226	0/1	0/1	19	113	6	13	4	46	2	2	3_UTR	ENSGALG00000013173	PYROXD1
1	65366758	GAAA	GAA	GAA	97	0/1	0/0	19	56	4	15	9	25	9	0	3_UTR	ENSGALG00000013173	PYROXD1
1	65436393	AT	A	A	46.7674	0/1	0/0	5	64	2	3	11	4	10	1	intron	ENSGALG00000013177	BCAT1
1	65473280	CTTTTTTTT	CTTTTTTTTT	CTTTTTTTTT	150	1/1	1/1	97	68	19	78	140	123	5	135	intergenic	ENSGALG00000013177-ENSGALG00000044826	BCAT1-ENSGALG00000044826
1	65473543	ATTTTTTT	ATTTTTTTT	ATTTTTTTT	213	1/1	1/1	163	69	39	124	200	127	1	199	intergenic	ENSGALG00000013177-ENSGALG00000044826	BCAT1-ENSGALG00000044826
1	65475412	C	CGG	CGG	486	1/1	1/1	20	81	0	20	52	127	0	52	intergenic	ENSGALG00000013177-ENSGALG00000044826	BCAT1-ENSGALG00000044826
1	65623209	CAGA	CA	CA	49.1387	0/1	0/0	3	47	1	2	5	15	5	0	intergenic	ENSGALG00000026346-ENSGALG00000039016	ENSGALG00000026346-ENSGALG00000039016
1	66501812	C	CAT	CAT	486	1/1	1/1	15	64	0	15	24	91	0	24	intergenic	ENSGALG00000026464-ENSGALG00000013205	uc_338-ETNK1
1	66503813	GAA	GAAA	GAAA	40.2371	0/1	0/1	4	54	2	2	6	18	5	1	intergenic	ENSGALG00000026464-ENSGALG00000013205	uc_338-ETNK1
1	66575727	AC	A	A	126	0/1	0/1	6	59	2	4	7	47	5	2	intron	ENSGALG00000013210	C2CD5
1	66622917	AT	A	A	53	0/1	0/1	5	53	3	2	16	32	12	4	intergenic	ENSGALG00000013210-ENSGALG00000046175	C2CD5-ENSGALG00000046175
1	67238604	GTTTTTTT	GTTTTTTTT	GTTTTTTTT	78	1/1	1/1	10	36	0	10	5	8	1	4	intron	ENSGALG00000014031	ETFRF1
1	67250829	TTCTCTCTCTCTCTCTCT	TTCTCTCTCTCTCTCT	TTCTCTCTCTCTCTCT	43.668	0/1	./.	3	41	1	2	0	0	0	0	intron	ENSGALG00000030943	KRAS
1	67625745	CG	CGG	CGG	314	0/1	0/1	11	112	7	4	46	127	29	17	intergenic	ENSGALG00000014041-ENSGALG00000041414	ENSGALG00000014041-ENSGALG00000041414
1	68183037	CAAAA	CAAAAA	CAAAAA	206	0/1	0/1	8	52	5	3	60	68	14	46	intergenic	ENSGALG00000014094-ENSGALG00000014096	STK38L-ARNTL2
1	68397512	CAT	C	C	476	0/1	0/1	19	127	5	14	111	127	46	65	3_UTR	ENSGALG00000014128	A4GALT
1	68467773	CAAAAAAAAA	CAAAAAAAAAA	CAAAAAAAAAA	113	1/1	1/1	14	40	0	14	22	34	3	19	3_UTR	ENSGALG00000014140	ARFGAP3
1	68484786	ACC	ACCCC	ACCCC	86	0/1	1/1	4	33	2	2	2	6	0	2	intron	ENSGALG00000014159	PACSIN2
1	68484787	CCT	CCTCT	CCTCT	92	0/1	1/1	4	67	2	2	2	8	0	2	intron	ENSGALG00000014159	PACSIN2
1	69151237	CTTT	CTT	CTT	185	0/1	0/0	31	127	16	15	171	33	145	26	intergenic	ENSGALG00000029308-ENSGALG00000014194	ENSGALG00000029308-SAMM50
1	69151506	GTTTTTTTTTT	GTTTTTTTTT	GTTTTTTTTT	129	1/1	1/1	63	95	1	62	165	93	31	134	intergenic	ENSGALG00000029308-ENSGALG00000014194	ENSGALG00000029308-SAMM50
1	69790529	AGG	AG	AG	42.7496	0/1	0/0	4	33	1	3	1	4	1	0	intron	ENSGALG00000014213	PRR5
1	71185315	ATTTTTT	ATTTTTTT	ATTTTTTT	165	1/1	1/1	6	34	0	6	9	43	0	9	intron	ENSGALG00000035970	ENSGALG00000035970
1	71185511	TAAA	TAAAA	TAAAA	166	0/1	0/1	6	40	2	4	8	59	3	5	intron	ENSGALG00000035970	ENSGALG00000035970
1	71206107	AAGAG	AAG	AAG	433	1/1	1/1	7	36	0	7	6	33	0	6	intergenic	ENSGALG00000035970-ENSGALG00000028840	ENSGALG00000035970-CDPF1
1	71226662	CCTCTC	CCTC	CCTC	96	0/1	0/1	3	44	1	2	4	40	3	1	intergenic	ENSGALG00000035970-ENSGALG00000028840	ENSGALG00000035970-CDPF1
1	71230169	CATATA	CATATATA	CATATATA	348	0/1	1/1	5	61	2	3	24	25	1	23	intergenic	ENSGALG00000035970-ENSGALG00000028840	ENSGALG00000035970-CDPF1
1	71254400	AG	A	A	60	0/1	0/0	7	91	3	4	21	26	20	1	intron	ENSGALG00000028840	CDPF1
1	71260867	T	TG	TG	365	1/1	1/1	5	31	0	5	15	61	0	15	intron	ENSGALG00000028840	CDPF1
1	71275895	GCCC	GCCCC	GCCCC	91	0/1	0/0	7	41	2	5	12	3	11	1	intron	ENSGALG00000028840	CDPF1
1	71610185	A	AG	AG	163	0/1	1/1	9	48	3	6	2	11	0	2	intron	ENSGALG00000012921	ETV6
1	72112569	GTT	GT	GT	267	0/1	0/1	5	54	3	2	23	64	4	19	intergenic	ENSGALG00000045619-ENSGALG00000026896	GPR19-ENSGALG00000026896
1	73088483	T	TC	TC	208	0/1	0/1	7	46	2	5	12	125	6	6	intergenic	ENSGALG00000017291-ENSGALG00000017290	FAR2-RAD51AP1
1	73209592	CTT	CT	CT	448	1/1	1/1	9	43	0	9	15	61	0	15	intergenic	ENSGALG00000027791-ENSGALG00000026776	FGF23-TIGAR
1	74410831	CT	C	C	139	0/1	0/1	4	30	1	3	8	84	5	3	intron	ENSGALG00000017272	VWF
1	75371816	AT	A	A	44.0119	0/1	0/0	4	33	1	3	5	14	5	0	intergenic	ENSGALG00000043233-ENSGALG00000014346	ENSGALG00000043233-TSPAN9
1	75443523	CATATATATATATATATATA	CATATATATATATATATATATA	CATATATATATATATATATATA	208	0/1	0/1	3	37	1	2	14	127	9	5	intron	ENSGALG00000014346	TSPAN9
1	75619818	C	CAT	CAT	472	1/1	0/1	15	55	0	15	41	42	4	37	intergenic	ENSGALG00000040734-ENSGALG00000013424	ENSGALG00000040734-TULP3
1	75881432	CTTTT	CTT	CTT	70	0/1	0/0	8	100	5	3	50	127	50	0	exon	ENSGALG00000043817	ENSGALG00000043817		UNKNOWN
1	75971704	TAAA	TAA	TAA	357	1/1	0/1	39	53	2	37	47	127	35	12	intergenic	ENSGALG00000014280-ENSGALG00000027471	AICDA-MFAP5
1	76770857	TTATATATATATAT	TTATATATATAT	TTATATATATAT	218	0/0	0/1	19	63	19	0	67	127	51	16	3_UTR	ENSGALG00000014410	CSTB
1	76803928	AGTG	AGTGTG	AGTGTG	247	0/1	0/1	3	44	1	2	30	127	23	7	intron	ENSGALG00000007378	FAM162A
1	76864594	TGG	TG	TG	77	0/0	0/1	16	52	16	0	40	106	27	13	intergenic	ENSGALG00000014426-ENSGALG00000013999	KPNA1-FBXO40
1	76867660	TGG	TGGG	TGGG	330	0/1	0/1	13	87	5	8	54	127	39	15	intergenic	ENSGALG00000014426-ENSGALG00000013999	KPNA1-FBXO40
1	76883946	CT	C	C	34.6441	0/1	./.	3	31	1	2	0	0	0	0	intron	ENSGALG00000014428	TAPBPL
1	76914754	AG	AGG	AGG	431	1/1	1/1	12	55	0	12	26	97	0	26	intergenic	ENSGALG00000040424-ENSGALG00000022955	SCNN1A-VAMP1
1	76915444	AC	A	A	63	0/0	0/1	22	71	22	0	46	92	35	11	3_UTR	ENSGALG00000022955	VAMP1
1	77349056	TAAAAAAAAAAAAA	TAAAAAAAAAAA	TAAAAAAAAAAA	95	1/1	1/1	81	114	1	80	95	13	16	79	3_UTR	ENSGALG00000014567	PHB2
1	78681209	GTTT	GTTTT	GTTTT	296	1/1	1/1	5	30	0	5	10	45	0	10	intron	ENSGALG00000037173	ENSGALG00000037173
1	78698287	CTTT	CT	CT	77	0/1	0/1	4	86	2	2	9	22	8	1	intron	ENSGALG00000037173	ENSGALG00000037173
1	78731143	AG	A	A	316	1/1	1/1	6	33	0	6	8	39	0	8	intron	ENSGALG00000014776	ENSGALG00000014776
1	78749229	TGGGGG	TGGGG	TGGGG	152	0/1	1/1	7	34	3	4	11	35	0	11	intergenic	ENSGALG00000014776-ENSGALG00000031400	ENSGALG00000014776-ENSGALG00000031400
1	79164067	C	CT	CT	486	1/1	1/1	25	99	0	25	57	127	0	57	intergenic	ENSGALG00000014794-ENSGALG00000014453	ENSGALG00000014794-FAM46C
1	79164293	TAAAAAAA	TAAAAAAAA	TAAAAAAAA	87	0/1	1/1	43	56	23	20	259	28	76	183	intergenic	ENSGALG00000014794-ENSGALG00000014453	ENSGALG00000014794-FAM46C
1	79227562	ATTTTTTTT	ATTTTTTTTT	ATTTTTTTTT	130	1/1	1/1	131	117	10	121	226	56	67	159	3_UTR	ENSGALG00000033889	NAA50
1	79227607	ATTTTTTTTTTT	ATTTTTTTTTT	ATTTTTTTTTT	129	1/1	1/1	72	112	4	68	117	87	7	110	3_UTR	ENSGALG00000033889	NAA50
1	79230396	CTTTTTTT	CTTTTTTTT	CTTTTTTTT	38.2548	0/0	0/1	60	118	56	4	297	70	149	148	3_UTR	ENSGALG00000033889	NAA50
1	79409524	TG	TGG	TGG	371	1/1	1/1	5	31	0	5	13	55	0	13	3_UTR	ENSGALG00000039461	TNFRSF1A
1	79410743	ATTT	ATT	ATT	98	0/1	0/0	24	61	5	19	46	36	41	5	intergenic	ENSGALG00000039461-ENSGALG00000014901	TNFRSF1A-METTL16
1	79974751	GAAA	GAAAA	GAAAA	468	1/1	1/1	14	61	0	14	25	94	0	25	intergenic	ENSGALG00000014973-ENSGALG00000014977	ENSGALG00000014973-GSK3B
1	79980283	CTTT	CTT	CTT	234	0/1	0/1	9	31	2	7	14	67	4	10	intergenic	ENSGALG00000014973-ENSGALG00000014977	ENSGALG00000014973-GSK3B
1	79985322	TA	T	T	427	1/1	1/1	14	59	0	14	14	59	0	14	intergenic	ENSGALG00000014973-ENSGALG00000014977	ENSGALG00000014973-GSK3B
1	80055577	GTTTTTTTT	GTTTTTTT	GTTTTTTT	69	1/1	1/1	7	35	0	7	3	23	0	3	intron	ENSGALG00000014977	GSK3B
1	80101578	C	CG	CG	157	0/1	0/1	7	31	3	4	33	73	11	22	intergenic	ENSGALG00000014977-ENSGALG00000014980	GSK3B-MAATS1
1	80167881	TGGGGGG	TGGGG	TGGGG	268	0/1	0/1	13	102	8	5	32	127	19	13	intergenic	ENSGALG00000014988-ENSGALG00000014997	POPDC2-PLA1A
1	80172073	CTT	CTTT	CTTT	159	0/1	0/1	4	39	2	2	21	127	14	7	intron	ENSGALG00000014997	PLA1A
1	80243096	CAGAG	CAG	CAG	388	0/1	0/1	12	127	6	6	33	127	25	8	intergenic	ENSGALG00000014997-ENSGALG00000032247	PLA1A-ATP1A1
1	80266746	GCACACACACACACACACACACAC	GCACACACACACACACACACACACAC	GCACACACACACACACACACACACAC	32.7101	0/1	./.	7	63	4	3	0	0	0	0	intron	ENSGALG00000032247	ATP1A1
1	80764206	ACTCT	ACT	ACT	69	0/1	0/1	4	36	3	1	9	64	7	2	exon	ENSGALG00000044114	ENSGALG00000044114		UNKNOWN
1	82496863	TGAGAGA	TGAGA	TGAGA	74	0/0	0/1	11	39	11	0	21	102	17	4	intron	ENSGALG00000029187	ENSGALG00000029187
1	82498308	CA	CAGA	CAGA	177	0/1	1/1	3	47	2	1	4	12	0	4	intron	ENSGALG00000029187	ENSGALG00000029187
1	82501842	CTAT	CT	CT	278	0/1	0/1	7	73	2	5	13	127	8	5	intron	ENSGALG00000029187	ENSGALG00000029187
1	82513886	ATTTTTTTT	ATTTTTTT	ATTTTTTT	157	1/1	1/1	8	42	0	8	19	75	0	19	intron	ENSGALG00000029187	ENSGALG00000029187
1	82522171	ATTTTTTT	ATTTTTT	ATTTTTT	177	1/1	1/1	12	48	0	12	17	48	1	16	intron	ENSGALG00000029187	ENSGALG00000029187
1	82631237	AG	AGG	AGG	358	0/1	0/1	9	37	2	7	24	127	13	11	intron	ENSGALG00000029187	ENSGALG00000029187
1	82641546	GT	GTT	GTT	123	0/1	0/1	7	79	3	4	8	75	5	3	intron	ENSGALG00000029187	ENSGALG00000029187
1	82646810	GT	GTT	GTT	432	0/1	0/1	12	30	2	10	30	109	8	22	intron	ENSGALG00000029187	ENSGALG00000029187
1	82667794	ACC	ACCC	ACCC	277	0/1	1/1	7	61	5	2	25	20	2	23	intron	ENSGALG00000029187	ENSGALG00000029187
1	82695468	AC	A	A	137	0/1	0/1	7	63	2	5	19	32	15	4	intron	ENSGALG00000029187	ENSGALG00000029187
1	82725381	AAGAGAG	AAGAG	AAGAG	37.1963	0/1	0/0	9	66	7	2	3	15	3	0	intron	ENSGALG00000029187	ENSGALG00000029187
1	82820608	C	CAT	CAT	69	0/1	0/1	5	42	3	2	11	58	9	2	intron	ENSGALG00000029187	ENSGALG00000029187
1	82860962	C	CAT	CAT	249	0/1	1/1	7	33	6	1	8	22	0	8	intergenic	ENSGALG00000029187-ENSGALG00000015094	ENSGALG00000029187-ZBTB20
1	82932225	TAAAAAAAAA	TAAAAAAAAAA	TAAAAAAAAAA	93	1/1	1/1	7	34	0	7	14	55	0	14	intergenic	ENSGALG00000015094-ENSGALG00000015117	ZBTB20-DRD3
1	82935572	CTTT	CTT	CTT	446	1/1	1/1	11	53	0	11	40	127	0	40	intergenic	ENSGALG00000015094-ENSGALG00000015117	ZBTB20-DRD3
1	82938646	GC	G	G	220	0/1	0/0	18	60	4	14	91	127	91	0	intergenic	ENSGALG00000015094-ENSGALG00000015117	ZBTB20-DRD3
1	82939335	C	CAT	CAT	291	0/1	0/1	8	70	6	2	18	127	9	9	intergenic	ENSGALG00000015094-ENSGALG00000015117	ZBTB20-DRD3
1	82948757	TTGT	TT	TT	181	0/1	0/1	4	37	3	1	18	127	12	6	intergenic	ENSGALG00000015094-ENSGALG00000015117	ZBTB20-DRD3
1	82950802	TAAAAAAAAA	TAAAAAAAA	TAAAAAAAA	162	1/1	1/1	35	103	1	34	67	127	1	66	intergenic	ENSGALG00000015094-ENSGALG00000015117	ZBTB20-DRD3
1	83560760	GTCT	GTCTCT	GTCTCT	146	0/1	1/1	3	37	1	2	2	10	0	2	intergenic	ENSGALG00000015193-ENSGALG00000015197	CCDC80-ENSGALG00000015197
1	83593075	AT	ATT	ATT	38.7604	0/1	1/1	3	37	2	1	1	4	0	1	intron	ENSGALG00000015204	ATG3
1	83678147	AT	A	A	71	0/1	0/0	11	102	6	5	63	127	63	0	3_UTR	ENSGALG00000015225	BLZF1
1	84568274	GA	G	G	60	0/1	1/1	4	32	2	2	2	8	0	2	intron	ENSGALG00000015258	DCBLD2
1	84572767	GCTCTC	GCTC	GCTC	60	0/0	0/1	10	36	10	0	16	88	13	3	3_UTR	ENSGALG00000015258	DCBLD2
1	84621635	CTTTTTTTTTTTT	CTTTTTTTTTT	CTTTTTTTTTT	161	1/1	1/1	14	30	1	13	103	19	20	83	intron	ENSGALG00000015267	CMSS1
1	84621846	TGGGGGGGGG	TGGGGGGGG	TGGGGGGGG	122	1/1	1/1	18	60	0	18	66	54	14	52	intron	ENSGALG00000015267	CMSS1
1	84631077	T	TTC	TTC	130	0/1	0/1	8	116	5	3	28	45	25	3	intron	ENSGALG00000015267	CMSS1
1	84812048	CAAA	CAAAA	CAAAA	217	1/1	1/1	6	31	0	6	4	25	0	4	intron	ENSGALG00000015271	FILIP1L
1	84836382	CT	CTT	CTT	31.7677	0/1	0/0	3	31	1	2	1	4	1	0	intron	ENSGALG00000015273	TBC1D23
1	85279036	TCA	T	T	49.9767	0/1	0/0	3	47	1	2	2	6	2	0	intron	ENSGALG00000044642	SENP7
1	85306122	CA	C	C	92	0/1	0/1	4	46	2	2	6	23	1	5	5_UTR	ENSGALG00000015327	TXNL4B
1	85318719	TTAT	TT	TT	92	0/1	0/1	14	111	10	4	12	10	11	1	3_UTR	ENSGALG00000015330	ENSGALG00000015330
1	85359146	G	GC	GC	57	0/1	0/1	3	32	2	1	5	60	3	2	exon	ENSGALG00000015342	CEP97		UNKNOWN
1	87254168	CAT	C	C	43.6742	0/1	0/0	5	73	3	2	2	9	2	0	intergenic	ENSGALG00000015351-ENSGALG00000015353	CBLB-BBX
1	87434591	TACACAC	TACAC	TACAC	275	0/1	0/1	6	83	3	3	12	127	5	7	3_UTR	ENSGALG00000015355	CD47
1	87434758	TC	TCC	TCC	221	0/0	0/1	29	88	29	0	71	127	38	33	3_UTR	ENSGALG00000015355	CD47
1	87434971	AGTGTGT	AGTGT	AGTGT	425	0/1	0/1	63	127	37	26	82	127	66	16	3_UTR	ENSGALG00000015355	CD47
1	87436015	ACTCT	ACT	ACT	269	0/1	0/1	39	63	34	5	60	127	48	12	3_UTR	ENSGALG00000015355	CD47
1	87449069	TA	TAAA	TAAA	486	1/1	1/1	13	55	0	13	12	52	0	12	intron	ENSGALG00000015355	CD47
1	88251013	GTATA	GTA	GTA	49.1387	0/1	0/0	3	47	1	2	5	15	5	0	intron	ENSGALG00000015367	NECTIN3
1	88276344	TAAA	TAA	TAA	51	0/1	0/0	6	40	2	4	2	6	2	0	intron	ENSGALG00000015367	NECTIN3
1	88277367	CTTTTTTTT	CTTTTTTT	CTTTTTTT	121	1/1	1/1	14	48	0	14	10	11	2	8	intergenic	ENSGALG00000015367-ENSGALG00000044180	NECTIN3-ENSGALG00000044180
1	88732438	TAAAAAA	TAAAAA	TAAAAA	193	1/1	1/1	15	61	0	15	7	37	0	7	3_UTR	ENSGALG00000015396	ENSGALG00000015396
1	89663035	GAAAAAAA	GAAAAAAAA	GAAAAAAAA	33.2072	0/0	0/1	27	81	27	0	27	45	10	17	intergenic	ENSGALG00000044332-ENSGALG00000015409	ENSGALG00000044332-PROS1
1	89664797	AT	A	A	113	0/1	0/1	10	104	5	5	25	41	20	5	intergenic	ENSGALG00000044332-ENSGALG00000015409	ENSGALG00000044332-PROS1
1	89743695	AATA	AATATA	AATATA	256	0/1	0/1	7	70	5	2	27	127	18	9	intergenic	ENSGALG00000015412-ENSGALG00000015414	ARL13B-NSUN3
1	91521947	AT	ATT	ATT	37.7588	0/1	1/1	3	37	2	1	1	5	0	1	intergenic	ENSGALG00000015437-ENSGALG00000015438	ENSGALG00000015437-ENSGALG00000015438
1	91548451	CTTTTTTTTTTT	CTTTTTTTTTTTT	CTTTTTTTTTTTT	46.562	1/1	1/1	9	37	0	9	21	64	0	21	3_UTR	ENSGALG00000040275	RCSD1
1	91595189	TAAAAAAAAAAAAA	TAAAAAAAAAAA	TAAAAAAAAAAA	159	1/1	1/1	61	119	3	58	28	33	2	26	3_UTR	ENSGALG00000040426	CREG1
1	91754829	AGTG	AG	AG	38.9431	0/1	0/0	7	69	5	2	5	4	4	1	intergenic	ENSGALG00000015446-ENSGALG00000015453	POU2F1-DUSP27
1	91755655	AC	A	A	47.7524	0/1	0/1	3	35	1	2	10	22	7	3	intergenic	ENSGALG00000015446-ENSGALG00000015453	POU2F1-DUSP27
1	91767268	AACAC	AAC	AAC	162	0/1	0/1	5	54	2	3	20	69	17	3	intergenic	ENSGALG00000015446-ENSGALG00000015453	POU2F1-DUSP27
1	91794148	TAAAAAAAAA	TAAAAAAAAAA	TAAAAAAAAAA	74	0/1	1/1	35	31	20	15	147	86	15	132	intergenic	ENSGALG00000015446-ENSGALG00000015453	POU2F1-DUSP27
1	92234630	T	TCC	TCC	245	0/1	0/1	6	32	5	1	13	127	5	8	intergenic	ENSGALG00000036738-ENSGALG00000015473	IGSF3-ADPRH
1	92235453	ATGTGTGT	ATGTGTGTGT	ATGTGTGTGT	331	0/1	1/1	6	97	3	3	7	23	0	7	intergenic	ENSGALG00000036738-ENSGALG00000015473	IGSF3-ADPRH
1	92237445	ACC	ACCC	ACCC	87	0/1	0/0	19	118	12	7	87	127	87	0	3_UTR	ENSGALG00000015473	ADPRH
1	92514871	ATTT	ATT	ATT	197	0/1	0/1	8	64	5	3	19	127	10	9	3_UTR	ENSGALG00000015491	ENSGALG00000015491
1	92871296	A	AT	AT	474	0/1	0/1	17	105	5	12	42	5	4	38	3_UTR	ENSGALG00000015496	CHMP2B
1	92973551	CTTTTTTTT	CTTTTTTTTT	CTTTTTTTTT	154	1/1	1/1	13	36	1	12	26	88	0	26	intergenic	ENSGALG00000015497-ENSGALG00000043368	VGLL3-ENSGALG00000043368
1	96113300	GTTTTTTTT	GTTTTTTT	GTTTTTTT	30.8878	1/1	1/1	6	30	0	6	1	15	0	1	intergenic	ENSGALG00000036054-ENSGALG00000037115	ENSGALG00000036054-ENSGALG00000037115
1	98307669	CAAA	CAA	CAA	148	0/1	1/1	4	39	2	2	6	19	0	6	intergenic	ENSGALG00000028720-ENSGALG00000015681	ENSGALG00000028720-NRIP1
1	98314290	AC	A	A	223	0/1	0/1	12	123	5	7	11	106	6	5	intergenic	ENSGALG00000028720-ENSGALG00000015681	ENSGALG00000028720-NRIP1
1	98317641	ATTTTTT	ATTTTT	ATTTTT	177	0/1	0/1	34	48	12	22	109	83	43	66	intergenic	ENSGALG00000028720-ENSGALG00000015681	ENSGALG00000028720-NRIP1
1	98333123	ATTTTTTTTTT	ATTTTTTTTTTTT	ATTTTTTTTTTTT	119	1/1	0/1	10	31	0	10	15	6	5	10	intergenic	ENSGALG00000015681-ENSGALG00000015693	NRIP1-USP25
1	98336074	CAT	CATAT	CATAT	472	1/1	0/1	16	58	0	16	33	15	3	30	intergenic	ENSGALG00000015681-ENSGALG00000015693	NRIP1-USP25
1	98337997	GTT	GTTT	GTTT	475	1/1	0/1	16	54	0	16	18	58	4	14	intergenic	ENSGALG00000015681-ENSGALG00000015693	NRIP1-USP25
1	98343013	TAAA	TAAAA	TAAAA	203	0/1	0/1	7	74	4	3	20	127	10	10	intergenic	ENSGALG00000015681-ENSGALG00000015693	NRIP1-USP25
1	98354299	CAA	CAAA	CAAA	230	0/1	0/1	19	127	9	10	24	61	20	4	intergenic	ENSGALG00000015681-ENSGALG00000015693	NRIP1-USP25
1	98362484	TAAAAA	TAAAAAA	TAAAAAA	99	0/1	0/1	12	39	8	4	34	94	20	14	intergenic	ENSGALG00000015681-ENSGALG00000015693	NRIP1-USP25
1	98368458	TC	TCC	TCC	213	0/0	0/1	17	55	17	0	59	127	32	27	intergenic	ENSGALG00000015681-ENSGALG00000015693	NRIP1-USP25
1	98369441	ACCCCCCCCCC	ACCCCCCCC	ACCCCCCCC	164	1/1	1/1	12	53	0	12	16	41	0	16	intergenic	ENSGALG00000015681-ENSGALG00000015693	NRIP1-USP25
1	98370362	CAAAAAAA	CAGAAAAAAA	CAGAAAAAAA	332	1/1	0/1	14	46	0	14	23	30	11	12	intergenic	ENSGALG00000015681-ENSGALG00000015693	NRIP1-USP25
1	98371233	CAA	CAAA	CAAA	457	1/1	1/1	8	41	0	8	22	83	0	22	intergenic	ENSGALG00000015681-ENSGALG00000015693	NRIP1-USP25
1	98372959	TCCCC	TCCC	TCCC	257	0/1	0/1	26	95	9	17	19	89	7	12	intergenic	ENSGALG00000015681-ENSGALG00000015693	NRIP1-USP25
1	98372961	CCC	CC	CC	258	0/1	0/1	26	95	9	17	19	89	7	12	intergenic	ENSGALG00000015681-ENSGALG00000015693	NRIP1-USP25
1	98373178	TGGGGGGG	TGGGGGGGG	TGGGGGGGG	167	1/1	1/1	12	52	0	12	8	40	0	8	intergenic	ENSGALG00000015681-ENSGALG00000015693	NRIP1-USP25
1	98379394	CTTTTTTT	CTTTTTTTT	CTTTTTTTT	88	0/1	0/1	59	45	30	29	45	53	18	27	intergenic	ENSGALG00000015681-ENSGALG00000015693	NRIP1-USP25
1	98380211	TCC	TCCC	TCCC	323	0/1	0/1	27	127	15	12	36	127	26	10	intergenic	ENSGALG00000015681-ENSGALG00000015693	NRIP1-USP25
1	98380383	CAAAA	CAAAAA	CAAAAA	132	0/1	0/1	18	102	10	8	47	62	37	10	intergenic	ENSGALG00000015681-ENSGALG00000015693	NRIP1-USP25
1	98381575	TC	T	T	424	0/1	0/1	20	127	9	11	46	127	18	28	intergenic	ENSGALG00000015681-ENSGALG00000015693	NRIP1-USP25
1	98668483	TTGTGTGTGTGTGTGTGTGTGTGT	TTGTGTGTGTGTGTGTGTGTGTGTGT	TTGTGTGTGTGTGTGTGTGTGTGTGT	31.75	0/1	./.	3	33	1	2	0	0	0	0	intron	ENSGALG00000015693	USP25
1	98669594	CATAT	CAT	CAT	486	1/1	1/1	10	49	0	10	32	115	0	32	intron	ENSGALG00000015693	USP25
1	98685591	TTGTGTGTGTGTG	TTGTGTGTGTG	TTGTGTGTGTG	85	0/1	0/1	4	58	2	2	24	48	21	3	intron	ENSGALG00000015693	USP25
1	98696445	TTGTGTGTGTGTGTG	TTGTGTGTGTGTGTGTG	TTGTGTGTGTGTGTGTG	221	0/1	0/0	22	127	11	11	59	127	59	0	3_UTR	ENSGALG00000015693	USP25
1	98700567	ATTTTT	ATTTT	ATTTT	179	1/1	1/1	5	30	0	5	11	48	0	11	intergenic	ENSGALG00000015693-ENSGALG00000036436	USP25-ENSGALG00000036436
1	102543486	G	GT	GT	30.1084	0/1	0/1	6	39	4	2	2	16	1	1	3_UTR	ENSGALG00000015746	JAM2
1	102572102	TGAG	TGAGAG	TGAGAG	208	0/1	0/1	3	45	2	1	6	33	1	5	intron	ENSGALG00000015763	GABPA
1	102577769	CTTTTT	CTTTT	CTTTT	154	0/1	0/1	37	62	13	24	162	122	72	90	3_UTR	ENSGALG00000015763	GABPA
1	102610037	TAA	TAAA	TAAA	87	0/1	0/1	25	71	19	6	16	47	12	4	exon	ENSGALG00000015770	APP		UNKNOWN
1	102610525	AAGAGAGAGAGAGAGAGA	AAGAGAGAGAGAGAGAGAGA	AAGAGAGAGAGAGAGAGAGA	475	0/1	0/1	23	127	7	16	67	127	21	46	3_UTR	ENSGALG00000015770	APP
1	102610540	AG	AGGG	AGGG	119	0/1	0/1	22	60	9	13	69	90	39	30	3_UTR	ENSGALG00000015770	APP
1	102762831	ATTT	ATT	ATT	35.6871	0/1	1/1	4	41	2	2	1	5	0	1	intron	ENSGALG00000015770	APP
1	103062421	TAAAAAAAA	TAAAAAAA	TAAAAAAA	71	1/1	1/1	10	38	0	10	9	41	0	9	intergenic	ENSGALG00000015793-ENSGALG00000015795	ENSGALG00000015793-ADAMTS5
1	103064106	ATGT	AT	AT	119	0/1	0/1	3	42	1	2	5	75	2	3	intergenic	ENSGALG00000015793-ENSGALG00000015795	ENSGALG00000015793-ADAMTS5
1	104095460	CAAAA	CAAAAA	CAAAAA	99	1/1	1/1	7	33	0	7	1	15	0	1	intergenic	ENSGALG00000036613-ENSGALG00000015828	ENSGALG00000036613-BACH1
1	104116211	GTT	GTTT	GTTT	299	0/1	0/1	11	78	8	3	58	127	33	25	intergenic	ENSGALG00000015828-ENSGALG00000037772	BACH1-ENSGALG00000037772
1	105073091	TT	TTAT	TTAT	477	0/1	0/1	40	127	24	16	57	127	28	29	intergenic	ENSGALG00000034317-ENSGALG00000036833	SYNJ1-PAXBP1
1	105074060	ATTTTTT	ATTTTT	ATTTTT	30.2383	0/1	0/0	46	61	30	16	98	127	88	10	intergenic	ENSGALG00000034317-ENSGALG00000036833	SYNJ1-PAXBP1
1	105249229	TA	T	T	301	1/1	1/1	6	34	0	6	10	46	0	10	intergenic	ENSGALG00000041867-ENSGALG00000037989	IFNAR2-IL10R2
1	105289919	TAAA	TAA	TAA	304	1/1	1/1	17	59	0	17	6	4	1	5	intergenic	ENSGALG00000030363-ENSGALG00000032660	IFNAR1-ENSGALG00000032660
1	105395415	AAG	AAGAG	AAGAG	40.1653	0/1	0/0	6	70	4	2	4	15	4	0	intron	ENSGALG00000045818	ENSGALG00000045818
1	105417903	TGG	TG	TG	188	0/1	0/0	29	127	15	14	76	104	72	4	intron	ENSGALG00000035096	ENSGALG00000035096
1	105431100	T	TC	TC	426	0/1	1/1	15	84	4	11	99	127	0	99	intergenic	ENSGALG00000035096-ENSGALG00000038649	ENSGALG00000035096-DONSON
1	105501451	A	AC	AC	44.2138	0/1	0/1	5	35	3	2	16	43	12	4	intron	ENSGALG00000036677	ITSN1
1	105513316	TCA	T	T	341	0/1	0/1	14	122	10	4	16	84	3	13	intron	ENSGALG00000036677	ITSN1
1	105513555	AG	AGG	AGG	395	1/1	1/1	12	51	0	12	6	33	0	6	intron	ENSGALG00000036677	ITSN1
1	105531988	CAT	C	C	88	0/1	0/1	3	42	2	1	4	78	2	2	intron	ENSGALG00000036677	ITSN1
1	105539781	ATTTTTTTT	ATTTTTTT	ATTTTTTT	72	1/1	0/1	12	37	0	12	10	22	5	5	intron	ENSGALG00000036677	ITSN1
1	105543296	TG	T	T	91	0/1	1/1	7	54	5	2	2	6	0	2	intron	ENSGALG00000036677	ITSN1
1	105557454	GTTTTTT	GTTTTTTT	GTTTTTTT	106	0/1	0/1	15	47	9	6	80	94	41	39	intron	ENSGALG00000036677	ITSN1
1	105557685	TAA	TTAAA	TTAAA	113	0/1	0/0	12	107	6	6	58	127	51	7	intron	ENSGALG00000036677	ITSN1
1	105670501	ATTTT	ATTTTT	ATTTTT	73	0/1	0/1	6	46	3	3	4	12	1	3	intron	ENSGALG00000027579	MRPS6
1	106626506	CTT	CTTT	CTTT	64	0/1	0/0	14	93	10	4	16	52	16	0	intergenic	ENSGALG00000016036-ENSGALG00000036556	DOPEY2-MORC3
1	106820323	GAAAAAAA	GAAAAAAAA	GAAAAAAAA	181	1/1	1/1	12	53	0	12	13	56	0	13	intron	ENSGALG00000016044	SIM2
1	106825290	AT	ATT	ATT	407	1/1	1/1	6	34	0	6	18	70	0	18	intron	ENSGALG00000016044	SIM2
1	106856196	CAA	CA	CA	389	1/1	1/1	7	32	0	7	17	30	1	16	intron	ENSGALG00000016044	SIM2
1	106857513	CAT	C	C	211	0/1	0/1	36	127	25	11	152	50	134	18	intergenic	ENSGALG00000016044-ENSGALG00000016047	SIM2-HLCS
1	106859811	GAAAAA	GAAAA	GAAAA	42.098	0/1	0/0	19	75	11	8	178	48	140	38	intergenic	ENSGALG00000016044-ENSGALG00000016047	SIM2-HLCS
1	107162107	CTGTG	CTG	CTG	407	0/1	0/1	9	64	2	7	8	67	2	6	intron	ENSGALG00000016053	ENSGALG00000016053
1	107184942	GAAAAAAAAAAAAAA	GAAAAAAAAAAAA	GAAAAAAAAAAAA	72	1/1	1/1	16	55	0	16	24	32	3	21	intergenic	ENSGALG00000016053-ENSGALG00000016054	ENSGALG00000016053-KCNJ6
1	107815896	TGG	TG	TG	65	0/1	0/1	10	73	5	5	3	25	2	1	intergenic	ENSGALG00000016059-ENSGALG00000016062	ETS2-PSMG1
1	107815897	GGT	G	G	60	0/1	0/0	7	91	4	3	3	12	3	0	intergenic	ENSGALG00000016059-ENSGALG00000016062	ETS2-PSMG1
1	109154903	TAA	TTAAA	TTAAA	103	0/1	0/1	5	38	3	2	11	100	6	5	intergenic	ENSGALG00000016148-ENSGALG00000016147	C2CD2-ZBTB21
1	109908649	CAAAAAAAAAAA	CAAAAAAAAAAAAA	CAAAAAAAAAAAAA	45.0879	0/0	0/1	66	80	53	13	163	16	66	97	3_UTR	ENSGALG00000041988	ENSGALG00000041988
1	109908660	AC	A	A	213	0/1	0/1	73	52	62	11	137	127	102	35	3_UTR	ENSGALG00000041988	ENSGALG00000041988
1	109909175	C	CA	CA	62	0/1	0/0	30	91	24	6	169	127	166	3	3_UTR	ENSGALG00000041988	ENSGALG00000041988
1	109909754	TAAAAAAAAAAAAA	TAAAAAAAAAAAAAAA	TAAAAAAAAAAAAAAA	39.7071	1/1	1/1	65	54	2	63	102	11	34	68	3_UTR	ENSGALG00000041988	ENSGALG00000041988
1	109919321	AT	A	A	158	0/1	0/1	14	127	6	8	9	15	7	2	intron	ENSGALG00000041988	ENSGALG00000041988
1	110113477	CG	CGG	CGG	480	1/1	1/1	10	47	0	10	9	44	0	9	3_UTR	ENSGALG00000016205	PDXK
1	110258484	ATTTTT	ATTTTTT	ATTTTTT	135	0/1	1/1	10	41	6	4	13	18	1	12	intergenic	ENSGALG00000031932-ENSGALG00000022804	AGPAT3-ENSGALG00000022804
1	110258608	CT	CTT	CTT	64	0/1	0/0	13	94	9	4	12	39	12	0	intergenic	ENSGALG00000031932-ENSGALG00000022804	AGPAT3-ENSGALG00000022804
1	110920584	AT	A	A	247	0/1	0/1	6	79	3	3	14	127	5	9	intron	ENSGALG00000016217	ENSGALG00000016217
1	110948311	TGG	TGGG	TGGG	48.1874	0/1	0/1	4	56	2	2	24	19	21	3	intron	ENSGALG00000016217	ENSGALG00000016217
1	110957614	CAGA	CA	CA	80	0/1	0/0	4	42	1	3	19	6	18	1	intron	ENSGALG00000016217	ENSGALG00000016217
1	110965466	TTAT	TT	TT	39.9007	0/1	0/0	6	70	4	2	15	48	15	0	intron	ENSGALG00000016217	ENSGALG00000016217
1	110969753	ATCTCT	ATCT	ATCT	56	0/0	0/1	12	41	12	0	13	85	10	3	intron	ENSGALG00000016217	ENSGALG00000016217
1	110972770	CAAAAA	CAAAA	CAAAA	31.7598	0/1	0/1	7	40	3	4	36	13	29	7	intron	ENSGALG00000016217	ENSGALG00000016217
1	110977200	GCT	GCTCT	GCTCT	186	0/1	0/1	5	34	4	1	12	127	7	5	intron	ENSGALG00000016217	ENSGALG00000016217
1	111034426	GAA	GAAA	GAAA	64	0/0	0/1	9	32	9	0	39	93	31	8	3_UTR	ENSGALG00000028187	FUNDC1
1	111955889	CAGAGAG	CAGAG	CAGAG	189	0/1	0/1	3	43	1	2	15	127	10	5	intron	ENSGALG00000042400	CASK
1	112020588	TA	T	T	281	0/1	0/1	8	61	5	3	22	127	8	14	intergenic	ENSGALG00000016228-ENSGALG00000016231	NYX-ENSGALG00000016231
1	112055399	CAG	CAGAG	CAGAG	58	0/1	0/0	12	87	9	3	49	127	49	0	intergenic	ENSGALG00000016231-ENSGALG00000016232	ENSGALG00000016231-RPL8
1	112766434	GTTTTTTTTTTTTT	GTTTTTTTTTTTT	GTTTTTTTTTTTT	38.5381	1/1	1/1	53	51	9	44	78	4	28	50	3_UTR	ENSGALG00000016251	ENSGALG00000016251
1	112930836	AC	A	A	61	0/1	1/1	3	32	2	1	2	6	0	2	intron	ENSGALG00000036284	ENSGALG00000036284
1	113138099	GTT	GT	GT	100	0/1	0/1	28	41	23	5	54	87	44	10	3_UTR	ENSGALG00000016259	DYNLT3
1	113960895	CAGAGAG	CAGAG	CAGAG	187	0/1	0/1	4	33	3	1	23	127	13	10	3_UTR	ENSGALG00000027198	TMEM47
1	113962291	AGG	AG	AG	411	0/1	0/1	24	127	12	12	48	127	12	36	intergenic	ENSGALG00000027198-ENSGALG00000045937	TMEM47-ENSGALG00000045937
1	114323277	AT	ATT	ATT	220	0/0	0/1	27	79	27	0	41	98	8	33	intergenic	ENSGALG00000046613-ENSGALG00000016281	ENSGALG00000046613-DMD
1	114326829	CAGAGAG	CAGAG	CAGAG	206	0/1	0/1	13	127	7	6	76	30	69	7	intergenic	ENSGALG00000046613-ENSGALG00000016281	ENSGALG00000046613-DMD
1	114329916	CGGGGG	CGGGGGG	CGGGGGG	176	1/1	1/1	13	56	0	13	7	38	0	7	intergenic	ENSGALG00000046613-ENSGALG00000016281	ENSGALG00000046613-DMD
1	114331714	T	TA	TA	486	1/1	1/1	21	87	0	21	98	127	0	98	intergenic	ENSGALG00000046613-ENSGALG00000016281	ENSGALG00000046613-DMD
1	114332783	A	AG	AG	256	0/1	0/1	4	59	2	2	42	127	28	14	intergenic	ENSGALG00000046613-ENSGALG00000016281	ENSGALG00000046613-DMD
1	114333402	ATG	ATGTG	ATGTG	476	0/1	0/1	34	127	23	11	70	127	51	19	intergenic	ENSGALG00000046613-ENSGALG00000016281	ENSGALG00000046613-DMD
1	114333537	TTAT	TT	TT	416	0/1	0/1	29	127	22	7	91	127	58	33	intergenic	ENSGALG00000046613-ENSGALG00000016281	ENSGALG00000046613-DMD
1	114334872	CTT	CT	CT	364	1/1	1/1	6	34	0	6	15	61	0	15	intergenic	ENSGALG00000046613-ENSGALG00000016281	ENSGALG00000046613-DMD
1	114336826	CATAT	CAT	CAT	221	0/1	0/0	63	127	41	22	117	127	117	0	intergenic	ENSGALG00000046613-ENSGALG00000016281	ENSGALG00000046613-DMD
1	114337981	TTCT	TT	TT	198	0/1	0/1	26	127	21	5	52	97	46	6	intergenic	ENSGALG00000046613-ENSGALG00000016281	ENSGALG00000046613-DMD
1	114343862	GTTT	GTTTTT	GTTTTT	272	0/1	0/1	9	76	7	2	9	54	2	7	intergenic	ENSGALG00000046613-ENSGALG00000016281	ENSGALG00000046613-DMD
1	114345953	ATT	ATTT	ATTT	439	1/1	1/1	12	57	0	12	48	127	0	48	intergenic	ENSGALG00000046613-ENSGALG00000016281	ENSGALG00000046613-DMD
1	114348969	TCA	T	T	87	0/1	0/0	7	118	4	3	21	15	20	1	intergenic	ENSGALG00000046613-ENSGALG00000016281	ENSGALG00000046613-DMD
1	114352407	ATTTTT	ATTTT	ATTTT	122	0/1	0/1	19	37	6	13	51	80	30	21	intergenic	ENSGALG00000046613-ENSGALG00000016281	ENSGALG00000046613-DMD
1	114354539	CTGT	CT	CT	43.5919	0/0	0/1	9	36	9	0	61	71	55	6	intergenic	ENSGALG00000046613-ENSGALG00000016281	ENSGALG00000046613-DMD
1	114354921	ATTTTTT	ATTTTTTT	ATTTTTTT	64	0/1	0/0	44	92	23	21	88	127	80	8	intergenic	ENSGALG00000046613-ENSGALG00000016281	ENSGALG00000046613-DMD
1	114356065	GTTTT	GTTT	GTTT	218	0/1	0/1	10	66	5	5	57	127	28	29	intergenic	ENSGALG00000046613-ENSGALG00000016281	ENSGALG00000046613-DMD
1	114358229	TTCT	TTCTCT	TTCTCT	158	0/0	0/1	12	39	12	0	18	127	12	6	intergenic	ENSGALG00000046613-ENSGALG00000016281	ENSGALG00000046613-DMD
1	114360489	ATTTT	ATTTTT	ATTTTT	237	0/1	0/1	13	54	4	9	61	127	36	25	intergenic	ENSGALG00000046613-ENSGALG00000016281	ENSGALG00000046613-DMD
1	114362527	CA	C	C	33.1366	0/1	0/0	6	49	2	4	32	96	32	0	intergenic	ENSGALG00000046613-ENSGALG00000016281	ENSGALG00000046613-DMD
1	114371054	GATAT	GAT	GAT	93	0/1	0/0	15	122	11	4	58	127	58	0	intergenic	ENSGALG00000046613-ENSGALG00000016281	ENSGALG00000046613-DMD
1	114371564	CTGT	CT	CT	80	0/1	0/0	10	110	7	3	45	6	42	3	intergenic	ENSGALG00000046613-ENSGALG00000016281	ENSGALG00000046613-DMD
1	114372453	TTGTGT	TTGT	TTGT	50	0/0	0/1	9	33	9	0	25	79	20	5	intergenic	ENSGALG00000046613-ENSGALG00000016281	ENSGALG00000046613-DMD
1	114372456	TG	T	T	306	0/1	0/1	15	87	9	6	57	127	16	41	intergenic	ENSGALG00000046613-ENSGALG00000016281	ENSGALG00000046613-DMD
1	114380258	AGTG	AG	AG	220	0/0	0/1	21	69	21	0	74	127	60	14	intergenic	ENSGALG00000046613-ENSGALG00000016281	ENSGALG00000046613-DMD
1	114380986	TG	TGG	TGG	117	0/1	0/1	5	60	3	2	45	86	38	7	intergenic	ENSGALG00000046613-ENSGALG00000016281	ENSGALG00000046613-DMD
1	114410672	TGGG	TGG	TGG	356	0/1	0/1	11	91	4	7	49	127	21	28	intergenic	ENSGALG00000046613-ENSGALG00000016281	ENSGALG00000046613-DMD
1	114424667	AGGGGG	AGGGGGG	AGGGGGG	32.7831	0/0	0/1	14	46	14	0	41	62	28	13	intergenic	ENSGALG00000046613-ENSGALG00000016281	ENSGALG00000046613-DMD
1	114427336	CTT	CTTT	CTTT	260	0/1	0/1	21	40	16	5	57	127	21	36	intergenic	ENSGALG00000046613-ENSGALG00000016281	ENSGALG00000046613-DMD
1	114430189	TCC	TC	TC	34.3842	0/1	0/1	6	44	4	2	53	21	47	6	intergenic	ENSGALG00000046613-ENSGALG00000016281	ENSGALG00000046613-DMD
1	114432271	G	GC	GC	486	1/1	1/1	10	50	0	10	40	127	0	40	intergenic	ENSGALG00000046613-ENSGALG00000016281	ENSGALG00000046613-DMD
1	114435066	GAA	GA	GA	96	0/1	0/0	17	126	10	7	46	127	46	0	intergenic	ENSGALG00000046613-ENSGALG00000016281	ENSGALG00000046613-DMD
1	114459135	ATTTTTT	ATTTTTTT	ATTTTTTT	150	0/1	0/1	34	89	16	18	43	75	20	23	intergenic	ENSGALG00000046613-ENSGALG00000016281	ENSGALG00000046613-DMD
1	114461875	ATTTTT	ATTTTTT	ATTTTTT	101	0/1	0/1	17	57	10	7	45	78	29	16	intergenic	ENSGALG00000046613-ENSGALG00000016281	ENSGALG00000046613-DMD
1	114466970	CAA	CA	CA	301	0/1	0/1	9	48	2	7	59	127	43	16	intergenic	ENSGALG00000046613-ENSGALG00000016281	ENSGALG00000046613-DMD
1	114473448	C	CAT	CAT	401	1/1	1/1	4	31	0	4	39	127	0	39	intergenic	ENSGALG00000046613-ENSGALG00000016281	ENSGALG00000046613-DMD
1	114476640	ATTTTTTT	ATTTTTTTTT	ATTTTTTTTT	106	0/1	0/0	26	55	11	15	50	101	36	14	intergenic	ENSGALG00000046613-ENSGALG00000016281	ENSGALG00000046613-DMD
1	114480288	AG	A	A	67	0/1	0/1	6	77	3	3	5	22	4	1	intergenic	ENSGALG00000046613-ENSGALG00000016281	ENSGALG00000046613-DMD
1	114488933	GTTTTTTT	GTTTTTT	GTTTTTT	150	1/1	1/1	9	33	0	9	43	26	8	35	intron	ENSGALG00000016281	DMD
1	114497111	GTT	GT	GT	191	0/1	0/1	13	122	5	8	61	60	52	9	intron	ENSGALG00000016281	DMD
1	114500309	AGTGT	AGT	AGT	451	0/1	0/1	8	68	2	6	29	127	12	17	intron	ENSGALG00000016281	DMD
1	114507955	ATTTTTTT	ATTTTTTTTT	ATTTTTTTTT	158	0/1	0/1	10	82	4	6	26	77	20	6	intron	ENSGALG00000016281	DMD
1	114512017	A	AG	AG	445	1/1	0/1	8	31	0	8	39	77	8	31	intron	ENSGALG00000016281	DMD
1	114514554	AATAT	AAT	AAT	442	1/1	0/1	8	31	0	8	29	107	5	24	intron	ENSGALG00000016281	DMD
1	114514937	CTT	CT	CT	285	1/1	1/1	8	34	0	8	27	17	2	25	intron	ENSGALG00000016281	DMD
1	114515422	ATTTTTTTT	ATTTTTT	ATTTTTT	336	1/1	1/1	8	34	0	8	48	43	7	41	intron	ENSGALG00000016281	DMD
1	114532195	CTTTT	CTTTTT	CTTTTT	167	0/1	0/1	5	34	3	2	29	101	11	18	intron	ENSGALG00000016281	DMD
1	114532515	GTTTT	GTTTTTT	GTTTTTT	274	0/1	0/1	11	52	9	2	23	127	12	11	intron	ENSGALG00000016281	DMD
1	114545583	CAA	CAAA	CAAA	51	0/1	0/0	7	82	4	3	15	47	15	0	intron	ENSGALG00000016281	DMD
1	114548664	ACTCT	ACT	ACT	186	0/0	0/1	11	38	11	0	35	127	27	8	intron	ENSGALG00000016281	DMD
1	114568598	TA	TAA	TAA	248	0/1	1/1	4	32	3	1	15	44	0	15	intron	ENSGALG00000016281	DMD
1	114575086	CAA	C	C	476	1/1	0/1	11	37	0	11	18	127	5	13	intron	ENSGALG00000016281	DMD
1	114622734	T	TA	TA	329	1/1	1/1	18	65	0	18	27	53	2	25	intron	ENSGALG00000016281	DMD
1	114624163	ACTCT	ACT	ACT	168	0/1	0/1	4	87	2	2	10	114	7	3	intron	ENSGALG00000016281	DMD
1	114626415	G	GT	GT	52	0/1	0/0	8	42	3	5	14	16	13	1	intron	ENSGALG00000016281	DMD
1	114638243	AAGAG	AAG	AAG	198	0/1	0/0	12	127	5	7	33	7	31	2	intron	ENSGALG00000016281	DMD
1	114649872	AGG	AGGG	AGGG	274	0/1	0/1	6	55	4	2	31	127	12	19	intron	ENSGALG00000016281	DMD
1	114655979	TAAA	TA	TA	76	0/1	0/0	11	106	8	3	20	14	19	1	intron	ENSGALG00000016281	DMD
1	114716496	CA	C	C	99	0/1	1/1	3	33	2	1	3	9	0	3	intron	ENSGALG00000016281	DMD
1	114723948	TG	TGCG	TGCG	317	0/1	0/1	6	75	2	4	14	127	7	7	intron	ENSGALG00000016281	DMD
1	114732535	TCC	TC	TC	38.7566	0/1	0/1	8	37	5	3	4	36	2	2	intron	ENSGALG00000016281	DMD
1	114752070	ATT	ATTT	ATTT	383	1/1	1/1	5	31	0	5	15	61	0	15	intron	ENSGALG00000016281	DMD
1	114762453	TAA	TAAA	TAAA	44.4797	0/1	1/1	6	42	3	3	1	6	0	1	intron	ENSGALG00000016281	DMD
1	114763499	TTCTCT	TTCT	TTCT	208	0/1	0/1	7	41	5	2	17	127	9	8	intron	ENSGALG00000016281	DMD
1	114903333	CTTTTTTTTTTT	CTTTTTTTTTT	CTTTTTTTTTT	79	1/1	1/1	11	31	1	10	11	39	0	11	intron	ENSGALG00000016281	DMD
1	114905104	CAAAAAAA	CAAAAAA	CAAAAAA	31.0449	0/0	0/1	11	32	11	0	20	16	5	15	intron	ENSGALG00000016281	DMD
1	114951758	GTATATATATATA	GTATATATATATATA	GTATATATATATATA	177	0/1	0/1	8	67	6	2	41	127	33	8	intron	ENSGALG00000016281	DMD
1	114965322	AT	A	A	127	0/0	0/1	12	40	12	0	33	127	23	10	intron	ENSGALG00000016281	DMD
1	114981527	ATTTTTTTTT	ATTTTTTTT	ATTTTTTTT	112	1/1	1/1	13	46	0	13	23	28	4	19	intron	ENSGALG00000016281	DMD
1	114981776	CTG	C	C	40.0358	0/1	0/0	6	70	4	2	35	58	34	1	intron	ENSGALG00000016281	DMD
1	114991735	AG	AGG	AGG	80	0/0	0/1	17	55	17	0	19	109	14	5	intron	ENSGALG00000016281	DMD
1	114995032	TG	T	T	37.6352	0/0	0/1	19	63	19	0	21	66	17	4	intron	ENSGALG00000016281	DMD
1	115003118	T	TG	TG	409	0/1	0/1	12	59	3	9	30	127	10	20	intron	ENSGALG00000016281	DMD
1	115040420	CTT	CTTTT	CTTTT	273	0/1	0/1	5	86	3	2	16	127	9	7	intron	ENSGALG00000016281	DMD
1	115044582	CTGTG	CTG	CTG	107	0/0	0/1	9	31	9	0	15	127	11	4	intron	ENSGALG00000016281	DMD
1	115115753	TC	TCC	TCC	77	0/1	0/1	5	62	3	2	4	39	2	2	intron	ENSGALG00000016281	DMD
1	115179513	A	AC	AC	71	0/1	1/1	3	37	2	1	2	7	0	2	intron	ENSGALG00000016281	DMD
1	115180611	GCACA	GCA	GCA	119	0/1	0/1	4	79	2	2	9	73	7	2	intron	ENSGALG00000016281	DMD
1	115243038	CAT	C	C	117	0/1	0/1	5	33	4	1	12	115	8	4	intron	ENSGALG00000016281	DMD
1	115248083	GA	GAA	GAA	435	1/1	1/1	10	41	0	10	12	17	1	11	intron	ENSGALG00000016281	DMD
1	115253191	ATT	AT	AT	36.3511	0/0	0/1	11	38	11	0	14	65	10	4	intron	ENSGALG00000016281	DMD
1	115263482	TA	TAA	TAA	207	0/1	0/1	6	38	2	4	8	100	4	4	intron	ENSGALG00000016281	DMD
1	115481414	A	AT	AT	486	1/1	1/1	40	127	0	40	56	85	3	53	3_UTR	ENSGALG00000016281	DMD
1	115481881	TCCCC	TCCC	TCCC	334	0/1	0/1	31	68	9	22	101	127	42	59	3_UTR	ENSGALG00000016281	DMD
1	117941358	CA	CAGA	CAGA	59	0/1	0/0	3	47	1	2	1	4	1	0	intron	ENSGALG00000016312	POLA1
1	118085727	A	AC	AC	486	1/1	1/1	31	117	0	31	96	127	0	96	intergenic	ENSGALG00000042121-ENSGALG00000016323	ENSGALG00000042121-PDK3
1	118087610	AACAC	AAC	AAC	126	0/1	0/0	55	127	47	8	126	127	126	0	intergenic	ENSGALG00000042121-ENSGALG00000016323	ENSGALG00000042121-PDK3
1	118087636	TG	TGG	TGG	116	0/0	0/1	43	127	43	0	143	127	116	27	intergenic	ENSGALG00000042121-ENSGALG00000016323	ENSGALG00000042121-PDK3
1	118109800	TCACACACACACA	TCACACACACACACA	TCACACACACACACA	31.5148	0/1	0/1	3	39	2	1	8	24	7	1	intron	ENSGALG00000016323	PDK3
1	118132372	AC	ACC	ACC	101	0/1	1/1	5	68	3	2	2	7	0	2	intron	ENSGALG00000016323	PDK3
1	118189254	TG	TGG	TGG	430	1/1	0/1	8	31	0	8	44	27	7	37	intergenic	ENSGALG00000016326-ENSGALG00000016327	ENSGALG00000016326-ENSGALG00000016327
1	118189255	GTTTTTTTTTTTTT	GGTTTTTTTTTTTTTT	GGTTTTTTTTTTTTTT	157	1/1	1/1	7	33	0	7	26	54	1	25	intergenic	ENSGALG00000016326-ENSGALG00000016327	ENSGALG00000016326-ENSGALG00000016327
1	118224302	T	TA	TA	393	0/1	1/1	14	110	6	8	64	127	0	64	intergenic	ENSGALG00000033758-ENSGALG00000016340	ENSGALG00000033758-ENSGALG00000016340
1	118319331	GTTTT	GTTT	GTTT	485	1/1	1/1	72	127	0	72	121	127	0	121	3_UTR	ENSGALG00000016348	SAT1
1	118429549	CC	CCTC	CCTC	47.0159	0/1	0/0	4	72	2	2	2	7	2	0	intergenic	ENSGALG00000016357-ENSGALG00000016358	PRDX4-PTCHD1
1	118998709	AAT	AATAT	AATAT	280	0/1	0/1	9	127	5	4	42	127	34	8	3_UTR	ENSGALG00000016379	SMS
1	119032356	CAAA	CA	CA	117	0/1	0/1	4	87	2	2	6	63	4	2	intron	ENSGALG00000016379	SMS
1	119166642	TG	TGG	TGG	34.1388	0/1	0/0	10	64	7	3	3	13	3	0	intergenic	ENSGALG00000019157-ENSGALG00000016388	SMPX-KLHL34
1	119166643	GAAA	GAAAA	GAAAA	302	0/1	0/1	11	90	7	4	20	28	3	17	intergenic	ENSGALG00000019157-ENSGALG00000016388	SMPX-KLHL34
1	119177315	GAAAAAA	GAAAAAAA	GAAAAAAA	206	0/1	1/1	16	44	7	9	49	127	0	49	intergenic	ENSGALG00000033942-ENSGALG00000016391	ENSGALG00000033942-CNKSR2
1	119746442	AT	ATT	ATT	160	0/1	0/1	12	115	5	7	19	7	17	2	intron	ENSGALG00000016406	RPS6KA3
1	119747354	C	CT	CT	181	0/1	0/1	6	65	4	2	10	91	4	6	intron	ENSGALG00000016406	RPS6KA3
1	119750051	CA	C	C	78	0/1	0/1	5	57	3	2	26	52	22	4	intron	ENSGALG00000016406	RPS6KA3
1	119750498	TTC	T	T	102	0/1	0/0	7	127	3	4	15	45	15	0	intron	ENSGALG00000016406	RPS6KA3
1	119756655	TTGTGTGT	TTGTGT	TTGTGT	49.2329	0/1	0/0	7	68	3	4	15	45	15	0	intron	ENSGALG00000016406	RPS6KA3
1	119761739	CTT	CT	CT	110	0/1	0/1	5	55	2	3	9	61	6	3	intron	ENSGALG00000016406	RPS6KA3
1	119768294	ATT	ATTTT	ATTTT	81	0/1	0/1	4	80	2	2	5	35	4	1	intron	ENSGALG00000016406	RPS6KA3
1	119823830	GTT	GT	GT	249	0/1	0/1	16	127	9	7	70	127	54	16	intron	ENSGALG00000016410	EIF1AY
1	119823983	CTGTGT	CTGT	CTGT	376	0/1	0/1	10	127	6	4	55	127	39	16	intron	ENSGALG00000016410	EIF1AY
1	119833651	ATTTTTTTTTTTTTTTT	ATTTTTTTTTTTTTT	ATTTTTTTTTTTTTT	33.0402	1/1	1/1	5	30	0	5	6	33	0	6	3_UTR	ENSGALG00000016410	EIF1AY
1	119834257	TAAAAA	TAAAA	TAAAA	89	0/1	0/1	99	70	44	55	252	28	168	84	3_UTR	ENSGALG00000016410	EIF1AY
1	119962777	C	CA	CA	38.7684	0/1	0/0	3	33	1	2	1	4	1	0	intron	ENSGALG00000016418	CXorf23
1	120742831	AC	ACC	ACC	84	0/1	0/0	10	115	5	5	24	73	24	0	intergenic	ENSGALG00000016537-ENSGALG00000016538	SCML2-RAI2
1	121432914	T	TCA	TCA	183	0/1	0/1	3	42	1	2	7	116	3	4	intergenic	ENSGALG00000016547-ENSGALG00000016548	ENSGALG00000016547-SYAP1
1	121477854	ACTCT	ACT	ACT	41.4049	0/1	0/1	4	37	3	1	4	37	3	1	intron	ENSGALG00000016549	CTPS2
1	121882475	GAA	GA	GA	293	0/1	0/1	16	99	11	5	51	127	29	22	3_UTR	ENSGALG00000016551	AP1S2
1	122115730	ACTCT	ACT	ACT	84	0/1	0/1	3	46	1	2	88	34	80	8	intergenic	ENSGALG00000016562-ENSGALG00000016563	ASB11-ASB9
1	122336045	CAAA	CAA	CAA	41.0353	0/1	0/1	4	48	2	2	2	26	1	1	intron	ENSGALG00000016568	MOSPD2
1	122810713	AC	A	A	178	0/1	0/0	16	127	6	10	18	54	18	0	3_UTR	ENSGALG00000016574	GEMIN8
1	122841297	TA	T	T	45.3282	0/1	0/0	5	65	2	3	5	15	5	0	intron	ENSGALG00000016575	GPM6B
1	122969342	AC	AACC	AACC	83	0/1	0/1	28	99	20	8	55	13	51	4	3_UTR	ENSGALG00000016578	ENSGALG00000016578
1	122970757	CAAAA	CAAAAA	CAAAAA	47.5395	0/1	0/1	14	47	10	4	61	32	48	13	3_UTR	ENSGALG00000016579	RAB9A
1	124203700	AG	A	A	62	0/1	1/1	3	33	2	1	2	6	0	2	intron	ENSGALG00000016602	ENSGALG00000016602
1	124203860	CAGAG	CAG	CAG	113	0/1	0/1	5	37	4	1	4	41	1	3	intron	ENSGALG00000016602	ENSGALG00000016602
1	124329573	TGA	TGAGA	TGAGA	91	0/1	0/1	3	44	2	1	3	44	1	2	intergenic	ENSGALG00000016602-ENSGALG00000046297	ENSGALG00000016602-ENSGALG00000046297
1	124827531	GT	GTT	GTT	59	0/1	0/0	7	85	4	3	26	38	25	1	intergenic	ENSGALG00000038504-ENSGALG00000016607	MID1-CLCN4
1	124868574	T	TTC	TTC	39.4531	0/1	0/0	4	70	2	2	4	14	4	0	intron	ENSGALG00000034834	WWC3
1	125333185	TG	TGG	TGG	330	1/1	1/1	5	31	0	5	9	43	0	9	intergenic	ENSGALG00000040006-ENSGALG00000040941	TBL1X-ENSGALG00000040941
1	125333186	GAAAA	GAAAAA	GAAAAA	115	1/1	1/1	6	34	0	6	2	22	0	2	intergenic	ENSGALG00000040006-ENSGALG00000040941	TBL1X-ENSGALG00000040941
1	125358972	ATTTTTTTTTT	ATTTTTTTT	ATTTTTTTT	198	1/1	1/1	6	33	0	6	10	45	0	10	intron	ENSGALG00000040941	ENSGALG00000040941
1	126576534	C	CA	CA	43.1103	0/1	0/0	5	41	2	3	7	21	7	0	intergenic	ENSGALG00000040388-ENSGALG00000035532	PUDP-ENSGALG00000035532
1	128604066	TCACACACACACACACACA	TCACACACACACACACACACA	TCACACACACACACACACACA	486	1/1	1/1	52	127	0	52	20	83	0	20	intergenic	ENSGALG00000029002-ENSGALG00000024488	ENSGALG00000029002-CD99
1	128604075	CA	CAGA	CAGA	114	0/1	0/1	27	72	7	20	12	63	7	5	intergenic	ENSGALG00000029002-ENSGALG00000024488	ENSGALG00000029002-CD99
1	128604078	AC	ACTC	ACTC	104	0/1	0/1	32	63	7	25	17	20	12	5	intergenic	ENSGALG00000029002-ENSGALG00000024488	ENSGALG00000029002-CD99
1	128604083	CA	CATA	CATA	89	1/1	0/1	33	37	2	31	15	44	8	7	intergenic	ENSGALG00000029002-ENSGALG00000024488	ENSGALG00000029002-CD99
1	129090557	GAAAAAAA	GAAAAAA	GAAAAAA	139	1/1	0/1	12	39	0	12	44	23	15	29	5_UTR	ENSGALG00000016686	AKAP17A
1	129197058	AG	AGG	AGG	221	0/0	0/1	47	127	47	0	171	127	121	50	3_UTR	ENSGALG00000016691	ENSGALG00000016691
1	130041103	AG	A	A	56	0/0	0/1	28	90	28	0	94	84	72	22	3_UTR	ENSGALG00000016702	PPP2R3B
1	130246062	TAAA	TAA	TAA	406	0/1	0/1	20	117	8	12	29	92	8	21	3_UTR	ENSGALG00000016728	RP2
1	130247707	ATTTTTTT	ATTTTTTTT	ATTTTTTTT	41.0285	0/1	0/1	11	31	5	6	17	35	9	8	3_UTR	ENSGALG00000016728	RP2
1	130554557	AG	AGG	AGG	53	0/1	0/0	9	82	6	3	1	7	1	0	intron	ENSGALG00000016739	HERC2
1	130652240	GCCCCCCC	GCCCCCC	GCCCCCC	181	1/1	1/1	12	44	0	12	28	36	4	24	3_UTR	ENSGALG00000016739	HERC2
1	131942891	T	TAC	TAC	80	0/1	0/0	4	43	1	3	7	20	7	0	intron	ENSGALG00000034944	UBE3A
1	131971255	GAAAAAAA	GAAAAAAAAA	GAAAAAAAAA	164	0/0	0/1	28	84	28	0	26	127	11	15	intergenic	ENSGALG00000034944-ENSGALG00000039826	UBE3A-CNGA3
1	131971331	GAAA	GAAAA	GAAAA	249	0/1	0/1	26	37	5	21	13	69	5	8	intergenic	ENSGALG00000034944-ENSGALG00000039826	UBE3A-CNGA3
1	132133491	CAA	CAAA	CAAA	85	0/1	0/0	7	39	2	5	1	4	1	0	intron	ENSGALG00000037353	TMEM131
1	132147162	GA	GAA	GAA	348	1/1	1/1	8	38	0	8	5	29	0	5	intron	ENSGALG00000037353	TMEM131
1	132147164	CG	CGG	CGG	349	1/1	1/1	8	38	0	8	5	29	0	5	intron	ENSGALG00000037353	TMEM131
1	132165848	AGGGG	AGGG	AGGG	153	0/1	0/1	7	52	3	4	12	59	4	8	intron	ENSGALG00000037353	TMEM131
1	132167507	TG	TGG	TGG	31.2891	0/1	0/0	4	44	2	2	5	15	5	0	intron	ENSGALG00000037353	TMEM131
1	132179246	CATAT	CAT	CAT	103	0/1	0/1	7	63	5	2	9	71	7	2	intron	ENSGALG00000037353	TMEM131
1	132186419	CTTTTTT	CTTTTT	CTTTTT	141	0/1	1/1	14	32	5	9	8	27	0	8	intron	ENSGALG00000037353	TMEM131
1	132188550	GTTTTTTTT	GTTTTTTT	GTTTTTTT	52	1/1	0/1	11	32	0	11	13	12	9	4	intron	ENSGALG00000037353	TMEM131
1	132220415	GAAAAAAAAA	GAAAAAAA	GAAAAAAA	252	1/1	1/1	18	46	1	17	14	41	0	14	3_UTR	ENSGALG00000037353	TMEM131
1	132282590	AC	ACTC	ACTC	52	0/1	0/1	3	42	2	1	2	43	1	1	intron	ENSGALG00000029709	INPP4A
1	133159812	GTTTTTTTTTTT	GTTTTTTTTT	GTTTTTTTTT	68	1/1	1/1	11	36	0	11	6	13	0	6	intergenic	ENSGALG00000016768-ENSGALG00000016769	LONRF2-CHST10
1	133535339	CAGAG	CAG	CAG	80	0/1	0/1	6	30	5	1	9	82	6	3	intergenic	ENSGALG00000025284-ENSGALG00000016779	SNORD89-RNF149
1	134147942	CG	C	C	486	1/1	1/1	62	112	3	59	187	127	6	181	3_UTR	ENSGALG00000038936	TMEM182
1	134147943	GAAAAA	GAAAA	GAAAA	345	1/1	1/1	76	127	0	76	93	127	0	93	3_UTR	ENSGALG00000038936	TMEM182
1	135228059	TTGTGTG	TTGTG	TTGTG	52	0/0	0/1	17	59	17	0	53	80	46	7	3_UTR	ENSGALG00000016796	C2orf49
1	135381985	CTGT	CTGTGT	CTGTGT	255	0/1	0/1	4	35	1	3	5	32	1	4	intron	ENSGALG00000016799	NCK2
1	135389839	CAGAGA	CAGA	CAGA	69	0/1	0/1	10	61	8	2	3	39	2	1	intron	ENSGALG00000016799	NCK2
1	135400531	ACC	ACCC	ACCC	65	0/1	0/0	7	76	3	4	5	15	5	0	intron	ENSGALG00000016799	NCK2
1	135528217	ACTCT	ACTCTCT	ACTCTCT	93	0/1	0/1	5	80	3	2	3	25	1	2	intron	ENSGALG00000016801	UXS1
1	136437950	ATTTTTTTTTT	ATTTTTTTTT	ATTTTTTTTT	32.4162	1/1	1/1	55	40	10	45	98	7	24	74	intergenic	ENSGALG00000016808-ENSGALG00000016809	RANBP2-Edar
1	137488118	C	CA	CA	438	0/1	0/1	34	118	14	20	89	127	29	60	3_UTR	ENSGALG00000037697	LAMP1
1	137608349	ACT	A	A	44.598	0/1	0/0	7	74	5	2	19	61	19	0	3_UTR	ENSGALG00000016834	MCF2L
1	138792994	GAAAAAAA	GAAAAAA	GAAAAAA	284	1/1	1/1	91	127	0	91	122	127	12	110	intergenic	ENSGALG00000026287-ENSGALG00000036798	IRS2-COL4A1
1	138793490	CTT	CTTT	CTTT	168	0/1	0/1	12	37	4	8	29	98	21	8	intergenic	ENSGALG00000026287-ENSGALG00000036798	IRS2-COL4A1
1	138794069	ATTTTTTTT	ATTTTTTT	ATTTTTTT	123	1/1	1/1	92	99	14	78	245	18	86	159	3_UTR	ENSGALG00000036798	COL4A1
1	138976636	GAA	GA	GA	224	0/1	0/1	9	66	3	6	13	122	7	6	intron	ENSGALG00000016843	COL4A2
1	139020940	TG	T	T	39.8185	0/1	0/1	9	45	7	2	3	26	2	1	intron	ENSGALG00000016843	COL4A2
1	139053674	CAAAAAAA	CAAAAAAAAA	CAAAAAAAAA	295	0/1	0/1	52	69	39	13	146	69	71	75	3_UTR	ENSGALG00000016843	COL4A2
1	139169223	CT	CTT	CTT	159	0/0	0/1	19	60	19	0	32	127	22	10	intergenic	ENSGALG00000016845-ENSGALG00000016847	NAXD-CARS2
1	139245837	T	TAA	TAA	362	0/1	0/1	63	127	51	12	247	127	40	207	intron	ENSGALG00000030125	ANKRD10
1	139258894	TTATATATAT	TTATATATATAT	TTATATATATAT	221	0/0	0/1	43	127	43	0	128	127	67	61	intron	ENSGALG00000030125	ANKRD10
1	139265586	AACA	AACACA	AACACA	221	0/0	0/1	19	58	19	0	53	127	30	23	intron	ENSGALG00000030125	ANKRD10
1	139266062	TCA	TCACA	TCACA	326	0/1	0/1	8	107	5	3	64	127	27	37	intron	ENSGALG00000030125	ANKRD10
1	139270654	CTA	CTATA	CTATA	424	0/1	0/1	28	127	21	7	46	127	28	18	intron	ENSGALG00000030125	ANKRD10
1	139408667	GT	GTTT	GTTT	144	0/1	1/1	5	83	3	2	2	7	0	2	intron	ENSGALG00000031009	ARHGEF7
1	139415767	AT	ATT	ATT	279	0/1	1/1	4	44	2	2	19	8	2	17	intergenic	ENSGALG00000031009-ENSGALG00000029735	ARHGEF7-ENSGALG00000029735
1	140409376	ATCTC	ATC	ATC	36.7434	0/1	0/0	3	47	1	2	1	5	1	0	intergenic	ENSGALG00000026994-ENSGALG00000022762	FAM155A-ENSGALG00000022762
1	141042753	AGG	AG	AG	486	1/1	1/1	15	67	0	15	67	127	0	67	intergenic	ENSGALG00000016855-ENSGALG00000029175	ARGLU1-EFNB2
1	141052310	GACACACACA	GACACACACACA	GACACACACACA	157	0/1	0/1	7	103	3	4	13	54	11	2	intron	ENSGALG00000029175	EFNB2
1	141063802	CAAAAAAA	CAAAAAAAA	CAAAAAAAA	166	1/1	1/1	8	40	0	8	18	64	0	18	intron	ENSGALG00000029175	EFNB2
1	142773337	CA	CAA	CAA	474	0/1	1/1	16	34	3	13	83	127	0	83	3_UTR	ENSGALG00000016861	BIVM
1	142847923	CGT	CGTGT	CGTGT	476	0/1	1/1	106	127	47	59	66	127	0	66	intergenic	ENSGALG00000016864-ENSGALG00000016865	METTL21C-TPP2
1	142848613	AGG	AG	AG	192	0/1	0/0	48	127	31	17	78	127	75	3	intergenic	ENSGALG00000016864-ENSGALG00000016865	METTL21C-TPP2
1	142848626	ACC	AC	AC	36.6441	0/0	0/1	38	120	38	0	76	65	59	17	intergenic	ENSGALG00000016864-ENSGALG00000016865	METTL21C-TPP2
1	142848627	C	A,T,CA	CA	84	0/0	0/1	37	116	37	0	79	113	62	17	intergenic	ENSGALG00000016864-ENSGALG00000016865	METTL21C-TPP2
1	143981756	CTTTT	CTT	CTT	324	0/1	0/1	36	127	14	22	42	103	36	6	3_UTR	ENSGALG00000016872	PCCA
1	144484137	CTTTTTTTTT	CTTTTTTTTTT	CTTTTTTTTTT	74	1/1	0/1	21	47	1	20	41	38	19	22	intergenic	ENSGALG00000016875-ENSGALG00000016878	ENSGALG00000016875-TM9SF2
1	144620782	T	TTC	TTC	34.3553	0/1	0/0	3	42	1	2	4	12	4	0	intron	ENSGALG00000016880	UBAC2
1	144757350	AATATATATAT	AATATATATATAT	AATATATATATAT	74	0/1	0/1	3	43	2	1	3	39	1	2	intron	ENSGALG00000016883	DOCK9
1	145357865	TTA	T	T	155	0/1	0/1	4	40	3	1	6	34	1	5	intron	ENSGALG00000016890	MBNL2
1	145435092	ACC	AC	AC	100	0/1	0/1	8	61	5	3	13	71	9	4	intergenic	ENSGALG00000016890-ENSGALG00000016891	MBNL2-ENSGALG00000016891
1	145437920	C	CAT	CAT	312	0/1	1/1	3	37	1	2	10	33	0	10	intergenic	ENSGALG00000016890-ENSGALG00000016891	MBNL2-ENSGALG00000016891
1	146278455	AGTG	AGTGTG	AGTGTG	155	0/1	0/1	4	40	1	3	6	77	4	2	intergenic	ENSGALG00000016896-ENSGALG00000035157	ABCC4-SOX21
1	146451730	AACACACACACACA	AACACACACACACACA	AACACACACACACACA	59	0/1	0/0	3	40	1	2	1	4	1	0	intron	ENSGALG00000016897	GPR180
1	146474666	TAAAAA	TAAAA	TAAAA	119	0/1	1/1	6	35	3	3	8	25	0	8	3_UTR	ENSGALG00000016898	TGDS
1	152669460	GCACACACACACACACACACACA	GCACACACACACACACACACA	GCACACACACACACACACACA	65	0/1	0/1	6	75	4	2	2	24	1	1	intergenic	ENSGALG00000029348-ENSGALG00000016906	ENSGALG00000029348-SPRY2
1	153135492	TA	T	T	246	0/1	1/1	6	60	4	2	10	12	1	9	intron	ENSGALG00000016910	RBM26
1	153142455	ATTTTTT	ATTTTTTT	ATTTTTTT	49.0744	0/1	0/1	7	31	4	3	7	12	2	5	intron	ENSGALG00000016910	RBM26
1	153145732	TGG	TGGG	TGGG	85	0/1	0/1	8	48	5	3	27	70	21	6	intron	ENSGALG00000016910	RBM26
1	153147095	CCA	C	C	260	0/1	0/1	4	39	3	1	17	127	8	9	intron	ENSGALG00000016910	RBM26
1	153148182	TAAAA	TAAA	TAAA	133	0/1	0/1	5	33	2	3	19	112	9	10	intron	ENSGALG00000016910	RBM26
1	154246933	ACTCT	ACT	ACT	170	0/1	0/1	5	37	1	4	5	38	4	1	intron	ENSGALG00000016915	MYCBP2
1	154358722	CTTTTTTTTT	CTTTTTTTT	CTTTTTTTT	102	1/1	1/1	7	37	0	7	11	49	0	11	intron	ENSGALG00000016915	MYCBP2
1	154374816	CTTTTTTTTTT	CTTTTTTTTT	CTTTTTTTTT	34.8432	1/1	1/1	6	30	0	6	3	21	0	3	intron	ENSGALG00000016915	MYCBP2
1	154420748	TAAAAAAAAAA	TAAAAAAAAA	TAAAAAAAAA	117	1/1	1/1	25	70	1	24	61	100	4	57	intron	ENSGALG00000016915	MYCBP2
1	154449845	GCTCT	GCT	GCT	174	0/1	0/1	12	54	10	2	35	127	27	8	intergenic	ENSGALG00000045204-ENSGALG00000016917	FBXL3-ENSGALG00000016917
1	154928099	TCC	TC	TC	204	0/1	0/1	10	76	3	7	12	96	7	5	intergenic	ENSGALG00000016920-ENSGALG00000016921	LMO7-UCHL3
1	155068930	G	GA	GA	137	0/0	0/1	10	32	10	0	26	127	16	10	3_UTR	ENSGALG00000016922	ENSGALG00000016922
1	155198669	AACA	AA	AA	381	0/1	0/1	29	127	14	15	193	127	164	29	intergenic	ENSGALG00000016925-ENSGALG00000031420	TBC1D4-ENSGALG00000031420
1	162236032	CTTTT	CTT	CTT	57	0/1	0/0	4	43	1	3	8	23	8	0	intron	ENSGALG00000016936	TDRD3
1	162237995	AG	AGG	AGG	64	0/1	0/0	5	55	2	3	5	15	5	0	intron	ENSGALG00000016936	TDRD3
1	162272710	CTTTTTT	CTTTTTTT	CTTTTTTT	37.8991	0/1	0/1	10	45	5	5	8	26	5	3	intron	ENSGALG00000016936	TDRD3
1	162282619	TAAA	TA	TA	101	0/1	0/1	3	42	2	1	7	94	4	3	intron	ENSGALG00000016936	TDRD3
1	162292924	AACAC	AACACAC	AACACAC	133	0/1	0/0	6	86	2	4	3	9	3	0	intron	ENSGALG00000016936	TDRD3
1	165748791	CA	CAA	CAA	280	0/1	0/1	11	79	4	7	22	127	15	7	3_UTR	ENSGALG00000016947	ELF1
1	165854147	GTCT	GTCTCT	GTCTCT	218	0/1	1/1	6	36	5	1	6	16	0	6	3_UTR	ENSGALG00000016949	WBP4
1	165870988	C	CG	CG	155	0/1	0/0	22	127	9	13	6	18	6	0	intron	ENSGALG00000016951	MTRF1
1	165894468	CAA	C	C	54	0/1	0/0	4	85	2	2	30	91	30	0	intron	ENSGALG00000040808	ENSGALG00000040808
1	165910573	CT	CTAT	CTAT	122	0/1	0/1	4	38	3	1	8	118	4	4	intergenic	ENSGALG00000040808-ENSGALG00000032808	ENSGALG00000040808-ENSGALG00000032808
1	165912716	TG	TGG	TGG	72	0/1	0/0	11	103	7	4	15	47	15	0	intergenic	ENSGALG00000040808-ENSGALG00000032808	ENSGALG00000040808-ENSGALG00000032808
1	165941851	CGTGTGTGTGTGTG	CGTGTGTGTGTGTGTG	CGTGTGTGTGTGTGTG	381	0/1	0/1	22	127	16	6	131	127	100	31	intergenic	ENSGALG00000032808-ENSGALG00000016954	ENSGALG00000032808-RGCC
1	165942890	AGTGTGT	AGTGT	AGTGT	336	0/1	0/1	46	115	40	6	180	127	140	40	intergenic	ENSGALG00000032808-ENSGALG00000016954	ENSGALG00000032808-RGCC
1	165960034	CTT	CT	CT	179	0/1	0/1	8	92	3	5	9	86	5	4	intron	ENSGALG00000016954	RGCC
1	166428610	T	TC	TC	272	0/1	0/1	10	51	8	2	35	127	16	19	intergenic	ENSGALG00000022739-ENSGALG00000026163	AKAP11-TNFSF11
1	167406606	TTCT	TT	TT	106	0/0	0/1	70	127	70	0	41	126	21	20	3_UTR	ENSGALG00000016971	TSC22D1
1	167406607	TC	T	T	216	0/0	1/1	71	110	68	3	173	127	3	170	3_UTR	ENSGALG00000016971	TSC22D1
1	167439523	TGGGG	TGGG	TGGG	111	0/1	0/1	9	45	3	6	5	30	2	3	intron	ENSGALG00000016971	TSC22D1
1	167444071	TACACACACACACACACA	TACACACACACACACACACA	TACACACACACACACACACA	56	0/1	0/0	4	71	2	2	1	5	1	0	intron	ENSGALG00000016971	TSC22D1
1	167453254	GT	G	G	87	0/1	0/1	5	46	3	2	7	76	4	3	intron	ENSGALG00000016971	TSC22D1
1	167467020	A	AC	AC	123	1/1	1/1	6	34	0	6	13	55	0	13	intron	ENSGALG00000016971	TSC22D1
1	167593164	TGGG	TGGGG	TGGGG	228	0/1	0/1	6	30	2	4	9	3	1	8	3_UTR	ENSGALG00000016972	NUFIP1
1	167630663	ATTTTTTTTT	ATTTTTTTT	ATTTTTTTT	55	1/1	1/1	7	31	0	7	11	30	1	10	3_UTR	ENSGALG00000031567	GPALPP1
1	168798653	AC	AACC	AACC	166	0/1	0/1	16	121	6	10	11	34	6	5	3_UTR	ENSGALG00000016997	RB1
1	168811991	CTT	CTTT	CTTT	34.6621	0/1	1/1	3	32	2	1	1	5	0	1	intron	ENSGALG00000016997	RB1
1	169230248	TT	TTAT	TTAT	483	1/1	1/1	12	53	0	12	17	68	0	17	intergenic	ENSGALG00000017006-ENSGALG00000019094	SETDB2-PHF11
1	169278615	TA	T	T	220	0/1	0/1	3	34	1	2	33	127	21	12	intergenic	ENSGALG00000022733-ENSGALG00000017009	ARL11-KPNA3
1	169279121	TG	TGG	TGG	45.6188	0/1	0/0	23	75	19	4	113	110	100	13	3_UTR	ENSGALG00000017009	KPNA3
1	169378173	CTTT	CTT	CTT	72	0/1	0/1	7	76	3	4	3	25	2	1	intergenic	ENSGALG00000017011-ENSGALG00000017012	TRIM13-KCNRG
1	170099115	CTTTTTTTTTTTT	CTTTTTTTTTTT	CTTTTTTTTTTT	51	1/1	1/1	4	30	0	4	11	48	0	11	intergenic	ENSGALG00000017017-ENSGALG00000017018	SERPINE3-INTS6
1	170126086	TA	TAA	TAA	76	0/1	0/1	3	33	2	1	6	77	3	3	intron	ENSGALG00000017018	INTS6
1	170135906	CAAAAA	CAAAAAA	CAAAAAA	101	0/1	0/1	6	33	3	3	23	88	11	12	intron	ENSGALG00000017018	INTS6
1	170161865	AG	A	A	61	0/1	0/1	6	76	3	3	6	17	5	1	intron	ENSGALG00000017019	ENSGALG00000017019
1	170435648	ATT	AT	AT	367	0/1	0/1	11	68	3	8	37	43	5	32	intergenic	ENSGALG00000017026-ENSGALG00000032105	VPS36-ENSGALG00000032105
1	170602535	TG	T	T	53	0/0	0/1	9	34	9	0	31	81	25	6	intron	ENSGALG00000017034	FOXO1
1	170604871	TC	T	T	35.5004	0/1	0/1	9	52	6	3	7	14	6	1	intron	ENSGALG00000017034	FOXO1
1	170614151	AGGGGG	AGGGGGG	AGGGGGG	45.3058	0/1	0/1	12	51	7	5	10	28	7	3	intron	ENSGALG00000017034	FOXO1
1	170620679	GGTGTGTGTGTGTGTGTGT	GGTGTGTGTGTGTGTGT	GGTGTGTGTGTGTGTGT	207	0/1	0/1	14	127	9	5	6	95	3	3	intron	ENSGALG00000017034	FOXO1
1	170624724	TCC	TCCCC	TCCCC	77	0/1	0/0	4	43	1	3	5	14	5	0	intron	ENSGALG00000017034	FOXO1
1	170636538	AA	AACA	AACA	78	0/1	1/1	7	41	4	3	4	13	0	4	intron	ENSGALG00000017034	FOXO1
1	172022709	TTGT	TT	TT	73	0/1	0/0	116	105	59	57	11	34	11	0	3_UTR	ENSGALG00000017046	POSTN
1	172022710	TG	T	T	75	0/1	0/0	73	104	56	17	11	38	11	0	3_UTR	ENSGALG00000017046	POSTN
1	172406929	AC	ACC	ACC	175	0/1	0/0	32	127	18	14	89	127	89	0	3_UTR	ENSGALG00000019087	RFXAP
1	172407895	CTT	CT	CT	457	0/1	0/1	33	127	17	16	114	127	51	63	3_UTR	ENSGALG00000019087	RFXAP
1	173981492	ACC	AC	AC	33.6185	0/1	0/0	18	62	14	4	27	87	27	0	intergenic	ENSGALG00000017064-ENSGALG00000036878	RFC3-ENSGALG00000036878
1	174187404	GA	GAA	GAA	32.3052	0/1	0/0	5	62	3	2	1	6	1	0	intron	ENSGALG00000042339	ENSGALG00000042339
1	174518705	TTCT	TTCTCT	TTCTCT	168	0/1	0/1	4	79	2	2	4	13	1	3	intron	ENSGALG00000017071	ENSGALG00000017071
1	174530258	AG	A	A	71	0/1	0/1	8	96	4	4	5	7	4	1	intergenic	ENSGALG00000017071-ENSGALG00000017072	ENSGALG00000017071-N4BP2L1
1	174559916	GTTTTT	GTTTTTT	GTTTTTT	106	0/1	1/1	5	30	3	2	8	24	0	8	3_UTR	ENSGALG00000017072	N4BP2L1
1	174613945	TCC	TC	TC	133	0/1	1/1	8	46	6	2	6	17	0	6	intron	ENSGALG00000017075	FRY
1	174677961	CTT	CT	CT	208	0/1	0/1	7	54	2	5	9	101	4	5	intron	ENSGALG00000017075	FRY
1	174718474	AG	AGG	AGG	137	0/1	0/1	6	71	3	3	16	96	12	4	intron	ENSGALG00000017075	FRY
1	174742069	AG	AGG	AGG	486	1/1	1/1	59	127	0	59	174	127	18	156	intron	ENSGALG00000017075	FRY
1	175115511	GTTT	GTT	GTT	333	0/1	0/1	18	51	4	14	12	16	2	10	intergenic	ENSGALG00000017079-ENSGALG00000042875	USPL1-HMGB1
1	175115587	TC	TCC	TCC	455	1/1	1/1	8	36	0	8	28	38	2	26	intergenic	ENSGALG00000017079-ENSGALG00000042875	USPL1-HMGB1
1	175169943	ATTTTTTTTT	ATTTTTTTT	ATTTTTTTT	144	1/1	1/1	18	64	0	18	56	103	5	51	3_UTR	ENSGALG00000042875	HMGB1
1	175953914	TTATAT	TTAT	TTAT	165	0/1	0/1	3	40	2	1	5	21	1	4	intron	ENSGALG00000017092	PAN3
1	176004888	TCC	TC	TC	131	0/1	1/1	5	55	3	2	4	13	0	4	intron	ENSGALG00000017092	PAN3
1	176014922	A	AAC	AAC	259	0/1	1/1	4	43	3	1	7	20	0	7	intron	ENSGALG00000017092	PAN3
1	176333774	ACT	A	A	32.4839	0/1	0/1	19	36	17	2	23	24	21	2	exon	ENSGALG00000042430	ENSGALG00000042430		UNKNOWN
1	176336482	TGGG	TGG	TGG	35.2822	0/1	0/1	5	46	3	2	6	23	4	2	intergenic	ENSGALG00000042430-ENSGALG00000027035	ENSGALG00000042430-RPL21
1	177067596	CT	C	C	128	0/0	0/1	14	41	14	0	14	70	4	10	3_UTR	ENSGALG00000017111	NUP58
1	177067599	ATTTT	ATTT	ATTT	137	0/1	0/1	16	35	12	4	13	35	3	10	3_UTR	ENSGALG00000017111	NUP58
1	177130538	CA	C	C	46.2539	0/1	0/1	4	61	2	2	5	17	4	1	intergenic	ENSGALG00000017112-ENSGALG00000042343	MTMR6-ENSGALG00000042343
1	177669643	TG	T	T	69	0/1	1/1	20	86	12	8	1	4	0	1	intergenic	ENSGALG00000017120-ENSGALG00000017122	SACS-SGCG
1	177674680	AGG	AG	AG	408	0/1	0/1	28	127	14	14	195	127	93	102	intergenic	ENSGALG00000017120-ENSGALG00000017122	SACS-SGCG
1	177699537	T	TA	TA	96	0/1	0/1	9	78	5	4	25	52	17	8	intron	ENSGALG00000017122	SGCG
1	178444633	TC	TCC	TCC	91	0/1	0/1	3	32	2	1	12	94	7	5	intron	ENSGALG00000017125	MICU2
1	178472910	TA	T	T	44.901	0/1	0/1	5	53	3	2	4	24	3	1	intron	ENSGALG00000017125	MICU2
1	178570976	TTAT	TTATAT	TTATAT	333	0/1	0/1	18	127	11	7	95	127	82	13	intergenic	ENSGALG00000017125-ENSGALG00000032805	MICU2-ENSGALG00000032805
1	178572190	ACC	AC	AC	51	0/0	0/1	12	42	12	0	92	79	72	20	intergenic	ENSGALG00000017125-ENSGALG00000032805	MICU2-ENSGALG00000032805
1	178573782	AATA	AATATA	AATATA	33.963	0/1	0/0	45	64	23	22	66	21	55	11	intergenic	ENSGALG00000017125-ENSGALG00000032805	MICU2-ENSGALG00000032805
1	178573784	TAAAAAAA	TAAAAAAAAA	TAAAAAAAAA	308	0/1	0/1	63	38	22	41	73	40	53	20	intergenic	ENSGALG00000017125-ENSGALG00000032805	MICU2-ENSGALG00000032805
1	178695466	C	CT	CT	107	0/1	1/1	4	33	3	1	3	8	0	3	intergenic	ENSGALG00000031225-ENSGALG00000044492	ENSGALG00000031225-ENSGALG00000044492
1	178831623	TG	TGG	TGG	104	0/1	0/1	5	51	2	3	8	52	6	2	intergenic	ENSGALG00000017133-ENSGALG00000040007	EEF1AKMT1-IL-17D
1	179103319	CTTTTTTT	CTTTTTTTTT	CTTTTTTTTT	121	0/1	0/1	15	126	7	8	22	17	19	3	intergenic	ENSGALG00000017139-ENSGALG00000043421	ENSGALG00000017139-ENSGALG00000043421
1	179104308	AG	A	A	64	0/1	0/1	15	92	10	5	28	3	25	3	intergenic	ENSGALG00000017139-ENSGALG00000043421	ENSGALG00000017139-ENSGALG00000043421
1	179122587	ATTTTTT	ATTTTT	ATTTTT	209	1/1	0/1	14	46	0	14	23	32	7	16	5_UTR	ENSGALG00000043421	ENSGALG00000043421
1	179193642	GTTTTTTT	GTTTTTTTT	GTTTTTTTT	69	1/1	0/0	26	33	3	23	38	15	31	7	intron	ENSGALG00000017142	PSPC1
1	179196236	TT	TTAT	TTAT	357	0/1	0/1	6	71	2	4	27	9	2	25	intron	ENSGALG00000017142	PSPC1
1	179202178	GAAAAAAAAAA	GAAAAAAAAAAAA	GAAAAAAAAAAAA	96	0/1	0/1	11	39	7	4	30	88	18	12	intron	ENSGALG00000017142	PSPC1
1	179217950	AATAT	AAT	AAT	45.4124	0/1	0/0	7	75	5	2	19	10	18	1	intron	ENSGALG00000017142	PSPC1
1	179221667	TG	TGG	TGG	100	0/1	0/1	6	73	3	3	9	62	6	3	intron	ENSGALG00000017142	PSPC1
1	179221706	TG	TGG	TGG	123	0/0	0/1	16	47	16	0	9	69	3	6	intron	ENSGALG00000017142	PSPC1
1	179227764	CT	CTGT	CTGT	281	0/1	0/1	4	79	2	2	10	47	2	8	intron	ENSGALG00000017142	PSPC1
1	179229353	ACCCC	ACCC	ACCC	124	0/1	0/1	10	53	6	4	31	105	20	11	intron	ENSGALG00000017142	PSPC1
1	179665071	GTTTTTTTTTTTT	GTTTTTTTTTT	GTTTTTTTTTT	130	1/1	1/1	104	92	8	96	277	33	89	188	intergenic	ENSGALG00000017153-ENSGALG00000017154	RDX-ZC3H12C
1	180385311	TAA	TAAA	TAAA	200	0/1	0/0	46	127	16	30	133	127	124	9	intergenic	ENSGALG00000017163-ENSGALG00000017165	ACAT1-CUL5
1	180967014	CTTTT	CTTT	CTTT	95	0/1	0/1	4	30	2	2	29	100	18	11	intergenic	ENSGALG00000017173-ENSGALG00000025213	GUCY1A2-gga-mir-1709
1	180970513	TTGT	TTGTGT	TTGTGT	94	0/1	0/0	5	83	2	3	2	7	2	0	intergenic	ENSGALG00000017173-ENSGALG00000025213	GUCY1A2-gga-mir-1709
1	182026037	TACA	TA	TA	49.9767	0/1	0/0	3	47	1	2	2	6	2	0	intron	ENSGALG00000017179	PDGFD
1	182085605	TA	T	T	124	0/1	0/1	19	127	13	6	17	24	13	4	3_UTR	ENSGALG00000017179	PDGFD
1	182627801	GCC	GCCC	GCCC	151	0/1	0/0	18	121	8	10	13	39	13	0	3_UTR	ENSGALG00000017185	TMEM123
1	184990202	TGG	TGGG	TGGG	62	0/1	0/0	5	51	2	3	8	6	7	1	3_UTR	ENSGALG00000013489	ENSGALG00000013489
1	184999701	TCC	TCCC	TCCC	78	0/1	0/1	3	31	2	1	5	48	2	3	intron	ENSGALG00000017199	MAML2
1	185596381	AG	AGG	AGG	393	1/1	1/1	5	30	0	5	12	51	0	12	intron	ENSGALG00000017208	AMOTL1
1	185892224	AACACACACACACACACAC	AACACACACACACACAC	AACACACACACACACAC	445	0/1	0/1	18	127	5	13	18	35	3	15	intron	ENSGALG00000040433	ENSGALG00000040433
1	187648369	CTGT	CT	CT	241	0/1	0/1	14	127	5	9	68	64	60	8	intergenic	ENSGALG00000035461-ENSGALG00000017234	CHORDC1-FOLH1
1	187901004	TGGG	TGGGG	TGGGG	168	0/1	0/1	8	78	4	4	12	78	4	8	intergenic	ENSGALG00000017235-ENSGALG00000044242	NOX4-ENSGALG00000044242
1	188654403	ATT	ATTT	ATTT	61	0/1	0/0	9	77	5	4	18	54	18	0	intergenic	ENSGALG00000032233-ENSGALG00000041546	ENSGALG00000032233-ENSGALG00000041546
1	188656111	CT	CTT	CTT	50	0/1	./.	6	79	3	3	0	0	0	0	intergenic	ENSGALG00000032233-ENSGALG00000041546	ENSGALG00000032233-ENSGALG00000041546
1	188661803	AT	ATT	ATT	88	0/1	0/1	5	61	3	2	4	54	2	2	intergenic	ENSGALG00000032233-ENSGALG00000041546	ENSGALG00000032233-ENSGALG00000041546
1	188684134	AC	A	A	128	0/1	0/1	4	57	2	2	17	106	11	6	intergenic	ENSGALG00000032233-ENSGALG00000041546	ENSGALG00000032233-ENSGALG00000041546
1	188729473	TAA	TA	TA	306	0/1	0/1	13	127	7	6	16	86	4	12	intron	ENSGALG00000041546	ENSGALG00000041546
1	188729666	AAG	AAGAG	AAGAG	112	0/1	0/1	14	85	11	3	11	57	9	2	intron	ENSGALG00000041546	ENSGALG00000041546
1	188864753	CTT	CTTT	CTTT	378	0/1	0/1	10	59	3	7	19	5	2	17	intergenic	ENSGALG00000017242-ENSGALG00000017244	FZD4-PRSS23
1	188865899	CTT	CTTT	CTTT	220	0/1	0/0	38	127	13	25	259	24	204	55	intergenic	ENSGALG00000017242-ENSGALG00000017244	FZD4-PRSS23
1	189192310	CATA	CA	CA	83	0/1	0/1	4	42	1	3	17	3	16	1	intron	ENSGALG00000017249	ENSGALG00000017249
1	189193507	ATTTT	ATTTTT	ATTTTT	71	0/1	0/1	8	47	5	3	16	58	11	5	intron	ENSGALG00000017249	ENSGALG00000017249
1	189213758	TG	TGG	TGG	435	1/1	1/1	8	44	0	8	14	62	0	14	3_UTR	ENSGALG00000037072	CCDC90B
1	189213759	GA	GAA	GAA	424	1/1	1/1	8	44	0	8	25	95	0	25	3_UTR	ENSGALG00000037072	CCDC90B
1	189213760	A	AA	AA	424	1/1	1/1	8	44	0	8	25	95	0	25	3_UTR	ENSGALG00000037072	CCDC90B
1	192024401	TAG	TAGAG	TAGAG	50	0/1	./.	4	82	2	2	0	0	0	0	intergenic	ENSGALG00000035067-ENSGALG00000043815	ENSGALG00000035067-ENSGALG00000043815
1	192990291	T	TA	TA	272	0/1	0/1	10	53	8	2	78	53	12	66	3_UTR	ENSGALG00000041949	AAMDC
1	192990457	ACC	A	A	59	0/1	0/0	12	88	9	3	54	72	52	2	3_UTR	ENSGALG00000041949	AAMDC
1	193051426	CTGTG	CTG	CTG	152	0/1	0/1	3	44	1	2	11	96	8	3	intergenic	ENSGALG00000039068-ENSGALG00000008574	RSF1-CLNS1A
1	193648275	AACACA	AACA	AACA	84	0/1	0/1	5	36	4	1	3	45	1	2	intergenic	ENSGALG00000000808-ENSGALG00000000818	ENSGALG00000000808-LRRC32
1	193750657	GCTCTCTCT	GCTCTCT	GCTCTCT	226	0/1	0/1	5	35	4	1	12	110	4	8	intergenic	ENSGALG00000038551-ENSGALG00000000830	ENSGALG00000038551-EMSY
1	194707408	ATC	ATCTC	ATCTC	399	0/1	0/1	12	127	5	7	18	84	4	14	3_UTR	ENSGALG00000041762	STIM1
1	195214517	GTT	GTTT	GTTT	396	0/1	0/1	22	127	11	11	74	127	50	24	3_UTR	ENSGALG00000011214	SERPINH1
1	195645671	ACC	AC	AC	211	0/1	0/1	23	76	16	7	42	127	23	19	intergenic	ENSGALG00000017321-ENSGALG00000017320	PLEKHB1-ENSGALG00000017320
1	195694860	CGT	C	C	46.3342	0/1	0/0	4	78	2	2	6	19	6	0	intron	ENSGALG00000017320	ENSGALG00000017320
1	195967641	TC	TCC	TCC	30.7651	0/1	1/1	3	31	2	1	1	5	0	1	intron	ENSGALG00000017307	POLD3
1	196049840	CAG	C	C	49.2024	0/1	0/1	30	70	23	7	116	8	101	15	intergenic	ENSGALG00000017304-ENSGALG00000030652	PGM2L1-TPBGL
10	2893983	AT	A	A	247	0/1	0/1	3	31	1	2	15	109	5	10	3_UTR	ENSGALG00000041641	HMG20A
10	3172928	CAT	CATAT	CATAT	53	0/1	./.	3	41	1	2	0	0	0	0	intron	ENSGALG00000002883	SCAPER
10	3312899	CA	C	C	47.2671	0/1	0/0	4	32	1	3	14	4	13	1	intron	ENSGALG00000002925	ETFA
10	3428232	C	CAA	CAA	350	0/1	0/1	4	36	1	3	12	105	3	9	intergenic	ENSGALG00000002952-ENSGALG00000039897	NRG4-FBXO22
10	3676798	CATA	CATATA	CATATA	474	1/1	0/1	45	127	0	45	142	127	22	120	intergenic	ENSGALG00000003221-ENSGALG00000036850	WDR61-DNAJA4
10	3677257	AT	A	A	45.7762	0/1	0/0	14	75	10	4	46	127	46	0	intron	ENSGALG00000036850	DNAJA4
10	3851404	AAGAGAG	AAGAGAGAG	AAGAGAGAG	104	0/1	0/1	4	76	2	2	14	58	12	2	intergenic	ENSGALG00000003336-ENSGALG00000032395	DAPK2-ENSGALG00000032395
10	3920789	GAT	GATAT	GATAT	108	0/1	1/1	3	47	2	1	2	6	0	2	intron	ENSGALG00000003381	HERC1
10	3966704	AG	A	A	60	0/1	0/1	5	64	2	3	40	5	36	4	intron	ENSGALG00000003381	HERC1
10	3969069	TA	TAA	TAA	71	0/1	0/0	14	100	10	4	44	127	44	0	intergenic	ENSGALG00000003381-ENSGALG00000003401	HERC1-FBXL22
10	3969184	CTGT	CT	CT	477	0/1	0/1	11	46	2	9	42	127	29	13	intergenic	ENSGALG00000003381-ENSGALG00000003401	HERC1-FBXL22
10	3975660	A	AC	AC	63	0/1	0/1	5	64	3	2	20	32	16	4	intergenic	ENSGALG00000003401-ENSGALG00000003427	FBXL22-USP3
10	3976141	CG	CGG	CGG	319	0/1	0/1	11	100	7	4	28	127	9	19	intergenic	ENSGALG00000003401-ENSGALG00000003427	FBXL22-USP3
10	4056384	GTT	GT	GT	486	1/1	1/1	43	127	0	43	140	127	0	140	3_UTR	ENSGALG00000003487	RAB8B
10	4064369	CT	C	C	32.7697	0/1	1/1	3	33	2	1	1	4	0	1	intron	ENSGALG00000003487	RAB8B
10	4188123	AA	AAGA	AAGA	150	0/0	0/1	11	34	11	0	14	127	7	7	intergenic	ENSGALG00000003521-ENSGALG00000030573	TPM1-ENSGALG00000030573
10	4195623	GTT	GT	GT	221	0/1	0/0	40	127	18	22	168	46	147	21	exon	ENSGALG00000030573	ENSGALG00000030573		UNKNOWN
10	4195625	TCC	TC	TC	269	0/1	0/1	26	126	18	8	201	127	145	56	exon	ENSGALG00000030573	ENSGALG00000030573		UNKNOWN
10	4202113	TTAT	TT	TT	55	0/1	0/1	8	62	6	2	8	22	7	1	intron	ENSGALG00000003628	ENSGALG00000003628
10	4247918	AACACA	AACA	AACA	189	0/1	0/1	6	34	1	5	9	25	8	1	intergenic	ENSGALG00000030573-ENSGALG00000046618	ENSGALG00000030573-ENSGALG00000046618
10	4253004	ACT	ACTCT	ACTCT	475	0/1	0/1	17	48	2	15	28	127	13	15	intergenic	ENSGALG00000030573-ENSGALG00000046618	ENSGALG00000030573-ENSGALG00000046618
10	4267311	TAAAAAAA	TAAAAAA	TAAAAAA	145	1/1	1/1	7	32	0	7	15	41	1	14	intergenic	ENSGALG00000046618-ENSGALG00000038078	ENSGALG00000046618-ENSGALG00000038078
10	4268297	AAT	AATAT	AATAT	449	1/1	1/1	5	31	0	5	17	67	0	17	intergenic	ENSGALG00000046618-ENSGALG00000038078	ENSGALG00000046618-ENSGALG00000038078
10	4278325	CTA	C	C	221	0/0	0/1	13	43	13	0	38	127	27	11	intron	ENSGALG00000038078	ENSGALG00000038078
10	4281021	TCC	TC	TC	222	0/1	0/1	9	110	4	5	10	107	4	6	intron	ENSGALG00000038078	ENSGALG00000038078
10	4288946	CCT	C	C	136	0/1	1/1	3	37	2	1	4	12	0	4	intergenic	ENSGALG00000038078-ENSGALG00000003644	ENSGALG00000038078-ENSGALG00000003644
10	4288947	CT	CTT	CTT	58	0/1	1/1	5	30	4	1	2	6	0	2	intergenic	ENSGALG00000038078-ENSGALG00000003644	ENSGALG00000038078-ENSGALG00000003644
10	4289708	CA	CAA	CAA	464	1/1	1/1	8	41	0	8	18	71	0	18	intergenic	ENSGALG00000038078-ENSGALG00000003644	ENSGALG00000038078-ENSGALG00000003644
10	4304178	TAAAAAA	TAAAAAAA	TAAAAAAA	53	0/1	0/1	11	43	5	6	12	33	7	5	intergenic	ENSGALG00000038078-ENSGALG00000003644	ENSGALG00000038078-ENSGALG00000003644
10	4331239	A	AG	AG	400	1/1	0/1	11	33	0	11	21	127	12	9	intergenic	ENSGALG00000038078-ENSGALG00000003644	ENSGALG00000038078-ENSGALG00000003644
10	4334432	GT	GTT	GTT	31.6557	0/1	0/0	22	58	18	4	12	3	11	1	intergenic	ENSGALG00000038078-ENSGALG00000003644	ENSGALG00000038078-ENSGALG00000003644
10	4634112	AT	A	A	76	0/0	0/1	9	32	9	0	21	105	15	6	intergenic	ENSGALG00000003705-ENSGALG00000003759	VPS13C-RORA
10	4681114	AAC	AACAC	AACAC	59	0/1	1/1	3	47	2	1	1	5	0	1	intergenic	ENSGALG00000003705-ENSGALG00000003759	VPS13C-RORA
10	4690880	AG	A	A	39.2708	0/1	0/0	5	65	2	3	22	67	22	0	intergenic	ENSGALG00000003705-ENSGALG00000003759	VPS13C-RORA
10	4710900	AACACAC	AACAC	AACAC	123	0/1	0/0	6	80	2	4	15	45	15	0	intergenic	ENSGALG00000003705-ENSGALG00000003759	VPS13C-RORA
10	4722821	CAAAAAAAA	CAAAAAAAAA	CAAAAAAAAA	140	1/1	1/1	7	38	0	7	17	68	0	17	intergenic	ENSGALG00000003705-ENSGALG00000003759	VPS13C-RORA
10	4723744	C	CAG	CAG	475	1/1	0/1	8	34	0	8	12	5	1	11	intergenic	ENSGALG00000003705-ENSGALG00000003759	VPS13C-RORA
10	4778501	TTAT	TTATAT	TTATAT	66	0/1	0/1	6	79	4	2	10	18	9	1	intergenic	ENSGALG00000003705-ENSGALG00000003759	VPS13C-RORA
10	4826054	A	AGG	AGG	91	0/1	0/1	3	44	1	2	3	44	2	1	intergenic	ENSGALG00000003705-ENSGALG00000003759	VPS13C-RORA
10	4974165	TA	TAA	TAA	390	0/1	0/1	10	97	4	6	29	127	13	16	3_UTR	ENSGALG00000003759	RORA
10	5009607	TTAT	TT	TT	67	0/1	0/1	3	45	1	2	5	18	4	1	intergenic	ENSGALG00000046000-ENSGALG00000003770	ICE2-ANXA2
10	5011037	AGTGTGTGTGTGTGT	AGTGTGTGTGTGT	AGTGTGTGTGTGT	110	0/1	0/1	4	39	1	3	2	41	1	1	intergenic	ENSGALG00000046000-ENSGALG00000003770	ICE2-ANXA2
10	5326526	TAGAG	TAG	TAG	338	0/1	0/1	7	125	3	4	37	127	26	11	intergenic	ENSGALG00000003788-ENSGALG00000003793	BNIP2-GTF2A2
10	5331371	AG	AGG	AGG	455	1/1	0/1	38	117	0	38	49	127	19	30	5_UTR	ENSGALG00000003793	GTF2A2
10	5509800	CTTTTTTTT	CTTTTTTTTTT	CTTTTTTTTTT	269	0/1	1/1	9	69	5	4	20	61	0	20	intergenic	ENSGALG00000003802-ENSGALG00000032748	OTUD7A-ENSGALG00000032748
10	5535273	GTTTTTT	GTTTTT	GTTTTT	153	1/1	1/1	10	45	0	10	4	27	0	4	intergenic	ENSGALG00000032748-ENSGALG00000026590	ENSGALG00000032748-ENSGALG00000026590
10	5703254	AG	A	A	247	0/1	0/1	8	104	4	4	12	127	5	7	intron	ENSGALG00000003883	ENSGALG00000003883
10	5708310	CGTGTGTGTGTGTGTGTGTGT	CGTGTGTGTGTGTGTGTGTGTGT	CGTGTGTGTGTGTGTGTGTGTGT	329	0/1	0/1	22	109	13	9	109	127	49	60	intergenic	ENSGALG00000003883-ENSGALG00000044177	ENSGALG00000003883-ENSGALG00000044177
10	5987229	CA	CAA	CAA	104	0/1	0/1	6	79	3	3	4	53	2	2	intron	ENSGALG00000042552	TJP1
10	5987231	G	GC	GC	105	0/1	0/1	6	82	3	3	4	57	2	2	intron	ENSGALG00000042552	TJP1
10	5989299	AC	ACC	ACC	239	0/1	0/1	5	62	3	2	10	5	1	9	intron	ENSGALG00000042552	TJP1
10	6822453	TTATATATATAT	TTATATATATATAT	TTATATATATATAT	159	0/1	0/1	11	122	7	4	7	71	5	2	intron	ENSGALG00000004192	SLTM
10	6834112	AT	ATT	ATT	393	0/1	0/1	11	68	4	7	56	127	18	38	intergenic	ENSGALG00000004192-ENSGALG00000004204	SLTM-FAM63B
10	6837124	ACTCT	ACT	ACT	161	0/1	0/1	5	71	2	3	20	84	17	3	intergenic	ENSGALG00000004192-ENSGALG00000004204	SLTM-FAM63B
10	6841006	CAGA	CA	CA	48.7847	0/1	0/1	11	55	9	2	54	23	49	5	intergenic	ENSGALG00000004192-ENSGALG00000004204	SLTM-FAM63B
10	6850410	A	AAT	AAT	36.0177	0/1	0/1	3	44	1	2	3	19	1	2	intron	ENSGALG00000004204	FAM63B
10	6905136	GA	GAA	GAA	64	0/0	0/1	12	39	12	0	17	94	12	5	intron	ENSGALG00000004212	ADAM10
10	6913185	GAAAAAAA	GAAAAAA	GAAAAAA	179	1/1	1/1	25	64	1	24	59	32	12	47	3_UTR	ENSGALG00000004212	ADAM10
10	6914289	GTTTTTTTTT	GTTTTTTTTTT	GTTTTTTTTTT	45.6403	1/1	0/0	24	61	0	24	52	7	36	16	3_UTR	ENSGALG00000004212	ADAM10
10	7416224	CG	CGG	CGG	360	1/1	1/1	7	36	0	7	7	36	0	7	intron	ENSGALG00000004304	TCF12
10	7437470	TA	T	T	137	0/1	0/1	12	114	5	7	10	55	7	3	intron	ENSGALG00000004304	TCF12
10	7507644	GAAAAAAAA	GAAAAAAAAA	GAAAAAAAAA	127	1/1	1/1	10	43	0	10	14	55	0	14	intron	ENSGALG00000004304	TCF12
10	7510729	TCC	TC	TC	58	0/1	0/1	8	71	5	3	32	17	28	4	intron	ENSGALG00000004304	TCF12
10	7513872	CAGAGA	CAGAGAGA	CAGAGAGA	486	1/1	1/1	13	57	0	13	18	72	0	18	intron	ENSGALG00000004304	TCF12
10	7560041	AT	ATT	ATT	379	0/1	0/1	9	67	3	6	21	127	7	14	intron	ENSGALG00000037723	ENSGALG00000037723
10	7591428	TC	T	T	112	0/1	0/1	7	69	4	3	8	77	5	3	intron	ENSGALG00000037723	ENSGALG00000037723
10	7595933	TTCTCTC	TTCTC	TTCTC	476	1/1	0/1	72	127	0	72	67	127	43	24	3_UTR	ENSGALG00000037723	ENSGALG00000037723
10	7625875	ATT	ATTT	ATTT	211	0/1	1/1	3	35	2	1	8	24	0	8	intergenic	ENSGALG00000013893-ENSGALG00000042476	MNS1-TEX9
10	7960305	TGGGGGGGG	TGGGGGGGGG	TGGGGGGGGG	44.9442	0/1	0/1	30	36	13	17	238	29	111	127	3_UTR	ENSGALG00000004387	CCPG1
10	7964815	GC	G	G	38.2732	0/1	0/0	5	63	2	3	6	18	6	0	intron	ENSGALG00000004387	CCPG1
10	8000472	GTTTTTTT	GTTTTTTTT	GTTTTTTTT	152	1/1	1/1	9	34	0	9	17	17	3	14	intergenic	ENSGALG00000004435-ENSGALG00000032858	RAB27A-RSL24D1
10	8010039	ATTTT	ATT	ATT	101	0/1	0/0	15	127	11	4	77	120	74	3	3_UTR	ENSGALG00000032858	RSL24D1
10	8010777	AC	A	A	390	1/1	1/1	8	42	0	8	22	84	0	22	3_UTR	ENSGALG00000032858	RSL24D1
10	8011471	ATGTGT	ATGT	ATGT	55	0/1	0/0	6	86	3	3	21	65	21	0	3_UTR	ENSGALG00000032858	RSL24D1
10	9005323	ATTTT	ATTTTT	ATTTTT	62	0/1	0/1	32	36	26	6	35	57	27	8	3_UTR	ENSGALG00000004710	TMOD3
10	9018526	ATCTCTCTC	ATCTCTCTCTC	ATCTCTCTCTC	57	0/1	0/0	3	42	1	2	5	14	5	0	intron	ENSGALG00000004710	TMOD3
10	9142244	CAGA	CA	CA	468	0/1	0/1	18	127	10	8	82	127	33	49	intron	ENSGALG00000034098	ENSGALG00000034098
10	9142497	TA	T	T	40.7206	0/0	0/1	34	110	34	0	90	68	77	13	intron	ENSGALG00000034098	ENSGALG00000034098
10	9912254	AG	A	A	302	0/1	0/1	23	127	14	9	122	127	91	31	intergenic	ENSGALG00000030542-ENSGALG00000004885	SEMA6D-ENSGALG00000004885
10	10401403	TA	T	T	97	0/1	0/1	10	102	4	6	2	9	1	1	intergenic	ENSGALG00000005011-ENSGALG00000041362	ENSGALG00000005011-SECISBP2L
10	10401404	AT	A	A	344	0/1	1/1	10	96	4	6	21	11	2	19	intergenic	ENSGALG00000005011-ENSGALG00000041362	ENSGALG00000005011-SECISBP2L
10	10403317	ATTT	ATT	ATT	389	0/1	1/1	15	99	5	10	68	127	0	68	intergenic	ENSGALG00000005011-ENSGALG00000041362	ENSGALG00000005011-SECISBP2L
10	10406856	TTC	TTCTC	TTCTC	70	0/1	0/0	4	43	1	3	1	4	1	0	intron	ENSGALG00000041362	SECISBP2L
10	10407011	CAAA	CA	CA	149	0/1	1/1	3	37	1	2	2	10	0	2	intron	ENSGALG00000041362	SECISBP2L
10	10432509	GAAAAAAAAA	GAAAAAAAA	GAAAAAAAA	117	1/1	1/1	13	46	0	13	50	101	2	48	intergenic	ENSGALG00000046653-ENSGALG00000000404	ENSGALG00000046653-COPS2
10	10502718	C	CCT	CCT	458	0/1	0/1	9	69	2	7	18	50	3	15	3_UTR	ENSGALG00000036201	GALK2
10	10545416	GAAA	GAA	GAA	52	0/1	1/1	4	51	2	2	1	5	0	1	intron	ENSGALG00000028158	Fgf7
10	10566002	GAAAAAA	GAAAAAAA	GAAAAAAA	45.0422	0/1	0/1	18	62	8	10	6	16	4	2	intergenic	ENSGALG00000028158-ENSGALG00000005673	Fgf7-DTWD1
10	10680451	TAAA	TAA	TAA	178	0/0	0/1	18	56	18	0	115	127	66	49	3_UTR	ENSGALG00000005703	SLC30A4
10	10716025	TC	TCC	TCC	419	0/1	1/1	21	81	7	14	44	127	0	44	3_UTR	ENSGALG00000033780	ENSGALG00000033780
10	10759475	AGGGG	AGGGGG	AGGGGG	213	0/1	0/1	92	127	42	50	186	42	140	46	3_UTR	ENSGALG00000031348	SPPL2A
10	10825011	AGTGT	AGT	AGT	57	0/1	0/0	3	47	1	2	4	12	4	0	intergenic	ENSGALG00000023451-ENSGALG00000005894	TRPM7-USP8
10	10873464	ACTCT	ACT	ACT	146	0/1	0/1	19	127	14	5	34	37	31	3	3_UTR	ENSGALG00000023440	GABPB1
10	10904647	CTT	CTTT	CTTT	425	1/1	1/1	8	39	0	8	8	39	0	8	intron	ENSGALG00000023435	GATM
10	10909719	CAGAGAGAG	CAGAGAG	CAGAGAG	291	0/1	0/1	15	92	12	3	10	117	3	7	intron	ENSGALG00000023435	GATM
10	10911715	ACC	AC	AC	332	0/1	0/1	138	127	53	85	11	36	2	9	3_UTR	ENSGALG00000023435	GATM
10	10931567	ACTCT	ACT	ACT	55	0/1	0/0	4	83	2	2	3	11	3	0	intergenic	ENSGALG00000023435-ENSGALG00000005992	GATM-PDE8A
10	10937277	ATCTC	ATC	ATC	43.5827	0/1	./.	6	74	4	2	0	0	0	0	intergenic	ENSGALG00000023435-ENSGALG00000005992	GATM-PDE8A
10	10967353	A	AT	AT	152	0/1	1/1	5	57	2	3	3	12	0	3	intron	ENSGALG00000005992	PDE8A
10	10973424	C	CA	CA	62	0/1	0/1	4	37	2	2	5	11	1	4	intron	ENSGALG00000005992	PDE8A
10	10975809	AGG	AG	AG	180	0/1	1/1	7	84	4	3	5	16	0	5	intron	ENSGALG00000005992	PDE8A
10	10985082	TC	T	T	66	0/1	0/0	8	98	4	4	20	61	20	0	intron	ENSGALG00000005992	PDE8A
10	11062588	ACG	A	A	259	0/1	0/1	13	37	11	2	79	127	42	37	intergenic	ENSGALG00000025614-ENSGALG00000005996	SCARNA15-FSD2
10	11188839	CTTTTTTT	CTTTTTTTT	CTTTTTTTT	39.2565	0/0	0/1	53	125	51	2	98	70	46	52	3_UTR	ENSGALG00000026607	ENSGALG00000026607
10	11233351	TGGG	TGG	TGG	201	0/1	0/0	31	127	13	18	124	127	124	0	3_UTR	ENSGALG00000006027	TM6SF1
10	11545299	AT	A	A	56	0/1	0/1	3	32	1	2	2	32	1	1	intron	ENSGALG00000006104	ADAMTSL3
10	11593367	AC	A	A	68	0/1	0/1	7	47	5	2	7	53	5	2	intron	ENSGALG00000006104	ADAMTSL3
10	12234813	TAA	TA	TA	276	0/1	0/1	3	30	1	2	23	119	7	16	exon	ENSGALG00000029565	ENSGALG00000029565		UNKNOWN
10	12241228	GAAAA	GAA	GAA	221	0/0	0/1	45	89	44	1	39	127	28	11	3_UTR	ENSGALG00000006403	MESDC2
10	12592592	TACACACACACACACAC	TACACACACACACACACAC	TACACACACACACACACAC	47.0061	0/1	0/0	4	73	2	2	2	8	2	0	intron	ENSGALG00000006505	ZFAND6
10	12984317	ACC	ACCC	ACCC	167	0/0	0/1	11	36	11	0	39	127	26	13	intergenic	ENSGALG00000006676-ENSGALG00000006689	RLBP1-ABHD2
10	13010607	T	TA	TA	129	0/1	0/1	5	51	3	2	19	112	12	7	intron	ENSGALG00000006689	ABHD2
10	14536078	CTTTTTTTTTTTT	CTTTTTTTTTT	CTTTTTTTTTT	57	1/1	./.	11	37	0	11	0	0	0	0	intergenic	ENSGALG00000006882-ENSGALG00000006887	ST8SIA2-FAM174B
10	14620691	ATGTGTGTGTGT	ATGTGTGTGT	ATGTGTGTGT	221	0/0	0/1	13	42	13	0	63	127	43	20	intron	ENSGALG00000006949	CHD2
10	14626395	GTATATATATATATAT	GTATATATATATAT	GTATATATATATAT	401	0/1	0/1	15	127	9	6	62	127	39	23	intron	ENSGALG00000006949	CHD2
10	14626902	CT	CTT	CTT	476	0/1	0/1	28	108	9	19	79	127	30	49	intron	ENSGALG00000006949	CHD2
10	14631028	TAAA	TAA	TAA	376	1/1	1/1	6	36	0	6	21	81	0	21	intron	ENSGALG00000006949	CHD2
10	14641618	GAAAAA	GAAAAAA	GAAAAAA	136	0/1	1/1	7	37	4	3	15	25	1	14	intron	ENSGALG00000006949	CHD2
10	14680247	TCCC	TCCCC	TCCCC	351	1/1	1/1	5	33	0	5	24	90	0	24	3_UTR	ENSGALG00000006949	CHD2
10	15846604	GAAAAAAA	GAAAAAAAA	GAAAAAAAA	224	1/1	1/1	17	64	0	17	22	64	1	21	intergenic	ENSGALG00000007000-ENSGALG00000025164	NR2F2-gga-mir-1680
10	15847207	AAGAGAGAGAGAGAGAGAGAGAGAGAGA	AAGAGAGAGAGAGAGAGAGAGAGAGA	AAGAGAGAGAGAGAGAGAGAGAGAGA	203	0/1	0/1	3	35	2	1	10	102	3	7	intergenic	ENSGALG00000007000-ENSGALG00000025164	NR2F2-gga-mir-1680
10	16689525	AA	AATA	AATA	145	0/1	0/1	11	31	8	3	145	127	80	65	intergenic	ENSGALG00000007022-ENSGALG00000040651	PGPEP1L-IGF1R
10	16900436	TAAAA	TAAAAA	TAAAAA	137	0/1	0/1	6	31	2	4	12	30	3	9	intergenic	ENSGALG00000007048-ENSGALG00000007057	SYNM-LRRC28
10	16903278	C	CTT	CTT	321	0/1	0/1	6	62	2	4	7	78	2	5	intergenic	ENSGALG00000007048-ENSGALG00000007057	SYNM-LRRC28
10	17031692	TC	T	T	30.0153	0/1	0/0	11	60	7	4	17	37	16	1	intron	ENSGALG00000032366	MEF2A
10	17033876	GT	GTAT	GTAT	290	0/1	0/1	10	90	3	7	3	40	1	2	intron	ENSGALG00000032366	MEF2A
10	17035593	TAAAA	TAAAAA	TAAAAA	146	0/1	1/1	4	30	2	2	8	25	0	8	intron	ENSGALG00000032366	MEF2A
10	17082383	C	CA	CA	278	1/1	1/1	8	42	0	8	2	24	0	2	intron	ENSGALG00000032366	MEF2A
10	17484626	GAAAAAA	GAAAAAAA	GAAAAAAA	276	1/1	1/1	39	127	0	39	28	102	0	28	3_UTR	ENSGALG00000033365	ALDH6
10	17773602	GTTTTTTT	GTTTTTTTTT	GTTTTTTTTT	195	0/0	0/1	61	78	60	1	112	22	33	79	3_UTR	ENSGALG00000007289	CLPX
10	17773610	A	AT	AT	41.698	0/0	0/1	61	127	61	0	53	71	34	19	3_UTR	ENSGALG00000007289	CLPX
10	17773626	AG	AGG	AGG	373	0/1	0/1	94	127	33	61	59	127	46	13	3_UTR	ENSGALG00000007289	CLPX
10	18046151	AC	A	A	63	0/1	0/0	14	92	10	4	80	127	80	0	exon	ENSGALG00000039462	ENSGALG00000039462		UNKNOWN
10	18048757	CTTTT	CTTT	CTTT	70	0/1	0/0	28	100	18	10	140	127	140	0	intergenic	ENSGALG00000039462-ENSGALG00000007437	ENSGALG00000039462-DPP8
10	18113252	GTTTTT	GTTTT	GTTTT	260	0/1	0/1	31	44	8	23	288	99	109	179	intergenic	ENSGALG00000007495-ENSGALG00000041403	ENSGALG00000007495-DENND4A
10	18127393	CAA	CAAAA	CAAAA	238	0/1	0/1	3	41	1	2	9	114	3	6	intron	ENSGALG00000041403	DENND4A
10	18130828	AATATAT	AATAT	AATAT	115	0/1	0/1	3	44	1	2	8	69	6	2	intron	ENSGALG00000041403	DENND4A
10	18133212	TAAAAAAAA	TAAAAAAA	TAAAAAAA	157	1/1	1/1	6	40	0	6	71	127	0	71	intron	ENSGALG00000041403	DENND4A
10	18133214	AAAAAAA	AAAAAA	AAAAAA	143	1/1	1/1	6	40	0	6	31	115	0	31	intron	ENSGALG00000041403	DENND4A
10	18482873	CAGA	CAGAGA	CAGAGA	486	1/1	1/1	16	66	0	16	20	78	0	20	3_UTR	ENSGALG00000007649	TIPIN
10	18482946	TGG	TG	TG	473	1/1	0/1	16	56	0	16	32	30	4	28	3_UTR	ENSGALG00000007649	TIPIN
10	18526170	TAAA	TAA	TAA	88	0/1	0/0	10	78	4	6	45	127	45	0	3_UTR	ENSGALG00000007695	SNAPC5
10	18876506	TCC	TC	TC	131	0/1	0/1	7	57	2	5	17	68	13	4	intergenic	ENSGALG00000035701-ENSGALG00000007887	SMAD3-AAGAB
10	19128278	TAAAAAA	TAAAAAAA	TAAAAAAA	88	1/1	1/1	6	31	0	6	4	25	0	4	intron	ENSGALG00000007970	PIAS1
10	19131979	TG	T	T	32.0531	0/1	0/0	3	37	1	2	12	36	12	0	intron	ENSGALG00000007970	PIAS1
10	19158049	ACGCG	ACG	ACG	75	0/1	0/1	4	37	3	1	7	70	5	2	intergenic	ENSGALG00000007970-ENSGALG00000007979	PIAS1-CALML4
10	19178555	ATTTTT	ATTTT	ATTTT	229	0/1	0/1	24	85	10	14	77	127	35	42	3_UTR	ENSGALG00000028906	FEM1B
10	19634621	CAAAA	CAA	CAA	177	0/1	0/0	10	90	3	7	31	5	29	2	3_UTR	ENSGALG00000034100	ENSGALG00000034100
10	19796343	CTTTTTTTTTT	CTTTTTTTTT	CTTTTTTTTT	92	1/1	1/1	11	41	0	11	8	21	1	7	intergenic	ENSGALG00000008187-ENSGALG00000008199	EIF3J-CTDSPL2
10	19845649	CAA	CAAA	CAAA	107	0/0	0/1	75	127	75	0	229	127	176	53	3_UTR	ENSGALG00000008208	CASC4
10	19855120	A	AT	AT	30.7643	0/1	1/1	5	51	3	2	1	5	0	1	intron	ENSGALG00000008208	CASC4
10	19926266	GAAAAAAAAA	GAAAAAAAAAA	GAAAAAAAAAA	89	1/1	1/1	48	67	2	46	54	104	1	53	intron	ENSGALG00000027501	ANPEP
10	20227430	AG	AGG	AGG	249	0/1	0/1	5	34	2	3	53	127	40	13	intergenic	ENSGALG00000008385-ENSGALG00000035587	PPIP5K1-ENSGALG00000035587
10	20314975	TTCT	TT	TT	39.9144	0/1	0/0	6	70	4	2	7	24	7	0	intergenic	ENSGALG00000042201-ENSGALG00000008549	TP53BP1-TUBGCP4
11	123291	TTGT	TTGTGT	TTGTGT	257	0/1	0/1	5	36	4	1	40	127	15	25	intron	ENSGALG00000041475	ENSGALG00000041475
11	124262	ACTCTCT	ACTCT	ACTCT	98	0/0	0/1	13	46	13	0	40	126	33	7	intron	ENSGALG00000041475	ENSGALG00000041475
11	125116	CAAA	CAA	CAA	221	0/0	0/1	21	32	20	1	110	127	62	48	intron	ENSGALG00000041475	ENSGALG00000041475
11	126471	AAT	AATAT	AATAT	275	0/1	0/1	4	61	2	2	37	127	21	16	intron	ENSGALG00000041475	ENSGALG00000041475
11	128963	TAAAA	TAAA	TAAA	205	0/1	0/1	18	38	14	4	59	127	24	35	intron	ENSGALG00000041475	ENSGALG00000041475
11	130756	TAA	TA	TA	87	0/1	0/0	17	118	9	8	22	52	21	1	intron	ENSGALG00000041475	ENSGALG00000041475
11	136212	AC	A	A	93	0/0	0/1	37	68	29	8	139	123	81	58	intron	ENSGALG00000041475	ENSGALG00000041475
11	138168	TAA	TA	TA	321	0/1	0/1	41	99	31	10	180	127	76	104	intron	ENSGALG00000041475	ENSGALG00000041475
11	359780	ATTTTTTTT	ATTTTTTTTTT	ATTTTTTTTTT	101	0/1	0/1	7	40	3	4	9	62	4	5	intron	ENSGALG00000029324	SLC7A6
11	535738	AATATATATATAT	AATATATATATATAT	AATATATATATATAT	163	0/0	1/1	13	35	13	0	7	18	0	7	intergenic	ENSGALG00000043034-ENSGALG00000034373	KIFC3-KATNB1
11	754265	GAAAAAAAA	GAAAAAAA	GAAAAAAA	140	1/1	1/1	6	33	0	6	77	127	2	75	3_UTR	ENSGALG00000021473	FAM192A
11	970836	TC	TCC	TCC	473	1/1	0/1	16	51	0	16	59	102	12	47	3_UTR	ENSGALG00000001602	NUTF2
11	1081085	CA	CAA	CAA	316	1/1	0/1	13	40	0	13	17	127	10	7	intron	ENSGALG00000001779	ENSGALG00000001779
11	2244525	TAAAAAAAAAA	TAAAAAAAAA	TAAAAAAAAA	125	1/1	1/1	10	51	0	10	47	127	0	47	intergenic	ENSGALG00000003107-ENSGALG00000003163	AMFR-GNAO1
11	3419405	CTATAT	CTAT	CTAT	220	0/0	0/1	18	59	18	0	88	127	66	22	intergenic	ENSGALG00000003374-ENSGALG00000003396	ESRP2-NFATC3
11	3584894	CGGGG	CGGG	CGGG	368	1/1	1/1	15	63	0	15	24	90	0	24	intron	ENSGALG00000034179	SLC12A4
11	3612594	TAAA	TAAAA	TAAAA	46.0271	0/1	0/1	6	43	4	2	7	37	5	2	intron	ENSGALG00000034179	SLC12A4
11	5117209	GAAAAAAA	GAAAAAAAA	GAAAAAAAA	208	1/1	1/1	18	66	0	18	37	81	2	35	intergenic	ENSGALG00000003663-ENSGALG00000039178	ENSGALG00000003663-CHD9
11	5144682	GAA	GA	GA	229	1/1	1/1	9	43	0	9	1	19	0	1	intron	ENSGALG00000039178	CHD9
11	5156327	CTT	CT	CT	117	0/1	0/1	4	30	1	3	7	67	4	3	intron	ENSGALG00000039178	CHD9
11	5181455	CAAA	CAA	CAA	157	0/1	1/1	4	50	2	2	6	19	0	6	intergenic	ENSGALG00000039178-ENSGALG00000037100	CHD9-ENSGALG00000037100
11	6272265	TTGTGTG	TTGTG	TTGTG	267	0/1	0/1	4	79	2	2	26	127	17	9	intergenic	ENSGALG00000039238-ENSGALG00000003753	SALL1-CYLD
11	6714285	TAAA	TAAAA	TAAAA	352	1/1	1/1	6	34	0	6	12	52	0	12	intergenic	ENSGALG00000003837-ENSGALG00000031851	ADCY7-PAPD5
11	6718420	C	CAT	CAT	48.0041	0/1	0/1	3	41	2	1	3	41	2	1	intron	ENSGALG00000031851	PAPD5
11	6727889	TAA	TAAA	TAAA	72	0/1	1/1	3	35	2	1	2	7	0	2	intron	ENSGALG00000031851	PAPD5
11	7418729	ATTTTTTTT	ATTTTTTT	ATTTTTTT	147	1/1	1/1	11	51	0	11	15	63	0	15	intron	ENSGALG00000003907	N4BP1
11	7426326	AAGAGA	AAGAGAGA	AAGAGAGA	96	0/1	1/1	4	43	3	1	2	6	0	2	intron	ENSGALG00000003907	N4BP1
11	7482831	AGG	AG	AG	397	1/1	1/1	11	51	0	11	20	78	0	20	intron	ENSGALG00000003916	SIAH1
11	7487973	CTTTTT	CTTT	CTTT	253	0/1	0/1	3	34	2	1	25	120	6	19	intron	ENSGALG00000003916	SIAH1
11	7489307	CCTCT	CCT	CCT	31.0319	0/1	0/0	9	60	7	2	64	127	64	0	5_UTR	ENSGALG00000003916	SIAH1
11	7493851	AT	A	A	46.0065	0/1	0/0	6	77	3	3	29	4	26	3	intron	ENSGALG00000003916	SIAH1
11	7498975	A	AT	AT	239	1/1	1/1	5	32	0	5	24	89	0	24	intergenic	ENSGALG00000003916-ENSGALG00000003942	SIAH1-LONP2
11	7502503	GATATATATATATA	GATATATATATA	GATATATATATA	486	1/1	1/1	12	55	0	12	32	115	0	32	3_UTR	ENSGALG00000003942	LONP2
11	7573979	A	AG	AG	31.8705	0/1	0/1	3	32	2	1	2	32	1	1	intergenic	ENSGALG00000003942-ENSGALG00000004004	LONP2-PHKB
11	7629280	GAA	GAAA	GAAA	146	0/1	0/1	6	53	4	2	22	127	14	8	intergenic	ENSGALG00000003942-ENSGALG00000004004	LONP2-PHKB
11	7629343	CA	CATA	CATA	238	0/1	0/1	5	34	4	1	25	127	15	10	intergenic	ENSGALG00000003942-ENSGALG00000004004	LONP2-PHKB
11	7630534	TTAT	TT	TT	201	0/0	0/1	116	54	107	9	116	127	80	36	intron	ENSGALG00000004004	PHKB
11	7630535	TA	T	T	308	0/1	0/1	136	127	99	37	134	127	71	63	intron	ENSGALG00000004004	PHKB
11	7714494	ACCC	ACC	ACC	173	0/1	0/1	8	81	4	4	14	127	7	7	intron	ENSGALG00000004049	ITFG1
11	7716768	GTTTTTT	GTTTTTTT	GTTTTTTT	114	1/1	1/1	6	31	0	6	4	25	0	4	intron	ENSGALG00000004049	ITFG1
11	7735956	GAAAAAAA	GAAAAAA	GAAAAAA	33.0214	0/1	0/1	11	30	5	6	8	27	4	4	intron	ENSGALG00000004049	ITFG1
11	7738859	ATT	ATTT	ATTT	91	0/1	0/1	5	47	3	2	5	37	2	3	intron	ENSGALG00000004049	ITFG1
11	7744211	AAGAGAGAGAG	AAGAGAGAG	AAGAGAGAG	165	0/1	0/1	5	88	2	3	26	105	21	5	intron	ENSGALG00000004049	ITFG1
11	7762997	GGT	G	G	42.1978	0/1	0/0	4	57	2	2	10	30	10	0	intron	ENSGALG00000004049	ITFG1
11	7773721	AGGG	AGG	AGG	52	0/0	0/1	14	47	14	0	20	81	15	5	exon	ENSGALG00000040617	ENSGALG00000040617		UNKNOWN
11	7773773	A	AT	AT	394	1/1	1/1	7	37	0	7	13	55	0	13	exon	ENSGALG00000040617	ENSGALG00000040617		UNKNOWN
11	7972040	ATT	AT	AT	76	0/1	0/1	3	31	1	2	5	52	3	2	intron	ENSGALG00000004334	MYLK3
11	8481207	AGT	AGTGT	AGTGT	153	0/1	0/1	4	65	2	2	13	122	9	4	3_UTR	ENSGALG00000030532	ENSGALG00000030532
11	8581770	CTGT	CT	CT	419	0/1	0/1	7	73	2	5	43	127	27	16	3_UTR	ENSGALG00000004494	CCNE1
11	8635539	TAA	TAAA	TAAA	42.6567	0/1	0/0	9	66	5	4	3	10	3	0	intron	ENSGALG00000004506	URI1
11	8640518	ACTCT	ACT	ACT	125	0/0	0/1	10	33	10	0	14	127	9	5	intron	ENSGALG00000004506	URI1
11	9938546	AGGGG	AGGGGG	AGGGGG	43.0279	0/1	0/1	4	38	2	2	4	38	2	2	intergenic	ENSGALG00000004559-ENSGALG00000004630	DPY19L3-ENSGALG00000004630
11	9994870	CTGT	CTGTGT	CTGTGT	476	1/1	0/1	58	127	0	58	75	127	23	52	3_UTR	ENSGALG00000004648	PDCD5
11	9997954	TTATATATATATATA	TTATATATATATA	TTATATATATATA	49.3571	0/1	0/1	5	65	3	2	9	15	8	1	intergenic	ENSGALG00000004648-ENSGALG00000004671	PDCD5-ANKRD27
11	10457355	T	TAA	TAA	401	0/1	0/1	36	127	27	9	38	127	23	15	3_UTR	ENSGALG00000004899	PEPD
11	10489373	TCC	TC	TC	71	0/1	1/1	4	45	2	2	2	7	0	2	intron	ENSGALG00000004899	PEPD
11	11037976	AC	A	A	260	0/1	0/1	5	56	3	2	19	127	6	13	3_UTR	ENSGALG00000004949	KIAA0355
11	11103266	GC	GCC	GCC	221	0/1	0/1	35	56	28	7	80	127	50	30	intergenic	ENSGALG00000004949-ENSGALG00000004956	KIAA0355-GPI
11	11264186	TG	T	T	156	1/1	1/1	6	31	0	6	1	16	0	1	intron	ENSGALG00000005006	UBA2
11	11440965	CAAAAAAAAA	CAAAAAAAAAA	CAAAAAAAAAA	41.0164	1/1	1/1	4	31	0	4	36	77	0	36	intergenic	ENSGALG00000005140-ENSGALG00000005146	RRAD-PDP2
11	11534266	AGGGG	AGGG	AGGG	133	0/1	0/1	36	39	28	8	96	125	66	30	intron	ENSGALG00000005241	ENSGALG00000005241
11	11534788	TG	T	T	272	0/1	0/1	12	100	6	6	35	97	9	26	intron	ENSGALG00000005241	ENSGALG00000005241
11	11534799	TAA	TAAA	TAAA	234	0/1	0/1	15	126	10	5	27	127	20	7	intron	ENSGALG00000005241	ENSGALG00000005241
11	11535309	ATTT	ATT	ATT	68	0/1	0/0	24	99	14	10	24	50	21	3	3_UTR	ENSGALG00000005241	ENSGALG00000005241
11	11535311	TTAT	TT	TT	249	0/1	0/1	24	70	20	4	65	127	52	13	3_UTR	ENSGALG00000005241	ENSGALG00000005241
11	11535312	TA	T	T	228	0/1	0/1	27	89	18	9	82	127	46	36	3_UTR	ENSGALG00000005241	ENSGALG00000005241
11	11578620	AT	A	A	375	1/1	1/1	7	41	0	7	42	127	0	42	intergenic	ENSGALG00000005251-ENSGALG00000000424	CMTM4-CMTM3
11	11578874	ATTT	ATT	ATT	287	0/1	0/1	15	89	5	10	51	42	8	43	intergenic	ENSGALG00000005251-ENSGALG00000000424	CMTM4-CMTM3
11	11606046	T	TGC	TGC	96	0/1	0/1	4	40	3	1	3	44	1	2	intron	ENSGALG00000034216	RP11-403P17.5
11	14511086	ATCT	AT	AT	41.6709	0/1	0/1	4	37	3	1	4	37	3	1	intergenic	ENSGALG00000005377-ENSGALG00000032911	ENSGALG00000005377-ENSGALG00000032911
11	14733361	TG	T	T	93	0/1	0/0	11	124	6	5	13	41	13	0	3_UTR	ENSGALG00000026258	MAF
11	14892380	TAAAAAAAAAAA	TAAAAAAAAAA	TAAAAAAAAAA	64	1/1	1/1	14	35	1	13	47	30	7	40	intron	ENSGALG00000026258	MAF
11	14892780	ATT	ATTT	ATTT	463	1/1	1/1	15	38	1	14	14	4	3	11	intron	ENSGALG00000026258	MAF
11	14895435	CTTTTTTTTTT	CTTTTTTTTTTT	CTTTTTTTTTTT	35.61	1/1	0/0	28	54	1	27	36	3	22	14	5_UTR	ENSGALG00000026258	MAF
11	15579903	TCCCCC	TCCCC	TCCCC	140	0/1	1/1	25	33	8	17	34	106	0	34	3_UTR	ENSGALG00000034430	CMC2
11	15609945	ATT	AT	AT	247	0/1	1/1	3	31	2	1	19	56	0	19	intergenic	ENSGALG00000040475-ENSGALG00000041047	ATMIN-PPP1R3E
11	15610058	CT	C	C	407	1/1	1/1	8	43	0	8	33	118	0	33	intergenic	ENSGALG00000040475-ENSGALG00000041047	ATMIN-PPP1R3E
11	15723282	ATGTGT	ATGT	ATGT	157	0/1	0/1	3	45	1	2	14	100	11	3	intergenic	ENSGALG00000013437-ENSGALG00000038494	GAN-CMIP
11	16021474	TAAAAAAAA	TAAAAAAA	TAAAAAAA	138	1/1	1/1	6	38	0	6	40	127	0	40	3_UTR	ENSGALG00000031983	MPHOSPH6
11	16201271	AGGG	AGG	AGG	80	0/1	0/1	4	43	2	2	5	19	1	4	intron	ENSGALG00000005483	CDH13
11	16204518	GCC	GCCC	GCCC	149	0/1	0/1	9	47	7	2	12	93	5	7	intron	ENSGALG00000005483	CDH13
11	16208077	TA	TAA	TAA	346	0/1	0/1	8	102	4	4	21	4	2	19	intron	ENSGALG00000005483	CDH13
11	16215454	AT	A	A	50	0/1	0/0	8	80	5	3	15	48	15	0	intron	ENSGALG00000005483	CDH13
11	16235489	CTT	C	C	337	0/1	0/1	9	119	6	3	11	68	2	9	intron	ENSGALG00000005483	CDH13
11	16247953	ATTT	ATT	ATT	46.3336	0/1	0/0	8	77	4	4	6	19	6	0	intron	ENSGALG00000005483	CDH13
11	16252247	TAA	TA	TA	142	0/1	0/1	3	30	2	1	9	31	2	7	intron	ENSGALG00000005483	CDH13
11	16280414	GA	GAA	GAA	382	1/1	1/1	5	31	0	5	10	46	0	10	intron	ENSGALG00000005483	CDH13
11	16375041	CTTT	CTT	CTT	288	1/1	1/1	6	32	0	6	6	32	0	6	intron	ENSGALG00000005483	CDH13
11	16378216	GA	G	G	129	0/1	0/1	11	127	5	6	9	25	7	2	intron	ENSGALG00000005483	CDH13
11	16408151	CTGTG	CTGTGTG	CTGTGTG	275	0/1	0/1	8	107	5	3	10	127	4	6	intron	ENSGALG00000005483	CDH13
11	16484816	TGGG	TGG	TGG	46.3345	0/1	0/0	8	78	4	4	6	19	6	0	intron	ENSGALG00000005483	CDH13
11	16533127	G	GT	GT	40.7481	0/1	1/1	5	49	3	2	1	5	0	1	intron	ENSGALG00000005483	CDH13
11	16622248	A	AG	AG	66	0/1	./.	6	71	3	3	0	0	0	0	intron	ENSGALG00000005483	CDH13
11	16629766	GAAAAAAAAAAA	GAAAAAAAAAAAA	GAAAAAAAAAAAA	35.9726	1/1	1/1	38	47	1	37	59	30	12	47	intergenic	ENSGALG00000005483-ENSGALG00000030803	CDH13-ENSGALG00000030803
11	17047736	GCCCCCCC	GCCCCCCCC	GCCCCCCCC	259	1/1	1/1	94	127	0	94	60	127	0	60	3_UTR	ENSGALG00000017644	COTL1
11	17999724	GCCCC	GCCC	GCCC	31.1021	0/1	0/0	26	61	19	7	121	99	107	14	intergenic	ENSGALG00000025938-ENSGALG00000005779	KIAA0513-ENSGALG00000005779
11	17999815	GT	GTT	GTT	221	0/0	0/1	23	31	22	1	87	127	48	39	intergenic	ENSGALG00000025938-ENSGALG00000005779	KIAA0513-ENSGALG00000005779
11	18002277	ACTCT	ACT	ACT	236	0/1	0/1	10	59	8	2	71	127	59	12	intergenic	ENSGALG00000025938-ENSGALG00000005779	KIAA0513-ENSGALG00000005779
11	18139019	CAAAAAAAA	CAAAAAAA	CAAAAAAA	78	1/1	0/1	36	66	3	33	71	23	41	30	intergenic	ENSGALG00000029424-ENSGALG00000033429	JPH3-ENSGALG00000033429
11	18150524	G	GT	GT	322	1/1	1/1	6	33	0	6	7	36	0	7	intron	ENSGALG00000037315	KLHDC4
11	18164217	TAA	TA	TA	86	0/1	1/1	3	31	2	1	3	9	0	3	intron	ENSGALG00000037315	KLHDC4
11	18187373	CAA	CAAAA	CAAAA	476	1/1	0/1	17	53	0	17	57	127	25	32	3_UTR	ENSGALG00000005845	SLC7A5
11	18215342	A	AC	AC	214	0/1	0/1	6	46	4	2	25	127	11	14	intron	ENSGALG00000005845	SLC7A5
11	19203808	GGTGTGTGTGTG	GGTGTGTGTGTGTG	GGTGTGTGTGTGTG	220	0/1	0/0	14	91	3	11	56	127	55	1	3_UTR	ENSGALG00000000660	CYB5B
11	19233230	TG	T	T	98	0/1	1/1	4	53	2	2	2	8	0	2	intron	ENSGALG00000039300	NFAT5
11	19273206	CTTTT	CTTT	CTTT	43.2874	0/1	0/0	10	74	5	5	29	88	29	0	intergenic	ENSGALG00000039300-ENSGALG00000023437	NFAT5-NQO1
11	19273641	GAAA	GA	GA	474	0/1	0/1	12	54	2	10	24	127	6	18	intergenic	ENSGALG00000039300-ENSGALG00000023437	NFAT5-NQO1
11	20109878	TG	T	T	314	0/1	0/1	15	115	9	6	31	127	14	17	5_UTR	ENSGALG00000000907	KARS
11	20113306	AC	A	A	168	0/1	0/1	4	39	2	2	10	100	4	6	intron	ENSGALG00000000907	KARS
12	1826644	TGAGAGAGAG	TGAGAGAG	TGAGAGAG	40.6744	0/1	0/0	5	70	3	2	2	9	2	0	intergenic	ENSGALG00000002253-ENSGALG00000002260	HEMK1-CISH
12	1869161	T	TA	TA	37.7687	0/1	1/1	8	43	4	4	1	4	0	1	intergenic	ENSGALG00000002253-ENSGALG00000002260	HEMK1-CISH
12	1869174	CAA	CAAAA	CAAAA	34.927	0/1	./.	9	64	7	2	0	0	0	0	intergenic	ENSGALG00000002253-ENSGALG00000002260	HEMK1-CISH
12	1921108	GAAAAAAAA	GAAAAAAAAA	GAAAAAAAAA	57	1/1	0/1	17	45	0	17	13	7	4	9	3_UTR	ENSGALG00000002283	MAPKAPK3
12	2789197	GACACACAC	GACACACACAC	GACACACACAC	325	0/1	0/1	13	103	10	3	61	127	38	23	intron	ENSGALG00000035268	ENSGALG00000035268
12	2963122	A	AG	AG	273	0/1	1/1	5	58	3	2	9	27	0	9	intergenic	ENSGALG00000033277-ENSGALG00000025904	ENSGALG00000033277-WDR82
12	3434672	GAA	GAAA	GAAA	255	0/1	0/1	68	91	57	11	100	127	74	26	3_UTR	ENSGALG00000004687	CENPP
12	3435166	CAT	CATAT	CATAT	446	0/1	1/1	10	127	4	6	21	66	0	21	intron	ENSGALG00000004687	CENPP
12	3436337	GAAAA	GAAAAA	GAAAAA	367	1/1	1/1	8	42	0	8	27	99	0	27	intron	ENSGALG00000004687	CENPP
12	3500731	GGAGAGAG	GGAGAG	GGAGAG	363	0/1	0/1	42	127	35	7	309	127	210	99	intergenic	ENSGALG00000044083-ENSGALG00000032910	ENSGALG00000044083-ENSGALG00000032910
12	4451575	CTGT	CTGTGT	CTGTGT	53	0/1	1/1	5	39	4	1	1	3	0	1	intron	ENSGALG00000004932	ATG7
12	4467909	T	TG	TG	105	0/1	0/0	14	127	6	8	28	84	28	0	3_UTR	ENSGALG00000004932	ATG7
12	4468031	TCCC	TCC	TCC	74	0/1	0/0	12	94	5	7	23	70	23	0	3_UTR	ENSGALG00000004932	ATG7
12	4472946	AATATATATATATATA	AATATATATATATATATA	AATATATATATATATATA	46.2143	0/1	0/0	4	65	2	2	10	30	10	0	intergenic	ENSGALG00000004932-ENSGALG00000029396	ATG7-ENSGALG00000029396
12	4558724	C	CT	CT	241	0/1	0/1	4	55	2	2	9	9	1	8	intergenic	ENSGALG00000004937-ENSGALG00000004940	VGLL4-TAMM41
12	4927953	CTTTTTTT	CTTTTTTTT	CTTTTTTTT	48.8952	0/1	0/1	15	31	9	6	21	53	11	10	3_UTR	ENSGALG00000025959	ENSGALG00000025959
12	4928244	CTGTG	CTG	CTG	47.3617	0/1	0/1	3	46	1	2	11	17	10	1	3_UTR	ENSGALG00000025959	ENSGALG00000025959
12	4968622	A	AC	AC	47.999	0/1	0/1	9	31	5	4	16	52	8	8	intron	ENSGALG00000004998	RAF1
12	4969682	TAA	TA	TA	399	1/1	0/1	9	32	0	9	25	96	5	20	intron	ENSGALG00000004998	RAF1
12	4971070	AC	ACC	ACC	73	0/1	0/1	6	81	3	3	6	23	5	1	intron	ENSGALG00000004998	RAF1
12	5147137	CTTTTTT	CTTTTT	CTTTTT	101	0/1	1/1	9	35	4	5	23	18	3	20	intergenic	ENSGALG00000038866-ENSGALG00000005024	ENSGALG00000038866-EFCC1
12	5243579	GGT	GGTGT	GGTGT	38.2955	0/1	0/1	3	31	2	1	3	41	2	1	intron	ENSGALG00000005034	ACAD9
12	6093629	AGG	AG	AG	263	0/1	0/1	8	93	3	5	25	127	15	10	intergenic	ENSGALG00000018266-ENSGALG00000029394	gga-let-7a-1-ENSGALG00000029394
12	6097788	TTCT	TT	TT	70	0/1	0/0	8	100	5	3	9	30	9	0	intergenic	ENSGALG00000018266-ENSGALG00000029394	gga-let-7a-1-ENSGALG00000029394
12	6392873	AT	ATT	ATT	189	0/1	0/1	9	88	6	3	14	127	9	5	intron	ENSGALG00000039316	FAM120A
12	6472242	ACTCT	ACT	ACT	46.2797	0/1	0/0	4	78	2	2	37	62	36	1	intergenic	ENSGALG00000039316-ENSGALG00000038850	FAM120A-ENSGALG00000038850
12	6638286	A	AC	AC	477	0/1	0/1	36	127	15	21	78	127	36	42	intron	ENSGALG00000035729	ENSGALG00000035729
12	6640578	TT	TTGT	TTGT	49.5486	0/1	0/1	38	42	23	15	65	40	43	22	intergenic	ENSGALG00000035729-ENSGALG00000026154	ENSGALG00000035729-CARD19
12	7236668	GTTT	GTTTT	GTTTT	153	0/1	1/1	3	30	2	1	7	21	0	7	intergenic	ENSGALG00000005363-ENSGALG00000005385	CHDH-ACTR8
12	8395490	ACTCTC	ACTC	ACTC	48.4666	0/1	0/1	4	38	3	1	2	43	1	1	intergenic	ENSGALG00000005450-ENSGALG00000035045	CCDC66-FAM208A
12	8634112	CT	CTTT	CTTT	153	0/1	0/0	24	127	18	6	61	127	61	0	intron	ENSGALG00000005527	APPL1
12	8635793	CTATA	CTA	CTA	474	1/1	0/1	30	96	0	30	126	127	24	102	intron	ENSGALG00000005527	APPL1
12	8722740	TC	T	T	318	0/1	0/1	19	97	14	5	113	127	40	73	3_UTR	ENSGALG00000005622	ARF5
12	8809889	ACTCTCT	ACTCT	ACTCT	55	0/1	0/0	3	47	1	2	3	9	3	0	intron	ENSGALG00000005670	SLMAP
12	8819161	TCACAC	TCAC	TCAC	212	0/1	0/1	5	79	2	3	8	121	5	3	intron	ENSGALG00000005670	SLMAP
12	8835478	TC	T	T	180	0/1	1/1	8	64	5	3	7	21	0	7	3_UTR	ENSGALG00000005670	SLMAP
12	8835874	GAAAA	GAAA	GAAA	232	0/1	0/1	11	82	6	5	39	106	12	27	3_UTR	ENSGALG00000005670	SLMAP
12	9536916	AT	ATT	ATT	110	0/0	0/1	40	124	40	0	133	127	98	35	3_UTR	ENSGALG00000005931	RUVBL1
12	9682933	CA	CAGA	CAGA	188	0/1	0/0	36	127	21	15	74	127	74	0	3_UTR	ENSGALG00000005999	ABTB1
12	9683664	GCA	GCACA	GCACA	358	0/1	1/1	6	70	2	4	84	127	0	84	3_UTR	ENSGALG00000005999	ABTB1
12	9683665	CAGAG	CAGAGAG	CAGAGAG	183	0/1	1/1	5	38	2	3	65	127	0	65	3_UTR	ENSGALG00000005999	ABTB1
12	9713029	TC	TCC	TCC	76	0/1	0/1	4	52	2	2	7	58	5	2	intergenic	ENSGALG00000031226-ENSGALG00000006009	ENSGALG00000031226-PODXL2
12	9776616	AG	A	A	463	0/1	0/1	30	127	10	20	43	127	16	27	3_UTR	ENSGALG00000006047	TPRA1
12	9881006	T	TA	TA	242	0/1	0/1	5	55	2	3	17	127	8	9	3_UTR	ENSGALG00000006056	CHCHD6
12	9996181	GAAAAAAA	GAAAAAAAA	GAAAAAAAA	32.2033	0/1	0/0	54	33	22	32	36	77	34	2	intergenic	ENSGALG00000006097-ENSGALG00000037604	PLXNA1-ENSGALG00000037604
12	10408484	TTGTG	TTG	TTG	220	0/0	0/1	44	127	44	0	75	127	57	18	3_UTR	ENSGALG00000039363	TXNRD3
12	10408865	ACC	AC	AC	275	0/1	0/1	24	54	20	4	53	127	22	31	3_UTR	ENSGALG00000039363	TXNRD3
12	10636334	ACT	A	A	221	0/0	0/1	33	101	33	0	96	127	56	40	intergenic	ENSGALG00000034289-ENSGALG00000036133	SLC41A3-KLF15
12	10982754	TTCTCTCTCTCTCT	TTCTCTCTCTCTCTCT	TTCTCTCTCTCTCTCT	82	0/1	./.	5	67	2	3	0	0	0	0	intron	ENSGALG00000006425	SLC6A6
12	11009324	CAA	CA	CA	116	0/1	0/0	10	88	3	7	8	6	7	1	intron	ENSGALG00000006425	SLC6A6
12	11429685	GT	GTT	GTT	41.2976	0/1	0/0	8	71	5	3	4	15	4	0	intron	ENSGALG00000006571	ENSGALG00000006571
12	11563811	GCACA	GCA	GCA	51	0/1	0/0	8	80	5	3	22	70	22	0	intergenic	ENSGALG00000046507-ENSGALG00000006787	ENSGALG00000046507-CCDC71
12	11619950	GCCCCCCC	GCCCCCCCC	GCCCCCCCC	238	1/1	1/1	12	50	0	12	113	127	2	111	3_UTR	ENSGALG00000041419	ENSGALG00000041419
12	11652221	TAAAA	TAAAAA	TAAAAA	193	0/1	0/1	5	35	3	2	50	80	12	38	intergenic	ENSGALG00000006867-ENSGALG00000006910	QRICH1-IMPDH
12	11660278	TC	T	T	109	0/0	0/1	12	37	12	0	14	127	7	7	intron	ENSGALG00000006910	IMPDH
12	11662837	GC	G	G	195	0/1	0/1	3	31	1	2	10	84	3	7	intron	ENSGALG00000006910	IMPDH
12	11695292	CGGGGG	CGGGG	CGGGG	175	0/1	0/1	11	39	4	7	41	25	9	32	intergenic	ENSGALG00000006937-ENSGALG00000006956	P4HTM-ARIH2
12	11695618	TAA	TA	TA	432	1/1	1/1	9	44	0	9	15	62	0	15	intergenic	ENSGALG00000006937-ENSGALG00000006956	P4HTM-ARIH2
12	11709467	A	ATT	ATT	36.9015	0/1	0/1	5	32	4	1	4	35	3	1	intron	ENSGALG00000006956	ARIH2
12	11736749	AACACAC	AACACACAC	AACACACAC	486	1/1	1/1	32	119	0	32	72	127	0	72	3_UTR	ENSGALG00000028227	SLC25A20
12	11737109	ATTTT	ATTTTT	ATTTTT	133	0/0	0/1	32	73	31	1	69	127	39	30	3_UTR	ENSGALG00000028227	SLC25A20
12	11737531	ATTTTT	ATTTT	ATTTT	154	1/1	1/1	6	32	0	6	8	38	0	8	3_UTR	ENSGALG00000028227	SLC25A20
12	11764757	T	TA	TA	96	0/1	0/1	4	32	3	1	4	9	1	3	intron	ENSGALG00000007023	PRKAR2A
12	11808565	GTATATATATA	GTATATATATATA	GTATATATATATA	221	0/0	0/1	17	54	17	0	36	127	25	11	intergenic	ENSGALG00000007023-ENSGALG00000007052	PRKAR2A-PXK
12	11850260	A	AC	AC	197	0/1	0/1	43	127	26	17	67	5	60	7	3_UTR	ENSGALG00000029576	PDHB
12	12779340	GTCTCT	GTCT	GTCT	34.3978	0/1	0/1	3	39	2	1	7	27	6	1	intron	ENSGALG00000007177	PTPRG
12	13607646	ACTCT	ACT	ACT	51	0/1	0/0	4	81	2	2	10	31	10	0	intron	ENSGALG00000007302	ATXN7
12	13633432	ATCTCTC	ATCTCTCTC	ATCTCTCTC	305	0/1	0/1	14	84	11	3	51	127	35	16	exon	ENSGALG00000034255	ENSGALG00000034255		UNKNOWN
12	14473573	GATATATATATATATATTTATATATATATAT	GATATATATATATATATATTTATATATATATAT	GATATATATATATATATATTTATATATATATAT	303	0/1	0/1	16	82	13	3	28	127	15	13	intergenic	ENSGALG00000007467-ENSGALG00000007483	SLC25A26-LRIG1
12	14508431	CTTT	CTTTT	CTTTT	57	0/1	1/1	3	30	2	1	2	7	0	2	intron	ENSGALG00000007483	LRIG1
12	14648523	CAAAAA	CAAAAAAA	CAAAAAAA	460	0/1	0/1	20	127	10	10	63	127	33	30	intergenic	ENSGALG00000007569-ENSGALG00000007596	KBTBD8-ENSGALG00000007596
12	14648525	AA	AAGA	AAGA	117	0/1	0/1	22	66	12	10	56	82	34	22	intergenic	ENSGALG00000007569-ENSGALG00000007596	KBTBD8-ENSGALG00000007596
12	14649140	A	AAT	AAT	31.8606	0/1	0/1	7	60	3	4	16	3	15	1	intergenic	ENSGALG00000007569-ENSGALG00000007596	KBTBD8-ENSGALG00000007596
12	14765356	GAAAAA	GAAAA	GAAAA	94	0/0	0/1	25	77	25	0	56	125	29	27	3_UTR	ENSGALG00000007652	SUCLG2
12	14818682	CATA	CA	CA	94	0/1	0/0	5	91	2	3	3	10	3	0	intron	ENSGALG00000007652	SUCLG2
12	15301850	GCC	GCCC	GCCC	186	0/1	0/1	14	99	6	8	14	62	10	4	intergenic	ENSGALG00000042228-ENSGALG00000013406	FAM19A4-EOGT
12	15320424	CTTTTTTTTTT	CTTTTTTTTTTTT	CTTTTTTTTTTTT	170	1/1	0/1	23	49	0	23	70	28	42	28	3_UTR	ENSGALG00000013408	TMF1
12	15357683	GAAAAAAA	GAAAAAAAA	GAAAAAAAA	86	0/1	1/1	122	34	43	79	133	7	38	95	3_UTR	ENSGALG00000038904	ARL6IP5
12	15534268	G	GAT	GAT	192	0/1	0/1	8	68	6	2	14	127	9	5	intron	ENSGALG00000039583	MITF
12	15549169	TC	T	T	40.3454	0/1	0/1	3	35	1	2	15	29	13	2	intron	ENSGALG00000039583	MITF
12	15595715	TAAAAAAAA	TAAAAAAA	TAAAAAAA	168	1/1	1/1	35	58	4	31	119	123	6	113	3_UTR	ENSGALG00000039583	MITF
12	15596491	AATA	AA	AA	221	0/0	0/1	11	36	11	0	106	127	71	35	intergenic	ENSGALG00000039583-ENSGALG00000007684	MITF-ENSGALG00000007684
12	15597217	TGGGGGG	TGGGGGGG	TGGGGGGG	225	1/1	1/1	36	77	2	34	156	61	34	122	intergenic	ENSGALG00000039583-ENSGALG00000007684	MITF-ENSGALG00000007684
12	16302842	CAAAAAA	CAAAAA	CAAAAA	130	1/1	0/1	31	92	0	31	33	47	23	10	3_UTR	ENSGALG00000007780	EIF4E3
12	16303035	GAAAAAAA	GAAAAAA	GAAAAAA	123	1/1	1/1	10	39	0	10	9	21	1	8	3_UTR	ENSGALG00000007780	EIF4E3
12	16567278	ATTTTT	ATTTT	ATTTT	99	1/1	1/1	7	33	0	7	1	15	0	1	intron	ENSGALG00000007810	PPP4R2
12	16667315	CA	CATA	CATA	469	1/1	1/1	6	34	0	6	13	55	0	13	intron	ENSGALG00000007819	PDZRN3
12	16692334	AC	A	A	140	0/1	0/1	8	80	5	3	39	93	30	9	intron	ENSGALG00000007819	PDZRN3
12	16697429	ATTTT	ATTTTT	ATTTTT	32.7593	0/1	0/0	8	63	4	4	29	5	25	4	intron	ENSGALG00000007819	PDZRN3
12	16697517	CG	C	C	76	0/1	0/0	16	106	10	6	20	32	19	1	intron	ENSGALG00000007819	PDZRN3
12	16698970	AGG	AGGG	AGGG	424	1/1	1/1	8	41	0	8	17	68	0	17	intron	ENSGALG00000007819	PDZRN3
12	16700353	GTTTTTT	GTTTTTTT	GTTTTTTT	73	0/0	0/1	10	30	10	0	50	68	16	34	intron	ENSGALG00000007819	PDZRN3
12	16711129	CT	CTT	CTT	324	0/1	1/1	8	60	4	4	27	35	2	25	intron	ENSGALG00000007819	PDZRN3
12	16715416	ATTTTT	ATTTT	ATTTT	252	1/1	0/1	12	39	0	12	42	72	14	28	intron	ENSGALG00000007819	PDZRN3
12	16730965	AG	A	A	295	0/1	0/1	7	75	4	3	55	127	25	30	intron	ENSGALG00000007819	PDZRN3
12	16748446	ATTTTTT	ATTTTT	ATTTTT	172	0/1	1/1	24	52	16	8	92	127	0	92	intron	ENSGALG00000007819	PDZRN3
12	16748448	TTTTT	TTTT	TTTT	172	0/1	1/1	24	52	16	8	92	127	0	92	intron	ENSGALG00000007819	PDZRN3
12	16748449	TTTT	TTT	TTT	172	0/1	1/1	24	52	16	8	91	127	0	91	intron	ENSGALG00000007819	PDZRN3
12	16750724	GACA	GA	GA	221	0/0	0/1	9	30	9	0	83	127	52	31	intron	ENSGALG00000007819	PDZRN3
12	16754111	CTTTTTTTTTTT	CTTTTTTTTT	CTTTTTTTTT	250	1/1	1/1	15	44	1	14	26	77	0	26	intron	ENSGALG00000007819	PDZRN3
12	18146563	TA	TAA	TAA	225	0/1	0/1	13	62	10	3	36	127	24	12	intergenic	ENSGALG00000017368-ENSGALG00000008274	TRNT1-CRBN
12	18147311	CAAA	CAAAA	CAAAA	134	0/1	0/0	22	127	13	9	83	127	83	0	intergenic	ENSGALG00000017368-ENSGALG00000008274	TRNT1-CRBN
12	18430242	TA	TAA	TAA	30.4402	0/1	0/0	3	30	1	2	3	9	3	0	intron	ENSGALG00000008286	SUMF1
12	18628952	GGT	GGTGT	GGTGT	42.728	0/0	0/1	14	49	14	0	64	71	55	9	3_UTR	ENSGALG00000008308	BHLHE40
12	18629005	TAAA	TA	TA	221	0/0	0/1	55	127	55	0	59	127	20	39	3_UTR	ENSGALG00000008308	BHLHE40
12	18629007	AATATATATATAT	AATATATATAT	AATATATATAT	221	0/0	0/1	55	127	55	0	54	127	19	35	3_UTR	ENSGALG00000008308	BHLHE40
12	19383126	TGG	TG	TG	44.635	0/1	1/1	4	58	2	2	1	5	0	1	intron	ENSGALG00000008378	SRGAP3
12	19648325	CAG	CAGAG	CAGAG	263	0/1	0/1	3	42	2	1	27	127	13	14	intergenic	ENSGALG00000036126-ENSGALG00000008487	ENSGALG00000036126-TMCC1
13	987335	AGTGTGTGTGTGT	AGTGTGTGTGTGTGT	AGTGTGTGTGTGTGT	336	0/1	0/1	6	48	2	4	17	127	9	8	intron	ENSGALG00000038128	UBE2D2
13	1001760	C	CCA	CCA	182	0/1	1/1	3	47	2	1	4	12	0	4	intron	ENSGALG00000038128	UBE2D2
13	1003370	TAAA	TAAAA	TAAAA	61	0/1	0/1	5	52	3	2	6	44	4	2	intron	ENSGALG00000038128	UBE2D2
13	1599438	CAT	C	C	46.3777	0/1	0/0	4	75	2	2	5	16	5	0	intron	ENSGALG00000001099	ENSGALG00000001099
13	2382154	ACC	AC	AC	119	0/1	0/1	9	82	5	4	25	70	20	5	intron	ENSGALG00000002544	PCDH12
13	2418619	CATATATA	CATATA	CATATA	193	0/1	0/1	3	34	1	2	9	127	5	4	intron	ENSGALG00000002528	DNAJC18
13	2455605	CAAAAAAAAA	CAAAAAAAAAAA	CAAAAAAAAAAA	258	0/1	1/1	77	40	39	38	112	127	3	109	3_UTR	ENSGALG00000002478	ENSGALG00000002478
13	2455614	A	AAG	AAG	76	0/1	0/1	62	31	45	17	32	77	10	22	3_UTR	ENSGALG00000002478	ENSGALG00000002478
13	2467351	TA	TAA	TAA	305	0/1	0/1	5	46	2	3	23	44	4	19	intron	ENSGALG00000002478	ENSGALG00000002478
13	2474228	TGG	TG	TG	283	0/1	1/1	6	68	3	3	26	4	2	24	intron	ENSGALG00000002478	ENSGALG00000002478
13	3977462	AC	A	A	47.7577	0/1	1/1	7	59	5	2	1	4	0	1	intron	ENSGALG00000002080	DOCK2
13	4694972	AT	ATT	ATT	361	0/1	0/1	48	127	22	26	109	127	90	19	intergenic	ENSGALG00000001895-ENSGALG00000026551	PANK3-gga-mir-6569
13	8342160	TGGGG	TGGG	TGGG	86	0/1	0/1	5	32	3	2	18	89	11	7	intergenic	ENSGALG00000033411-ENSGALG00000001239	ENSGALG00000033411-SLC26A2
13	8481564	TC	TCC	TCC	475	1/1	0/1	23	74	0	23	103	127	25	78	intergenic	ENSGALG00000001364-ENSGALG00000021471	CSNK1A1-IL17B
13	8482520	CAT	CATAT	CATAT	475	1/1	0/1	18	59	0	18	43	127	11	32	intergenic	ENSGALG00000001364-ENSGALG00000021471	CSNK1A1-IL17B
13	8648658	C	CA	CA	425	1/1	1/1	9	45	0	9	28	102	0	28	intergenic	ENSGALG00000043688-ENSGALG00000040035	ENSGALG00000043688-ADRB2
13	9052333	CAAAAAAAAAA	CAAAAAAAAA	CAAAAAAAAA	140	1/1	1/1	49	96	3	46	41	110	1	40	3_UTR	ENSGALG00000040360	DUSP1
13	9338347	TAAA	TAA	TAA	34.754	0/1	0/0	6	65	3	3	50	5	42	8	intergenic	ENSGALG00000002893-ENSGALG00000039995	STC2-ENSGALG00000039995
13	9432741	ACCCCCCCC	ACCCCCCC	ACCCCCCC	62	0/1	1/1	14	30	8	6	39	78	0	39	intergenic	ENSGALG00000036828-ENSGALG00000033512	ENSGALG00000036828-CPEB4
13	10273220	CAA	CAAAA	CAAAA	167	0/1	0/1	5	81	2	3	9	74	7	2	3_UTR	ENSGALG00000001144	ZNF346
13	10759979	GTATATATAT	GTATATATATAT	GTATATATATAT	44.6471	0/1	0/1	4	37	3	1	3	40	2	1	intron	ENSGALG00000003699	EBF1
13	10782854	CAGAG	CAG	CAG	91	0/1	0/1	3	44	2	1	3	26	1	2	intron	ENSGALG00000003699	EBF1
13	10795327	GGTGT	GGT	GGT	116	0/1	0/1	3	44	1	2	7	68	5	2	intron	ENSGALG00000003699	EBF1
13	10945152	TG	TGG	TGG	57	0/1	0/1	5	50	2	3	2	27	1	1	intergenic	ENSGALG00000003699-ENSGALG00000003702	EBF1-CLINT1
13	11276348	AAGAGAGAGAGA	AAGAGAGAGA	AAGAGAGAGA	86	0/1	0/1	5	33	4	1	4	42	1	3	intron	ENSGALG00000003702	CLINT1
13	11351508	AC	ACC	ACC	140	0/1	0/1	6	56	3	3	7	69	3	4	intergenic	ENSGALG00000003744-ENSGALG00000039687	ADAM19-NIPAL4
13	11523284	GTTTT	GTTTTT	GTTTTT	435	1/1	0/1	96	127	0	96	212	127	92	120	intergenic	ENSGALG00000003876-ENSGALG00000003886	ENSGALG00000003876-SGCD
13	11606255	ATTT	ATT	ATT	106	0/1	0/1	6	35	4	2	10	80	4	6	intron	ENSGALG00000003886	SGCD
13	11691739	AACA	AA	AA	226	0/1	0/1	4	39	3	1	10	127	4	6	intergenic	ENSGALG00000003886-ENSGALG00000003919	SGCD-MRPL22
13	11764805	ACTCT	ACT	ACT	224	0/1	0/1	4	83	2	2	13	127	8	5	intergenic	ENSGALG00000003886-ENSGALG00000003919	SGCD-MRPL22
13	12034706	TG	TGGG	TGGG	141	0/0	0/1	12	30	11	1	6	4	1	5	3_UTR	ENSGALG00000003950	CNOT8
13	12034987	CA	C	C	59	0/1	0/0	9	89	5	4	36	111	36	0	3_UTR	ENSGALG00000003950	CNOT8
13	12055864	ATT	AT	AT	469	0/1	1/1	58	127	25	33	211	127	15	196	intergenic	ENSGALG00000003972-ENSGALG00000040109	FAXDC2-LARP1
13	12060441	GATATATATATATATA	GATATATATATATATATA	GATATATATATATATATA	41.8721	0/1	0/1	9	57	7	2	25	14	23	2	3_UTR	ENSGALG00000040109	LARP1
13	12143975	AC	A	A	208	0/1	0/1	41	104	33	8	131	127	87	44	intergenic	ENSGALG00000025181-ENSGALG00000028994	gga-mir-1778-SAP30L
13	12146439	TGG	TGGGG	TGGGG	486	1/1	1/1	13	62	0	13	93	127	0	93	intergenic	ENSGALG00000025181-ENSGALG00000028994	gga-mir-1778-SAP30L
13	12927471	TAAAAAAAA	TAAAAAAAAA	TAAAAAAAAA	42.3855	1/1	0/1	85	46	16	69	100	3	34	66	3_UTR	ENSGALG00000004184	SPARC
13	13076668	TGAGA	TGA	TGA	136	0/1	0/1	9	127	5	4	49	17	45	4	intergenic	ENSGALG00000004534-ENSGALG00000004555	DCTN4-RBM22
13	13540386	CTTTTTTTTTTT	CTTTTTTTTTTTTT	CTTTTTTTTTTTTT	51	1/1	0/1	13	38	0	13	7	4	3	4	exon	ENSGALG00000032148	CANX		UNKNOWN
13	13852177	ATTTTTTTTTTTT	ATTTTTTTTTTTTT	ATTTTTTTTTTTTT	91	1/1	1/1	22	79	0	22	29	97	0	29	intergenic	ENSGALG00000034305-ENSGALG00000034316	ENSGALG00000034305-CNOT6
13	13859545	CA	CAA	CAA	295	1/1	1/1	5	30	0	5	9	42	0	9	intron	ENSGALG00000034316	CNOT6
13	13963503	TA	TAA	TAA	150	0/0	0/1	28	88	28	0	75	127	58	17	intergenic	ENSGALG00000039099-ENSGALG00000045997	MAPK9-ENSGALG00000045997
13	13964708	GTTT	GTT	GTT	335	0/1	0/1	11	107	5	6	67	127	31	36	intergenic	ENSGALG00000039099-ENSGALG00000045997	MAPK9-ENSGALG00000045997
13	13965233	AT	ATT	ATT	208	0/1	0/1	17	60	14	3	61	127	48	13	intergenic	ENSGALG00000039099-ENSGALG00000045997	MAPK9-ENSGALG00000045997
13	14283364	CAAA	CAA	CAA	285	0/1	0/1	39	73	31	8	184	127	110	74	intron	ENSGALG00000006708	COL23A1
13	14284522	CA	C	C	311	0/1	0/1	30	90	24	6	124	127	57	67	intergenic	ENSGALG00000006708-ENSGALG00000014381	COL23A1-HNRNPAB
13	14285061	CAAAAA	CAAAA	CAAAA	126	0/1	0/1	6	36	3	3	72	68	26	46	intergenic	ENSGALG00000006708-ENSGALG00000014381	COL23A1-HNRNPAB
13	15168318	GAAAA	GAAA	GAAA	150	0/0	0/1	75	68	68	7	119	104	40	79	intergenic	ENSGALG00000046573-ENSGALG00000006309	ENSGALG00000046573-SMAD5
13	15168773	CAAAAAAAAAAAAAA	CAAAAAAAAAAAA	CAAAAAAAAAAAA	127	1/1	1/1	33	31	4	29	106	84	12	94	intergenic	ENSGALG00000046573-ENSGALG00000006309	ENSGALG00000046573-SMAD5
13	15181422	A	AT	AT	380	1/1	1/1	5	34	0	5	16	67	0	16	intergenic	ENSGALG00000006309-ENSGALG00000029429	SMAD5-TGFBI
13	15280084	TAAAA	TAAA	TAAA	167	0/1	0/1	46	60	14	32	67	85	39	28	3_UTR	ENSGALG00000006327	ENSGALG00000006327
13	15512467	TA	T	T	60	0/1	0/1	3	34	1	2	3	30	2	1	intron	ENSGALG00000040141	H2AFY
13	15814975	TA	TAAA	TAAA	454	1/1	1/1	6	34	0	6	14	58	0	14	intron	ENSGALG00000006417	SEC24A
13	15841474	CT	C	C	344	1/1	1/1	4	33	0	4	43	127	0	43	intergenic	ENSGALG00000038753-ENSGALG00000006424	SAR1B-ENSGALG00000006424
13	15841475	TG	T	T	412	1/1	1/1	7	42	0	7	40	127	0	40	intergenic	ENSGALG00000038753-ENSGALG00000006424	SAR1B-ENSGALG00000006424
13	15945201	AGG	AG	AG	95	0/1	0/1	8	49	5	3	15	80	10	5	intergenic	ENSGALG00000040978-ENSGALG00000032664	ENSGALG00000040978-UBE2B
13	15950470	CT	C	C	207	0/1	0/1	7	38	2	5	14	105	9	5	intron	ENSGALG00000032664	UBE2B
13	16003906	GTTTTTTTT	GTTTTTTTTTT	GTTTTTTTTTT	407	1/1	0/1	79	127	0	79	231	37	106	125	3_UTR	ENSGALG00000006474	ENSGALG00000006474
13	16003911	TT	TTGT	TTGT	68	1/1	0/0	51	79	4	47	178	68	136	42	3_UTR	ENSGALG00000006474	ENSGALG00000006474
13	16141446	C	CG	CG	477	0/1	0/1	123	127	56	67	157	127	71	86	3_UTR	ENSGALG00000006506	C5orf15
13	16676558	AT	A	A	366	1/1	1/1	6	35	0	6	23	86	0	23	intergenic	ENSGALG00000041847-ENSGALG00000017462	ENSGALG00000041847-FNIP1
13	16709097	GT	GTT	GTT	264	0/1	0/1	5	43	3	2	35	127	20	15	intron	ENSGALG00000017462	FNIP1
13	16953848	CA	CAA	CAA	404	1/1	1/1	5	32	0	5	19	74	0	19	exon	ENSGALG00000040503	ENSGALG00000040503		UNKNOWN
13	18240578	AACA	AACACA	AACACA	477	0/1	0/1	30	127	15	15	83	127	40	43	3_UTR	ENSGALG00000007642	ENSGALG00000007642
14	885732	A	ACG	ACG	66	0/1	0/1	4	36	3	1	10	61	8	2	intron	ENSGALG00000003143	ZC3H7A
14	1991920	TTCT	TTCTCT	TTCTCT	72	0/1	0/1	9	77	5	4	6	29	4	2	intergenic	ENSGALG00000043502-ENSGALG00000003642	ENSGALG00000043502-PDGF-A
14	2174876	GTTTTTTTT	GTTTTTTT	GTTTTTTT	203	1/1	1/1	22	86	0	22	36	127	0	36	intergenic	ENSGALG00000003781-ENSGALG00000003798	SUN1-GET4
14	2235800	CAG	CAGAG	CAGAG	46.5425	0/1	1/1	7	33	6	1	1	3	0	1	3_UTR	ENSGALG00000027698	COX19
14	2613191	AC	A	A	37.9276	0/1	0/1	7	60	4	3	2	13	1	1	3_UTR	ENSGALG00000004189	MAFK
14	2613192	CAA	C	C	105	0/1	0/1	18	68	13	5	3	22	1	2	3_UTR	ENSGALG00000004189	MAFK
14	2629245	CAAAAAAA	CAAAAAA	CAAAAAA	42.041	0/1	0/0	65	56	27	38	173	23	120	53	3_UTR	ENSGALG00000004203	PSMG3
14	2629247	AAAAAA	AAAAA	AAAAA	43.1824	0/1	0/0	66	63	29	37	174	31	125	49	3_UTR	ENSGALG00000004203	PSMG3
14	3082685	GC	G	G	101	0/0	0/1	28	90	28	0	98	127	76	22	3_UTR	ENSGALG00000004238	MRM2
14	3093316	ATTTTT	ATTTT	ATTTT	96	0/0	0/1	16	47	16	0	24	30	6	18	intergenic	ENSGALG00000004245-ENSGALG00000004255	NUDT1-SNX8
14	3136289	CTGTGTGTG	CTGTGTGTGTG	CTGTGTGTGTG	139	0/1	0/1	4	35	1	3	2	39	1	1	intergenic	ENSGALG00000040999-ENSGALG00000004276	EIF3B-CHST12
14	3320079	GAAAAAAA	GAAAAAA	GAAAAAA	61	1/1	0/1	26	62	1	25	25	24	10	15	intergenic	ENSGALG00000004310-ENSGALG00000004329	TTYH3-IQCE
14	3379084	CAT	C	C	123	0/1	0/0	18	127	12	6	142	127	142	0	intergenic	ENSGALG00000004358-ENSGALG00000004368	ENSGALG00000004358-ENSGALG00000004368
14	3888165	ACCC	ACC	ACC	45.9744	0/1	1/1	5	37	3	2	2	6	0	2	3_UTR	ENSGALG00000004420	SDK1
14	4002306	CT	CTT	CTT	207	0/1	0/1	3	33	2	1	20	127	10	10	intergenic	ENSGALG00000004460-ENSGALG00000025659	FOXK1-gga-mir-2129
14	4006925	AGG	AGGG	AGGG	112	0/1	0/1	5	43	2	3	12	74	7	5	intergenic	ENSGALG00000004460-ENSGALG00000025659	FOXK1-gga-mir-2129
14	4193321	TAAAAAAAAA	TAAAAAAAAAA	TAAAAAAAAAA	65	1/1	1/1	7	35	0	7	8	32	0	8	intron	ENSGALG00000009621	ACTB
14	4193394	GTTT	GTTTT	GTTTT	273	0/1	0/1	11	102	6	5	36	127	18	18	intron	ENSGALG00000009621	ACTB
14	4458751	TGGGG	TGGGGG	TGGGGG	48.1458	0/1	0/1	6	45	3	3	31	36	25	6	intergenic	ENSGALG00000033001-ENSGALG00000004721	ATP5J2-KCNJ12
14	4459395	CTTTTTTTTTTTT	CCTTTTTTTTTTTTT	CCTTTTTTTTTTTTT	90	1/1	1/1	8	38	0	8	6	32	0	6	intergenic	ENSGALG00000033001-ENSGALG00000004721	ATP5J2-KCNJ12
14	4637048	TCA	TCACA	TCACA	94	0/1	0/1	3	42	1	2	2	43	1	1	intron	ENSGALG00000029817	ENSGALG00000029817
14	4748810	TCCC	TCC	TCC	275	1/1	0/1	10	30	0	10	26	127	16	10	3_UTR	ENSGALG00000004798	MPRIP
14	4768990	TAAAA	TAAA	TAAA	128	0/1	0/1	16	71	9	7	132	91	96	36	3_UTR	ENSGALG00000004834	COPS3
14	4769806	ACC	AC	AC	50	0/1	0/1	13	74	8	5	18	6	16	2	3_UTR	ENSGALG00000004834	COPS3
14	4770360	CAAAA	CAAA	CAAA	372	1/1	1/1	17	74	0	17	92	127	0	92	3_UTR	ENSGALG00000004834	COPS3
14	4770856	CA	CAAA	CAAA	477	0/1	0/1	27	127	18	9	104	127	35	69	3_UTR	ENSGALG00000004834	COPS3
14	5028319	AGTGTGTGTGTGTGTGTGTGTGT	AGTGTGTGTGTGTGTGTGTGTGTGT	AGTGTGTGTGTGTGTGTGTGTGTGT	221	0/0	0/1	10	33	10	0	32	127	16	16	intergenic	ENSGALG00000004929-ENSGALG00000004953	GID4-DRG2
14	5078719	TGC	T	T	76	0/1	0/1	20	45	16	4	50	60	38	12	3_UTR	ENSGALG00000043693	ALKBH5
14	5080399	TGGGG	TGGG	TGGG	277	0/1	0/1	25	115	10	15	246	127	155	91	3_UTR	ENSGALG00000043693	ALKBH5
14	5080549	TCCCCCCC	TCCCCCC	TCCCCCC	116	0/1	0/1	30	45	12	18	199	31	73	126	3_UTR	ENSGALG00000043693	ALKBH5
14	5082030	GCCCCCCCCC	GCCCCCCCC	GCCCCCCCC	157	1/1	1/1	71	82	10	61	269	127	44	225	3_UTR	ENSGALG00000043693	ALKBH5
14	5082376	ATTTTTTTT	ATTTTTTT	ATTTTTTT	244	1/1	1/1	27	50	3	24	180	127	1	179	3_UTR	ENSGALG00000043693	ALKBH5
14	5108483	GTT	GTTT	GTTT	476	1/1	0/1	17	54	0	17	76	127	28	48	intergenic	ENSGALG00000005005-ENSGALG00000005028	MIEF2-TOP3A
14	5108486	CTTTTT	CTTTTTT	CTTTTTT	277	1/1	0/1	17	54	0	17	76	75	28	48	intergenic	ENSGALG00000005005-ENSGALG00000005028	MIEF2-TOP3A
14	5108690	A	AT	AT	135	0/0	0/1	67	55	61	6	116	127	84	32	intergenic	ENSGALG00000005005-ENSGALG00000005028	MIEF2-TOP3A
14	5131396	TAAAAAAAAAAA	TAAAAAAAAAA	TAAAAAAAAAA	94	1/1	1/1	21	43	2	19	130	68	29	101	intergenic	ENSGALG00000024082-ENSGALG00000005046	SMCR8-SHMT1
14	5236533	TAAAAAAA	TAAAAAA	TAAAAAA	110	1/1	1/1	6	32	0	6	8	38	0	8	intron	ENSGALG00000035919	EPN2
14	5243245	GTTTTTTT	GTTTTTT	GTTTTTT	85	1/1	1/1	6	30	0	6	3	21	0	3	intron	ENSGALG00000035919	EPN2
14	5246190	CAAAAAA	CAAAAAAA	CAAAAAAA	171	0/1	0/1	28	46	9	19	122	90	53	69	intergenic	ENSGALG00000035919-ENSGALG00000034176	EPN2-ENSGALG00000034176
14	5247343	CAAAAAAAAA	CAAAAAAA	CAAAAAAA	268	1/1	1/1	37	35	5	32	85	28	15	70	intergenic	ENSGALG00000035919-ENSGALG00000034176	EPN2-ENSGALG00000034176
14	5248549	ATTTTTTTT	ATTTTTTT	ATTTTTTT	81	1/1	1/1	35	63	2	33	66	90	4	62	intergenic	ENSGALG00000035919-ENSGALG00000034176	EPN2-ENSGALG00000034176
14	6068885	AA	AACA	AACA	473	0/1	0/1	53	127	15	38	175	118	24	151	3_UTR	ENSGALG00000005398	HAGH
14	6208267	ATT	ATTT	ATTT	378	1/1	1/1	5	30	0	5	11	48	0	11	intergenic	ENSGALG00000005579-ENSGALG00000005589	GFER-SYNGR3
14	6299438	TGG	TGGG	TGGG	395	0/1	0/1	33	74	7	26	46	127	22	24	intergenic	ENSGALG00000005608-ENSGALG00000005617	SLC9A3R2-NTHL1
14	6300039	GAAAAAAAAA	GAAAAAAAAAA	GAAAAAAAAAA	40.8735	0/1	0/1	35	30	20	15	67	3	19	48	intergenic	ENSGALG00000005608-ENSGALG00000005617	SLC9A3R2-NTHL1
14	6533861	ATT	ATTT	ATTT	110	0/1	0/1	7	40	3	4	52	72	36	16	3_UTR	ENSGALG00000005888	PGP
14	6642505	C	CCT	CCT	141	0/1	0/1	4	40	3	1	7	59	2	5	intron	ENSGALG00000041213	ARHGAP17
14	6815322	TGGGGGGG	TGGGGGG	TGGGGGG	101	1/1	1/1	5	30	0	5	7	36	0	7	intron	ENSGALG00000006043	RBBP6
14	7408903	TTCT	TT	TT	139	0/1	0/1	9	116	6	3	11	56	6	5	3_UTR	ENSGALG00000006418	PDPK1
14	7409126	GAAAA	GAAA	GAAA	38.2326	0/1	0/0	43	67	33	10	90	127	90	0	3_UTR	ENSGALG00000006418	PDPK1
14	7409453	ATTTTTTT	ATTTTTTTT	ATTTTTTTT	104	0/1	1/1	35	52	21	14	82	66	14	68	3_UTR	ENSGALG00000006418	PDPK1
14	7411854	CAAAAAA	CAAAAAAA	CAAAAAAA	46.1525	0/0	0/1	15	48	15	0	56	76	33	23	3_UTR	ENSGALG00000006418	PDPK1
14	7438642	AC	A	A	306	0/1	0/1	11	30	2	9	47	127	13	34	intergenic	ENSGALG00000006423-ENSGALG00000006428	KCTD5-UBE2I
14	7442067	ATTTT	ATTTTT	ATTTTT	386	1/1	1/1	17	73	0	17	69	127	0	69	intergenic	ENSGALG00000006423-ENSGALG00000006428	KCTD5-UBE2I
14	7563742	ATTT	ATTTT	ATTTT	126	0/1	0/0	52	127	38	14	139	127	138	1	exon	ENSGALG00000039441	ENSGALG00000039441		UNKNOWN
14	7567586	AAGA	AA	AA	66	0/1	0/1	3	40	2	1	6	58	4	2	intergenic	ENSGALG00000039441-ENSGALG00000039815	ENSGALG00000039441-KIAA0430
14	7567587	AG	A	A	197	0/1	0/1	5	60	2	3	10	118	4	6	intergenic	ENSGALG00000039441-ENSGALG00000039815	ENSGALG00000039441-KIAA0430
14	7609129	GAA	GAAA	GAAA	202	0/1	0/1	9	66	3	6	31	75	25	6	intergenic	ENSGALG00000032590-ENSGALG00000006520	NDE1-MYH11
14	7609161	TC	T	T	442	1/1	1/1	8	43	0	8	20	79	0	20	intergenic	ENSGALG00000032590-ENSGALG00000006520	NDE1-MYH11
14	7610044	CAG	CAGAG	CAGAG	76	0/1	0/0	6	106	3	3	25	76	25	0	3_UTR	ENSGALG00000006520	MYH11
14	7701175	ATT	AT	AT	309	1/1	1/1	5	31	0	5	12	52	0	12	intron	ENSGALG00000006646	ENSGALG00000006646
14	7728124	AG	A	A	250	0/1	0/1	37	56	32	5	74	127	31	43	3_UTR	ENSGALG00000006646	ENSGALG00000006646
14	7780040	ATTTTT	ATTTT	ATTTT	265	1/1	1/1	9	46	0	9	32	115	0	32	intergenic	ENSGALG00000029360-ENSGALG00000006757	ENSGALG00000029360-XYLT1
14	8503509	ATG	A	A	324	1/1	1/1	8	37	0	8	3	22	0	3	intergenic	ENSGALG00000030534-ENSGALG00000033806	SYT17-ITPRIPL2
14	8503746	GC	GCC	GCC	139	0/0	0/1	24	73	24	0	15	127	8	7	intergenic	ENSGALG00000030534-ENSGALG00000033806	SYT17-ITPRIPL2
14	8707248	TGG	TGGG	TGGG	82	0/1	0/1	5	45	2	3	2	26	1	1	intergenic	ENSGALG00000006982-ENSGALG00000007008	ENSGALG00000006982-POLR3E
14	8843700	T	TC	TC	82	1/1	1/1	7	39	0	7	11	51	0	11	3_UTR	ENSGALG00000040793	KDELR2
14	8857398	AC	A	A	155	0/0	0/1	10	34	10	0	45	127	30	15	3_UTR	ENSGALG00000007119	DAGLB
14	8857746	AGGG	AGGGGG	AGGGGG	476	1/1	0/1	51	127	0	51	43	127	22	21	3_UTR	ENSGALG00000007119	DAGLB
14	8859232	TAAAAAAAAAA	TAAAAAAAAAAA	TAAAAAAAAAAA	100	1/1	1/1	19	37	2	17	77	96	9	68	3_UTR	ENSGALG00000007130	cRac1A
14	8862127	CAAAA	CAAAAA	CAAAAA	256	1/1	1/1	7	36	0	7	8	39	0	8	intron	ENSGALG00000007130	cRac1A
14	8944022	TGG	TG	TG	155	0/1	0/1	7	46	5	2	29	127	20	9	intron	ENSGALG00000007149	CYTH3
14	8946474	TACACACACACAC	TACACACACAC	TACACACACAC	460	1/1	0/1	19	59	0	19	26	127	11	15	intergenic	ENSGALG00000007149-ENSGALG00000042905	CYTH3-ENSGALG00000042905
14	8957935	T	TC	TC	486	1/1	1/1	16	66	0	16	17	69	0	17	3_UTR	ENSGALG00000007155	RMI2
14	9915183	TG	T	T	162	0/1	0/1	6	49	4	2	28	127	20	8	intron	ENSGALG00000007291	C16orf72
14	10008892	TCACACACA	TCACACA	TCACACA	177	0/1	0/1	4	81	2	2	7	109	3	4	intron	ENSGALG00000007307	USP7
14	10031052	CAA	CA	CA	122	0/1	0/1	7	63	2	5	12	30	10	2	intron	ENSGALG00000007307	USP7
14	10103542	AG	A	A	117	0/0	0/1	17	57	17	0	82	127	63	19	3_UTR	ENSGALG00000042981	CARHSP1
14	10161093	ACC	AC	AC	422	1/1	1/1	7	38	0	7	19	74	0	19	3_UTR	ENSGALG00000033603	METTL22
14	12326633	GA	GAA	GAA	81	0/1	0/1	5	39	2	3	2	29	1	1	intergenic	ENSGALG00000037983-ENSGALG00000032279	LUC7L-ENSGALG00000032279
14	12557067	CATA	CA	CA	72	0/1	0/1	8	67	6	2	4	36	3	1	intron	ENSGALG00000007762	CREBBP
14	12567580	TACACA	TACA	TACA	56	0/1	0/0	3	47	1	2	7	21	7	0	intron	ENSGALG00000007762	CREBBP
14	12579394	TG	TGG	TGG	347	1/1	1/1	7	35	0	7	5	29	0	5	intron	ENSGALG00000007762	CREBBP
14	13065409	CTG	C	C	43.2623	0/1	0/0	5	74	3	2	46	46	44	2	3_UTR	ENSGALG00000002683	DECR2
14	13204183	GAAAAAAAAA	GAAAAAAAAAAA	GAAAAAAAAAAA	204	0/1	1/1	8	40	4	4	18	56	0	18	3_UTR	ENSGALG00000041432	STUB1
14	13629068	GA	GAA	GAA	138	0/1	0/1	6	54	3	3	10	51	4	6	3_UTR	ENSGALG00000037837	ABCA3
14	13910605	GTTTTTT	GTTTTTTT	GTTTTTTT	130	0/1	0/1	21	60	10	11	51	67	18	33	3_UTR	ENSGALG00000041181	ENSGALG00000041181
14	14344605	GGTGTGT	GGTGT	GGTGT	285	0/1	1/1	4	77	2	2	7	22	0	7	exon	ENSGALG00000037551	ENSGALG00000037551		UNKNOWN
14	14347904	TGAGAG	TGAG	TGAG	221	0/0	0/1	11	37	11	0	37	127	27	10	3_UTR	ENSGALG00000001792	ENSGALG00000001792
14	14374429	ATT	ATTT	ATTT	221	0/0	0/1	13	40	13	0	54	127	29	25	intergenic	ENSGALG00000038338-ENSGALG00000001841	GLYR1-ROGDI
14	14657324	GTATATATATATATATATATAT	GTATATATATATATATATATATAT	GTATATATATATATATATATATAT	96	0/0	0/1	25	30	24	1	64	125	45	19	intron	ENSGALG00000028197	IQCK
15	41613	TCC	TCCC	TCCC	43.9732	0/0	0/1	30	93	29	1	85	72	65	20	3_UTR	ENSGALG00000041760	CLTCL1
15	358405	GAAAAA	GAAAAAA	GAAAAAA	30.0929	0/1	0/0	48	60	30	18	224	127	224	0	3_UTR	ENSGALG00000036739	UBE2L3
15	700488	G	GC	GC	219	0/1	0/1	5	49	3	2	28	127	18	10	exon	ENSGALG00000036726	ENSGALG00000036726		UNKNOWN
15	1304155	CAGAGA	CAGA	CAGA	120	0/1	0/1	3	41	2	1	10	113	6	4	intron	ENSGALG00000033126	DGCR8
15	1305598	GAAAA	GAA	GAA	416	0/1	0/1	42	127	15	27	57	127	46	11	intergenic	ENSGALG00000033126-ENSGALG00000034532	DGCR8-ENSGALG00000034532
15	1306043	CAT	C	C	366	0/1	0/1	45	127	19	26	45	127	36	9	intergenic	ENSGALG00000033126-ENSGALG00000034532	DGCR8-ENSGALG00000034532
15	1307367	TACA	TA	TA	300	0/1	0/1	17	78	14	3	64	127	36	28	intron	ENSGALG00000034532	ENSGALG00000034532
15	1452010	TTCT	TT	TT	295	0/1	0/1	12	104	8	4	64	127	51	13	intergenic	ENSGALG00000002143-ENSGALG00000002158	ANKLE2-ENSGALG00000002158
15	1513940	TGGGG	TGGGGG	TGGGGG	189	0/1	1/1	7	31	5	2	14	41	0	14	intergenic	ENSGALG00000023793-ENSGALG00000002180	ENSGALG00000023793-ENSGALG00000002180
15	1514680	CAAAAAAAA	CAAAAAAA	CAAAAAAA	141	1/1	1/1	6	35	0	6	20	77	0	20	intergenic	ENSGALG00000023793-ENSGALG00000002180	ENSGALG00000023793-ENSGALG00000002180
15	1516672	AAC	A	A	231	1/1	1/1	15	57	0	15	18	48	1	17	intergenic	ENSGALG00000023793-ENSGALG00000002180	ENSGALG00000023793-ENSGALG00000002180
15	1863621	GAAA	GAAAAA	GAAAAA	71	0/1	0/1	5	75	3	2	7	27	6	1	intergenic	ENSGALG00000002205-ENSGALG00000025354	FBRSL1-gga-mir-1769
15	2583370	AC	ACC	ACC	452	1/1	1/1	7	39	0	7	25	93	0	25	intergenic	ENSGALG00000002272-ENSGALG00000002336	NOC4L-ENSGALG00000002336
15	2670298	ACTCT	ACTCTCT	ACTCTCT	46.4704	0/1	0/0	4	77	2	2	4	13	4	0	intron	ENSGALG00000002403	ULK1
15	2694291	CAGA	CAGAGA	CAGAGA	355	0/1	0/1	8	127	4	4	10	19	1	9	intron	ENSGALG00000002403	ULK1
15	2792608	CAAAAAA	CAAAAAAA	CAAAAAAA	110	0/1	0/1	33	61	19	14	32	54	12	20	3_UTR	ENSGALG00000002487	SFSWAP
15	2798363	TTCTCT	TTCT	TTCT	34.338	0/1	0/0	8	63	6	2	12	41	12	0	intron	ENSGALG00000002487	SFSWAP
15	3223039	ATTTTTTTTTTTTT	ATTTTTTTTTTT	ATTTTTTTTTTT	128	1/1	1/1	33	42	3	30	138	9	31	107	3_UTR	ENSGALG00000002536	STX2
15	3224942	GGT	G	G	130	0/1	0/1	6	82	3	3	13	82	9	4	intergenic	ENSGALG00000002536-ENSGALG00000002579	STX2-RIMBP2
15	3225052	GTTTTTTT	GTTTTTTTT	GTTTTTTTT	84	0/1	0/1	14	36	6	8	39	65	20	19	intergenic	ENSGALG00000002536-ENSGALG00000002579	STX2-RIMBP2
15	3232704	TCC	TC	TC	143	0/1	0/1	5	56	2	3	25	93	19	6	intergenic	ENSGALG00000002536-ENSGALG00000002579	STX2-RIMBP2
15	3268275	CAAA	CA	CA	72	0/1	0/1	4	78	2	2	22	26	20	2	intron	ENSGALG00000002579	RIMBP2
15	4521973	A	AC	AC	93	0/0	0/1	10	34	10	0	30	122	22	8	intergenic	ENSGALG00000002913-ENSGALG00000002964	BNAS1-DHX37
15	4670172	TTCTCT	TTCT	TTCT	53	0/1	./.	3	41	1	2	0	0	0	0	intron	ENSGALG00000003120	NCOR2
15	4995663	C	CG	CG	221	0/0	0/1	57	127	57	0	126	127	49	77	3_UTR	ENSGALG00000003307	TMED2
15	5020854	CT	C	C	130	0/0	0/1	19	34	18	1	70	127	55	15	intergenic	ENSGALG00000003314-ENSGALG00000032013	ENSGALG00000003314-ENSGALG00000032013
15	5054209	CT	C	C	34.7215	0/1	0/1	3	36	1	2	8	14	7	1	intron	ENSGALG00000003392	SBNO1
15	5096804	GTTTTTTTT	GTTTTTTTTTT	GTTTTTTTTTT	317	1/1	0/1	32	42	3	29	80	16	19	61	3_UTR	ENSGALG00000034919	ENSGALG00000034919
15	5349922	CAAAAAAAAAAA	CAAAAAAAAAA	CAAAAAAAAAA	59	1/1	1/1	10	38	0	10	6	32	0	6	3_UTR	ENSGALG00000032287	ATP2A2
15	5514778	TAAAAAA	TAAAAAAA	TAAAAAAA	33.1876	0/1	0/0	31	66	18	13	73	18	58	15	intergenic	ENSGALG00000004190-ENSGALG00000004225	RNF34-ENSGALG00000004225
15	5800681	CTTTTTTTTTT	CTTTTTTTTT	CTTTTTTTTT	71	1/1	1/1	8	32	0	8	8	21	1	7	intron	ENSGALG00000004397	MLXIP
15	5819650	GT	G	G	55	0/1	0/1	4	62	2	2	13	25	11	2	intergenic	ENSGALG00000004397-ENSGALG00000025260	MLXIP-gga-mir-1764
15	5884248	TAA	TAAA	TAAA	93	0/1	0/1	9	64	6	3	13	61	10	3	intron	ENSGALG00000004467	CLIP1
15	5913133	CCTCTC	CCTC	CCTC	107	0/1	0/1	4	37	3	1	8	104	5	3	intergenic	ENSGALG00000004467-ENSGALG00000004486	CLIP1-ZCCHC8
15	5924205	ACC	AC	AC	182	0/1	0/1	5	55	3	2	19	127	11	8	3_UTR	ENSGALG00000004486	ZCCHC8
15	5932247	ATTTTTTT	ATTTTTT	ATTTTTT	147	1/1	1/1	5	31	0	5	13	55	0	13	intron	ENSGALG00000004486	ZCCHC8
15	5939382	AG	A	A	149	0/1	0/1	6	71	3	3	22	93	17	5	intron	ENSGALG00000004493	RSRC2
15	5940920	TCCCC	TCCC	TCCC	288	1/1	1/1	10	46	0	10	13	52	0	13	intron	ENSGALG00000004493	RSRC2
15	5979395	ATT	ATTT	ATTT	80	0/1	0/1	4	51	2	2	5	57	3	2	intron	ENSGALG00000004515	KNTC1
15	5994223	GTTTTTTTTT	GTTTTTTTTTT	GTTTTTTTTTT	51	1/1	0/1	27	42	2	25	72	31	37	35	intergenic	ENSGALG00000004529-ENSGALG00000004550	VPS29-PPTC7
15	5994337	CTT	CTTTT	CTTTT	221	0/1	0/0	27	127	15	12	100	13	92	8	intergenic	ENSGALG00000004529-ENSGALG00000004550	VPS29-PPTC7
15	5999144	A	AT	AT	63	0/1	0/1	7	53	5	2	11	41	9	2	intron	ENSGALG00000004550	PPTC7
15	6002071	AC	A	A	90	0/0	0/1	9	32	9	0	39	119	30	9	intron	ENSGALG00000004550	PPTC7
15	6008712	AAGAGAG	AAGAG	AAGAG	197	0/1	0/1	5	77	3	2	27	127	20	7	intron	ENSGALG00000004550	PPTC7
15	6043523	ATCTCT	ATCT	ATCT	78	0/1	0/1	4	37	3	1	6	73	4	2	intron	ENSGALG00000004571	PPP1CC
15	6238002	AGG	AG	AG	470	1/1	0/1	21	65	0	21	37	127	16	21	3_UTR	ENSGALG00000004650	BRAP
15	6275714	C	CAG	CAG	122	0/1	0/1	6	82	4	2	6	74	4	2	intron	ENSGALG00000038228	ENSGALG00000038228
15	6328683	GGT	G	G	52	0/1	0/1	3	42	2	1	2	43	1	1	intron	ENSGALG00000041821	NAA25
15	6361836	CATAT	CAT	CAT	167	0/1	0/1	7	69	5	2	16	127	12	4	intergenic	ENSGALG00000036605-ENSGALG00000032685	ENSGALG00000036605-HECTD4
15	6465427	G	GT	GT	221	0/0	0/1	47	35	44	3	96	127	52	44	intergenic	ENSGALG00000004821-ENSGALG00000004840	PTPN11-RPH3A
15	6466203	ATTTTTTTTTTT	ATTTTTTTTT	ATTTTTTTTT	212	1/1	1/1	45	127	0	45	85	108	4	81	intergenic	ENSGALG00000004821-ENSGALG00000004840	PTPN11-RPH3A
15	6562911	G	GA	GA	413	1/1	0/1	8	32	0	8	34	10	4	30	intergenic	ENSGALG00000004858-ENSGALG00000039472	FICD-SART3
15	6630996	TCACA	TCA	TCA	89	0/1	0/1	4	80	2	2	5	35	4	1	intergenic	ENSGALG00000004901-ENSGALG00000004928	CORO1C-SSH1
15	6789999	ATTT	ATT	ATT	243	1/1	1/1	6	32	0	6	6	32	0	6	intergenic	ENSGALG00000005122-ENSGALG00000005138	MYO1H-KCTD10
15	6819844	AG	A	A	96	0/1	0/1	11	47	7	4	34	81	21	13	intergenic	ENSGALG00000013851-ENSGALG00000029947	UBE3B-ENSGALG00000029947
15	6822023	CTT	CTTT	CTTT	83	0/1	0/1	5	53	2	3	5	25	4	1	intergenic	ENSGALG00000013851-ENSGALG00000029947	UBE3B-ENSGALG00000029947
15	6912346	CTT	CTTT	CTTT	450	0/1	0/1	17	109	6	11	49	127	25	24	3_UTR	ENSGALG00000040844	p95-APP2
15	7538480	TGGGGG	TGGGGGG	TGGGGGG	165	0/1	0/1	9	32	3	6	44	110	24	20	3_UTR	ENSGALG00000026119	ENSGALG00000026119
15	7759103	TTCT	TT	TT	486	1/1	1/1	9	43	0	9	14	58	0	14	intergenic	ENSGALG00000005784-ENSGALG00000005796	CCDC117-XBP1
15	7759223	GTCTCT	GTCT	GTCT	198	0/1	0/1	7	64	5	2	13	127	8	5	intergenic	ENSGALG00000005784-ENSGALG00000005796	CCDC117-XBP1
15	7958375	TCC	TCCC	TCCC	407	0/1	1/1	16	127	8	8	46	127	0	46	intergenic	ENSGALG00000005891-ENSGALG00000005896	DGCR2-ENSGALG00000005896
15	8476030	GTTTTTTT	GTTTTTTTT	GTTTTTTTT	35.4983	0/1	0/1	19	31	11	8	104	38	64	40	3_UTR	ENSGALG00000006596	SNRPD3
15	8476342	CA	C	C	460	0/1	0/1	48	60	6	42	173	81	31	142	3_UTR	ENSGALG00000006596	SNRPD3
15	8557209	AC	A	A	115	0/1	0/0	21	127	14	7	44	36	39	5	intergenic	ENSGALG00000006642-ENSGALG00000006648	ADORA2A-SPECC1L
15	8871185	ATTT	ATT	ATT	30.4668	0/1	0/0	6	62	3	3	4	14	4	0	intron	ENSGALG00000006743	YWHAH
15	8874660	TAAAA	TAAAAA	TAAAAA	130	0/1	1/1	9	49	6	3	11	5	1	10	intron	ENSGALG00000006743	YWHAH
15	8995913	AT	ATT	ATT	115	0/1	0/0	18	127	12	6	14	45	14	0	intergenic	ENSGALG00000006872-ENSGALG00000006898	PISD-EIF4ENIF1
15	9130232	GAAA	GAAAA	GAAAA	259	0/1	0/1	7	57	4	3	28	127	10	18	3_UTR	ENSGALG00000006960	RNF185
15	9215162	TA	TAAA	TAAA	139	0/1	1/1	7	104	3	4	1	6	0	1	intron	ENSGALG00000006979	SPPL3
15	9223437	T	TG	TG	413	1/1	0/1	8	30	0	8	14	46	3	11	3_UTR	ENSGALG00000007072	ACADS
15	9304150	CA	CAA	CAA	221	0/0	0/1	51	38	48	3	297	127	158	139	intergenic	ENSGALG00000007124-ENSGALG00000036417	POP5-RNF10
15	9304552	TAAAAAA	TAAAAAAA	TAAAAAAA	60	0/0	0/1	85	70	73	12	184	42	63	121	3_UTR	ENSGALG00000036417	RNF10
15	9312586	CAGAG	CAG	CAG	124	0/1	0/1	5	35	4	1	6	113	3	3	intron	ENSGALG00000036417	RNF10
15	9323178	CTTTTTTT	CTTTTTTTT	CTTTTTTTT	44.089	0/1	0/1	32	53	14	18	66	5	48	18	3_UTR	ENSGALG00000007153	ENSGALG00000007153
15	9998861	CATATATATA	CATATATATATA	CATATATATATA	43.2194	0/1	0/0	5	74	3	2	7	23	7	0	intergenic	ENSGALG00000007512-ENSGALG00000025342	ENSGALG00000007512-gga-mir-1640
15	11010681	GGAGAGA	GGAGA	GGAGA	291	0/1	1/1	3	37	1	2	7	24	0	7	intron	ENSGALG00000008051	MTMR3
15	11013162	GTTTTTTT	GTTTTTTTT	GTTTTTTTT	84	1/1	0/1	12	33	0	12	17	29	10	7	intron	ENSGALG00000008051	MTMR3
15	11050209	CAGAG	CAG	CAG	56	0/1	0/1	4	70	2	2	8	10	7	1	intron	ENSGALG00000008051	MTMR3
15	11093323	TGGG	TG	TG	453	0/1	1/1	28	126	13	15	120	127	1	119	3_UTR	ENSGALG00000008066	UQCR10
15	11624637	G	GT	GT	56	0/1	0/1	3	31	1	2	5	27	4	1	exon	ENSGALG00000040781	ENSGALG00000040781		UNKNOWN
15	11645955	GTTTTT	GTTTTTT	GTTTTTT	56	0/1	0/1	9	32	3	6	5	24	3	2	intron	ENSGALG00000008238	MED13L
15	11706526	GTTTTTTTT	GTTTTTTT	GTTTTTTT	76	1/1	1/1	8	30	0	8	5	9	1	4	intron	ENSGALG00000008238	MED13L
15	11792019	TGG	TGGG	TGGG	133	0/1	0/1	3	31	2	1	11	127	6	5	intron	ENSGALG00000008238	MED13L
15	11804933	TAAAAAAAAAA	TAAAAAAAAA	TAAAAAAAAA	101	1/1	1/1	24	53	2	22	25	45	3	22	intergenic	ENSGALG00000008238-ENSGALG00000045349	MED13L-ENSGALG00000045349
16	135221	GA	GAA	GAA	187	0/1	0/1	8	41	6	2	32	127	19	13	intron	ENSGALG00000000123	ENSGALG00000000123
16	589656	AGGGG	AGGGGG	AGGGGG	294	1/1	1/1	7	36	0	7	11	48	0	11	intron	ENSGALG00000042684	ENSGALG00000042684
17	1020549	GCACACACACA	GCACACACACACA	GCACACACACACA	428	0/1	0/1	42	127	20	22	24	127	12	12	intergenic	ENSGALG00000030831-ENSGALG00000042838	FBXW5-TRAF2
17	1020551	AC	ACCC	ACCC	55	0/1	0/1	39	77	20	19	22	8	16	6	intergenic	ENSGALG00000030831-ENSGALG00000042838	FBXW5-TRAF2
17	1975513	ATTTTT	ATTTT	ATTTT	33.6796	0/1	0/1	6	36	3	3	10	29	7	3	3_UTR	ENSGALG00000008844	SLC31A1
17	2404479	CTGTGT	CTGT	CTGT	95	0/1	0/0	9	126	5	4	20	62	20	0	3_UTR	ENSGALG00000008532	NELFB
17	5108873	CTT	CTTT	CTTT	62	0/1	0/1	7	54	5	2	28	39	24	4	intergenic	ENSGALG00000041102-ENSGALG00000006958	CDK5RAP2-COL27A1
17	5408901	GT	G	G	468	0/1	0/1	18	60	4	14	87	127	17	70	3_UTR	ENSGALG00000005063	ST6GALNAC4
17	5434600	A	AC	AC	56	1/1	1/1	12	42	0	12	23	24	5	18	3_UTR	ENSGALG00000035576	CDK9
17	5550557	TCC	TC	TC	414	0/1	0/1	14	31	2	12	78	127	27	51	intergenic	ENSGALG00000004881-ENSGALG00000033233	ENSGALG00000004881-ENSGALG00000033233
17	5775385	CTGT	CTGTGT	CTGTGT	453	1/1	1/1	6	34	0	6	14	58	0	14	intron	ENSGALG00000043394	ENSGALG00000043394
17	5848679	AAGA	AAGAGA	AAGAGA	340	0/1	0/1	18	127	12	6	29	127	21	8	intron	ENSGALG00000043394	ENSGALG00000043394
17	5862566	CCA	C	C	50	0/1	./.	4	79	2	2	0	0	0	0	intron	ENSGALG00000043394	ENSGALG00000043394
17	5985293	GC	GCC	GCC	32.5555	0/1	0/1	3	30	1	2	6	3	5	1	intron	ENSGALG00000036965	PPP2R4
17	6169909	AGGG	AGG	AGG	34.2315	0/1	0/0	20	62	15	5	28	3	25	3	3_UTR	ENSGALG00000004152	C9orf78
17	6169912	GCCC	GCC	GCC	104	0/0	0/1	17	54	17	0	40	127	25	15	3_UTR	ENSGALG00000004152	C9orf78
17	6207991	ATTT	ATT	ATT	407	1/1	1/1	7	37	0	7	15	61	0	15	intron	ENSGALG00000004088	FNBP1
17	6209136	TA	TAA	TAA	283	0/1	0/1	4	55	2	2	27	46	5	22	intron	ENSGALG00000004088	FNBP1
17	6219298	CAAAAAAAA	CAAAAAAAAA	CAAAAAAAAA	63	1/1	0/1	15	36	0	15	22	34	12	10	intron	ENSGALG00000004088	FNBP1
17	6226199	AGGG	AGG	AGG	167	0/1	0/1	6	68	3	3	8	43	2	6	intron	ENSGALG00000004088	FNBP1
17	6234154	CTTTTT	CTTTTTT	CTTTTTT	43.5612	0/1	0/1	10	46	4	6	11	7	9	2	intron	ENSGALG00000004088	FNBP1
17	6236716	TCA	TCACA	TCACA	253	0/1	0/1	3	42	1	2	12	127	5	7	intron	ENSGALG00000004088	FNBP1
17	6501974	GAAAAAAAA	GAAAAAAA	GAAAAAAA	102	1/1	1/1	10	35	0	10	17	6	4	13	intergenic	ENSGALG00000003875-ENSGALG00000003866	ABL1-ENSGALG00000003866
17	6603440	GTTTTT	GTTTT	GTTTT	77	0/0	0/1	53	127	53	0	91	107	56	35	intergenic	ENSGALG00000041111-ENSGALG00000003789	NUP214-FAM78A
17	6603571	CTTTTT	CTTTTTT	CTTTTTT	40.8118	0/0	0/1	16	52	16	0	70	70	48	22	intergenic	ENSGALG00000041111-ENSGALG00000003789	NUP214-FAM78A
17	6692139	CTGTGT	CTGT	CTGT	326	0/1	0/1	9	127	5	4	46	127	33	13	exon	ENSGALG00000030692	ENSGALG00000030692		UNKNOWN
17	6694246	GAAAAAA	GAAAAA	GAAAAA	174	1/1	0/1	14	47	0	14	59	15	15	44	intron	ENSGALG00000030692	ENSGALG00000030692
17	6695038	TG	TGG	TGG	37.0814	0/0	0/1	12	43	12	0	87	65	76	11	intron	ENSGALG00000030692	ENSGALG00000030692
17	6967020	C	CAT	CAT	110	0/1	0/1	4	81	2	2	3	41	1	2	intron	ENSGALG00000003661	SETX
17	6995866	ACC	AC	AC	427	1/1	1/1	9	38	0	9	29	36	2	27	intergenic	ENSGALG00000003661-ENSGALG00000027242	SETX-ENSGALG00000027242
17	7198280	AC	A	A	47.0088	0/1	0/0	11	77	7	4	14	45	14	0	intergenic	ENSGALG00000003509-ENSGALG00000043548	SPACA9-ENSGALG00000043548
17	7337105	AC	A	A	123	0/1	0/0	11	127	5	6	36	58	33	3	intron	ENSGALG00000003204	MED22
17	7683472	TCCCCCCC	TCCCCCC	TCCCCCC	180	1/1	1/1	18	60	0	18	42	14	9	33	3_UTR	ENSGALG00000002659	WDR5
17	8370074	A	AG	AG	486	1/1	1/1	11	52	0	11	36	127	0	36	3_UTR	ENSGALG00000001950	PMPCA
17	8408437	CAAAAA	CAAAA	CAAAA	124	0/1	0/1	10	48	5	5	23	91	10	13	exon	ENSGALG00000041477	ENSGALG00000041477		UNKNOWN
17	8527387	TGG	TG	TG	68	0/1	0/1	7	42	5	2	10	57	7	3	intergenic	ENSGALG00000001758-ENSGALG00000003928	QSOX2-LHX3
17	8656339	TGGG	TGG	TGG	426	0/1	0/1	65	127	28	37	233	127	154	79	intergenic	ENSGALG00000042564-ENSGALG00000001692	UBAC1-CAMSAP1
17	8657960	TGG	TG	TG	486	1/1	1/1	37	127	0	37	263	127	0	263	intergenic	ENSGALG00000042564-ENSGALG00000001692	UBAC1-CAMSAP1
17	8771437	GCCCC	GCCC	GCCC	340	1/1	0/1	67	114	4	63	125	32	26	99	3_UTR	ENSGALG00000001620	ENSGALG00000001620
17	8863359	GA	GAA	GAA	473	0/1	0/1	54	97	15	39	115	39	17	98	3_UTR	ENSGALG00000001474	RAB14
17	8864017	GAAAAA	GAAAAAA	GAAAAAA	237	0/1	0/1	28	38	7	21	103	127	50	53	3_UTR	ENSGALG00000001474	RAB14
17	8864402	CAAAAAA	CAAAAAAA	CAAAAAAA	35.0373	0/1	0/0	63	65	41	22	109	127	107	2	3_UTR	ENSGALG00000001474	RAB14
17	8864584	ACCC	ACCCC	ACCCC	44.003	0/1	0/1	10	71	6	4	19	5	17	2	3_UTR	ENSGALG00000001474	RAB14
17	9097826	AACACAC	AACAC	AACAC	300	0/1	0/1	4	80	2	2	42	127	25	17	intergenic	ENSGALG00000001419-ENSGALG00000001389	DAB2IP-TTLL11
17	9098947	CAAAA	CAAAAA	CAAAAA	75	0/1	0/1	13	49	9	4	84	57	60	24	intergenic	ENSGALG00000001419-ENSGALG00000001389	DAB2IP-TTLL11
17	9265278	ATTTTTTT	ATTTTTTTTT	ATTTTTTTTT	65	0/0	0/1	39	76	33	6	122	26	70	52	intergenic	ENSGALG00000001275-ENSGALG00000001253	PDCL-RC3H2
17	9265786	CTTTTTTTTTTTT	CTTTTTTTTTTT	CTTTTTTTTTTT	66	1/1	1/1	23	36	3	20	100	47	24	76	intergenic	ENSGALG00000001275-ENSGALG00000001253	PDCL-RC3H2
17	9267586	GAAAAAAAA	GAAAAAAA	GAAAAAAA	131	1/1	0/1	18	57	0	18	44	31	17	27	intergenic	ENSGALG00000001275-ENSGALG00000001253	PDCL-RC3H2
17	9285651	TG	TGG	TGG	403	1/1	1/1	7	35	0	7	7	35	0	7	intergenic	ENSGALG00000001253-ENSGALG00000025501	RC3H2-gga-mir-1705
17	9364160	GATATAT	GATATATAT	GATATATAT	486	1/1	1/1	16	70	0	16	60	127	0	60	intergenic	ENSGALG00000001225-ENSGALG00000041044	RABGAP1-ENSGALG00000041044
17	9364166	T	TAC	TAC	200	1/1	1/1	9	36	0	9	39	66	2	37	intergenic	ENSGALG00000001225-ENSGALG00000041044	RABGAP1-ENSGALG00000041044
17	9378423	AAG	AAGAG	AAGAG	456	1/1	1/1	6	33	0	6	10	45	0	10	intron	ENSGALG00000041044	ENSGALG00000041044
17	9857606	TTAT	TT	TT	86	0/0	0/1	27	37	26	1	62	114	53	9	3_UTR	ENSGALG00000001118	NEK6
17	9857607	TA	T	T	282	0/1	0/1	27	60	22	5	88	127	46	42	3_UTR	ENSGALG00000001118	NEK6
17	10066173	CATATATATATATATATA	CATATATATATATATA	CATATATATATATATA	64	0/1	0/1	5	53	3	2	18	42	15	3	intergenic	ENSGALG00000001025-ENSGALG00000001014	GOLGA1-ARPC5L
17	10085674	CT	CTT	CTT	164	0/1	0/1	5	65	3	2	15	127	10	5	intron	ENSGALG00000000993	GAPVD1
17	10111730	ACT	ACTCT	ACTCT	262	0/1	0/1	3	41	2	1	28	127	17	11	3_UTR	ENSGALG00000000993	GAPVD1
17	10112711	ATGTGTGTG	ATGTGTGTGTG	ATGTGTGTGTG	195	0/1	0/1	6	96	3	3	15	105	11	4	3_UTR	ENSGALG00000000993	GAPVD1
17	10752740	TTATAT	TTAT	TTAT	359	0/1	0/1	14	127	10	4	69	127	35	34	intergenic	ENSGALG00000023407-ENSGALG00000000906	ZBTB34-RALGPS1
17	10779182	AC	ACC	ACC	64	0/1	1/1	4	53	2	2	1	6	0	1	intron	ENSGALG00000000906	RALGPS1
18	73979	ACC	AC	AC	479	1/1	1/1	26	97	0	26	12	55	0	12	intergenic	ENSGALG00000024335-ENSGALG00000034134	ENSGALG00000024335-ENSGALG00000034134
18	588262	AT	ATT	ATT	34.9982	0/1	0/1	38	39	31	7	40	25	34	6	intron	ENSGALG00000039977	ENSGALG00000039977
18	695172	GTATAT	GTAT	GTAT	486	1/1	1/1	9	39	0	9	36	32	2	34	intergenic	ENSGALG00000039977-ENSGALG00000032245	ENSGALG00000039977-ENSGALG00000032245
18	700076	TAC	T	T	120	0/1	0/1	5	31	1	4	51	122	30	21	intergenic	ENSGALG00000039977-ENSGALG00000032245	ENSGALG00000039977-ENSGALG00000032245
18	706281	GACA	GACACA	GACACA	82	0/1	0/1	5	31	4	1	38	80	33	5	intron	ENSGALG00000032245	ENSGALG00000032245
18	2354397	AGG	AGGG	AGGG	164	0/1	0/1	7	53	5	2	8	30	2	6	intron	ENSGALG00000031425	PMP22
18	2634730	CTGTGTG	CTGTG	CTGTG	114	0/1	0/0	6	63	2	4	16	47	16	0	3_UTR	ENSGALG00000001375	COX10
18	3425060	CTTTT	CTT	CTT	199	0/1	0/1	6	33	1	5	7	75	5	2	intron	ENSGALG00000001545	ENSGALG00000001545
18	3427516	GTTT	GTTTT	GTTTT	265	0/1	0/1	22	127	10	12	76	127	55	21	3_UTR	ENSGALG00000001545	ENSGALG00000001545
18	3452656	TACACACACAC	TACACACACACAC	TACACACACACAC	139	0/1	0/1	10	99	7	3	6	74	4	2	intron	ENSGALG00000001577	FOXK2
18	3456245	ATGTGTGTGTGTG	ATGTGTGTGTGTGTG	ATGTGTGTGTGTGTG	279	0/1	0/1	15	127	10	5	20	127	14	6	intron	ENSGALG00000001577	FOXK2
18	3458680	CAGA	CA	CA	142	0/1	0/1	5	30	1	4	12	16	11	1	intron	ENSGALG00000001577	FOXK2
18	3460241	G	GT	GT	352	1/1	0/1	10	38	0	10	7	4	1	6	intron	ENSGALG00000001577	FOXK2
18	3460242	CT	CTT	CTT	353	1/1	1/1	10	39	0	10	7	3	1	6	intron	ENSGALG00000001577	FOXK2
18	3464709	ATCTC	ATC	ATC	311	0/1	1/1	8	115	3	5	5	18	0	5	intron	ENSGALG00000001577	FOXK2
18	3479294	TGGG	TGG	TGG	311	0/1	0/1	19	127	12	7	32	103	8	24	intron	ENSGALG00000001577	FOXK2
18	3481107	T	TC	TC	477	0/1	0/1	20	104	6	14	52	127	36	16	intron	ENSGALG00000001577	FOXK2
18	3485979	ACG	A	A	180	0/1	0/1	15	94	12	3	14	117	10	4	intron	ENSGALG00000001577	FOXK2
18	3517821	TAAAAAAA	TAAAAAA	TAAAAAA	205	1/1	1/1	8	44	0	8	46	127	0	46	exon	ENSGALG00000034018	ENSGALG00000034018		UNKNOWN
18	3544132	CTGT	CTGTGT	CTGTGT	192	0/1	0/1	3	44	1	2	14	127	10	4	3_UTR	ENSGALG00000001607	C17orf62
18	3580071	TTGTGT	TTGT	TTGT	48.0041	0/1	0/1	3	41	2	1	3	41	2	1	intron	ENSGALG00000001618	ENSGALG00000001618
18	4264047	AAGAGA	AAGA	AAGA	325	0/1	0/1	20	118	16	4	40	127	26	14	exon	ENSGALG00000033201	ENSGALG00000033201		UNKNOWN
18	4284291	AACA	AA	AA	64	0/1	0/0	10	95	6	4	41	61	39	2	3_UTR	ENSGALG00000017357	ENSGALG00000017357
18	4285241	ATTTTTTTTTT	ATTTTTTTT	ATTTTTTTT	315	1/1	1/1	13	62	0	13	81	127	0	81	3_UTR	ENSGALG00000017357	ENSGALG00000017357
18	4391945	CAT	C	C	150	0/1	1/1	9	127	5	4	1	5	0	1	intergenic	ENSGALG00000001892-ENSGALG00000001943	CYGB-RHBDF2
18	4910372	TC	T	T	34.1339	0/1	0/1	6	53	4	2	8	11	7	1	intron	ENSGALG00000002719	CSNK1D
18	4910526	TAAAAAAAA	TAAAAAAA	TAAAAAAA	86	1/1	1/1	5	30	0	5	8	39	0	8	intron	ENSGALG00000002719	CSNK1D
18	5017685	CAAA	CAA	CAA	96	0/1	0/1	5	45	3	2	14	84	9	5	intron	ENSGALG00000040896	FASN
18	5019301	CT	CTTT	CTTT	66	0/1	0/1	4	35	3	1	17	62	14	3	exon	ENSGALG00000035965	ENSGALG00000035965		UNKNOWN
18	5117304	ATTTTTT	ATTTTTTT	ATTTTTTT	37.8295	0/0	0/1	20	41	19	1	38	40	13	25	intergenic	ENSGALG00000029882-ENSGALG00000002932	ENSGALG00000029882-ENSGALG00000002932
18	6011510	C	CG	CG	316	0/1	0/1	17	44	3	14	6	52	2	4	intergenic	ENSGALG00000003059-ENSGALG00000039459	HLF-ENSGALG00000039459
18	6377452	TAC	T	T	201	0/1	0/1	10	111	7	3	17	123	12	5	3_UTR	ENSGALG00000003185	SCPEP1
18	6643113	TAAA	TAAAAA	TAAAAA	129	0/0	0/1	20	64	20	0	26	127	16	10	3_UTR	ENSGALG00000003260	UTP6
18	6800755	TTGT	TTGTGT	TTGTGT	100	0/1	0/1	7	119	4	3	6	13	5	1	intergenic	ENSGALG00000003426-ENSGALG00000003434	RHBDL3-C17orf75
18	6810985	TAAAAA	TAAAAAA	TAAAAAA	142	0/1	0/1	12	68	6	6	33	107	18	15	intron	ENSGALG00000003454	ZNF207
18	6812746	CATAT	CATATAT	CATATAT	245	0/1	0/1	5	86	3	2	13	127	7	6	intron	ENSGALG00000003454	ZNF207
18	6914169	TG	T	T	336	0/1	0/1	31	117	22	9	127	127	32	95	intergenic	ENSGALG00000003496-ENSGALG00000046125	ENSGALG00000003496-ENSGALG00000046125
18	7074493	CGT	CGTGT	CGTGT	128	0/1	0/1	4	41	1	3	6	34	5	1	intron	ENSGALG00000038222	BPTF
18	7236855	CTTT	CTTTT	CTTTT	81	0/1	0/1	6	68	3	3	9	39	7	2	intron	ENSGALG00000027152	HELZ
18	7239929	TTGTGTG	TTGTGTGTG	TTGTGTGTG	103	0/1	./.	6	47	2	4	0	0	0	0	intron	ENSGALG00000027152	HELZ
18	7391051	GTTT	GTTTT	GTTTT	350	0/1	0/1	27	127	11	16	83	127	62	21	3_UTR	ENSGALG00000025950	PRKCA
18	7831071	CAG	C	C	271	0/1	1/1	12	127	6	6	3	11	0	3	intron	ENSGALG00000036028	GNA13
18	7849865	TGA	T	T	427	0/1	0/1	25	127	18	7	58	127	37	21	intergenic	ENSGALG00000036028-ENSGALG00000004193	GNA13-ARSG
18	7850322	TAAAAA	TAAAAAA	TAAAAAA	78	0/1	0/1	16	61	6	10	85	12	66	19	intergenic	ENSGALG00000036028-ENSGALG00000004193	GNA13-ARSG
18	7851011	GAAAAAAAAAAA	GAAAAAAAAA	GAAAAAAAAA	200	1/1	1/1	35	116	0	35	69	87	3	66	intergenic	ENSGALG00000036028-ENSGALG00000004193	GNA13-ARSG
18	7853501	GTT	GTTT	GTTT	192	0/1	0/1	4	48	2	2	33	127	22	11	intergenic	ENSGALG00000036028-ENSGALG00000004193	GNA13-ARSG
18	8096328	GAAAA	GAAA	GAAA	190	0/1	0/1	35	57	27	8	79	127	47	32	intergenic	ENSGALG00000004370-ENSGALG00000033297	MAP2K6-ENSGALG00000033297
18	8267647	GTTTTTTT	GTTTTTTTT	GTTTTTTTT	60	0/1	0/1	14	33	7	7	31	39	14	17	intergenic	ENSGALG00000004376-ENSGALG00000034157	KCNJ2-ENSGALG00000034157
18	9079910	TAAAAAAAAAA	TAAAAAAAA	TAAAAAAAA	92	1/1	0/1	36	33	1	35	61	3	25	36	3_UTR	ENSGALG00000026401	ENSGALG00000026401
18	9266249	TCCCC	TCCCCC	TCCCCC	34.007	0/1	0/0	7	33	3	4	36	107	36	0	3_UTR	ENSGALG00000004583	NPLOC4
18	9435182	A	ATT	ATT	296	0/1	0/1	6	77	4	2	16	98	7	9	intergenic	ENSGALG00000026428-ENSGALG00000034210	CHMP6-RPTOR
18	9679749	CTTTT	CTT	CTT	220	0/1	0/0	45	127	11	34	61	15	57	4	intergenic	ENSGALG00000007054-ENSGALG00000035911	TBC1D16-CBX4
18	9679803	CTTTTTTTT	CTTTTTTT	CTTTTTTT	179	1/1	1/1	39	82	3	36	56	114	4	52	intergenic	ENSGALG00000007054-ENSGALG00000035911	TBC1D16-CBX4
18	9861873	CAAAAAAAAAAAA	CAAAAAAAAAAAAAA	CAAAAAAAAAAAAAA	60	1/1	1/1	16	47	0	16	9	11	1	8	intergenic	ENSGALG00000027070-ENSGALG00000037018	TIMP2-USP36
18	9957535	CC	CCGC	CCGC	135	0/0	1/1	23	38	23	0	93	127	3	90	3_UTR	ENSGALG00000027902	SYNGR2
18	10011318	TCACA	TCA	TCA	225	0/1	0/1	41	127	27	14	151	3	138	13	3_UTR	ENSGALG00000038290	P4HB
18	10117185	TAAAA	TAAAAA	TAAAAA	55	0/1	0/0	9	42	3	6	18	6	16	2	intron	ENSGALG00000034001	SPAG9
18	10131801	TGGGGGGG	TGGGGGG	TGGGGGG	42.9411	0/0	0/1	36	36	31	5	108	69	49	59	3_UTR	ENSGALG00000034001	SPAG9
18	10133829	CAT	C	C	213	0/0	0/1	8	30	8	0	69	127	54	15	3_UTR	ENSGALG00000034001	SPAG9
18	10173567	TTCTCT	TTCT	TTCT	72	0/1	0/0	7	103	4	3	37	63	36	1	intergenic	ENSGALG00000007364-ENSGALG00000007367	TOB1-WFIKKN2
18	10208478	TGAG	TGAGAG	TGAGAG	148	0/1	0/0	8	98	3	5	12	36	12	0	intergenic	ENSGALG00000026189-ENSGALG00000007386	ENSGALG00000026189-LUC7L3
18	10398383	GCT	GCTCT	GCTCT	47.0925	0/1	0/0	3	47	1	2	8	24	8	0	3_UTR	ENSGALG00000006857	SPATA20
18	10452285	A	AT	AT	152	0/1	0/1	9	68	5	4	11	34	3	8	3_UTR	ENSGALG00000019768	ACSF2
18	10770497	ATTTTTTTTTTT	ATTTTTTTTTT	ATTTTTTTTTT	51	1/1	1/1	56	47	7	49	215	65	20	195	3_UTR	ENSGALG00000007971	ENSGALG00000007971
18	10770810	TAAAAAAAAAA	TAAAAAAAAAAA	TAAAAAAAAAAA	80	1/1	1/1	34	65	2	32	139	58	27	112	3_UTR	ENSGALG00000007971	ENSGALG00000007971
19	510856	CGG	CGGGG	CGGGG	171	0/1	0/1	15	83	12	3	12	119	8	4	intergenic	ENSGALG00000018344-ENSGALG00000000944	gga-mir-142-SUPT4H1
19	809158	AGG	AG	AG	202	0/1	0/0	100	127	66	34	241	127	220	21	3_UTR	ENSGALG00000027989	SBDS
19	1854324	TG	TGG	TGG	53	0/1	0/1	3	32	2	1	5	56	3	2	intron	ENSGALG00000001153	AUTS2
19	1870979	CG	CGG	CGG	35.7215	0/1	0/0	4	50	2	2	1	5	1	0	intron	ENSGALG00000001153	AUTS2
19	2844710	ATTTT	ATTTTT	ATTTTT	108	0/0	0/1	11	36	11	0	129	127	84	45	intergenic	ENSGALG00000043302-ENSGALG00000001313	ENSGALG00000043302-EIF4H
19	2848364	CTTTTTTTTTT	CTTTTTTTTTTT	CTTTTTTTTTTT	43.5881	1/1	1/1	122	58	2	120	210	27	74	136	intergenic	ENSGALG00000043302-ENSGALG00000001313	ENSGALG00000043302-EIF4H
19	3140828	T	TGG	TGG	37.2733	0/0	0/1	90	127	90	0	33	68	18	15	3_UTR	ENSGALG00000001441	UBE2G1
19	3173244	TAAA	TAA	TAA	398	1/1	1/1	19	79	0	19	68	127	0	68	exon	ENSGALG00000036797	ENSGALG00000036797		UNKNOWN
19	3174811	TG	T	T	272	0/1	0/1	8	51	6	2	38	127	16	22	intron	ENSGALG00000036797	ENSGALG00000036797
19	3174923	CTTTT	CTT	CTT	362	0/1	0/1	5	36	1	4	51	127	35	16	intron	ENSGALG00000036797	ENSGALG00000036797
19	3233829	C	CT	CT	156	0/1	0/0	28	127	19	9	131	127	131	0	intergenic	ENSGALG00000001546-ENSGALG00000001564	ZZEF1-ENSGALG00000001564
19	3449397	C	CG	CG	178	0/1	1/1	4	51	2	2	4	14	0	4	intron	ENSGALG00000001737	RABEP1
19	4110373	CT	CTT	CTT	61	0/1	0/1	11	81	7	4	31	11	28	3	3_UTR	ENSGALG00000001833	PRKRIP1
19	4844466	TTCTC	TTC	TTC	244	0/1	0/1	3	44	1	2	30	127	22	8	intron	ENSGALG00000002397	PSPH
19	4903513	GACAC	GAC	GAC	218	0/0	0/1	19	59	19	0	26	127	14	12	intergenic	ENSGALG00000002501-ENSGALG00000002542	ENSGALG00000002501-GUSB
19	4909621	CAGAG	CAG	CAG	98	0/0	0/1	10	36	10	0	30	127	25	5	intron	ENSGALG00000002542	GUSB
19	5203277	CAGA	CA	CA	122	0/1	0/1	5	34	4	1	7	120	4	3	intron	ENSGALG00000002709	MYO1C
19	5278932	AT	A	A	225	0/1	0/1	6	90	3	3	14	127	7	7	3_UTR	ENSGALG00000023806	ENSGALG00000023806
19	5305623	AGG	AG	AG	359	0/1	0/1	52	127	27	25	94	127	72	22	intergenic	ENSGALG00000023806-ENSGALG00000002783	ENSGALG00000023806-ENSGALG00000002783
19	5309629	TTATAT	TTAT	TTAT	78	0/0	0/1	12	36	12	0	5	82	2	3	intron	ENSGALG00000002783	ENSGALG00000002783
19	5317070	AGG	AG	AG	36.2905	0/1	0/0	6	67	3	3	11	34	11	0	intron	ENSGALG00000002783	ENSGALG00000002783
19	5330301	AG	AGG	AGG	33.3908	0/1	0/0	12	62	9	3	7	26	7	0	intron	ENSGALG00000030316	ENSGALG00000030316
19	6403107	AC	A	A	31.953	0/1	0/0	13	60	10	3	46	127	46	0	intron	ENSGALG00000004400	ENSGALG00000004400
19	6482506	AAGA	AA	AA	58	0/1	0/1	4	48	2	2	8	43	6	2	intron	ENSGALG00000004477	NCOR1
19	6574886	TC	TCC	TCC	290	0/1	0/1	8	43	2	6	10	78	4	6	3_UTR	ENSGALG00000004492	ENSGALG00000004492
19	6639906	ACC	ACCC	ACCC	486	1/1	1/1	33	123	0	33	86	127	0	86	3_UTR	ENSGALG00000026492	EMC6
19	6643297	CAT	C	C	429	0/1	0/1	47	127	32	15	41	127	18	23	3_UTR	ENSGALG00000004618	TAX1BP3
19	6643322	ATTTTT	ATTTTTT	ATTTTTT	153	1/1	1/1	37	77	2	35	27	4	5	22	3_UTR	ENSGALG00000004618	TAX1BP3
19	6644909	CTTT	CTTTT	CTTTT	231	0/1	0/1	25	126	15	10	48	127	35	13	3_UTR	ENSGALG00000004628	CTNS
19	6719272	A	AC	AC	216	1/1	0/0	14	38	0	14	8	21	8	0	intergenic	ENSGALG00000040395-ENSGALG00000034927	ENSGALG00000040395-ENSGALG00000034927
19	6719273	TGGG	TGGGG	TGGGG	243	1/1	0/1	14	42	0	14	3	28	2	1	intergenic	ENSGALG00000040395-ENSGALG00000034927	ENSGALG00000040395-ENSGALG00000034927
19	6837323	CAGAG	CAG	CAG	109	0/1	0/1	11	107	8	3	5	33	4	1	intron	ENSGALG00000004727	ULK2
19	6841499	C	CTG	CTG	477	0/1	0/1	29	127	14	15	26	127	10	16	intergenic	ENSGALG00000004727-ENSGALG00000004763	ULK2-ENSGALG00000004763
19	6844285	GT	GTT	GTT	35.7161	0/1	1/1	3	37	2	1	1	5	0	1	intergenic	ENSGALG00000004727-ENSGALG00000004763	ULK2-ENSGALG00000004763
19	7172920	AT	ATT	ATT	106	0/1	0/0	54	127	43	11	86	98	81	5	intergenic	ENSGALG00000005061-ENSGALG00000005084	PPM1E-TRIM37
19	7229542	CTGTGT	CTGT	CTGT	88	0/0	0/1	9	34	9	0	39	116	33	6	intergenic	ENSGALG00000005103-ENSGALG00000028801	GDPD1-YPEL2
19	7229604	ATTTTTTT	ATTTTTTTT	ATTTTTTTT	167	1/1	1/1	23	58	1	22	70	37	14	56	intergenic	ENSGALG00000005103-ENSGALG00000028801	GDPD1-YPEL2
19	7259860	GTT	GTTT	GTTT	318	0/1	0/1	12	58	3	9	57	127	45	12	3_UTR	ENSGALG00000028801	YPEL2
19	7260143	G	GT	GT	341	0/1	0/1	9	68	3	6	45	127	32	13	3_UTR	ENSGALG00000028801	YPEL2
19	7262118	C	CAA	CAA	315	0/1	0/1	12	97	9	3	33	45	3	30	3_UTR	ENSGALG00000028801	YPEL2
19	7384912	AAGAGA	AAGA	AAGA	47.9004	0/1	0/0	6	78	4	2	25	78	25	0	3_UTR	ENSGALG00000005173	TUBD1
19	7399894	ATCTCT	ATCT	ATCT	163	0/1	0/1	3	39	1	2	5	13	1	4	intron	ENSGALG00000005198	RPS6KB1
19	7402956	ATTTTTTTTTTT	ATTTTTTTTTT	ATTTTTTTTTT	31.0129	0/0	1/1	43	36	31	12	125	70	20	105	3_UTR	ENSGALG00000005198	RPS6KB1
19	7407516	GAAAAA	GAAAA	GAAAA	143	0/1	1/1	35	35	25	10	23	68	0	23	3_UTR	ENSGALG00000005205	RNFT1
19	7491826	ATTTTT	ATTTT	ATTTT	174	0/1	0/1	18	73	8	10	41	102	18	23	3_UTR	ENSGALG00000005269	ENSGALG00000005269
19	7751818	C	CAT	CAT	39.0216	0/1	0/0	3	47	1	2	2	7	2	0	intron	ENSGALG00000005295	BCAS3
19	7816916	ATTTTTTTT	ATTTTTT	ATTTTTT	74	0/1	0/1	5	37	3	2	7	53	3	4	intron	ENSGALG00000005295	BCAS3
19	7981473	GAAA	GAAAAA	GAAAAA	138	0/1	0/1	3	46	2	1	4	19	1	3	intron	ENSGALG00000035610	PPM1D
19	8090350	CAAAAAAAA	CAAAAAAAAA	CAAAAAAAAA	111	1/1	1/1	8	39	0	8	13	45	0	13	intron	ENSGALG00000005350	ENSGALG00000005350
19	8098615	CAA	CA	CA	30.9622	0/1	0/0	6	60	3	3	11	3	10	1	intron	ENSGALG00000005350	ENSGALG00000005350
19	8102975	TAAAAAAAA	TAAAAAAA	TAAAAAAA	107	1/1	1/1	16	38	1	15	92	46	22	70	intergenic	ENSGALG00000005350-ENSGALG00000005360	ENSGALG00000005350-CA4
19	8642715	CTTTT	CTT	CTT	100	0/1	1/1	3	37	1	2	1	7	0	1	intron	ENSGALG00000005468	SYNRG
19	8713884	CAAAAAAA	CAAAAAAAA	CAAAAAAAA	104	0/1	0/1	28	38	12	16	237	67	114	123	3_UTR	ENSGALG00000005522	DYNLL2
19	8772130	AGG	AG	AG	153	0/1	0/1	8	73	4	4	12	108	7	5	intergenic	ENSGALG00000005549-ENSGALG00000005559	CUEDC1-MRPS23
19	8793785	ATTTTTTT	ATTTTTTTTT	ATTTTTTTTT	272	1/1	1/1	7	30	0	7	10	11	1	9	intron	ENSGALG00000037245	ENSGALG00000037245
19	8995722	C	CAT	CAT	472	0/1	1/1	60	35	5	55	88	127	0	88	3_UTR	ENSGALG00000005575	AKAP1
19	8996021	CTTTTTTTTTTTTTT	CTTTTTTTTTTTT	CTTTTTTTTTTTT	125	1/1	1/1	22	43	2	20	45	61	4	41	3_UTR	ENSGALG00000005575	AKAP1
19	9122404	ATTTTTT	ATTTTTTT	ATTTTTTT	122	0/1	0/1	27	47	18	9	37	59	13	24	intron	ENSGALG00000005668	WSB1
19	9239790	GTT	GT	GT	90	0/1	0/1	5	50	3	2	5	50	2	3	intergenic	ENSGALG00000038096-ENSGALG00000041802	NOS2-ENSGALG00000041802
19	9337750	ATT	AT	AT	63	0/1	0/1	7	65	4	3	18	29	15	3	3_UTR	ENSGALG00000005715	TNFAIP1
19	9490733	TAAAAAAAAAA	TAAAAAAAA	TAAAAAAAA	415	1/1	1/1	84	127	0	84	132	127	1	131	3_UTR	ENSGALG00000005834	PAFAH1B1
19	9826002	GGTGT	GGT	GGT	221	0/1	0/0	66	127	38	28	193	14	175	18	intergenic	ENSGALG00000030401-ENSGALG00000027950	MED31-TXNDC17
19	9900559	GAAAAAAAAAAAA	GAAAAAAAAAAA	GAAAAAAAAAAA	82	1/1	1/1	18	48	1	17	46	68	5	41	intergenic	ENSGALG00000006034-ENSGALG00000006048	ENSGALG00000006034-ENSGALG00000006048
19	9904241	CTGTG	CTG	CTG	323	0/1	0/1	13	101	10	3	61	127	47	14	intergenic	ENSGALG00000006034-ENSGALG00000006048	ENSGALG00000006034-ENSGALG00000006048
2	28542	ATTTTTTTTT	ATTTTTTTTTTT	ATTTTTTTTTTT	123	0/1	0/1	19	34	11	8	39	37	22	17	intergenic	ENSGALG00000044462-ENSGALG00000043137	ENSGALG00000044462-SMARCD3
2	36962	A	AC	AC	395	1/1	1/1	5	32	0	5	19	74	0	19	intron	ENSGALG00000043137	SMARCD3
2	1972254	GTT	GTTT	GTTT	48.8429	0/1	0/1	7	54	5	2	16	26	13	3	intron	ENSGALG00000030268	NKTR
2	1974440	CAGA	CA	CA	91	0/1	0/1	3	44	2	1	3	44	1	2	intron	ENSGALG00000030268	NKTR
2	1975637	AATATAT	AATAT	AATAT	194	0/1	0/0	18	127	4	14	10	29	10	0	intron	ENSGALG00000030268	NKTR
2	1995827	GTTT	GTT	GTT	31.3789	0/0	0/1	21	70	21	0	32	59	26	6	intergenic	ENSGALG00000030268-ENSGALG00000005287	NKTR-ENSGALG00000005287
2	2024654	TGG	TG	TG	467	1/1	1/1	11	51	0	11	21	81	0	21	intergenic	ENSGALG00000005287-ENSGALG00000005292	ENSGALG00000005287-KLHL40
2	2029720	AG	AAGG	AAGG	104	0/0	0/1	30	79	29	1	63	127	44	19	intergenic	ENSGALG00000005287-ENSGALG00000005292	ENSGALG00000005287-KLHL40
2	2030535	A	AG	AG	486	1/1	1/1	23	93	0	23	115	127	0	115	intergenic	ENSGALG00000005287-ENSGALG00000005292	ENSGALG00000005287-KLHL40
2	2039161	TCCC	TCC	TCC	100	0/1	0/1	31	62	22	9	10	64	4	6	intergenic	ENSGALG00000005292-ENSGALG00000005297	KLHL40-HHATL
2	2043461	A	AC	AC	288	0/1	0/1	12	66	9	3	80	127	51	29	intergenic	ENSGALG00000005292-ENSGALG00000005297	KLHL40-HHATL
2	2043462	G	GA	GA	288	0/1	0/1	12	66	9	3	81	127	52	29	intergenic	ENSGALG00000005292-ENSGALG00000005297	KLHL40-HHATL
2	2091519	TAA	TTAAA	TTAAA	376	0/1	0/1	33	127	20	13	50	127	30	20	3_UTR	ENSGALG00000030775	RP4-613B23.5
2	2131816	GAAAAAAAAAA	GAAAAAAAAA	GAAAAAAAAA	71	1/1	1/1	7	37	0	7	10	46	0	10	intron	ENSGALG00000032534	OBSCN
2	3257060	TAAAAAAA	TAAAAAAAA	TAAAAAAAA	63	1/1	0/0	47	32	8	39	83	127	76	7	3_UTR	ENSGALG00000005417	JMJD4
2	3258111	CTTTTTTTT	CTTTTTTTTTT	CTTTTTTTTTT	283	1/1	0/1	25	38	2	23	37	11	9	28	3_UTR	ENSGALG00000005417	JMJD4
2	3259045	TA	TAA	TAA	189	0/0	0/1	54	127	54	0	71	127	51	20	3_UTR	ENSGALG00000005417	JMJD4
2	4546606	GAAA	GA	GA	148	0/0	0/1	13	38	13	0	8	98	3	5	intron	ENSGALG00000005710	CTDSPL
2	4569909	GGT	G	G	95	0/1	0/0	4	43	1	3	8	23	8	0	intron	ENSGALG00000005710	CTDSPL
2	4584193	CAAA	CAAAA	CAAAA	382	0/1	0/1	17	127	9	8	123	127	72	51	intergenic	ENSGALG00000005710-ENSGALG00000005763	CTDSPL-VILL
2	4584262	AC	A	A	240	0/1	0/1	12	44	3	9	61	127	30	31	intergenic	ENSGALG00000005710-ENSGALG00000005763	CTDSPL-VILL
2	4634394	GAAAAAAAAAA	GAAAAAAAAA	GAAAAAAAAA	65	1/1	1/1	6	32	0	6	7	32	0	7	intergenic	ENSGALG00000005763-ENSGALG00000005805	VILL-PLCD1
2	4735744	GA	G	G	143	0/1	0/1	6	73	3	3	22	103	17	5	3_UTR	ENSGALG00000005860	ACAA1
2	5285435	GA	GAAA	GAAA	278	0/1	1/1	7	104	3	4	4	14	0	4	intergenic	ENSGALG00000027905-ENSGALG00000006033	CSRNP1-GORASP1
2	6246964	CAAAAA	CAAAAAA	CAAAAAA	53	0/1	0/0	85	85	49	36	171	127	148	23	3_UTR	ENSGALG00000006181	NUB1
2	6287841	TGAGAG	TGAG	TGAG	77	0/1	0/1	6	32	5	1	4	79	2	2	intergenic	ENSGALG00000006189-ENSGALG00000039880	CRYGN-ENSGALG00000039880
2	6316820	TAA	TA	TA	52	0/1	0/0	11	83	6	5	28	86	28	0	intron	ENSGALG00000039880	ENSGALG00000039880
2	6577683	TAAAAAAAAAA	TAAAAAAAAA	TAAAAAAAAA	30.8779	1/1	0/1	14	30	0	14	63	14	27	36	intergenic	ENSGALG00000006233-ENSGALG00000043738	ENSGALG00000006233-ENSGALG00000043738
2	6578393	ATTT	ATTTT	ATTTT	420	1/1	1/1	27	89	0	27	77	28	10	67	intergenic	ENSGALG00000006233-ENSGALG00000043738	ENSGALG00000006233-ENSGALG00000043738
2	6578490	CT	CTT	CTT	47.0309	0/1	0/0	25	77	18	7	59	127	57	2	intergenic	ENSGALG00000006233-ENSGALG00000043738	ENSGALG00000006233-ENSGALG00000043738
2	8039664	A	AG	AG	112	1/1	0/1	21	66	0	21	18	29	7	11	intron	ENSGALG00000006372	RBM33
2	8043939	AT	ATT	ATT	294	0/1	0/1	5	51	2	3	16	112	6	10	intron	ENSGALG00000006372	RBM33
2	8090023	TGG	TG	TG	58	0/1	0/1	13	54	10	3	34	34	29	5	intergenic	ENSGALG00000006372-ENSGALG00000006379	RBM33-SHH
2	8465941	AA	AACA	AACA	231	1/1	0/1	13	36	0	13	7	15	6	1	intergenic	ENSGALG00000006387-ENSGALG00000030379	RNF32-LMBR1
2	8478818	CATATATATATAT	CATATATATAT	CATATATATAT	44.6542	0/1	./.	3	41	1	2	0	0	0	0	intron	ENSGALG00000030379	LMBR1
2	8679350	TAAAAAAA	TAAAAAAAA	TAAAAAAAA	94	0/1	0/1	44	52	21	23	89	43	32	57	intergenic	ENSGALG00000006461-ENSGALG00000006477	UBE3C-ENSGALG00000006477
2	8680406	TAAAAAAAAAA	TAAAAAAAA	TAAAAAAAA	258	1/1	1/1	6	36	0	6	23	84	0	23	intergenic	ENSGALG00000006461-ENSGALG00000006477	UBE3C-ENSGALG00000006477
2	8680889	CTT	CT	CT	173	0/1	0/1	36	114	26	10	40	89	30	10	intergenic	ENSGALG00000006461-ENSGALG00000006477	UBE3C-ENSGALG00000006477
2	8734011	T	TA	TA	486	1/1	1/1	10	51	0	10	54	127	0	54	3_UTR	ENSGALG00000006477	ENSGALG00000006477
2	9520280	CTT	CTTT	CTTT	335	0/1	0/1	20	116	14	6	99	127	28	71	intergenic	ENSGALG00000006525-ENSGALG00000006542	NCAPG2-ESYT2
2	9554570	TGA	TGAGA	TGAGA	46.8594	0/1	./.	5	78	3	2	0	0	0	0	intron	ENSGALG00000006542	ESYT2
2	9571401	CAAAA	CAA	CAA	39.1857	0/1	0/0	5	69	3	2	4	15	4	0	intron	ENSGALG00000006542	ESYT2
2	9865817	A	AG	AG	252	0/1	1/1	3	37	2	1	10	30	0	10	intergenic	ENSGALG00000006575-ENSGALG00000006599	VIPR2-ZMYND11
2	9913792	TA	TAA	TAA	486	1/1	1/1	10	49	0	10	28	103	0	28	intron	ENSGALG00000006599	ZMYND11
2	10184504	CTGTG	CTG	CTG	100	0/1	1/1	3	37	1	2	1	7	0	1	intron	ENSGALG00000006652	DIP2C
2	10202157	AC	ACCC	ACCC	78	0/1	0/0	5	72	2	3	9	27	9	0	intron	ENSGALG00000006652	DIP2C
2	11802633	ACCCCCC	ACCCCC	ACCCCC	135	1/1	0/1	11	36	0	11	12	23	4	8	intron	ENSGALG00000033178	KLF6
2	11807026	CATATAT	CATAT	CATAT	187	0/1	0/1	4	40	1	3	11	111	8	3	intron	ENSGALG00000033178	KLF6
2	12955956	TA	TAA	TAA	84	0/1	0/1	7	76	4	3	11	41	9	2	intron	ENSGALG00000007076	CCNY
2	12994182	C	CG	CG	305	0/1	0/1	6	74	3	3	18	65	4	14	intergenic	ENSGALG00000007076-ENSGALG00000007082	CCNY-CREM
2	12994183	A	AC	AC	305	0/1	0/1	6	76	3	3	18	65	4	14	intergenic	ENSGALG00000007076-ENSGALG00000007082	CCNY-CREM
2	12994551	TAAA	TAAAA	TAAAA	277	0/1	0/1	12	71	6	6	33	114	15	18	intergenic	ENSGALG00000007076-ENSGALG00000007082	CCNY-CREM
2	13232131	TA	T	T	36.6255	0/1	0/1	8	47	6	2	17	19	15	2	intron	ENSGALG00000007125	PARD3
2	13240883	AG	AGG	AGG	98	0/1	0/1	3	31	2	1	11	101	7	4	intron	ENSGALG00000007125	PARD3
2	13470509	ATT	ATTT	ATTT	34.7132	0/1	1/1	3	36	2	1	1	5	0	1	intron	ENSGALG00000007125	PARD3
2	13890646	A	AG	AG	115	0/1	1/1	4	53	2	2	2	8	0	2	intron	ENSGALG00000007140	NRP1
2	14132470	CTTTTTT	CTTTT	CTTTT	104	0/1	0/1	11	52	6	5	24	51	19	5	intron	ENSGALG00000007169	EPC1
2	14141740	TC	TCC	TCC	36.7594	0/1	0/0	3	31	1	2	14	19	13	1	intron	ENSGALG00000007169	EPC1
2	14236307	CAT	C	C	31.2866	0/1	0/0	25	59	22	3	192	127	192	0	intergenic	ENSGALG00000007215-ENSGALG00000007254	KIF5B-ARHGAP12
2	14328512	T	TTC	TTC	158	0/1	0/1	8	87	4	4	13	100	8	5	intergenic	ENSGALG00000007254-ENSGALG00000007260	ARHGAP12-ZEB1
2	14471550	TAAA	TAAAA	TAAAA	282	0/1	0/1	7	37	2	5	16	113	6	10	intron	ENSGALG00000007260	ZEB1
2	14487623	TCC	TCCC	TCCC	281	0/1	1/1	13	65	10	3	17	50	0	17	intron	ENSGALG00000007260	ZEB1
2	14624933	AC	A	A	227	1/1	0/1	8	30	0	8	6	10	1	5	intron	ENSGALG00000007266	ZNF438
2	14714581	TGG	TG	TG	81	0/1	0/1	6	45	4	2	9	70	5	4	intron	ENSGALG00000007331	SVIL
2	14738480	CAG	CAGAG	CAGAG	348	0/1	0/1	6	76	2	4	15	127	8	7	intron	ENSGALG00000007331	SVIL
2	15000552	CTTTTTT	CTTTTTTT	CTTTTTTT	77	0/1	0/0	49	81	20	29	103	127	102	1	intergenic	ENSGALG00000007346-ENSGALG00000007351	KIAA1462-MTPAP
2	15357777	ACCC	ACCCC	ACCCC	171	0/1	1/1	6	35	2	4	5	19	0	5	intron	ENSGALG00000035281	WAC
2	15367571	ACCCC	ACCCCC	ACCCCC	87	0/1	0/1	4	33	2	2	12	55	5	7	intron	ENSGALG00000035281	WAC
2	15369032	TAAA	TAAAA	TAAAA	196	0/1	0/1	5	50	2	3	15	109	6	9	intron	ENSGALG00000035281	WAC
2	15391417	TTAT	TT	TT	225	0/1	0/1	5	81	2	3	19	127	14	5	intron	ENSGALG00000035281	WAC
2	15812322	CTT	CTTT	CTTT	123	0/0	0/1	21	61	21	0	30	35	5	25	intergenic	ENSGALG00000007435-ENSGALG00000042059	RAB18-ENSGALG00000042059
2	15970164	CT	CTT	CTT	369	0/1	0/1	27	127	19	8	120	127	43	77	3_UTR	ENSGALG00000007519	ENSGALG00000007519
2	16116114	CAT	C	C	57	0/1	0/0	3	47	1	2	7	21	7	0	intron	ENSGALG00000007559	PDSS1
2	16934760	CATATATATATATATATATATATATAT	CATATATATATATATATATATATAT	CATATATATATATATATATATATAT	147	0/1	0/1	3	39	2	1	5	15	1	4	3_UTR	ENSGALG00000007721	ARHGAP21
2	16937353	C	CAG	CAG	404	0/1	0/1	13	127	5	8	58	127	40	18	intergenic	ENSGALG00000007721-ENSGALG00000007766	ARHGAP21-KIAA1217
2	16937715	C	CGT	CGT	221	0/0	0/1	10	32	10	0	53	127	32	21	intergenic	ENSGALG00000007721-ENSGALG00000007766	ARHGAP21-KIAA1217
2	17359105	GTT	GT	GT	470	0/1	0/1	43	127	13	30	371	127	236	135	exon	ENSGALG00000043625	ENSGALG00000043625		UNKNOWN
2	17359168	GGAGA	GGAGAGA	GGAGAGA	413	0/1	0/1	10	127	5	5	258	127	192	66	exon	ENSGALG00000043625	ENSGALG00000043625		UNKNOWN
2	17562531	CTG	CTGTG	CTGTG	112	0/1	./.	12	127	8	4	0	0	0	0	intron	ENSGALG00000007877	PIP4K2A
2	17576388	GCTCTCT	GCTCT	GCTCT	55	0/1	0/0	3	47	1	2	7	21	7	0	intron	ENSGALG00000007877	PIP4K2A
2	17973222	CAAA	CA	CA	39.9008	0/1	0/0	6	70	4	2	14	45	14	0	intron	ENSGALG00000007928	MLLT10
2	18762997	GT	GTT	GTT	225	0/1	0/1	7	74	3	4	7	13	1	6	intron	ENSGALG00000007956	PLXDC2
2	18770255	ACTCT	ACT	ACT	239	0/1	0/1	9	115	6	3	18	127	13	5	intron	ENSGALG00000007956	PLXDC2
2	19491766	TA	T	T	157	0/1	0/1	10	35	2	8	3	33	2	1	intergenic	ENSGALG00000028357-ENSGALG00000027765	ENSGALG00000028357-MRC1L-D
2	19524749	TCC	TC	TC	33.4008	0/1	0/1	7	38	5	2	2	29	1	1	intergenic	ENSGALG00000027765-ENSGALG00000008638	MRC1L-D-ENSGALG00000008638
2	19724153	CAA	C	C	486	1/1	1/1	62	127	0	62	125	127	0	125	intergenic	ENSGALG00000008659-ENSGALG00000008671	HACD1-ST8SIA6
2	19727318	AT	A	A	85	0/0	0/1	17	54	17	0	14	115	9	5	intergenic	ENSGALG00000008659-ENSGALG00000008671	HACD1-ST8SIA6
2	20644830	TC	T	T	104	0/1	0/0	10	82	4	6	9	6	8	1	3_UTR	ENSGALG00000008794	RPP38
2	20741600	TGGG	TGGGG	TGGGG	444	1/1	1/1	10	47	0	10	17	68	0	17	intron	ENSGALG00000008912	ENSGALG00000008912
2	21798968	AA	AAGA	AAGA	234	1/1	0/1	29	85	0	29	44	18	38	6	3_UTR	ENSGALG00000009044	ENSGALG00000009044
2	22426768	CTG	CTGTG	CTGTG	43.1647	0/1	0/0	5	73	3	2	9	30	9	0	intron	ENSGALG00000040724	AKAP9
2	22457204	ACT	ACTCT	ACTCT	167	0/1	0/1	4	37	1	3	4	79	2	2	intron	ENSGALG00000040724	AKAP9
2	22610703	CATATATAT	CATATAT	CATATAT	45.5376	0/1	0/0	3	47	1	2	3	9	3	0	intron	ENSGALG00000031917	ANKIB1
2	22623006	CTTTTT	CTTT	CTTT	68	0/1	./.	5	60	2	3	0	0	0	0	intron	ENSGALG00000031917	ANKIB1
2	22663306	CTTTTT	CTTTTTT	CTTTTTT	110	0/1	0/1	14	42	9	5	49	102	30	19	intergenic	ENSGALG00000009399-ENSGALG00000035761	GATAD1-ENSGALG00000035761
2	22712543	GAAA	GAA	GAA	39.3771	0/1	0/0	35	68	27	8	135	127	127	8	3_UTR	ENSGALG00000009475	ENSGALG00000009475
2	22713441	GCTCTC	GCTC	GCTC	386	0/1	0/1	25	127	19	6	145	104	17	128	3_UTR	ENSGALG00000009475	ENSGALG00000009475
2	22735689	T	TA	TA	65	0/0	0/1	9	30	9	0	13	95	8	5	3_UTR	ENSGALG00000009475	ENSGALG00000009475
2	22740052	A	AG	AG	42.6103	0/0	0/1	11	37	11	0	14	72	10	4	3_UTR	ENSGALG00000009475	ENSGALG00000009475
2	23344895	CAGA	CA	CA	31.4053	0/0	0/1	10	36	10	0	11	60	9	2	intergenic	ENSGALG00000029899-ENSGALG00000035994	GNGT1-ENSGALG00000035994
2	23364452	CTG	C	C	54	0/1	0/0	4	83	2	2	4	13	4	0	intergenic	ENSGALG00000029899-ENSGALG00000035994	GNGT1-ENSGALG00000035994
2	23423597	CA	CATA	CATA	221	0/0	0/1	32	95	32	0	85	127	31	54	3_UTR	ENSGALG00000024485	BET1
2	23426232	T	TA	TA	382	0/1	1/1	8	43	2	6	27	86	0	27	3_UTR	ENSGALG00000024485	BET1
2	23603243	AAGAGA	AAGA	AAGA	147	0/1	0/1	7	106	3	4	7	29	6	1	intron	ENSGALG00000009641	COL1A2
2	23640082	GAAAAAAAAA	GAAAAAAAA	GAAAAAAAA	91	1/1	0/1	81	61	16	65	173	50	89	84	3_UTR	ENSGALG00000009641	COL1A2
2	23933637	AT	ATCT	ATCT	474	1/1	0/1	150	127	1	149	233	70	46	187	3_UTR	ENSGALG00000009700	PDK4
2	23934204	ACCCCCC	ACCCCCCC	ACCCCCCC	39.1839	0/0	0/1	174	127	158	16	63	72	31	32	3_UTR	ENSGALG00000009700	PDK4
2	23937571	CATAT	CAT	CAT	117	0/1	0/1	11	57	9	2	12	90	9	3	intron	ENSGALG00000009700	PDK4
2	23938836	ACCCC	ACCC	ACCC	110	0/1	0/1	27	127	13	14	6	7	5	1	intron	ENSGALG00000009700	PDK4
2	24239537	TAC	T	T	170	0/1	0/0	8	59	2	6	18	53	18	0	intron	ENSGALG00000009728	ENSGALG00000009728
2	24730780	ATTTT	ATT	ATT	162	0/1	0/1	14	54	12	2	27	127	22	5	3_UTR	ENSGALG00000009752	C1GALT1
2	24737261	AT	A	A	42.0718	0/1	0/0	42	70	35	7	18	61	18	0	3_UTR	ENSGALG00000010259	COL28A1
2	24782299	AC	A	A	96	0/1	0/1	3	30	1	2	4	27	1	3	intron	ENSGALG00000010259	COL28A1
2	26151648	AG	AGG	AGG	35.7533	0/1	1/1	4	33	3	1	1	4	0	1	intron	ENSGALG00000038041	PHF14
2	26640228	ATTTTT	ATTTTTT	ATTTTTT	34.2881	0/1	0/0	12	65	6	6	40	121	40	0	3_UTR	ENSGALG00000035140	TMEM106B
2	28101812	C	CTT	CTT	262	0/1	1/1	3	47	2	1	9	27	0	9	intron	ENSGALG00000010794	MEOX2
2	28624217	GTTTTTTTTT	GTTTTTTTT	GTTTTTTTT	145	1/1	1/1	17	42	1	16	34	97	1	33	3_UTR	ENSGALG00000027240	TSPAN13
2	28863905	GTTTTT	GTTT	GTTT	33.5381	0/1	./.	3	31	1	2	0	0	0	0	intron	ENSGALG00000010836	ENSGALG00000010836
2	29047738	CTT	CTTT	CTTT	186	0/1	0/1	29	31	25	4	86	127	66	20	intergenic	ENSGALG00000010836-ENSGALG00000010840	ENSGALG00000010836-SNX13
2	29428968	CTTTTTTT	CTTTTTT	CTTTTTT	120	1/1	1/1	11	41	0	11	55	62	8	47	intron	ENSGALG00000010854	HDAC9
2	30545013	CTTTTT	CTTTTTTT	CTTTTTTT	31.8273	0/1	./.	5	63	3	2	0	0	0	0	intergenic	ENSGALG00000039760-ENSGALG00000025582	ENSGALG00000039760-U5
2	30784045	TCA	T	T	109	0/1	0/1	3	41	2	1	9	101	6	3	intron	ENSGALG00000034024	RAPGEF5
2	31062806	CAAAAAAAAA	CAAAAAAAAAA	CAAAAAAAAAA	72	1/1	0/1	17	44	0	17	25	16	10	15	3_UTR	ENSGALG00000010938	KLHL7
2	31213460	CTTTTTTTTTTT	CTTTTTTTTTTTT	CTTTTTTTTTTTT	41.9456	1/1	1/1	11	45	0	11	4	27	0	4	3_UTR	ENSGALG00000010961	IGF2BP3
2	31268645	CATATATATATATA	CATATATATATA	CATATATATATA	42.0272	0/1	./.	4	74	2	2	0	0	0	0	intron	ENSGALG00000010961	IGF2BP3
2	31703121	GC	G	G	44.7321	0/1	0/1	3	35	1	2	6	20	5	1	intergenic	ENSGALG00000010997-ENSGALG00000011007	DFNA5-OSBPL3
2	31819234	AACA	AA	AA	31.2655	0/0	0/1	40	48	35	5	69	63	39	30	3_UTR	ENSGALG00000011020	CYCS
2	32170340	GAAAAAAA	GAAAAA	GAAAAA	99	0/1	0/1	4	42	2	2	7	53	3	4	intergenic	ENSGALG00000040989-ENSGALG00000018281	ENSGALG00000040989-gga-mir-148a
2	32263937	ATTTTTTTT	ATTTTTTT	ATTTTTTT	113	0/1	1/1	17	33	9	8	37	82	2	35	3_UTR	ENSGALG00000011038	ENSGALG00000011038
2	32265602	CTT	CT	CT	55	0/1	0/0	48	84	39	9	112	52	99	13	3_UTR	ENSGALG00000011038	ENSGALG00000011038
2	32646575	G	GA	GA	62	0/1	0/1	3	34	2	1	3	30	1	2	3_UTR	ENSGALG00000027925	ENSGALG00000027925
2	32680239	TTCTCTCTCTCTCT	TTCTCTCTCTCTCTCT	TTCTCTCTCTCTCTCT	110	0/0	0/1	10	36	10	0	37	127	31	6	3_UTR	ENSGALG00000022622	HOXA4
2	32700993	GATATATATATATA	GATATATATATA	GATATATATATA	350	0/1	0/1	18	76	3	15	10	127	5	5	3_UTR	ENSGALG00000028983	ENSGALG00000028983
2	32708974	GTTTTTTTTTTT	GTTTTTTTTTT	GTTTTTTTTTT	43.9224	1/1	1/1	6	32	0	6	8	29	0	8	intergenic	ENSGALG00000028059-ENSGALG00000026631	gga-mir-196-4-HOXA10
2	32893525	GT	GTT	GTT	310	0/1	0/1	5	47	2	3	31	127	9	22	intergenic	ENSGALG00000037310-ENSGALG00000033207	EVX1-HIBADH
2	33382398	G	GA	GA	195	0/0	1/1	11	30	11	0	36	76	1	35	intron	ENSGALG00000038265	CREB5
2	33384019	CCTCT	CCT	CCT	137	0/1	0/1	4	36	3	1	17	127	13	4	intron	ENSGALG00000038265	CREB5
2	33384702	TAAAAAAA	TAAAAAA	TAAAAAA	181	1/1	1/1	8	37	0	8	49	127	2	47	intron	ENSGALG00000038265	CREB5
2	33389881	CT	CTT	CTT	278	0/1	0/1	6	60	4	2	43	87	12	31	intron	ENSGALG00000038265	CREB5
2	33391143	AG	A	A	187	0/0	0/1	9	30	9	0	51	127	33	18	intron	ENSGALG00000038265	CREB5
2	33412818	GTTTTTTTT	GTTTTTTT	GTTTTTTT	138	1/1	1/1	6	30	0	6	40	102	2	38	intron	ENSGALG00000038265	CREB5
2	33418373	ATTTTT	ATTTTTT	ATTTTTT	197	1/1	1/1	5	34	0	5	35	124	0	35	intron	ENSGALG00000038265	CREB5
2	33421448	ATTT	ATTTT	ATTTT	348	1/1	1/1	5	34	0	5	35	124	0	35	intron	ENSGALG00000038265	CREB5
2	33422491	CTTTTTT	CTTTTTTT	CTTTTTTT	258	1/1	1/1	12	52	0	12	40	127	0	40	intron	ENSGALG00000038265	CREB5
2	33443163	GTT	GT	GT	305	0/1	1/1	6	46	2	4	18	57	0	18	intron	ENSGALG00000038265	CREB5
2	33444952	TG	TGG	TGG	266	0/1	0/1	7	80	3	4	16	127	9	7	intron	ENSGALG00000038265	CREB5
2	33481341	TGGG	TGGGG	TGGGG	51	0/1	1/1	3	30	2	1	2	7	0	2	intron	ENSGALG00000038265	CREB5
2	33796741	AT	A	A	100	0/1	1/1	3	34	2	1	3	9	0	3	intron	ENSGALG00000011164	CHN2
2	33853784	GTTTT	GTTTTT	GTTTTT	81	0/1	0/1	8	52	3	5	16	47	12	4	intergenic	ENSGALG00000011164-ENSGALG00000025940	CHN2-ENSGALG00000025940
2	34107878	GAA	GAAA	GAAA	160	0/1	1/1	4	45	2	2	4	14	0	4	intron	ENSGALG00000011226	ANKRD28
2	34593296	GACACA	GACACACA	GACACACA	43.7083	0/0	0/1	10	36	10	0	15	72	12	3	intron	ENSGALG00000011248	PLCL2
2	34610814	CCAC	CC	CC	81	0/1	0/1	9	62	7	2	16	48	14	2	intron	ENSGALG00000011248	PLCL2
2	34612203	TG	T	T	158	0/1	0/1	4	54	2	2	20	127	13	7	intron	ENSGALG00000011248	PLCL2
2	34612877	ATT	AT	AT	49.5285	0/1	0/1	5	47	2	3	9	21	7	2	intron	ENSGALG00000011248	PLCL2
2	34835408	TG	T	T	30.629	0/1	0/1	5	52	3	2	4	10	3	1	intron	ENSGALG00000011251	TBC1D5
2	35970591	C	CT	CT	40.635	0/1	0/1	4	50	2	2	4	23	3	1	intron	ENSGALG00000011272	RAB5A
2	36028471	CA	CATA	CATA	443	0/1	0/1	50	127	31	19	273	127	219	54	intergenic	ENSGALG00000011278-ENSGALG00000011281	KAT2B-ENSGALG00000011281
2	36446377	CTT	CT	CT	48.5796	0/1	0/0	7	79	3	4	1	5	1	0	intron	ENSGALG00000011283	ZNF385D
2	37332336	ATTTTTTTT	ATTTTTTT	ATTTTTTT	88	1/1	1/1	7	35	0	7	5	29	0	5	3_UTR	ENSGALG00000011290	RPL15
2	37357315	TTAT	TT	TT	42.0292	0/1	0/0	8	72	5	3	17	54	17	0	intron	ENSGALG00000011291	NR1D2
2	37368992	ACT	ACTCT	ACTCT	144	0/0	0/1	12	43	12	0	57	127	48	9	intergenic	ENSGALG00000011291-ENSGALG00000011294	NR1D2-THRB
2	37369121	GGTGTGTGTGTGTGTGTGTGT	GGTGTGTGTGTGTGTGTGT	GGTGTGTGTGTGTGTGTGT	146	0/1	0/1	7	56	5	2	51	120	41	10	intergenic	ENSGALG00000011291-ENSGALG00000011294	NR1D2-THRB
2	38056208	TAAAAAAAAAA	TAAAAAAAAA	TAAAAAAAAA	114	1/1	1/1	29	74	1	28	26	41	3	23	3_UTR	ENSGALG00000011304	NGLY1
2	38062164	TAA	TAAA	TAAA	57	0/1	0/1	3	32	2	1	3	26	1	2	intron	ENSGALG00000011304	NGLY1
2	38581550	GGTGTGTG	GGTGTG	GGTGTG	56	0/1	1/1	3	45	2	1	1	4	0	1	intergenic	ENSGALG00000011322-ENSGALG00000011405	ENSGALG00000011322-SLC4A7
2	38583468	GGT	G	G	87	0/1	0/1	6	33	5	1	4	57	2	2	intergenic	ENSGALG00000011322-ENSGALG00000011405	ENSGALG00000011322-SLC4A7
2	38655852	TA	TAA	TAA	30.9389	0/1	0/0	3	31	1	2	2	6	2	0	intron	ENSGALG00000011405	SLC4A7
2	38972306	TCC	TC	TC	339	1/1	0/1	46	32	3	43	54	127	41	13	intergenic	ENSGALG00000036148-ENSGALG00000011428	ENSGALG00000036148-AZI2
2	39321280	ATCTCT	ATCTCTCT	ATCTCTCT	281	1/1	1/1	8	36	0	8	1	15	0	1	intron	ENSGALG00000038259	ENSGALG00000038259
2	39328734	TTGT	TT	TT	75	0/1	0/1	7	76	5	2	6	29	5	1	intron	ENSGALG00000038259	ENSGALG00000038259
2	39434623	ATCTCT	ATCT	ATCT	66	0/1	0/0	5	67	2	3	6	18	6	0	intron	ENSGALG00000038259	ENSGALG00000038259
2	39524002	CTGT	CT	CT	47.5405	0/1	0/0	4	77	2	2	1	6	1	0	intergenic	ENSGALG00000038259-ENSGALG00000011439	ENSGALG00000038259-ENSGALG00000011439
2	39538282	AG	AGG	AGG	33.6546	0/1	0/0	4	55	2	2	3	10	3	0	intergenic	ENSGALG00000038259-ENSGALG00000011439	ENSGALG00000038259-ENSGALG00000011439
2	40007788	GTATATA	GTATA	GTATA	33.0524	0/1	0/0	10	62	8	2	9	32	9	0	3_UTR	ENSGALG00000011442	TGFBR2
2	40009487	TC	T	T	108	0/1	0/0	32	127	20	12	43	127	43	0	intergenic	ENSGALG00000011442-ENSGALG00000011447	TGFBR2-GADL1
2	40484026	A	AC	AC	486	1/1	1/1	14	63	0	14	54	127	0	54	intergenic	ENSGALG00000011481-ENSGALG00000011484	GPD1L-CMTM8
2	40484401	TACAC	TACACAC	TACACAC	190	0/1	0/0	27	127	19	8	73	127	73	0	intergenic	ENSGALG00000011481-ENSGALG00000011484	GPD1L-CMTM8
2	40485055	GAAAAAAAAAAAA	GAAAAAAAAAAA	GAAAAAAAAAAA	93	1/1	1/1	20	38	2	18	41	78	4	37	intergenic	ENSGALG00000011481-ENSGALG00000011484	GPD1L-CMTM8
2	40485067	AT	A	A	104	0/1	0/1	9	69	3	6	10	4	9	1	intergenic	ENSGALG00000011481-ENSGALG00000011484	GPD1L-CMTM8
2	40580540	GCTCT	GCT	GCT	119	0/1	0/1	5	32	4	1	13	117	9	4	intergenic	ENSGALG00000011488-ENSGALG00000011490	CMTM7-CMTM6
2	41001291	AAGA	AA	AA	99	0/1	1/1	3	37	1	2	1	7	0	1	intron	ENSGALG00000040363	ABHD5
2	41179666	TC	T	T	179	0/1	1/1	6	50	4	2	6	17	0	6	intron	ENSGALG00000039920	SNRK
2	41180631	AACA	AACACA	AACACA	88	0/1	0/1	5	79	3	2	2	43	1	1	intron	ENSGALG00000039920	SNRK
2	41284400	CCT	C	C	78	0/1	0/0	5	83	2	3	15	45	15	0	intergenic	ENSGALG00000011518-ENSGALG00000037533	POMGNT2-FAM198A
2	41633512	CAA	CA	CA	200	0/1	0/1	5	60	2	3	13	94	5	8	intron	ENSGALG00000039290	ENSGALG00000039290
2	41846945	CTT	CTTT	CTTT	79	0/1	0/1	5	46	2	3	3	33	2	1	intron	ENSGALG00000034340	ATP2C1
2	41861201	CTTT	CTTTT	CTTTT	46.0262	0/1	0/0	5	50	2	3	2	7	2	0	intron	ENSGALG00000034340	ATP2C1
2	41872013	GTTTTTTTTT	GTTTTTTTT	GTTTTTTTT	39.2129	1/1	0/1	24	35	3	21	47	24	22	25	intron	ENSGALG00000039290	ENSGALG00000039290
2	42788469	CAAAAAAAAA	CAAAAAAAAAA	CAAAAAAAAAA	39.3597	0/1	1/1	52	36	22	30	174	23	42	132	3_UTR	ENSGALG00000032316	CDV3
2	42804340	GTATATATATATATAT	GTATATATATATAT	GTATATATATATAT	408	1/1	1/1	8	38	0	8	7	35	0	7	exon	ENSGALG00000035705	ENSGALG00000035705		UNKNOWN
2	42848128	GA	GACA	GACA	248	0/1	0/1	8	98	3	5	15	115	11	4	intergenic	ENSGALG00000037077-ENSGALG00000011733	CCR5-ENSGALG00000011733
2	42907795	TT	TTAT	TTAT	86	0/1	0/1	3	41	2	1	7	79	5	2	intergenic	ENSGALG00000011735-ENSGALG00000040212	XCR1-FYCO1
2	42938746	GTTTTTTT	GTTTTTT	GTTTTTT	31.5229	0/1	0/0	30	54	14	16	237	80	176	61	intergenic	ENSGALG00000040212-ENSGALG00000011808	FYCO1-CCR9
2	43622234	GTTTTTTTTTTT	GTTTTTTTTT	GTTTTTTTTT	173	1/1	0/1	44	82	2	42	85	13	38	47	3_UTR	ENSGALG00000037203	CTNNB1
2	43622388	TAAAAAAA	TAAAAAAAA	TAAAAAAAA	181	1/1	1/1	130	101	18	112	129	127	2	127	3_UTR	ENSGALG00000037203	CTNNB1
2	44128771	AAGAGA	AAGA	AAGA	475	0/1	0/1	33	127	11	22	247	127	58	189	intron	ENSGALG00000038646	EIF1B
2	44130078	CTTTTTTTT	CTTTTTTT	CTTTTTTT	193	1/1	1/1	24	85	0	24	197	127	9	188	intron	ENSGALG00000038646	EIF1B
2	44130080	TTTTTTT	TTTTTT	TTTTTT	193	1/1	1/1	24	85	0	24	198	127	9	189	intron	ENSGALG00000038646	EIF1B
2	44131315	TCCCC	TTCCCCC	TTCCCCC	476	0/1	1/1	76	51	20	56	191	59	36	155	intron	ENSGALG00000038646	EIF1B
2	44622790	CAA	CAAA	CAAA	122	0/1	1/1	7	85	4	3	2	8	0	2	intron	ENSGALG00000040028	GLB1
2	44828814	CTT	CT	CT	221	0/1	0/0	56	127	28	28	197	127	177	20	intergenic	ENSGALG00000041819-ENSGALG00000032647	ENSGALG00000041819-CLASP2
2	44830309	TAAAAAAAAAA	TAAAAAAAA	TAAAAAAAA	373	1/1	1/1	30	106	0	30	112	127	2	110	3_UTR	ENSGALG00000032647	CLASP2
2	44876058	AG	A	A	73	0/1	0/1	4	47	2	2	7	52	4	3	intron	ENSGALG00000032647	CLASP2
2	44945306	CAT	C	C	41.8774	0/1	0/0	6	71	4	2	5	19	5	0	intron	ENSGALG00000032647	CLASP2
2	45532503	TGC	TGCGC	TGCGC	263	0/1	0/1	3	42	2	1	28	127	14	14	intergenic	ENSGALG00000043890-ENSGALG00000025546	ENSGALG00000043890-ENSGALG00000025546
2	45533991	CA	C	C	78	0/0	0/1	19	64	19	0	64	106	53	11	intergenic	ENSGALG00000043890-ENSGALG00000025546	ENSGALG00000043890-ENSGALG00000025546
2	45534886	TA	TAA	TAA	361	0/1	0/1	12	127	6	6	60	64	10	50	intergenic	ENSGALG00000043890-ENSGALG00000025546	ENSGALG00000043890-ENSGALG00000025546
2	45551619	CTTTTTTTTTTTT	CTTTTTTTTTTT	CTTTTTTTTTTT	56	1/1	1/1	13	34	1	12	10	23	1	9	intergenic	ENSGALG00000043890-ENSGALG00000025546	ENSGALG00000043890-ENSGALG00000025546
2	45556559	C	CAT	CAT	486	1/1	1/1	22	86	0	22	26	98	0	26	intergenic	ENSGALG00000043890-ENSGALG00000025546	ENSGALG00000043890-ENSGALG00000025546
2	45558156	GTTTTTT	GTTTTT	GTTTTT	264	1/1	1/1	17	72	0	17	43	127	0	43	intergenic	ENSGALG00000043890-ENSGALG00000025546	ENSGALG00000043890-ENSGALG00000025546
2	45590132	TGAGA	TGAGAGA	TGAGAGA	348	0/1	0/1	4	35	1	3	19	70	3	16	intergenic	ENSGALG00000025546-ENSGALG00000043240	ENSGALG00000025546-ARPP21
2	45598473	T	TA	TA	217	0/1	0/1	11	127	5	6	24	115	18	6	intergenic	ENSGALG00000025546-ENSGALG00000043240	ENSGALG00000025546-ARPP21
2	45620159	CAG	CAGAG	CAGAG	486	1/1	1/1	8	44	0	8	21	83	0	21	intron	ENSGALG00000043240	ARPP21
2	45624113	GA	G	G	74	0/0	0/1	12	42	12	0	45	103	36	9	intron	ENSGALG00000043240	ARPP21
2	45624712	ATTTTTTTTTT	ATTTTTTTTT	ATTTTTTTTT	81	1/1	1/1	16	42	0	16	32	102	0	32	intron	ENSGALG00000043240	ARPP21
2	45625258	CAAA	CAAAA	CAAAA	486	1/1	1/1	25	56	1	24	48	127	0	48	intron	ENSGALG00000043240	ARPP21
2	45635007	ATT	AT	AT	52	0/1	0/0	18	81	12	6	28	88	28	0	intron	ENSGALG00000043240	ARPP21
2	45673881	TCC	TTCCC	TTCCC	221	0/1	0/1	6	32	5	1	22	127	11	11	intron	ENSGALG00000043240	ARPP21
2	45678654	TAAA	TAA	TAA	100	0/1	0/1	8	68	5	3	9	66	6	3	intron	ENSGALG00000043240	ARPP21
2	46280971	GAAAAAAA	GAAAAAAAA	GAAAAAAAA	31.1711	0/1	0/0	103	63	54	49	306	127	266	40	3_UTR	ENSGALG00000042063	ENSGALG00000042063
2	46576442	CAG	C	C	94	0/1	1/1	3	47	2	1	2	6	0	2	intron	ENSGALG00000035492	ELMO1
2	46630658	ATT	ATTT	ATTT	241	1/1	1/1	6	31	0	6	4	25	0	4	intron	ENSGALG00000035492	ELMO1
2	46676820	ATGTGT	ATGT	ATGT	49.6248	0/1	1/1	6	36	5	1	1	3	0	1	intron	ENSGALG00000035492	ELMO1
2	46727315	CG	CGG	CGG	274	1/1	1/1	12	51	0	12	3	24	0	3	intron	ENSGALG00000035492	ELMO1
2	47074796	CAAAAAA	CAAAAA	CAAAAA	226	1/1	0/1	52	127	1	51	167	91	96	71	3_UTR	ENSGALG00000032830	42985
2	47114774	TCC	TC	TC	118	0/1	1/1	3	31	2	1	6	17	0	6	intron	ENSGALG00000032830	42985
2	47135048	TAAA	TAA	TAA	308	1/1	1/1	6	32	0	6	7	35	0	7	intron	ENSGALG00000032830	42985
2	47190377	CATAT	CAT	CAT	49.2692	0/1	0/0	3	47	1	2	4	12	4	0	intron	ENSGALG00000040364	HERPUD2
2	48286878	CTTT	CTT	CTT	61	0/1	0/1	7	52	3	4	6	15	5	1	3_UTR	ENSGALG00000041625	LSM5
2	48877500	GACA	GA	GA	49.0037	0/1	0/0	3	47	1	2	14	42	14	0	3_UTR	ENSGALG00000029378	ITGA9
2	49134760	CT	CTT	CTT	48.0082	0/1	0/1	4	39	2	2	3	32	2	1	intron	ENSGALG00000041114	GOLGA4
2	49182051	AGTG	AG	AG	79	0/1	0/1	3	44	1	2	3	23	2	1	intron	ENSGALG00000041114	GOLGA4
2	49238099	ATT	ATTTT	ATTTT	476	1/1	0/1	15	49	0	15	34	127	10	24	intron	ENSGALG00000033102	ENSGALG00000033102
2	49443605	TA	TAA	TAA	77	0/1	0/0	34	107	27	7	125	32	113	12	3_UTR	ENSGALG00000031635	VPS41
2	49987477	T	TAA	TAA	79	0/1	0/1	5	33	4	1	7	77	5	2	intron	ENSGALG00000043636	YAE1D1
2	50043184	AG	A	A	359	0/1	0/1	12	95	4	8	58	127	41	17	3_UTR	ENSGALG00000031893	RALA
2	50123811	CTT	CTTT	CTTT	232	0/1	0/1	7	39	5	2	64	127	43	21	intron	ENSGALG00000035959	ENSGALG00000035959
2	51333046	GT	GTAT	GTAT	474	1/1	0/1	14	50	0	14	12	33	2	10	intergenic	ENSGALG00000037258-ENSGALG00000037193	MRPL32-HECW1
2	52022130	ATT	AT	AT	388	1/1	1/1	8	40	0	8	16	64	0	16	intron	ENSGALG00000038089	EGFR
2	52131515	GAAAAAAAAAA	GAAAAAAAAA	GAAAAAAAAA	88	1/1	1/1	7	30	0	7	26	48	3	23	intron	ENSGALG00000038089	EGFR
2	53152006	CTTT	CT	CT	469	1/1	1/1	7	36	0	7	10	45	0	10	intron	ENSGALG00000040298	TPK1
2	53152008	TTCT	TT	TT	468	1/1	1/1	7	36	0	7	9	42	0	9	intron	ENSGALG00000040298	TPK1
2	53180263	TAAAAAAAA	TAAAAAAA	TAAAAAAA	88	1/1	1/1	7	35	0	7	9	35	0	9	intron	ENSGALG00000040298	TPK1
2	53192825	CTGT	CT	CT	169	0/1	0/1	5	35	1	4	4	68	2	2	intron	ENSGALG00000040298	TPK1
2	54418445	AT	A	A	73	0/1	0/1	4	61	2	2	14	45	11	3	intron	ENSGALG00000036941	CUL1
2	55101323	T	TC	TC	37.7533	0/1	1/1	8	42	6	2	1	4	0	1	intergenic	ENSGALG00000043493-ENSGALG00000037940	IGFBP1-IGFBP3
2	55101917	TGG	TG	TG	189	1/1	1/1	13	58	0	13	3	28	0	3	intergenic	ENSGALG00000043493-ENSGALG00000037940	IGFBP1-IGFBP3
2	55101918	GGT	G	G	486	1/1	1/1	22	63	1	21	12	53	0	12	intergenic	ENSGALG00000043493-ENSGALG00000037940	IGFBP1-IGFBP3
2	55102252	CAA	CAAA	CAAA	172	0/1	0/0	59	127	38	21	99	127	99	0	intergenic	ENSGALG00000043493-ENSGALG00000037940	IGFBP1-IGFBP3
2	55600024	GT	GTT	GTT	103	0/1	0/1	11	79	8	3	19	55	16	3	intergenic	ENSGALG00000043724-ENSGALG00000042396	NFX1-SLC12A7
2	55600719	GTT	GT	GT	315	0/1	0/1	12	97	7	5	33	115	7	26	intergenic	ENSGALG00000043724-ENSGALG00000042396	NFX1-SLC12A7
2	55836558	GTTTTTTTTTT	GTTTTTTTTT	GTTTTTTTTT	44.7404	1/1	1/1	13	37	1	12	4	22	0	4	intergenic	ENSGALG00000038375-ENSGALG00000025594	ENSGALG00000038375-U5
2	55975759	AG	AGG	AGG	320	0/1	0/1	7	67	3	4	50	127	15	35	intergenic	ENSGALG00000035393-ENSGALG00000034119	LRRC14B-COL15A1
2	56097227	GTTTTTTTT	GTTTTTTTTTT	GTTTTTTTTTT	43.2662	0/1	0/0	21	39	11	10	71	16	54	17	intergenic	ENSGALG00000034119-ENSGALG00000033179	COL15A1-ChALK5
2	56110452	CTTTTT	CTTTT	CTTTT	110	1/1	1/1	6	31	0	6	4	25	0	4	intron	ENSGALG00000033179	ChALK5
2	56116289	TG	T	T	104	0/1	0/1	4	56	2	2	10	84	5	5	intron	ENSGALG00000033179	ChALK5
2	56116578	GTT	GTTT	GTTT	346	0/1	0/1	10	112	5	5	19	60	4	15	intron	ENSGALG00000033179	ChALK5
2	56141179	TTCT	TTCTCT	TTCTCT	334	0/1	0/1	4	36	1	3	13	127	4	9	intergenic	ENSGALG00000033179-ENSGALG00000036829	ChALK5-RECK
2	56332861	CATA	CA	CA	98	0/1	0/1	3	39	2	1	17	90	14	3	intron	ENSGALG00000046360	ENSGALG00000046360
2	56551885	ATTTT	ATTTTT	ATTTTT	247	0/1	0/1	12	48	4	8	110	44	26	84	intergenic	ENSGALG00000031754-ENSGALG00000031461	KCNG2-CTDP1
2	56605645	GA	G	G	40.3553	0/1	0/1	7	47	5	2	3	26	2	1	intron	ENSGALG00000031461	CTDP1
2	56641408	AC	A	A	36.2793	0/1	0/0	5	67	2	3	11	34	11	0	intron	ENSGALG00000031461	CTDP1
2	56745047	ATTTTTTTTT	ATTTTTTTT	ATTTTTTTT	119	1/1	1/1	13	45	0	13	171	101	34	137	intergenic	ENSGALG00000031461-ENSGALG00000042534	CTDP1-NFATC1
2	56754206	C	CTT	CTT	436	1/1	1/1	5	31	0	5	16	64	0	16	intron	ENSGALG00000042534	NFATC1
2	56778403	TACA	TA	TA	89	0/1	0/1	3	45	1	2	18	40	16	2	intron	ENSGALG00000042534	NFATC1
2	56801628	CTT	C	C	116	0/1	0/0	7	105	3	4	21	13	20	1	intron	ENSGALG00000042534	NFATC1
2	56827860	TG	T	T	265	0/1	1/1	5	49	3	2	13	24	1	12	intron	ENSGALG00000042534	NFATC1
2	56828085	AGGGGGGG	AGGGGGG	AGGGGGG	150	1/1	1/1	5	31	0	5	17	67	0	17	intron	ENSGALG00000042534	NFATC1
2	56831062	A	AC	AC	117	0/1	0/1	3	33	2	1	11	113	5	6	intron	ENSGALG00000042534	NFATC1
2	56832436	GCC	GC	GC	88	0/1	0/1	4	56	2	2	26	64	20	6	intron	ENSGALG00000042534	NFATC1
2	57006743	CA	CAAA	CAAA	449	1/1	1/1	6	31	0	6	6	31	0	6	intron	ENSGALG00000031323	ENSGALG00000031323
2	58017084	GAAAAAAAAAAA	GAAAAAAAAA	GAAAAAAAAA	210	1/1	1/1	16	68	0	16	36	127	0	36	3_UTR	ENSGALG00000032544	ALDH5A1
2	58017419	TCC	TCCC	TCCC	476	1/1	0/1	31	89	0	31	141	127	67	74	3_UTR	ENSGALG00000032544	ALDH5A1
2	58018462	CA	CATA	CATA	486	1/1	1/1	52	127	0	52	74	127	0	74	3_UTR	ENSGALG00000032544	ALDH5A1
2	58054859	ATTTTTT	ATTTTT	ATTTTT	158	1/1	0/1	16	50	0	16	23	55	10	13	intergenic	ENSGALG00000040330-ENSGALG00000040084	ENSGALG00000040330-MRS2
2	59246444	ACC	AC	AC	322	0/1	0/1	41	111	31	10	55	127	31	24	3_UTR	ENSGALG00000012677	CDKAL1
2	59308370	T	TG	TG	34.473	0/1	0/0	4	65	2	2	4	13	4	0	intron	ENSGALG00000012677	CDKAL1
2	59321714	ACTCT	ACT	ACT	49.2692	0/1	0/0	3	47	1	2	4	12	4	0	intron	ENSGALG00000012677	CDKAL1
2	59430654	GC	GCC	GCC	48.9893	0/1	0/0	7	76	4	3	2	8	2	0	intron	ENSGALG00000012677	CDKAL1
2	60435674	TAG	T	T	42.2883	0/1	0/0	4	73	2	2	30	91	30	0	intergenic	ENSGALG00000039474-ENSGALG00000012683	ID4-RNF144B
2	60545934	AG	A	A	122	0/1	0/1	9	94	5	4	34	61	28	6	intergenic	ENSGALG00000012684-ENSGALG00000012685	DEK-KDM1B
2	60547594	AC	A	A	43.1966	0/1	0/1	8	64	3	5	29	12	25	4	3_UTR	ENSGALG00000012685	KDM1B
2	60582670	AACACA	AACACACA	AACACACA	36.8836	0/1	0/0	7	66	5	2	20	64	20	0	3_UTR	ENSGALG00000012687	TPMT
2	60676403	CGTGT	CGT	CGT	99	0/1	0/1	3	44	1	2	3	44	2	1	intron	ENSGALG00000012689	KIF13A
2	60723469	CT	C	C	172	0/1	0/1	10	41	8	2	53	127	17	36	3_UTR	ENSGALG00000012695	NOL7
2	60741129	TA	TAA	TAA	148	0/1	0/1	4	32	3	1	6	10	1	5	intergenic	ENSGALG00000012696-ENSGALG00000039900	ENSGALG00000012696-ENSGALG00000039900
2	61284814	TAA	T	T	243	0/1	0/1	3	39	1	2	6	30	1	5	intron	ENSGALG00000012702	JARID2
2	61380897	CAA	CA	CA	83	0/1	1/1	3	30	2	1	3	9	0	3	intron	ENSGALG00000012702	JARID2
2	61437331	ATGTGTGTGTGT	ATGTGTGTGTGTGT	ATGTGTGTGTGTGT	55	0/1	0/0	9	84	6	3	8	28	8	0	intron	ENSGALG00000012702	JARID2
2	61686428	CTGTGTG	CTGTG	CTGTG	49.6893	0/1	1/1	3	46	2	1	1	5	0	1	intron	ENSGALG00000012704	MYLIP
2	61760146	TA	T	T	40.9539	0/1	0/1	3	34	1	2	4	27	3	1	intron	ENSGALG00000012705	GMPR
2	62185368	ATCT	AT	AT	149	0/1	0/1	3	41	2	1	12	127	8	4	intron	ENSGALG00000012715	CAP2
2	62226212	ATCT	ATCTCT	ATCTCT	115	0/1	0/1	18	77	3	15	67	23	47	20	intergenic	ENSGALG00000012715-ENSGALG00000042858	CAP2-ENSGALG00000042858
2	62226214	CTTTTTTTTTT	CTTTTTTTTTTTT	CTTTTTTTTTTTT	185	1/1	1/1	30	56	2	28	191	3	42	149	intergenic	ENSGALG00000012715-ENSGALG00000042858	CAP2-ENSGALG00000042858
2	63331214	ATTTTTTTT	ATTTTTTT	ATTTTTTT	55	1/1	1/1	19	39	2	17	24	66	0	24	3_UTR	ENSGALG00000019570	ENSGALG00000019570
2	64520531	GAAAAAAA	GAAAAAA	GAAAAAA	147	1/1	1/1	39	88	2	37	167	41	49	118	3_UTR	ENSGALG00000012781	ENSGALG00000012781
2	64540288	AT	ATGT	ATGT	96	0/1	0/1	4	40	3	1	3	44	1	2	intergenic	ENSGALG00000012782-ENSGALG00000012784	ENSGALG00000012782-TXNDC5
2	64585212	CAGAGA	CAGA	CAGA	260	0/1	0/1	15	83	12	3	13	127	5	8	3_UTR	ENSGALG00000012784	TXNDC5
2	64843614	AATATATA	AATATA	AATATA	218	0/1	0/0	17	127	8	9	26	29	25	1	intergenic	ENSGALG00000012798-ENSGALG00000012799	SSR1-RREB1
2	64856953	AT	A	A	66	0/0	0/1	9	34	9	0	43	94	35	8	3_UTR	ENSGALG00000012799	RREB1
2	66149813	ATTTTTTTTTT	ATTTTTTTTT	ATTTTTTTTT	66	1/1	1/1	98	87	4	94	86	4	40	46	3_UTR	ENSGALG00000012809	ECI2
2	66488069	GTT	GTTT	GTTT	273	0/1	0/1	4	53	2	2	25	127	12	13	intergenic	ENSGALG00000012816-ENSGALG00000042232	SLC22A23-PSMG4
2	66526767	AGGGG	AGGGGG	AGGGGG	42.3215	0/1	0/0	12	73	7	5	5	17	5	0	intron	ENSGALG00000029659	BPHL
2	66526780	AC	ACC	ACC	39.2319	0/1	0/1	8	42	6	2	7	28	5	2	intron	ENSGALG00000029659	BPHL
2	66550379	GAAAA	GAAAAA	GAAAAA	199	0/1	1/1	12	77	6	6	18	30	1	17	3_UTR	ENSGALG00000012827	RIPK1
2	66587691	CT	C	C	55	0/1	0/1	3	30	2	1	3	34	1	2	intron	ENSGALG00000025747	NQO2
2	66750778	AG	A	A	272	0/1	0/1	9	51	7	2	58	127	20	38	3_UTR	ENSGALG00000012837	EXOC2
2	66801172	TACA	TACACA	TACACA	49.2692	0/1	0/0	3	47	1	2	4	12	4	0	intron	ENSGALG00000012837	EXOC2
2	67567935	TG	T	T	74	0/1	1/1	3	32	2	1	3	9	0	3	intron	ENSGALG00000033170	ENSGALG00000033170
2	67781111	GTTTTTTTTTTTT	GTTTTTTTTTTT	GTTTTTTTTTTT	30.3423	1/1	1/1	49	36	10	39	76	35	17	59	intergenic	ENSGALG00000044973-ENSGALG00000012845	ENSGALG00000044973-MYLK4
2	67781525	CATATATATATA	CATATATATATATA	CATATATATATATA	362	0/1	0/1	62	127	54	8	201	127	67	134	intergenic	ENSGALG00000044973-ENSGALG00000012845	ENSGALG00000044973-MYLK4
2	67781536	A	ATT	ATT	59	0/0	0/1	66	103	60	6	153	88	82	71	intergenic	ENSGALG00000044973-ENSGALG00000012845	ENSGALG00000044973-MYLK4
2	67783489	CTTTTT	CTTTT	CTTTT	289	0/1	1/1	52	113	29	23	135	127	0	135	intergenic	ENSGALG00000044973-ENSGALG00000012845	ENSGALG00000044973-MYLK4
2	68063215	AAGAG	AAG	AAG	379	0/1	1/1	7	55	2	5	7	26	0	7	3_UTR	ENSGALG00000012879	VPS4B
2	68094122	ATTTTTTT	ATTTTT	ATTTTT	331	1/1	0/1	9	33	0	9	38	71	8	30	intergenic	ENSGALG00000012882-ENSGALG00000012885	KDSR-BCL2
2	68422892	ACTCTCTC	ACTCTC	ACTCTC	116	0/1	0/1	3	44	1	2	7	71	5	2	intron	ENSGALG00000012889	ZCCHC2
2	68506455	AG	AGG	AGG	69	0/1	0/0	16	99	11	5	12	39	12	0	intergenic	ENSGALG00000045642-ENSGALG00000012898	TNFRSF11A-KIAA1468
[truncated: 2,802 more rows]

## Sheet: Indel Gushi chick
S8 Table. Indels in muscles of AA chickens and Gushi chickens.
#CHROM	Pos G	Pos A		Ref	ALTS	ALT	Qual	GT_A	GT_G-mix	DP_A	GQ_A	Nref_A	Nalt_A	DP_G-mix	GQ_G-mix	Nref_G-mix	Nalt_G-mix	Var_location	Gene_id	Gene_Symbol	ExonicFunc	AAChange
1	469959	757518	0	GCCC	GCCCC	GCCCC	43.9812	1/1	0/0	3	6	0	3	17	47	17	0	intergenic	ENSGALG00000033149-ENSGALG00000043771	GCC1-DENND6B
1	469964	856817	0	A	AC	AC	49.9813	1/1	0/0	3	6	0	3	16	44	16	0	intergenic	ENSGALG00000033149-ENSGALG00000043771	GCC1-DENND6B
1	476617	858329	0	GCCCC	GCC	GCC	56	1/1	0/1	1	4	0	1	4	43	3	1	intron	ENSGALG00000043771	DENND6B
1	757509	868038	0	ATTTTTTTTTTT	ATTTTTTTTT	ATTTTTTTTT	80	1/1	1/1	3	22	0	3	5	31	0	5	intergenic	ENSGALG00000032868-ENSGALG00000038520	AHCYL2-STRIP2
1	757518	1076193	757518	T	TC	TC	68	1/1	1/1	9	44	0	9	12	53	0	12	intergenic	ENSGALG00000032868-ENSGALG00000038520	AHCYL2-STRIP2
1	793893	3153010	0	ATTTTTT	ATTTTTTT	ATTTTTTT	35.968	0/1	0/1	4	21	2	2	15	44	6	9	intergenic	ENSGALG00000041065-ENSGALG00000040060	SMKR1-F
1	793929	3401369	0	CTTTTTTTTT	CTTTTTTTTTT	CTTTTTTTTTT	48.0983	0/1	1/1	2	4	1	1	11	34	0	11	intergenic	ENSGALG00000041065-ENSGALG00000040060	SMKR1-F
1	797962	3413118	0	TCC	TC	TC	219	0/1	1/1	1	3	1	0	16	44	0	16	intergenic	ENSGALG00000041065-ENSGALG00000040060	SMKR1-F
1	800868	3561930	0	TTAT	TT	TT	221	0/0	0/1	5	18	5	0	52	127	35	17	intergenic	ENSGALG00000041065-ENSGALG00000040060	SMKR1-F
1	801927	3563615	0	ATTTTTTT	ATTTTTT	ATTTTTT	102	1/1	1/1	4	5	1	3	30	95	0	30	intergenic	ENSGALG00000041065-ENSGALG00000040060	SMKR1-F
1	802283	3568625	0	TG	TGG	TGG	459	1/1	0/1	11	3	1	10	90	127	34	56	intergenic	ENSGALG00000041065-ENSGALG00000040060	SMKR1-F
1	802923	3572987	0	CTT	CT	CT	162	0/0	0/1	3	13	3	0	51	127	34	17	intergenic	ENSGALG00000041065-ENSGALG00000040060	SMKR1-F
1	856817	3580266	856817	CTTTTTTTTTTTTT	CTTTTTTTTTTT	CTTTTTTTTTTT	194	1/1	1/1	29	76	0	29	41	118	0	41	3_UTR	ENSGALG00000031975	UBE2H
1	868038	3580719	868038	TAGAGA	TAGA	TAGA	242	0/1	0/1	4	38	3	1	16	127	9	7	intron	ENSGALG00000031975	UBE2H
1	874535	3580818	0	CAA	CAAA	CAAA	68	1/1	0/1	1	6	0	1	4	45	2	2	intron	ENSGALG00000031975	UBE2H
1	878589	3581621	0	TGGGGGGGGG	TGGGGGGGG	TGGGGGGGG	61	./.	1/1	0	0	0	0	13	50	0	13	intron	ENSGALG00000031975	UBE2H
1	934493	3581953	0	AC	A	A	92	0/0	0/1	1	8	1	0	17	120	11	6	3_UTR	ENSGALG00000008036	TMEM209
1	1076193	3663963	1076193	ATTTTTTTTTT	ATTTTTTTTTTTT	ATTTTTTTTTTTT	273	1/1	1/1	47	87	2	45	105	127	3	102	3_UTR	ENSGALG00000008169	GDI2
1	1127332	3665639	0	TT	TTGT	TTGT	45.8041	./.	1/1	0	0	0	0	7	30	0	7	intergenic	ENSGALG00000008401-ENSGALG00000008424	ASB13-CALML3
1	1730638	5691551	0	AGG	AGGG	AGGG	41.0679	0/0	0/1	4	15	4	0	13	71	8	5	intron	ENSGALG00000008477	EXOC4
1	1778085	5706869	0	TCC	TC	TC	46.9985	0/1	0/1	3	27	2	1	3	34	1	2	intron	ENSGALG00000008477	EXOC4
1	2339999	5709643	0	GAAAAAAA	GAAAAAA	GAAAAAA	99	./.	1/1	0	0	0	0	19	70	0	19	intron	ENSGALG00000006473	PLXNA4
1	2367148	5710201	0	TGGG	TGG	TGG	36.0375	./.	0/1	0	0	0	0	6	66	3	3	intron	ENSGALG00000006473	PLXNA4
1	2367884	5784215	0	AT	ATCT	ATCT	82	./.	0/1	0	0	0	0	10	112	7	3	intron	ENSGALG00000006473	PLXNA4
1	2370309	5785872	0	AACAC	AACACAC	AACACAC	111	0/0	0/1	1	7	1	0	12	127	7	5	intron	ENSGALG00000006473	PLXNA4
1	2740725	5788893	0	GAAA	GAA	GAA	44.9928	0/0	0/1	2	7	2	0	5	43	2	3	intergenic	ENSGALG00000006473-ENSGALG00000006409	PLXNA4-ENSGALG00000006409
1	3131921	5801501	0	CAAAAAAAAAA	CAAAAAAAAA	CAAAAAAAAA	61	./.	1/1	0	0	0	0	27	62	2	25	3_UTR	ENSGALG00000006409	ENSGALG00000006409
1	3137810	5801843	0	C	CG	CG	178	./.	0/1	0	0	0	0	16	104	6	10	intergenic	ENSGALG00000006409-ENSGALG00000006356	ENSGALG00000006409-MKLN1
1	3188414	5802678	0	AT	A	A	63	1/1	0/1	1	5	0	1	6	63	3	3	intron	ENSGALG00000006356	MKLN1
1	3220824	5931648	0	A	AAC	AAC	49.994	./.	0/1	0	0	0	0	4	67	2	2	intron	ENSGALG00000006356	MKLN1
1	3230496	5958228	0	AAGAGA	AAGA	AAGA	96	0/0	0/1	2	6	2	0	4	43	1	3	intron	ENSGALG00000006356	MKLN1
1	3232917	5971649	0	GAA	GA	GA	61	0/0	0/1	1	4	1	0	4	31	1	3	intron	ENSGALG00000006356	MKLN1
1	3347641	6423789	0	GC	G	G	123	0/0	0/1	2	7	2	0	11	111	5	6	intergenic	ENSGALG00000044853-ENSGALG00000018236	ENSGALG00000044853-gga-mir-29b-1
1	3347974	6691229	0	TCC	TC	TC	201	1/1	1/1	2	19	0	2	8	37	0	8	intergenic	ENSGALG00000044853-ENSGALG00000018236	ENSGALG00000044853-gga-mir-29b-1
1	3354473	6712215	0	T	TA	TA	66	0/1	0/1	2	25	1	1	5	33	2	3	intergenic	ENSGALG00000044853-ENSGALG00000018236	ENSGALG00000044853-gga-mir-29b-1
1	3355868	6754382	0	GATAT	GATATAT	GATATAT	115	./.	0/1	0	0	0	0	11	127	7	4	intergenic	ENSGALG00000044853-ENSGALG00000018236	ENSGALG00000044853-gga-mir-29b-1
1	3357189	7459004	0	GTTT	GTTTT	GTTTT	103	1/1	0/1	2	8	0	2	8	78	4	4	intergenic	ENSGALG00000044853-ENSGALG00000018236	ENSGALG00000044853-gga-mir-29b-1
1	3360571	10220502	0	CT	CTT	CTT	48.8894	0/0	0/1	2	8	2	0	7	79	4	3	intergenic	ENSGALG00000044853-ENSGALG00000018236	ENSGALG00000044853-gga-mir-29b-1
1	3363132	10222184	0	AT	ATT	ATT	31.8399	./.	0/1	0	0	0	0	6	63	4	2	intergenic	ENSGALG00000044853-ENSGALG00000018236	ENSGALG00000044853-gga-mir-29b-1
1	3363668	10238848	0	CTT	CTTT	CTTT	159	0/1	0/1	4	22	1	3	10	116	6	4	intergenic	ENSGALG00000044853-ENSGALG00000018236	ENSGALG00000044853-gga-mir-29b-1
1	3379704	10257506	0	GAAAA	GAAA	GAAA	164	./.	1/1	0	0	0	0	12	47	0	12	intergenic	ENSGALG00000044853-ENSGALG00000018236	ENSGALG00000044853-gga-mir-29b-1
1	3391299	10298994	0	CTT	C	C	121	0/0	0/1	2	7	2	0	8	108	4	4	intergenic	ENSGALG00000044853-ENSGALG00000018236	ENSGALG00000044853-gga-mir-29b-1
1	3395768	10304040	0	CATA	CA	CA	56	1/1	0/1	1	4	0	1	4	43	3	1	intergenic	ENSGALG00000044853-ENSGALG00000018236	ENSGALG00000044853-gga-mir-29b-1
1	3401369	10315752	3401369	GAA	G	G	146	0/1	0/1	7	30	6	1	6	78	2	4	intergenic	ENSGALG00000044853-ENSGALG00000018236	ENSGALG00000044853-gga-mir-29b-1
1	3531457	10329236	0	TTCT	TTCTCT	TTCTCT	48.7026	0/0	0/1	1	7	1	0	6	78	4	2	intergenic	ENSGALG00000006332-ENSGALG00000040369	RBM17-PFKFB3
1	3561930	10335296	3561930	TCC	TC	TC	395	0/1	0/1	44	121	10	34	28	127	14	14	intron	ENSGALG00000040369	PFKFB3
1	3568625	10339809	3568625	ATTT	ATT	ATT	321	1/1	1/1	16	64	0	16	7	37	0	7	intron	ENSGALG00000040369	PFKFB3
1	3572987	10342112	3572987	TAAAAA	TAAA	TAAA	71	0/0	0/1	28	88	28	0	13	100	9	4	intron	ENSGALG00000040369	PFKFB3
1	3580719	10366005	3580719	AATATATATATATA	AATATATATATA	AATATATATATA	360	0/1	0/1	147	127	81	66	31	127	25	6	intergenic	ENSGALG00000040369-ENSGALG00000034970	PFKFB3-PRKCQ
1	3580818	10368777	3580818	CTTTTTTTTTTTT	CTTTTTTTTTT	CTTTTTTTTTT	297	1/1	1/1	64	127	0	64	23	69	1	22	intergenic	ENSGALG00000040369-ENSGALG00000034970	PFKFB3-PRKCQ
1	3581621	10375844	3581621	ATTT	ATTTT	ATTTT	221	0/0	0/1	83	127	83	0	97	127	56	41	intergenic	ENSGALG00000040369-ENSGALG00000034970	PFKFB3-PRKCQ
1	3581903	10380539	0	CATATATATA	CATATATATATA	CATATATATATA	152	0/1	0/1	102	13	92	10	99	127	81	18	intergenic	ENSGALG00000040369-ENSGALG00000034970	PFKFB3-PRKCQ
1	3581953	10442797	3581953	CTTT	CTT	CTT	466	0/1	0/1	77	127	44	33	57	50	9	48	intergenic	ENSGALG00000040369-ENSGALG00000034970	PFKFB3-PRKCQ
1	3663963	10516364	3663963	GTTTTTTTTT	GTTTTTTTTTT	GTTTTTTTTTT	128	1/1	1/1	22	63	0	22	24	61	1	23	intergenic	ENSGALG00000040369-ENSGALG00000034970	PFKFB3-PRKCQ
1	3664735	10554355	0	TC	TCCC	TCCC	219	0/0	1/1	3	3	2	1	178	127	0	178	intergenic	ENSGALG00000040369-ENSGALG00000034970	PFKFB3-PRKCQ
1	3664736	10564123	0	CA	CCAA	CCAA	216	./.	1/1	0	0	0	0	144	127	0	144	intergenic	ENSGALG00000040369-ENSGALG00000034970	PFKFB3-PRKCQ
1	3664737	10584071	0	AC	A	A	239	0/1	1/1	9	22	2	7	34	32	4	30	intergenic	ENSGALG00000040369-ENSGALG00000034970	PFKFB3-PRKCQ
1	3665639	11054513	3665639	AG	A	A	220	0/1	0/0	91	127	15	76	241	127	210	31	intergenic	ENSGALG00000040369-ENSGALG00000034970	PFKFB3-PRKCQ
1	4153240	11067647	0	CAAA	CA	CA	103	0/1	0/1	12	10	11	1	16	122	12	4	intergenic	ENSGALG00000029446-ENSGALG00000006891	ENSGALG00000029446-ITIH5
1	4283866	11160286	0	TT	TTAT	TTAT	258	1/1	1/1	2	18	0	2	6	30	0	6	intron	ENSGALG00000006731	TAF3
1	4283867	11160295	0	T	TAC	TAC	157	1/1	1/1	2	18	0	2	6	30	0	6	intron	ENSGALG00000006731	TAF3
1	4285616	11160720	0	A	ACT	ACT	231	./.	1/1	0	0	0	0	9	36	0	9	intron	ENSGALG00000006731	TAF3
1	4291609	11161183	0	ATTTTTTT	ATTTTTTTT	ATTTTTTTT	65	1/1	1/1	1	15	0	1	7	33	0	7	intron	ENSGALG00000006731	TAF3
1	4295878	11370301	0	GTTT	GTTTT	GTTTT	64	0/0	0/1	5	15	5	0	8	64	3	5	intron	ENSGALG00000006731	TAF3
1	4309224	11698542	0	GAA	GA	GA	34.034	./.	0/1	0	0	0	0	5	63	2	3	intron	ENSGALG00000006731	TAF3
1	5691551	11703664	5691551	CAGAG	CAGAGAG	CAGAGAG	48.8505	0/0	0/1	14	41	14	0	3	37	1	2	intron	ENSGALG00000034590	CELF2
1	5709643	12441337	5709643	ACC	AC	AC	112	0/1	0/1	6	48	2	4	3	31	1	2	intron	ENSGALG00000034590	CELF2
1	5729220	12469294	0	ATTT	ATTTT	ATTTT	193	1/1	1/1	2	18	0	2	6	30	0	6	intron	ENSGALG00000034590	CELF2
1	5784215	12489163	5784215	AGG	AG	AG	65	0/0	0/1	22	71	22	0	21	94	15	6	intron	ENSGALG00000034590	CELF2
1	5785872	12501233	5785872	ATTTTTT	ATTTTTTT	ATTTTTTT	43.0307	0/1	0/1	7	30	4	3	21	49	9	12	intron	ENSGALG00000034590	CELF2
1	5788295	12783315	0	TA	T	T	220	1/1	1/1	1	18	0	1	13	54	0	13	intron	ENSGALG00000034590	CELF2
1	5788893	12783316	5788893	CTTTTTT	CTTTTTTT	CTTTTTTT	181	1/1	0/1	17	54	0	17	16	33	6	10	intron	ENSGALG00000034590	CELF2
1	5801501	13027615	5801501	GTTTTTTTTTTT	GTTTTTTTTTT	GTTTTTTTTTT	68	1/1	1/1	6	33	0	6	7	36	0	7	intron	ENSGALG00000034590	CELF2
1	5801843	13034743	5801843	TAA	TA	TA	382	1/1	1/1	5	32	0	5	21	80	0	21	intron	ENSGALG00000034590	CELF2
1	5802192	13035081	0	TA	TAA	TAA	208	0/1	0/1	3	26	1	2	23	127	12	11	intron	ENSGALG00000034590	CELF2
1	5802194	13747595	0	TAAAA	TAAAAA	TAAAAA	132	0/1	0/1	3	17	1	2	23	127	12	11	intron	ENSGALG00000034590	CELF2
1	5802678	13755403	5802678	CAGAGA	CAGA	CAGA	140	0/1	0/0	7	66	2	5	19	56	19	0	intron	ENSGALG00000034590	CELF2
1	5807170	13763103	0	GA	GAA	GAA	61	0/1	0/1	6	20	5	1	10	72	7	3	intron	ENSGALG00000034590	CELF2
1	5809915	13767286	0	C	CAA	CAA	46.6386	0/0	0/1	3	11	3	0	4	77	2	2	intron	ENSGALG00000034590	CELF2
1	5817878	13769656	0	GAAAAAAAAA	GAAAAAAAAAA	GAAAAAAAAAA	70	1/1	1/1	3	24	0	3	13	48	0	13	intron	ENSGALG00000034590	CELF2
1	5823693	13800851	0	AAC	AACAC	AACAC	239	1/1	1/1	2	19	0	2	6	31	0	6	intron	ENSGALG00000034590	CELF2
1	5823695	13813203	0	C	CAT	CAT	163	1/1	1/1	1	15	0	1	6	30	0	6	intron	ENSGALG00000034590	CELF2
1	5835947	14119583	0	CT	CTT	CTT	317	1/1	1/1	5	29	0	5	7	35	0	7	intron	ENSGALG00000034590	CELF2
1	5867085	14225411	0	GAAAAAAAA	GAAAAAAA	GAAAAAAA	58	1/1	1/1	3	22	0	3	7	34	0	7	intron	ENSGALG00000034590	CELF2
1	5892300	14250886	0	GTT	GT	GT	42.9494	./.	0/1	0	0	0	0	6	53	2	4	intron	ENSGALG00000034590	CELF2
1	5923274	14251395	0	ATGT	AT	AT	64	0/0	0/1	2	9	2	0	7	94	4	3	intron	ENSGALG00000034590	CELF2
1	5924357	14626082	0	CTTT	CTT	CTT	269	1/1	1/1	3	24	0	3	12	51	0	12	intron	ENSGALG00000034590	CELF2
1	5953549	14881088	0	AG	AGG	AGG	170	1/1	1/1	1	15	0	1	6	30	0	6	intron	ENSGALG00000034590	CELF2
1	5971649	14999664	5971649	CT	CTT	CTT	288	0/1	0/1	13	127	7	6	10	71	4	6	intron	ENSGALG00000034590	CELF2
1	5978911	15000894	0	CAAAAAAAA	CAAAAAAAAA	CAAAAAAAAA	68	1/1	0/1	8	11	1	7	33	48	17	16	intergenic	ENSGALG00000034590-ENSGALG00000035563	CELF2-USP6NL
1	5981591	15435411	0	ATT	ATTT	ATTT	273	0/1	0/1	4	18	1	3	14	73	4	10	intergenic	ENSGALG00000034590-ENSGALG00000035563	CELF2-USP6NL
1	6037924	15701804	0	TTGT	TT	TT	45.3725	0/1	0/1	2	43	1	1	5	35	4	1	intron	ENSGALG00000035563	USP6NL
1	6041650	16003192	0	TGG	TG	TG	277	1/1	1/1	2	20	0	2	11	47	0	11	intron	ENSGALG00000035563	USP6NL
1	6260646	16012101	0	ATTTTTTT	ATTTTTTTT	ATTTTTTTT	92	1/1	1/1	1	17	0	1	13	53	0	13	intron	ENSGALG00000033772	UPF2
1	6261048	16013841	0	TG	TGGG	TGGG	143	1/1	0/1	2	10	0	2	4	33	1	3	intron	ENSGALG00000033772	UPF2
1	6261710	16135064	0	TT	TTCT	TTCT	331	1/1	1/1	2	18	0	2	7	33	0	7	intron	ENSGALG00000033772	UPF2
1	6292666	18771922	0	ATTTTTTT	ATTTTTT	ATTTTTT	38.9128	0/0	0/1	25	25	20	5	60	68	27	33	intergenic	ENSGALG00000003674-ENSGALG00000036300	DHTKD1-SEC61A2
1	6293439	18827077	0	TAAAAAAAAAAA	TAAAAAAAAAAAA	TAAAAAAAAAAAA	39.9303	1/1	1/1	5	21	0	5	7	33	0	7	intergenic	ENSGALG00000003674-ENSGALG00000036300	DHTKD1-SEC61A2
1	6301489	18839127	0	CCACAC	CCAC	CCAC	52	./.	0/1	0	0	0	0	3	41	1	2	intron	ENSGALG00000036300	SEC61A2
1	6315968	18839387	0	ATTTTTTTTTT	ATTTTTTTT	ATTTTTTTT	104	./.	1/1	0	0	0	0	11	40	0	11	3_UTR	ENSGALG00000013967	NUDT5
1	6691229	18839441	6691229	TGAGAG	TGAGAGAG	TGAGAGAG	259	0/1	0/1	27	127	14	13	6	67	4	2	intergenic	ENSGALG00000030140-ENSGALG00000013738	CCDC3-OPTN
1	6733937	20302116	0	CTTTTTTTTTTT	CTTTTTTTTTT	CTTTTTTTTTT	46.1234	1/1	1/1	3	3	1	2	22	34	3	19	intergenic	ENSGALG00000034198-ENSGALG00000035636	MCM10-PHYH
1	6734012	20488502	0	TCC	TCCC	TCCC	336	1/1	1/1	3	27	0	3	25	93	0	25	intergenic	ENSGALG00000034198-ENSGALG00000035636	MCM10-PHYH
1	6752895	20632526	0	AAG	AAGAG	AAGAG	108	./.	0/1	0	0	0	0	8	127	4	4	intergenic	ENSGALG00000035636-ENSGALG00000014575	PHYH-SEPHS1
1	6754382	20632528	6754382	CTTTTTTT	CTTTTTTTT	CTTTTTTTT	41.9653	0/0	0/1	37	110	37	0	66	30	20	46	3_UTR	ENSGALG00000014575	SEPHS1
1	6757964	20647290	0	AA	AACA	AACA	129	0/0	0/1	2	6	2	0	5	39	1	4	intron	ENSGALG00000014575	SEPHS1
1	6762401	20720374	0	TAAA	TAAAA	TAAAA	40.3021	0/0	0/1	4	15	4	0	10	71	6	4	intron	ENSGALG00000014575	SEPHS1
1	6763055	22350710	0	ATTTTTTTTTT	ATTTTTTTTT	ATTTTTTTTT	34.8651	1/1	1/1	1	15	0	1	6	30	0	6	intron	ENSGALG00000014575	SEPHS1
1	6806078	22896349	0	G	GAT	GAT	99	1/1	0/1	2	7	0	2	3	47	2	1	intron	ENSGALG00000006682	BEND7
1	7043691	23239018	0	CAAAAAA	CAAAAAAA	CAAAAAAA	137	1/1	1/1	2	21	0	2	12	51	0	12	intergenic	ENSGALG00000025161-ENSGALG00000033226	gga-mir-1460-ENSGALG00000033226
1	7444087	23239262	0	GA	GAA	GAA	161	1/1	1/1	1	19	0	1	5	31	0	5	exon	ENSGALG00000035201	HSPA14		UNKNOWN
1	7457035	24549887	0	CTT	CT	CT	209	0/0	0/1	13	7	12	1	39	127	21	18	3_UTR	ENSGALG00000013920	SUV39H2
1	7459004	24740604	7459004	GTTTT	GTTT	GTTT	104	0/1	0/1	20	84	10	10	59	53	44	15	3_UTR	ENSGALG00000013920	SUV39H2
1	7495482	24757265	0	GT	G	G	316	1/1	1/1	3	24	0	3	15	60	0	15	3_UTR	ENSGALG00000030844	DMTF1
1	7509234	24781583	0	GA	GACA	GACA	47.7159	0/0	0/1	1	5	1	0	4	65	2	2	intron	ENSGALG00000030844	DMTF1
1	7512885	24800016	0	GAA	GAAA	GAAA	57	0/0	0/1	3	10	3	0	6	77	3	3	intron	ENSGALG00000030844	DMTF1
1	10220502	24839585	10220502	CCTCTCTCTC	CCTCTCTC	CCTCTCTC	347	0/1	0/1	5	33	1	4	10	111	3	7	intergenic	ENSGALG00000039355-ENSGALG00000008486	ENSGALG00000039355-CACNA2D1
1	10222184	24867777	10222184	TAAAA	TAAAAA	TAAAAA	291	1/1	1/1	5	33	0	5	16	66	0	16	intron	ENSGALG00000008486	CACNA2D1
1	10222187	25058812	0	A	AC	AC	168	1/1	1/1	1	21	0	1	10	48	0	10	intron	ENSGALG00000008486	CACNA2D1
1	10223381	25060360	0	CAAAAAA	CAAAAA	CAAAAA	43.9585	1/1	0/1	2	6	0	2	25	48	17	8	intron	ENSGALG00000008486	CACNA2D1
1	10251849	25767347	0	ACTCTCT	ACTCT	ACTCT	113	0/0	0/1	1	6	1	0	10	127	6	4	intron	ENSGALG00000008486	CACNA2D1
1	10257506	26077927	10257506	GTTT	GTT	GTT	345	1/1	1/1	5	31	0	5	14	58	0	14	intron	ENSGALG00000008486	CACNA2D1
1	10269174	26295575	0	CTTTT	CTTT	CTTT	90	0/1	0/1	3	17	1	2	12	67	6	6	intron	ENSGALG00000008486	CACNA2D1
1	10272405	26392436	0	TG	T	T	91	1/1	0/1	1	5	0	1	6	82	3	3	intron	ENSGALG00000008486	CACNA2D1
1	10294911	26403172	0	GTTT	GTTTT	GTTTT	216	0/0	0/1	6	18	6	0	32	127	14	18	intron	ENSGALG00000008486	CACNA2D1
1	10298910	26407956	0	TGAGAG	TGAG	TGAG	346	1/1	0/1	4	13	0	4	20	127	11	9	intron	ENSGALG00000008486	CACNA2D1
1	10298994	27044311	10298994	CTGTG	CTGTGTG	CTGTGTG	95	0/1	0/1	3	45	1	2	13	57	11	2	intron	ENSGALG00000008486	CACNA2D1
1	10305283	27055009	0	G	GC	GC	311	1/1	1/1	2	22	0	2	17	67	0	17	intron	ENSGALG00000008486	CACNA2D1
1	10310485	28438897	0	GAA	GA	GA	185	0/0	0/1	9	27	9	0	21	127	7	14	intron	ENSGALG00000008486	CACNA2D1
1	10310581	28439560	0	CAAAAAAAAAAA	CAAAAAAAAA	CAAAAAAAAA	103	1/1	1/1	1	20	0	1	16	53	0	16	intron	ENSGALG00000008486	CACNA2D1
1	10314889	28439821	0	AG	A	A	110	0/0	0/1	6	23	6	0	30	127	22	8	intron	ENSGALG00000008486	CACNA2D1
1	10315752	28546925	10315752	TAAAAA	TAAAAAA	TAAAAAA	125	0/1	0/1	11	42	7	4	18	39	5	13	intron	ENSGALG00000008486	CACNA2D1
1	10322905	28557846	0	CATATATATATATA	CATATATATATATATA	CATATATATATATATA	281	1/1	1/1	1	17	0	1	11	47	0	11	intron	ENSGALG00000008486	CACNA2D1
1	10329236	28560631	10329236	T	TC	TC	40.8158	0/0	0/1	12	42	12	0	37	69	26	11	intron	ENSGALG00000008486	CACNA2D1
1	10331206	29464746	0	C	CT	CT	257	1/1	0/1	4	13	0	4	18	127	9	9	intron	ENSGALG00000008486	CACNA2D1
1	10331207	29504491	0	ATTTTTT	ATTTTTTT	ATTTTTTT	91	1/1	0/1	4	13	0	4	18	52	9	9	intron	ENSGALG00000008486	CACNA2D1
1	10332415	29509212	0	CTTT	CTT	CTT	51	0/0	0/1	3	14	3	0	20	79	15	5	intron	ENSGALG00000008486	CACNA2D1
1	10334258	29924973	0	TA	T	T	284	1/1	0/1	7	21	0	7	34	127	21	13	intron	ENSGALG00000008486	CACNA2D1
1	10340931	29974426	0	ATT	AT	AT	221	0/0	0/1	6	17	6	0	41	127	10	31	intron	ENSGALG00000008486	CACNA2D1
1	10341919	29996117	0	GAAAAAAAAA	GAAAAAAAAAA	GAAAAAAAAAA	32.2219	./.	1/1	0	0	0	0	19	41	1	18	intron	ENSGALG00000008486	CACNA2D1
1	10342112	30166356	10342112	CAT	C	C	486	1/1	1/1	12	53	0	12	13	56	0	13	intron	ENSGALG00000008486	CACNA2D1
1	10344087	30180756	0	CTTTTTTT	CTTTTTTTT	CTTTTTTTT	92	1/1	0/1	19	10	3	16	20	50	10	10	intron	ENSGALG00000008486	CACNA2D1
1	10349782	30211053	0	TGG	TGGG	TGGG	163	0/0	0/1	8	26	8	0	30	127	18	12	intron	ENSGALG00000008486	CACNA2D1
1	10359792	30300198	0	CTTTTTT	CTTTTTTT	CTTTTTTT	32.9716	0/1	0/0	7	3	1	6	13	37	13	0	intron	ENSGALG00000008486	CACNA2D1
1	10364922	30605578	0	CTT	CT	CT	161	./.	1/1	0	0	0	0	9	37	0	9	intron	ENSGALG00000008486	CACNA2D1
1	10365932	30796134	0	CTTTTTTT	CTTTTTT	CTTTTTT	67	0/1	0/1	20	15	6	14	14	35	6	8	intron	ENSGALG00000008486	CACNA2D1
1	10366005	30814956	10366005	TCC	TC	TC	305	0/1	0/1	21	127	13	8	28	127	15	13	intron	ENSGALG00000008486	CACNA2D1
1	10368777	30889786	10368777	TC	T	T	235	0/1	0/1	7	44	2	5	12	37	2	10	intron	ENSGALG00000008486	CACNA2D1
1	10375004	30893838	0	T	TA	TA	81	0/0	0/1	5	19	5	0	20	110	13	7	intron	ENSGALG00000008486	CACNA2D1
1	10375844	30986684	10375844	CTTTTTT	CTTTTT	CTTTTT	142	1/1	1/1	7	37	0	7	12	52	0	12	intron	ENSGALG00000008486	CACNA2D1
1	10378338	30994070	0	G	GA	GA	73	0/1	0/1	6	15	5	1	9	52	4	5	intron	ENSGALG00000008486	CACNA2D1
1	10380036	30998653	0	TC	TCC	TCC	222	1/1	0/1	4	15	0	4	10	65	4	6	intron	ENSGALG00000008486	CACNA2D1
1	10380539	32961878	10380539	GAAAAAAAA	GAAAAAAAAAA	GAAAAAAAAAA	220	1/1	1/1	9	32	0	9	7	35	0	7	intron	ENSGALG00000008486	CACNA2D1
1	10384257	33053094	0	CATA	CA	CA	126	0/0	0/1	1	5	1	0	8	110	3	5	intron	ENSGALG00000008486	CACNA2D1
1	10429400	33053316	0	TC	T	T	170	0/1	0/1	5	23	1	4	7	31	2	5	intron	ENSGALG00000008486	CACNA2D1
1	10442797	33055473	10442797	TA	TAA	TAA	467	1/1	1/1	9	46	0	9	33	118	0	33	intron	ENSGALG00000008486	CACNA2D1
1	10444081	33508000	0	CA	C	C	160	0/0	0/1	9	29	9	0	24	127	13	11	intron	ENSGALG00000008486	CACNA2D1
1	10451582	33595292	0	GTTTT	GTTTTT	GTTTTT	131	1/1	1/1	1	15	0	1	7	33	0	7	intron	ENSGALG00000008486	CACNA2D1
1	10451628	33632169	0	GTTT	GTTTT	GTTTT	247	1/1	1/1	2	20	0	2	10	44	0	10	intron	ENSGALG00000008486	CACNA2D1
1	10452841	33632184	0	T	TC	TC	40.322	1/1	0/1	4	12	0	4	17	31	11	6	intron	ENSGALG00000008486	CACNA2D1
1	10461008	33764319	0	TAAAAAA	TAAAAA	TAAAAA	36.239	0/0	0/1	10	13	9	1	23	57	10	13	intron	ENSGALG00000008486	CACNA2D1
1	10462692	33765205	0	TC	TCC	TCC	251	1/1	1/1	2	19	0	2	7	34	0	7	intron	ENSGALG00000008486	CACNA2D1
1	10488719	33765746	0	TAAAAAAA	TAAAAAA	TAAAAAA	41.2272	0/1	0/1	4	4	1	3	13	35	6	7	intron	ENSGALG00000008486	CACNA2D1
1	10489324	33772988	0	TAAAA	TAAA	TAAA	151	1/1	0/1	3	13	0	3	12	51	4	8	intron	ENSGALG00000008486	CACNA2D1
1	10489595	33773175	0	GTATATATATATATA	GTATATATATATA	GTATATATATATA	111	0/0	0/1	1	4	1	0	6	88	2	4	intron	ENSGALG00000008486	CACNA2D1
1	10491008	33773941	0	GTTT	GTTTT	GTTTT	69	./.	0/1	0	0	0	0	6	38	2	4	intron	ENSGALG00000008486	CACNA2D1
1	10502814	33775843	0	CTAT	CT	CT	122	0/0	0/1	1	6	1	0	10	127	6	4	intron	ENSGALG00000008486	CACNA2D1
1	10516364	33775845	10516364	TC	TCC	TCC	316	0/1	0/1	12	114	8	4	18	127	8	10	intron	ENSGALG00000008486	CACNA2D1
1	10553147	33775846	0	TC	T	T	44.9974	0/0	0/1	4	16	4	0	9	74	6	3	intron	ENSGALG00000008486	CACNA2D1
1	10554355	33947337	10554355	CA	CAA	CAA	279	0/1	0/1	6	64	3	3	13	81	4	9	intron	ENSGALG00000008486	CACNA2D1
1	10564123	34812739	10564123	CATAT	CAT	CAT	232	0/1	0/1	14	119	10	4	10	127	6	4	intron	ENSGALG00000008486	CACNA2D1
1	10584071	35281603	10584071	ATTTTTTTTT	ATTTTTTTTTT	ATTTTTTTTTT	229	1/1	1/1	91	127	4	87	260	127	12	248	3_UTR	ENSGALG00000008486	CACNA2D1
1	11049926	35311249	0	TA	T	T	46.2217	0/0	0/1	3	12	3	0	8	76	5	3	intron	ENSGALG00000040444	SEMA3C
1	11060591	35340884	0	CTTTTTT	CTTTTTTT	CTTTTTTT	40.6452	0/0	0/1	3	10	3	0	19	57	8	11	intron	ENSGALG00000040444	SEMA3C
1	11061133	35406317	0	CTTTTTT	CTTTTTTT	CTTTTTTT	57	1/1	0/1	2	7	0	2	27	65	17	10	intron	ENSGALG00000040444	SEMA3C
1	11062606	35413991	0	AGG	AG	AG	339	1/1	1/1	4	27	0	4	11	48	0	11	intron	ENSGALG00000040444	SEMA3C
1	11067647	35414618	11067647	CATATATATATATATATAT	CATATATATATATATATATAT	CATATATATATATATATATAT	86	0/1	0/1	3	38	1	2	8	79	5	3	intron	ENSGALG00000040444	SEMA3C
1	11070165	35458754	0	TG	T	T	40.7187	0/0	0/1	1	7	1	0	9	70	6	3	intron	ENSGALG00000040444	SEMA3C
1	11092983	35500073	0	TC	T	T	51	./.	0/1	0	0	0	0	8	82	5	3	intron	ENSGALG00000040444	SEMA3C
1	11095846	35500904	0	AT	ATT	ATT	140	1/1	0/1	4	11	0	4	4	33	3	1	intron	ENSGALG00000040444	SEMA3C
1	11104797	35515947	0	GAA	GA	GA	49.7256	1/1	0/1	1	4	0	1	10	55	7	3	intron	ENSGALG00000040444	SEMA3C
1	11160295	35735449	11160295	T	TA	TA	457	1/1	0/1	23	68	0	23	123	127	81	42	intergenic	ENSGALG00000040444-ENSGALG00000008439	SEMA3C-ENSGALG00000008439
1	11161183	36366861	11161183	CT	CTT	CTT	283	0/1	0/1	68	127	27	41	238	62	197	41	intergenic	ENSGALG00000040444-ENSGALG00000008439	SEMA3C-ENSGALG00000008439
1	11370301	36459235	11370301	AA	AACA	AACA	73	0/1	0/1	14	33	11	3	19	72	14	5	intergenic	ENSGALG00000008427-ENSGALG00000008382	GNAT3-GNAI1
1	11372071	36465434	0	AG	A	A	95	1/1	0/1	2	8	0	2	6	61	3	3	intron	ENSGALG00000008382	GNAI1
1	11698542	38775265	11698542	GAAAAA	GAAAAAA	GAAAAAA	227	1/1	1/1	10	45	0	10	8	39	0	8	intergenic	ENSGALG00000033870-ENSGALG00000038834	ENSGALG00000033870-ENSGALG00000038834
1	11700486	38923534	0	CTT	CT	CT	65	0/1	0/1	2	28	1	1	10	71	6	4	intergenic	ENSGALG00000033870-ENSGALG00000038834	ENSGALG00000033870-ENSGALG00000038834
1	11703664	39562167	11703664	CTGT	CT	CT	54	0/1	0/0	4	83	2	2	14	43	14	0	intergenic	ENSGALG00000033870-ENSGALG00000038834	ENSGALG00000033870-ENSGALG00000038834
1	11707015	39571601	0	GT	GTAT	GTAT	36.0016	0/0	0/1	2	8	2	0	4	61	2	2	intergenic	ENSGALG00000033870-ENSGALG00000038834	ENSGALG00000033870-ENSGALG00000038834
1	11724649	39578127	0	AC	A	A	149	0/0	0/1	5	14	5	0	11	61	3	8	intergenic	ENSGALG00000033870-ENSGALG00000038834	ENSGALG00000033870-ENSGALG00000038834
1	11738192	39641100	0	CTT	CTTTT	CTTTT	123	./.	0/1	0	0	0	0	8	123	4	4	intergenic	ENSGALG00000033870-ENSGALG00000038834	ENSGALG00000033870-ENSGALG00000038834
1	11791958	39660072	0	AG	A	A	160	1/1	0/1	4	15	0	4	5	49	2	3	intergenic	ENSGALG00000033870-ENSGALG00000038834	ENSGALG00000033870-ENSGALG00000038834
1	11982359	39668611	0	AATATATATATATA	AATATATATATATATA	AATATATATATATATA	100	1/1	0/1	1	8	0	1	3	31	1	2	intergenic	ENSGALG00000033870-ENSGALG00000038834	ENSGALG00000033870-ENSGALG00000038834
1	12021557	39670695	0	TGAGA	TGA	TGA	47.6121	./.	0/1	0	0	0	0	3	41	1	2	intergenic	ENSGALG00000033870-ENSGALG00000038834	ENSGALG00000033870-ENSGALG00000038834
1	12441337	39678042	12441337	TC	TCC	TCC	342	0/1	0/1	25	110	10	15	26	82	12	14	intergenic	ENSGALG00000008353-ENSGALG00000008335	ENSGALG00000008353-PHTF2
1	12455344	40875718	0	T	TC	TC	183	1/1	1/1	1	15	0	1	7	33	0	7	intron	ENSGALG00000008335	PHTF2
1	12464120	40886628	0	TAAAA	TAAA	TAAA	63	0/0	0/1	5	14	5	0	9	37	3	6	intron	ENSGALG00000008335	PHTF2
1	12489163	40887594	12489163	GTTTTTTT	GTTTTTT	GTTTTTT	121	1/1	1/1	6	32	0	6	8	38	0	8	intron	ENSGALG00000008335	PHTF2
1	12527283	40891833	0	CT	CTT	CTT	238	1/1	1/1	1	17	0	1	9	41	0	9	intron	ENSGALG00000008328	RSBN1L
1	12572432	40928467	0	ACC	AC	AC	114	0/0	0/1	2	8	2	0	21	127	10	11	exon	ENSGALG00000008322	ENSGALG00000008322		UNKNOWN
1	12638951	42805888	0	CATAT	CAT	CAT	58	0/0	0/1	1	4	1	0	3	47	1	2	intergenic	ENSGALG00000042569-ENSGALG00000008312	ENSGALG00000042569-GSAP
1	12783315	42874201	12783315	AG	A	A	243	0/1	0/1	28	127	13	15	12	102	5	7	intron	ENSGALG00000008309	ENSGALG00000008309
1	12783316	42889950	12783316	GT	G	G	219	0/1	0/1	28	127	14	14	12	104	5	7	intron	ENSGALG00000008309	ENSGALG00000008309
1	12980862	42890539	0	GT	G	G	67	1/1	0/1	2	6	0	2	3	33	2	1	intron	ENSGALG00000008249	DNAJC2
1	13018506	44659888	0	ATTT	ATTTT	ATTTT	215	./.	1/1	0	0	0	0	11	43	0	11	intron	ENSGALG00000008222	SLC26A5
1	13025783	44830833	0	AGG	AG	AG	149	0/0	0/1	2	7	2	0	19	127	8	11	intron	ENSGALG00000008222	SLC26A5
1	13026313	44837397	0	CTT	C	C	144	0/1	0/1	2	43	1	1	5	35	1	4	intron	ENSGALG00000008222	SLC26A5
1	13027615	44839790	13027615	CT	CTTT	CTTT	268	0/1	0/1	4	83	2	2	12	127	4	8	intron	ENSGALG00000008222	SLC26A5
1	13030308	44842838	0	TCC	TC	TC	228	1/1	1/1	3	22	0	3	7	34	0	7	intron	ENSGALG00000008222	SLC26A5
1	13034141	44844359	0	CCACACACA	CCACACACACA	CCACACACACA	106	1/1	0/1	1	5	0	1	8	94	5	3	intron	ENSGALG00000008222	SLC26A5
1	13034743	44844479	13034743	CAAAAA	CAAAA	CAAAA	316	1/1	1/1	13	58	0	13	22	85	0	22	intron	ENSGALG00000008222	SLC26A5
1	13034948	45165072	0	C	CAA	CAA	356	1/1	1/1	3	25	0	3	15	61	0	15	intron	ENSGALG00000008222	SLC26A5
1	13035064	45549719	0	CGTGTG	CGTG	CGTG	221	0/0	0/1	7	24	7	0	25	127	16	9	intron	ENSGALG00000008222	SLC26A5
1	13035081	45793039	13035081	TGGG	TGG	TGG	107	0/1	0/1	4	53	2	2	10	89	6	4	intron	ENSGALG00000008222	SLC26A5
1	13037667	45845389	0	T	TA	TA	143	1/1	0/1	4	12	0	4	9	64	6	3	intron	ENSGALG00000008222	SLC26A5
1	13733169	46691669	0	GAA	GAAA	GAAA	55	0/0	0/1	2	8	2	0	8	86	4	4	intergenic	ENSGALG00000043367-ENSGALG00000034533	LHFPL3-ENSGALG00000034533
1	13738906	47185190	0	CAGA	CA	CA	222	0/0	0/1	3	11	3	0	29	127	15	14	intron	ENSGALG00000034533	ENSGALG00000034533
1	13740994	47732856	0	CAAAAA	CAAAA	CAAAA	79	0/1	0/1	2	13	1	1	16	41	5	11	intron	ENSGALG00000034533	ENSGALG00000034533
1	13746670	47809531	0	TACACACACACACACACACACAC	TACACACACACACACACACACACAC	TACACACACACACACACACACACAC	231	./.	1/1	0	0	0	0	19	71	0	19	intron	ENSGALG00000034533	ENSGALG00000034533
1	13746811	47811088	0	GAAAAAAAAAA	GAAAAAAAAAAA	GAAAAAAAAAAA	52	1/1	1/1	7	9	1	6	29	41	3	26	intron	ENSGALG00000034533	ENSGALG00000034533
1	13747595	47854185	13747595	CATA	CATATA	CATATA	475	1/1	0/1	10	35	0	10	49	127	13	36	intron	ENSGALG00000034533	ENSGALG00000034533
1	13748149	47943851	0	CGA	CA	CA	36.876	0/0	0/1	7	3	6	1	22	64	14	8	intron	ENSGALG00000034533	ENSGALG00000034533
1	13753696	48176621	0	TCC	TC	TC	34.9885	0/1	0/1	2	27	1	1	16	40	13	3	intron	ENSGALG00000034533	ENSGALG00000034533
1	13767286	48268619	13767286	T	TG	TG	213	0/1	0/1	8	80	4	4	18	82	6	12	intron	ENSGALG00000008167	ENSGALG00000008167
1	13783260	48852981	0	TAA	TA	TA	45.9837	0/0	0/1	2	8	2	0	6	76	3	3	intron	ENSGALG00000008167	ENSGALG00000008167
1	13783962	48891488	0	CTTTTTTTT	CTTTTTTT	CTTTTTTT	115	1/1	1/1	5	25	0	5	24	52	2	22	intron	ENSGALG00000008167	ENSGALG00000008167
1	13788454	48891590	0	GTTTT	GTT	GTT	90	1/1	0/1	2	5	0	2	6	36	5	1	intron	ENSGALG00000008167	ENSGALG00000008167
1	13788698	48922504	0	GTTTT	GTTTTT	GTTTTT	138	1/1	1/1	2	19	0	2	6	31	0	6	intron	ENSGALG00000008167	ENSGALG00000008167
1	13789825	48927334	0	ATTTTTT	ATTTTTTT	ATTTTTTT	90	0/1	0/1	7	25	3	4	19	37	8	11	intron	ENSGALG00000008167	ENSGALG00000008167
1	13795110	48948574	0	TGGGGG	TGGGG	TGGGG	76	0/1	0/1	15	23	11	4	24	87	11	13	intron	ENSGALG00000008167	ENSGALG00000008167
1	13800851	49133905	13800851	ATTTTTT	ATTTTTTT	ATTTTTTT	67	0/1	0/1	15	32	10	5	18	63	9	9	intron	ENSGALG00000008167	ENSGALG00000008167
1	13802733	49219832	0	T	TA	TA	289	1/1	1/1	2	19	0	2	8	37	0	8	intron	ENSGALG00000008167	ENSGALG00000008167
1	13808289	49220451	0	A	AG	AG	48.7387	1/1	0/1	1	4	0	1	9	46	6	3	intron	ENSGALG00000008167	ENSGALG00000008167
1	13813203	49426185	13813203	TG	T	T	246	0/1	0/1	5	60	2	3	15	113	6	9	intergenic	ENSGALG00000008167-ENSGALG00000008154	ENSGALG00000008167-SRPK2
1	13817323	49455160	0	CAAAAAAA	CAAAAAAAA	CAAAAAAAA	93	1/1	0/1	5	18	0	5	26	31	9	17	intergenic	ENSGALG00000008167-ENSGALG00000008154	ENSGALG00000008167-SRPK2
1	13852201	49459354	0	AACACA	AACA	AACA	56	0/0	0/1	1	6	1	0	4	83	2	2	intron	ENSGALG00000008154	SRPK2
1	14021727	49459419	0	AG	A	A	56	0/0	0/1	1	6	1	0	7	86	3	4	intron	ENSGALG00000008115	ATXN7L1
1	14058875	49466392	0	GAAAAA	GAAAAAAA	GAAAAAAA	115	1/1	0/1	2	9	0	2	4	42	2	2	intron	ENSGALG00000008115	ATXN7L1
1	14078053	49669042	0	CAT	C	C	53	./.	0/1	0	0	0	0	3	41	1	2	intron	ENSGALG00000008115	ATXN7L1
1	14083613	49678466	0	TAA	TA	TA	108	0/0	0/1	7	20	7	0	13	72	4	9	intron	ENSGALG00000008115	ATXN7L1
1	14100955	49680852	0	AT	ATT	ATT	247	1/1	1/1	2	19	0	2	7	34	0	7	intron	ENSGALG00000008115	ATXN7L1
1	14126789	49694242	0	TAAAAA	TAAAA	TAAAA	167	1/1	1/1	3	23	0	3	11	47	0	11	intron	ENSGALG00000008115	ATXN7L1
1	14223179	49694657	0	CTTTTTTT	CTTTTT	CTTTTT	40.7689	0/0	0/1	1	4	1	0	6	46	2	4	intergenic	ENSGALG00000029006-ENSGALG00000008098	SYPL1-NAMPT
1	14225411	49698005	14225411	ACGC	AC	AC	69	0/0	0/1	24	79	24	0	44	97	36	8	intergenic	ENSGALG00000029006-ENSGALG00000008098	SYPL1-NAMPT
1	14248170	49814086	0	GAAAAA	GAAAA	GAAAA	31.18	0/0	0/1	8	26	8	0	17	62	10	7	intron	ENSGALG00000008098	NAMPT
1	14250886	50148108	14250886	GCACACA	GCACA	GCACA	476	1/1	0/1	19	57	0	19	41	127	24	17	intron	ENSGALG00000008098	NAMPT
1	14251395	50152459	14251395	ACC	AC	AC	239	0/1	0/1	4	34	2	2	48	127	25	23	intron	ENSGALG00000008098	NAMPT
1	14565580	50161746	0	ACC	AC	AC	76	1/1	0/1	1	4	0	1	8	80	5	3	intron	ENSGALG00000008050	HBP1
1	14623677	50162714	0	CTTT	CTT	CTT	43.5296	1/1	0/1	1	6	0	1	4	39	2	2	intron	ENSGALG00000042764	COG5
1	14624248	50165416	0	TG	T	T	67	0/0	0/1	3	11	3	0	11	97	6	5	intron	ENSGALG00000042764	COG5
1	14771608	50188073	0	GAA	G	G	55	0/0	0/1	3	11	3	0	4	83	2	2	intron	ENSGALG00000008009	BCAP29
1	14999664	50210217	14999664	GTTTTTTT	GTTTTTT	GTTTTTT	242	1/1	1/1	28	78	1	27	77	127	4	73	3_UTR	ENSGALG00000007183	ERGIC2
1	15000894	50240884	15000894	TAAAAAA	TAAAAAAA	TAAAAAAA	47.3164	0/1	0/1	17	50	10	7	16	31	11	5	3_UTR	ENSGALG00000007183	ERGIC2
1	15046283	50815500	0	ACC	ACCC	ACCC	211	./.	1/1	0	0	0	0	9	37	0	9	intron	ENSGALG00000007161	LRRK2
1	15252824	50849033	0	A	AG	AG	142	./.	0/1	0	0	0	0	18	127	11	7	exon	ENSGALG00000037754	ENSGALG00000037754		UNKNOWN
1	15300811	50852853	0	TG	T	T	102	0/1	0/1	2	32	1	1	15	104	10	5	intron	ENSGALG00000042554	ABCD2
1	15326590	50879637	0	CTTT	CTT	CTT	154	0/1	0/1	2	27	1	1	23	127	13	10	intron	ENSGALG00000036458	ENSGALG00000036458
1	15701804	50930413	15701804	GAA	GA	GA	68	0/1	0/1	3	35	1	2	8	41	6	2	3_UTR	ENSGALG00000013018	TPRKB
1	15940134	51304713	0	TC	TCC	TCC	116	0/0	0/1	1	5	1	0	13	127	6	7	intergenic	ENSGALG00000038315-ENSGALG00000035169	ENSGALG00000038315-ENSGALG00000035169
1	15947402	51543408	0	ATTTTTT	ATTTTT	ATTTTT	44.8387	1/1	0/1	2	9	0	2	9	34	4	5	intergenic	ENSGALG00000038315-ENSGALG00000035169	ENSGALG00000038315-ENSGALG00000035169
1	15950441	51543744	0	A	AT	AT	55	0/1	0/1	2	27	1	1	14	60	11	3	intergenic	ENSGALG00000038315-ENSGALG00000035169	ENSGALG00000038315-ENSGALG00000035169
1	15981699	51834923	0	AT	ATT	ATT	229	1/1	1/1	2	18	0	2	6	30	0	6	intergenic	ENSGALG00000035169-ENSGALG00000034274	ENSGALG00000035169-ENSGALG00000034274
1	15989765	51849759	0	CTTTTTTT	CTTTTTT	CTTTTTT	113	1/1	1/1	3	23	0	3	10	44	0	10	intergenic	ENSGALG00000035169-ENSGALG00000034274	ENSGALG00000035169-ENSGALG00000034274
1	15997783	51960811	0	ATTT	ATT	ATT	284	1/1	1/1	2	23	0	2	19	73	0	19	intron	ENSGALG00000034274	ENSGALG00000034274
1	15998666	51978880	0	TAAA	TAAAA	TAAAA	167	./.	1/1	0	0	0	0	8	33	0	8	intron	ENSGALG00000034274	ENSGALG00000034274
1	16003192	51985234	16003192	ATTTTTTT	ATTTTTT	ATTTTTT	168	1/1	1/1	6	39	0	6	54	127	0	54	intron	ENSGALG00000034274	ENSGALG00000034274
1	16003980	51985516	0	GTTTTTTTT	GTTTTTTTTT	GTTTTTTTTT	56	0/1	1/1	7	8	5	2	56	73	7	49	intron	ENSGALG00000034274	ENSGALG00000034274
1	16012101	51985832	16012101	CTT	CT	CT	30.6095	0/1	0/0	53	59	40	13	271	127	257	14	intron	ENSGALG00000034274	ENSGALG00000034274
1	16013841	52003717	16013841	GAAAAAAAAAAAA	GGAAAAAAAAAAAAA	GGAAAAAAAAAAAAA	274	1/1	1/1	27	106	0	27	104	127	0	104	intergenic	ENSGALG00000034274-ENSGALG00000044947	ENSGALG00000034274-ENSGALG00000044947
1	16016785	52012695	0	CCTCTC	CCTCTCTC	CCTCTCTC	49.9991	./.	0/1	0	0	0	0	4	72	2	2	intergenic	ENSGALG00000034274-ENSGALG00000044947	ENSGALG00000034274-ENSGALG00000044947
1	16135064	52026722	16135064	T	TTA	TTA	73	0/1	0/1	16	54	12	4	19	49	15	4	3_UTR	ENSGALG00000019397	CERK
1	16151984	52027507	0	CTTT	CTT	CTT	54	./.	0/1	0	0	0	0	6	43	2	4	intron	ENSGALG00000019397	CERK
1	16161446	52034746	0	AC	A	A	44.8688	0/0	0/1	2	11	2	0	14	74	10	4	intron	ENSGALG00000019397	CERK
1	18746359	52042172	0	ATT	AT	AT	63	0/0	0/1	4	14	4	0	9	94	5	4	intergenic	ENSGALG00000036810-ENSGALG00000029379	ENSGALG00000036810-BRD1
1	18747352	52737409	0	CT	CTTT	CTTT	156	./.	0/1	0	0	0	0	8	100	3	5	intergenic	ENSGALG00000036810-ENSGALG00000029379	ENSGALG00000036810-BRD1
1	18754054	52789822	0	GA	GACA	GACA	40.2107	0/0	0/1	4	15	4	0	6	70	4	2	intron	ENSGALG00000029379	BRD1
1	18765960	52896612	0	GTCTCT	GTCT	GTCT	37.5089	./.	0/1	0	0	0	0	6	67	4	2	intron	ENSGALG00000029379	BRD1
1	18771922	52909795	18771922	GTT	GTTT	GTTT	138	0/1	0/1	4	48	2	2	10	115	5	5	intron	ENSGALG00000029379	BRD1
1	18797496	53141781	0	TGG	TG	TG	122	0/0	0/1	7	24	7	0	22	127	14	8	intron	ENSGALG00000029379	BRD1
1	18810530	53172291	0	TCC	TC	TC	254	1/1	1/1	1	18	0	1	16	63	0	16	intergenic	ENSGALG00000029379-ENSGALG00000032659	BRD1-ZBED4
1	18810729	53641702	0	GAAAAAAA	GAAAAAAAA	GAAAAAAAA	81	0/1	1/1	2	7	1	1	16	46	0	16	intergenic	ENSGALG00000029379-ENSGALG00000032659	BRD1-ZBED4
1	18814608	53647517	0	TCCCCCCC	TCCCCCC	TCCCCCC	99	1/1	1/1	3	22	0	3	8	37	0	8	intergenic	ENSGALG00000029379-ENSGALG00000032659	BRD1-ZBED4
1	18839387	53648940	18839387	TCCCC	TCCC	TCCC	346	1/1	1/1	6	37	0	6	29	106	0	29	intergenic	ENSGALG00000032659-ENSGALG00000027708	ZBED4-ENSGALG00000027708
1	18839441	53664321	18839441	TGGG	TGG	TGG	214	0/0	0/1	31	34	29	2	96	127	62	34	intergenic	ENSGALG00000032659-ENSGALG00000027708	ZBED4-ENSGALG00000027708
1	19164133	53671205	0	GAAAAAAAA	GAAAAAA	GAAAAAA	206	1/1	1/1	4	27	0	4	13	48	0	13	intergenic	ENSGALG00000008551-ENSGALG00000023576	CRELD2-PIM3
1	19165045	54369553	0	GAAAAAAA	GAAAAAAAA	GAAAAAAAA	104	1/1	0/1	13	11	2	11	42	45	20	22	intergenic	ENSGALG00000008551-ENSGALG00000023576	CRELD2-PIM3
1	20255807	54713138	0	C	CG	CG	151	./.	1/1	0	0	0	0	7	30	0	7	3_UTR	ENSGALG00000030705	TRABD
1	20302113	54820767	0	AGGG	AGG	AGG	308	0/1	1/1	5	9	1	4	20	66	0	20	3_UTR	ENSGALG00000038467	SELENOO
1	20302116	55271180	20302116	GAA	GA	GA	394	1/1	1/1	13	59	0	13	10	50	0	10	3_UTR	ENSGALG00000038467	SELENOO
1	20302347	55385754	0	AGTGTG	AGTG	AGTG	410	0/1	1/1	9	26	2	7	43	127	0	43	3_UTR	ENSGALG00000038467	SELENOO
1	20488502	55389127	20488502	CTTTT	CTTT	CTTT	44.1682	0/0	0/1	14	44	14	0	45	75	27	18	intergenic	ENSGALG00000037120-ENSGALG00000039861	ENSGALG00000037120-PLXNB2
1	20500012	55604841	0	ATTTTTTTT	ATTTTTTTTT	ATTTTTTTTT	46.803	./.	1/1	0	0	0	0	8	33	0	8	intron	ENSGALG00000039861	PLXNB2
1	20534308	55613677	0	TTA	T	T	42.0065	0/1	0/1	2	43	1	1	6	32	5	1	intron	ENSGALG00000039861	PLXNB2
1	20590974	56743542	0	TCCC	TCCCC	TCCCC	45.9752	./.	0/1	0	0	0	0	6	59	3	3	intron	ENSGALG00000039861	PLXNB2
1	20617009	56756179	0	CTTT	CTTTT	CTTTT	241	1/1	1/1	1	16	0	1	10	43	0	10	intron	ENSGALG00000039861	PLXNB2
1	20626459	56764567	0	GAAAAAAA	GAAAAAA	GAAAAAA	132	1/1	1/1	4	27	0	4	13	54	0	13	intron	ENSGALG00000039861	PLXNB2
1	20632526	56831817	20632526	AT	ATT	ATT	272	0/1	0/1	6	48	2	4	14	110	5	9	intron	ENSGALG00000039861	PLXNB2
1	20632528	57363484	20632528	AT	ATT	ATT	273	0/1	0/1	6	47	2	4	14	109	5	9	intron	ENSGALG00000039861	PLXNB2
1	20634277	59019355	0	TCCCC	TCCCCC	TCCCCC	120	1/1	1/1	2	18	0	2	7	33	0	7	intron	ENSGALG00000039861	PLXNB2
1	20647290	59729020	20647290	CTTT	CT	CT	211	0/1	0/0	9	71	2	7	13	38	13	0	intron	ENSGALG00000039861	PLXNB2
1	20649959	60516959	0	A	AG	AG	174	./.	1/1	0	0	0	0	7	30	0	7	intron	ENSGALG00000039861	PLXNB2
1	20655489	60530065	0	CTGTG	CTG	CTG	274	1/1	0/1	3	10	0	3	17	127	10	7	intron	ENSGALG00000039861	PLXNB2
1	20659285	60541429	0	TTC	T	T	69	./.	0/1	0	0	0	0	14	98	11	3	intron	ENSGALG00000039861	PLXNB2
1	20664237	60635362	0	TAA	TAAAA	TAAAA	231	./.	1/1	0	0	0	0	8	33	0	8	intergenic	ENSGALG00000039861-ENSGALG00000033997	PLXNB2-ZNF800
1	20664238	61027088	0	AAGA	AAGAGA	AAGAGA	109	./.	1/1	0	0	0	0	8	33	0	8	intergenic	ENSGALG00000039861-ENSGALG00000033997	PLXNB2-ZNF800
1	20667583	61716615	0	CAGAG	CAG	CAG	31.4995	0/0	0/1	2	9	2	0	5	61	3	2	intergenic	ENSGALG00000039861-ENSGALG00000033997	PLXNB2-ZNF800
1	20678190	61851976	0	CAAAA	CAAAAA	CAAAAA	39.0361	./.	0/1	0	0	0	0	8	64	4	4	intergenic	ENSGALG00000039861-ENSGALG00000033997	PLXNB2-ZNF800
1	20679596	61907958	0	TAAAA	TAAAAA	TAAAAA	67	0/0	0/1	5	14	5	0	8	31	2	6	intergenic	ENSGALG00000039861-ENSGALG00000033997	PLXNB2-ZNF800
1	20691435	61934865	0	CAA	CAAA	CAAA	36.1597	./.	0/1	0	0	0	0	11	66	8	3	intergenic	ENSGALG00000039861-ENSGALG00000033997	PLXNB2-ZNF800
1	20704185	61935923	0	GC	GCC	GCC	231	./.	1/1	0	0	0	0	24	85	0	24	intergenic	ENSGALG00000039861-ENSGALG00000033997	PLXNB2-ZNF800
1	20711524	61936381	0	CTTTTTTT	CTTTTTTTTT	CTTTTTTTTT	96	0/0	0/1	4	13	4	0	24	69	14	10	intergenic	ENSGALG00000039861-ENSGALG00000033997	PLXNB2-ZNF800
1	20720374	61997762	20720374	CG	C	C	226	0/1	0/1	3	30	2	1	24	127	12	12	intergenic	ENSGALG00000039861-ENSGALG00000033997	PLXNB2-ZNF800
1	20730822	62010163	0	TC	T	T	240	1/1	1/1	2	20	0	2	8	38	0	8	intergenic	ENSGALG00000039861-ENSGALG00000033997	PLXNB2-ZNF800
1	22312932	62013003	0	TA	TAA	TAA	37.9257	./.	0/1	0	0	0	0	4	47	2	2	intergenic	ENSGALG00000008821-ENSGALG00000008823	NDUFA5-IQUB
1	22314251	62060292	0	TGGGGG	TGGGG	TGGGG	49.0204	1/1	0/1	2	7	0	2	9	51	5	4	intergenic	ENSGALG00000008821-ENSGALG00000008823	NDUFA5-IQUB
1	22335149	62069700	0	CTT	CTTT	CTTT	173	./.	0/1	0	0	0	0	14	55	5	9	intergenic	ENSGALG00000008823-ENSGALG00000008836	IQUB-ATP6AP1
1	22350710	62175555	22350710	C	CA	CA	68	0/1	0/1	4	53	2	2	5	51	3	2	intron	ENSGALG00000008836	ATP6AP1
1	22355291	62176571	0	A	ACT	ACT	95	./.	0/1	0	0	0	0	5	32	1	4	intron	ENSGALG00000008836	ATP6AP1
1	22367521	62494307	0	CT	CTT	CTT	76	1/1	0/1	1	5	0	1	6	67	3	3	intron	ENSGALG00000008836	ATP6AP1
1	22373376	63138872	0	TAAAAAAA	TAAAAAAAAA	TAAAAAAAAA	35.0379	./.	0/1	0	0	0	0	6	64	3	3	intron	ENSGALG00000008836	ATP6AP1
1	22868008	63139333	0	TA	TAA	TAA	185	1/1	0/1	2	9	0	2	8	72	3	5	5_UTR	ENSGALG00000008953	AASS
1	22896349	63139379	22896349	T	TC	TC	99	0/0	0/1	14	48	14	0	57	127	46	11	intergenic	ENSGALG00000008953-ENSGALG00000040114	AASS-PTPRZ1
1	23239018	63194520	23239018	CTT	CT	CT	476	1/1	0/1	64	127	0	64	110	127	34	76	intergenic	ENSGALG00000008975-ENSGALG00000028069	FAM3C-WNT16
1	23239262	64481652	23239262	A	AT	AT	477	0/1	0/1	78	127	39	39	149	127	58	91	intergenic	ENSGALG00000008975-ENSGALG00000028069	FAM3C-WNT16
1	24481551	64548605	0	CTT	C	C	33.2026	./.	0/1	0	0	0	0	6	63	4	2	intron	ENSGALG00000009134	CTTNBP2
1	24510124	64572161	0	GTTTTT	GTTT	GTTT	32.0392	./.	0/1	0	0	0	0	4	61	2	2	intron	ENSGALG00000009134	CTTNBP2
1	24512790	64620328	0	ATTTTTT	ATTTTTTT	ATTTTTTT	79	1/1	1/1	1	15	0	1	7	33	0	7	intron	ENSGALG00000009134	CTTNBP2
1	24516962	64960348	0	AT	ATT	ATT	291	1/1	1/1	2	20	0	2	13	53	0	13	intron	ENSGALG00000009134	CTTNBP2
1	24549887	65366464	24549887	CAAAAAAAA	CAAAAAAA	CAAAAAAA	133	1/1	0/1	37	110	0	37	114	38	48	66	3_UTR	ENSGALG00000009134	CTTNBP2
1	24720989	65366758	0	TC	TCC	TCC	66	./.	0/1	0	0	0	0	6	80	3	3	intron	ENSGALG00000037206	ST7
1	24740604	65436393	24740604	C	CTG	CTG	203	0/1	0/1	3	39	1	2	5	33	1	4	intron	ENSGALG00000037206	ST7
1	24749917	65473280	0	CAAA	CAA	CAA	47.768	1/1	0/1	1	4	0	1	6	52	4	2	intron	ENSGALG00000037206	ST7
1	24770286	65473543	0	CTGTGTGTGT	CTGTGTGT	CTGTGTGT	96	1/1	0/1	1	4	0	1	14	85	11	3	intron	ENSGALG00000037206	ST7
1	24774793	65475412	0	GC	G	G	79	0/0	0/1	1	6	1	0	9	109	5	4	intron	ENSGALG00000037206	ST7
1	24792151	65623209	0	AACACA	AACA	AACA	80	0/0	0/1	4	16	4	0	14	109	10	4	intron	ENSGALG00000037206	ST7
1	24795798	66501812	0	ATTTTTT	ATTTTT	ATTTTT	72	0/1	0/1	6	26	3	3	14	33	5	9	intron	ENSGALG00000037206	ST7
1	24800016	66503813	24800016	TCCC	TCCCC	TCCCC	295	0/1	1/1	11	44	3	8	9	32	0	9	intron	ENSGALG00000037206	ST7
1	24813310	66575727	0	TA	T	T	39.5642	0/0	0/1	5	19	5	0	11	69	8	3	intron	ENSGALG00000037206	ST7
1	24823506	66622917	0	AT	A	A	240	0/1	0/1	3	19	2	1	32	127	15	17	intron	ENSGALG00000037206	ST7
1	24823766	67238604	0	ATTT	ATTTT	ATTTT	83	0/1	0/1	3	25	1	2	17	66	13	4	intron	ENSGALG00000037206	ST7
1	24830526	67250829	0	GAAAAAAAA	GAAAAAAAAA	GAAAAAAAAA	68	1/1	0/1	7	22	0	7	32	43	18	14	intron	ENSGALG00000037206	ST7
1	24830534	67625745	0	AC	ACC	ACC	85	0/0	0/1	1	8	1	0	27	114	20	7	intron	ENSGALG00000037206	ST7
1	24833463	68183037	0	CT	CTT	CTT	208	1/1	0/1	2	7	0	2	19	127	11	8	intron	ENSGALG00000037206	ST7
1	24839585	68397512	24839585	GA	GAA	GAA	373	0/1	0/1	10	31	2	8	23	62	5	18	intron	ENSGALG00000037206	ST7
1	24840930	68467773	0	AACA	AACACA	AACACA	231	./.	1/1	0	0	0	0	9	36	0	9	intron	ENSGALG00000037206	ST7
1	24845762	68484786	0	ATTT	AT	AT	400	1/1	0/1	5	15	0	5	25	127	17	8	intron	ENSGALG00000037206	ST7
1	24845775	68484787	0	AC	ACC	ACC	51	0/0	0/1	4	17	4	0	21	80	17	4	intron	ENSGALG00000037206	ST7
1	24849396	69151237	0	CCT	CCTCT	CCTCT	130	1/1	0/1	2	6	0	2	15	76	12	3	intron	ENSGALG00000037206	ST7
1	24867777	69151506	24867777	TT	TTAT	TTAT	61	0/0	1/1	111	103	96	15	61	82	6	55	3_UTR	ENSGALG00000043437	CAPZA2
1	25058812	69790529	25058812	GAAAAAAAAA	GAAAAAAAA	GAAAAAAAA	250	1/1	1/1	203	127	8	195	163	127	20	143	intergenic	ENSGALG00000036883-ENSGALG00000043287	MET-CAV1
1	25059475	71185315	0	GC	G	G	241	0/1	0/1	37	19	29	8	64	127	28	36	intergenic	ENSGALG00000036883-ENSGALG00000043287	MET-CAV1
1	25060360	71185511	25060360	GAAAAAAAA	GAAAAAAAAAA	GAAAAAAAAAA	65	0/1	0/0	38	67	25	13	112	114	103	9	intergenic	ENSGALG00000036883-ENSGALG00000043287	MET-CAV1
1	25082126	71206107	0	TAAAAAA	TAAAAAAA	TAAAAAAA	109	1/1	0/1	14	9	2	12	32	61	18	14	3_UTR	ENSGALG00000033295	CAV2
1	25085457	71226662	0	GTT	GTTT	GTTT	89	./.	0/1	0	0	0	0	6	42	2	4	intron	ENSGALG00000033295	CAV2
1	25088903	71230169	0	GTATAT	GTATATAT	GTATATAT	131	1/1	0/1	1	6	0	1	5	72	2	3	intron	ENSGALG00000033295	CAV2
1	25787895	71254400	0	AGG	AG	AG	218	1/1	0/1	3	14	0	3	9	33	2	7	intron	ENSGALG00000026838	MDFIC
1	25996562	71260867	0	C	CAT	CAT	42.0274	./.	0/1	0	0	0	0	4	66	2	2	intron	ENSGALG00000009424	FOXP2
1	26073732	71275895	0	ACTCT	ACT	ACT	82	0/0	0/1	1	7	1	0	9	111	6	3	intron	ENSGALG00000009424	FOXP2
1	26094997	71610185	0	AACA	AA	AA	47.0318	./.	0/1	0	0	0	0	5	79	3	2	intron	ENSGALG00000009424	FOXP2
1	26144855	72112569	0	TCC	TC	TC	51	./.	0/1	0	0	0	0	6	50	3	3	intergenic	ENSGALG00000009424-ENSGALG00000029796	FOXP2-ENSGALG00000029796
1	26154010	73088483	0	G	GT	GT	273	1/1	1/1	4	25	0	4	6	31	0	6	intergenic	ENSGALG00000009424-ENSGALG00000029796	FOXP2-ENSGALG00000029796
1	26158104	73209592	0	T	TG	TG	176	1/1	0/1	3	9	0	3	15	112	9	6	intergenic	ENSGALG00000009424-ENSGALG00000029796	FOXP2-ENSGALG00000029796
1	26163379	74410831	0	CCT	C	C	45.5252	./.	0/1	0	0	0	0	9	75	6	3	intergenic	ENSGALG00000009424-ENSGALG00000029796	FOXP2-ENSGALG00000029796
1	26189902	75371816	0	T	TG	TG	113	./.	0/1	0	0	0	0	17	127	11	6	intron	ENSGALG00000029796	ENSGALG00000029796
1	26250818	75443523	0	TCC	TC	TC	73	1/1	0/1	1	5	0	1	6	86	3	3	intron	ENSGALG00000029796	ENSGALG00000029796
1	26290088	75619818	0	CAGAG	CAG	CAG	112	1/1	0/1	1	4	0	1	8	100	5	3	intron	ENSGALG00000029796	ENSGALG00000029796
1	26392436	75881432	26392436	GAAAAAA	GAAAAA	GAAAAA	214	0/1	1/1	70	63	34	36	65	127	0	65	intergenic	ENSGALG00000009435-ENSGALG00000009439	PPP1R3A-GPR85
1	26403172	75971704	26403172	AT	A	A	252	0/1	0/1	10	52	7	3	68	127	24	44	intergenic	ENSGALG00000009435-ENSGALG00000009439	PPP1R3A-GPR85
1	26404089	76770857	0	C	CAT	CAT	217	0/0	1/1	3	6	3	0	27	77	0	27	intergenic	ENSGALG00000009435-ENSGALG00000009439	PPP1R3A-GPR85
1	26407956	76803928	26407956	CATAT	CAT	CAT	223	0/1	0/1	4	40	3	1	11	99	3	8	intergenic	ENSGALG00000009435-ENSGALG00000009439	PPP1R3A-GPR85
1	26657752	76864594	0	ATTTTT	ATTTTTT	ATTTTTT	98	0/1	0/1	92	3	73	19	184	125	96	88	intergenic	ENSGALG00000009435-ENSGALG00000009439	PPP1R3A-GPR85
1	26830542	76867660	0	CTGTG	CTG	CTG	97	./.	0/1	0	0	0	0	5	78	2	3	intergenic	ENSGALG00000009443-ENSGALG00000033415	ENSGALG00000009443-ENSGALG00000033415
1	27014356	76883946	0	AT	A	A	51	./.	0/1	0	0	0	0	5	66	2	3	intron	ENSGALG00000009454	ZNF277
1	27110054	76914754	0	AC	A	A	117	1/1	0/1	2	7	0	2	7	89	4	3	intergenic	ENSGALG00000009454-ENSGALG00000009480	ZNF277-ENSGALG00000009480
1	27352018	76915444	0	AGG	AGGG	AGGG	262	1/1	1/1	1	18	0	1	11	48	0	11	intergenic	ENSGALG00000009485-ENSGALG00000009488	ENSGALG00000009485-LRRN3
1	27360655	77349056	0	GCT	GCTCT	GCTCT	358	1/1	1/1	3	21	0	3	6	30	0	6	intergenic	ENSGALG00000009485-ENSGALG00000009488	ENSGALG00000009485-LRRN3
1	27384807	78681209	0	AT	A	A	39.978	0/1	0/1	2	30	1	1	3	33	1	2	intergenic	ENSGALG00000009485-ENSGALG00000009488	ENSGALG00000009485-LRRN3
1	28439560	78698287	28439560	A	AG	AG	454	0/1	0/1	32	127	19	13	176	127	87	89	3_UTR	ENSGALG00000009492	DNAJB9
1	28439821	78731143	28439821	CTGT	CT	CT	395	0/1	0/1	12	127	7	5	38	127	12	26	3_UTR	ENSGALG00000009492	DNAJB9
1	28452329	78749229	0	GAAAAA	GAAAAAA	GAAAAAA	62	0/0	0/1	5	18	5	0	47	92	30	17	3_UTR	ENSGALG00000009494	THAP5
1	28546925	79164067	28546925	AG	A	A	99	0/1	0/1	5	54	3	2	6	79	3	3	intron	ENSGALG00000009505	PNPLA8
1	28560631	79164293	28560631	AGGG	AGG	AGG	261	0/1	0/1	29	127	14	15	65	84	49	16	3_UTR	ENSGALG00000009505	PNPLA8
1	29464746	79227562	29464746	TCC	TCCC	TCCC	45.3445	0/0	0/1	13	44	13	0	23	74	16	7	3_UTR	ENSGALG00000009532	GXYLT1
1	29506387	79227607	0	CT	CTT	CTT	100	0/1	0/1	11	4	10	1	41	125	32	9	intergenic	ENSGALG00000040936-ENSGALG00000009540	ENSGALG00000040936-YAF2
1	29506735	79230396	0	CTT	CT	CT	179	0/0	0/1	3	12	3	0	49	127	30	19	intergenic	ENSGALG00000040936-ENSGALG00000009540	ENSGALG00000040936-YAF2
1	29506940	79409524	0	CTTT	CT	CT	230	0/1	0/1	13	8	12	1	56	127	38	18	intergenic	ENSGALG00000040936-ENSGALG00000009540	ENSGALG00000040936-YAF2
1	29509212	79410743	29509212	TAAAAAAAAAA	TAAAAAAAAA	TAAAAAAAAA	31.9459	0/0	1/1	25	43	22	3	43	39	7	36	3_UTR	ENSGALG00000009540	YAF2
1	29509517	79974751	0	TTGTGTGTGTGTGT	TTGTGTGTGTGT	TTGTGTGTGTGT	224	1/1	0/1	6	23	0	6	29	42	7	22	3_UTR	ENSGALG00000009540	YAF2
1	29561789	79980283	0	GCACACA	GCACACACA	GCACACACA	143	1/1	0/1	1	8	0	1	5	47	2	3	intergenic	ENSGALG00000040505-ENSGALG00000009544	ENSGALG00000040505-ZCRB1
1	29644238	79985322	0	GT	GTCT	GTCT	188	0/0	0/1	2	6	2	0	10	105	3	7	3_UTR	ENSGALG00000009547	PPHLN1
1	29924973	80055577	29924973	A	AG	AG	401	1/1	1/1	15	61	0	15	6	34	0	6	intergenic	ENSGALG00000032573-ENSGALG00000009572	ENSGALG00000032573-ADAMTS20
1	30058209	80101578	0	GAAAAAA	GAAAAAAA	GAAAAAAA	74	./.	1/1	0	0	0	0	8	33	0	8	intergenic	ENSGALG00000009572-ENSGALG00000009577	ADAMTS20-PUS7L
1	30082981	80167881	0	AC	A	A	42.9489	0/0	0/1	4	19	4	0	44	71	37	7	3_UTR	ENSGALG00000009595	TWF1
1	30083054	80172073	0	AGGGG	AGGGGGG	AGGGGGG	55	0/0	0/1	7	29	7	0	38	83	33	5	3_UTR	ENSGALG00000009595	TWF1
1	30141758	80243096	0	TA	TAA	TAA	144	0/1	0/1	6	11	1	5	4	31	3	1	intergenic	ENSGALG00000009595-ENSGALG00000009596	TWF1-TMEM117
1	30143323	80266746	0	AGG	AGGG	AGGG	74	./.	0/1	0	0	0	0	12	105	7	5	intron	ENSGALG00000009596	TMEM117
1	30153461	80764206	0	GTCTCT	GTCT	GTCT	125	./.	0/1	0	0	0	0	23	127	17	6	intron	ENSGALG00000009596	TMEM117
1	30156323	82496863	0	ATTTTTTTTTT	ATTTTTTTTTTTT	ATTTTTTTTTTTT	120	1/1	1/1	2	20	0	2	12	41	0	12	intron	ENSGALG00000009596	TMEM117
1	30157313	82498308	0	AC	A	A	123	0/0	0/1	3	9	3	0	11	121	4	7	intron	ENSGALG00000009596	TMEM117
1	30158263	82501842	0	G	GC	GC	334	1/1	1/1	3	24	0	3	11	48	0	11	intron	ENSGALG00000009596	TMEM117
1	30161184	82513886	0	ATTTTTTTT	ATTTTTTTTT	ATTTTTTTTT	46.8595	1/1	1/1	1	14	0	1	17	34	1	16	intron	ENSGALG00000009596	TMEM117
1	30163975	82522171	0	CAAAAAAAAA	CAAAAAAAA	CAAAAAAAA	97	1/1	1/1	9	22	1	8	15	39	1	14	intron	ENSGALG00000009596	TMEM117
1	30166356	82631237	30166356	GC	G	G	187	0/1	0/1	12	127	5	7	15	77	11	4	intron	ENSGALG00000009596	TMEM117
1	30180756	82641546	30180756	CTTT	CT	CT	188	0/1	0/1	4	81	2	2	12	127	8	4	intron	ENSGALG00000009596	TMEM117
1	30183717	82646810	0	GGAGAGA	GGAGAGAGA	GGAGAGAGA	38.2452	./.	0/1	0	0	0	0	8	68	6	2	intron	ENSGALG00000009596	TMEM117
1	30184593	82667794	0	ACCCC	ACCCCC	ACCCCC	49.0799	0/1	0/1	2	19	1	1	8	58	4	4	intron	ENSGALG00000009596	TMEM117
1	30186958	82695468	0	CTTTTTTT	CTTTTTT	CTTTTTT	116	1/1	1/1	3	20	0	3	14	38	1	13	intron	ENSGALG00000009596	TMEM117
1	30207658	82725381	0	TCC	TC	TC	65	0/0	0/1	1	5	1	0	6	62	2	4	intron	ENSGALG00000009596	TMEM117
1	30211053	82820608	30211053	GACA	GA	GA	260	0/1	0/1	4	39	3	1	24	127	11	13	intron	ENSGALG00000009596	TMEM117
1	30211370	82860962	0	ATCTCT	ATCT	ATCT	56	0/0	0/1	1	5	1	0	4	82	2	2	intron	ENSGALG00000009596	TMEM117
1	30217539	82932225	0	CTT	CT	CT	128	1/1	0/1	1	4	0	1	16	127	10	6	intron	ENSGALG00000009596	TMEM117
1	30218988	82935572	0	CAAA	CAAAA	CAAAA	185	0/1	0/1	2	26	1	1	17	122	7	10	intron	ENSGALG00000009596	TMEM117
1	30228682	82938646	0	CTTT	CTT	CTT	77	./.	0/1	0	0	0	0	8	41	3	5	intron	ENSGALG00000009596	TMEM117
1	30280548	82939335	0	AGG	AG	AG	182	1/1	1/1	1	15	0	1	7	33	0	7	intron	ENSGALG00000009596	TMEM117
1	30292160	82948757	0	A	AC	AC	253	1/1	0/1	8	29	0	8	7	33	2	5	intron	ENSGALG00000009596	TMEM117
1	30300198	82950802	30300198	AG	A	A	235	0/1	0/1	8	82	5	3	15	127	7	8	intron	ENSGALG00000009596	TMEM117
1	30303470	83560760	0	TAAAAA	TAAAAAA	TAAAAAA	163	1/1	1/1	5	28	0	5	7	34	0	7	intron	ENSGALG00000009596	TMEM117
1	30600146	83593075	0	GCCC	GCC	GCC	99	1/1	0/1	1	6	0	1	11	62	5	6	intron	ENSGALG00000009638	ANO6
1	30605578	83678147	30605578	A	AG	AG	73	0/1	0/1	5	45	3	2	10	63	7	3	intron	ENSGALG00000009638	ANO6
1	30619566	84568274	0	GTTTTTTTT	GTTTTTTT	GTTTTTTT	43.8999	1/1	1/1	1	16	0	1	9	40	0	9	intron	ENSGALG00000009638	ANO6
1	30628239	84572767	0	GC	G	G	39.684	./.	0/1	0	0	0	0	8	70	5	3	intron	ENSGALG00000009638	ANO6
1	30636920	84621635	0	TGG	TG	TG	199	0/1	0/1	2	30	1	1	13	36	2	11	intron	ENSGALG00000009638	ANO6
1	30650305	84621846	0	C	CT	CT	214	1/1	0/1	3	11	0	3	15	127	7	8	intron	ENSGALG00000009638	ANO6
1	30654114	84631077	0	AG	A	A	153	1/1	0/1	1	5	0	1	15	127	8	7	intron	ENSGALG00000009638	ANO6
1	30662744	84812048	0	AAGA	AAGAGA	AAGAGA	53	./.	0/1	0	0	0	0	3	41	1	2	intron	ENSGALG00000009638	ANO6
1	30669414	84836382	0	AGGGG	AGGG	AGGG	144	0/0	0/1	5	17	5	0	88	127	51	37	intergenic	ENSGALG00000009638-ENSGALG00000039562	ANO6-ENSGALG00000039562
1	30763082	85279036	0	CAAA	CAA	CAA	220	1/1	0/1	4	13	0	4	19	127	11	8	intron	ENSGALG00000033074	ARID2
1	30768497	85306122	0	CTTTTTT	CTTTTT	CTTTTT	124	1/1	0/1	7	6	1	6	23	46	8	15	intron	ENSGALG00000033074	ARID2
1	30768726	85318719	0	TAAAAAA	TAAAAAAA	TAAAAAAA	72	1/1	0/1	5	16	0	5	9	40	5	4	intron	ENSGALG00000033074	ARID2
1	30774973	85359146	0	CAGAG	CAG	CAG	132	0/0	0/1	1	3	1	0	5	39	1	4	intron	ENSGALG00000033074	ARID2
1	30776253	87254168	0	CAGAG	CAG	CAG	40.1556	./.	0/1	0	0	0	0	7	70	5	2	intron	ENSGALG00000033074	ARID2
1	30776708	87434591	0	TC	T	T	364	1/1	1/1	11	4	1	10	8	33	0	8	intron	ENSGALG00000033074	ARID2
1	30777422	87434758	0	C	CAT	CAT	142	0/0	0/1	1	6	1	0	11	127	6	5	intron	ENSGALG00000033074	ARID2
1	30781951	87434971	0	TG	T	T	153	0/1	0/1	2	30	1	1	11	72	4	7	intron	ENSGALG00000033074	ARID2
1	30790799	87436015	0	TG	T	T	48.6866	0/0	0/1	2	9	2	0	7	79	4	3	intron	ENSGALG00000033074	ARID2
1	30796134	87449069	30796134	ATTTT	ATTTTT	ATTTTT	256	1/1	1/1	5	30	0	5	11	48	0	11	intron	ENSGALG00000033074	ARID2
1	30805442	88251013	0	GTTTTTTT	GTTTTTTTT	GTTTTTTTT	70	1/1	1/1	2	18	0	2	6	30	0	6	intron	ENSGALG00000033074	ARID2
1	30811978	88276344	0	CTTTTTTTTTT	CTTTTTTTTT	CTTTTTTTTT	64	1/1	1/1	1	17	0	1	13	53	0	13	intron	ENSGALG00000033074	ARID2
1	30814956	88277367	30814956	A	AT	AT	432	1/1	0/1	15	47	0	15	17	127	8	9	intron	ENSGALG00000033074	ARID2
1	30815059	88732438	0	ATGTGT	ATGT	ATGT	333	0/1	0/1	8	7	1	7	8	110	3	5	intron	ENSGALG00000033074	ARID2
1	30817985	89663035	0	GAA	GA	GA	85	./.	0/1	0	0	0	0	8	64	3	5	intron	ENSGALG00000033074	ARID2
1	30829447	89664797	0	ATTTTTTTTT	ATTTTTTTT	ATTTTTTTT	66	1/1	1/1	3	22	0	3	7	34	0	7	intron	ENSGALG00000033074	ARID2
1	30893838	89743695	30893838	TA	TAGA	TAGA	91	0/1	0/1	3	44	2	1	3	44	1	2	intron	ENSGALG00000028849	SCAF11
1	30986084	91521947	0	CAAAAAAAAAA	CAAAAAAAAAAA	CAAAAAAAAAAA	38.1279	0/1	1/1	31	16	14	17	89	66	7	82	3_UTR	ENSGALG00000008497	SLC38A2
1	30986684	91548451	30986684	C	CA	CA	475	0/1	0/1	40	127	14	26	123	127	25	98	3_UTR	ENSGALG00000008497	SLC38A2
1	30994070	91595189	30994070	TC	T	T	88	0/1	0/1	21	60	15	6	21	58	15	6	intron	ENSGALG00000008497	SLC38A2
1	31426891	91754829	0	TA	T	T	120	0/0	0/1	8	27	8	0	32	127	19	13	3_UTR	ENSGALG00000009743	RPAP3
1	31428111	91755655	0	CTAT	CT	CT	52	0/0	0/1	1	6	1	0	5	82	3	2	intron	ENSGALG00000009743	RPAP3
1	32917406	91767268	0	ATTTT	ATTTTT	ATTTTT	43.9913	1/1	0/1	2	7	0	2	6	38	4	2	intron	ENSGALG00000030024	USP15
1	32927296	91794148	0	AG	AGG	AGG	51	0/1	0/1	2	30	1	1	4	50	2	2	intron	ENSGALG00000030024	USP15
1	32936813	92234630	0	GTTTTTTTT	GTTTTTTT	GTTTTTTT	127	1/1	1/1	13	7	3	10	20	50	1	19	intron	ENSGALG00000030024	USP15
1	32938460	92235453	0	AG	A	A	144	1/1	0/1	4	16	0	4	5	34	2	3	intron	ENSGALG00000030024	USP15
1	32942370	92237445	0	AGGGGGG	AGGGGG	AGGGGG	91	1/1	1/1	1	16	0	1	8	37	0	8	intron	ENSGALG00000030024	USP15
1	32942643	92514871	0	ACC	AC	AC	66	0/1	0/1	5	7	4	1	8	54	3	5	intron	ENSGALG00000030024	USP15
1	32953024	92871296	0	ATT	AT	AT	65	0/0	0/1	2	10	2	0	15	94	10	5	intron	ENSGALG00000030024	USP15
1	32961878	92973551	32961878	TC	T	T	69	0/1	0/1	4	58	2	2	8	45	6	2	intron	ENSGALG00000030024	USP15
1	32966646	96113300	0	TG	TGG	TGG	162	0/1	0/1	18	19	16	2	18	127	11	7	intron	ENSGALG00000030024	USP15
1	33023951	98307669	0	TGG	TG	TG	110	1/1	0/1	2	9	0	2	6	50	3	3	intron	ENSGALG00000009795	MON2
1	33049401	98314290	0	GTTTTT	GTTTTTT	GTTTTTT	63	1/1	0/1	3	11	0	3	6	36	3	3	intron	ENSGALG00000009795	MON2
1	33053094	98317641	33053094	AC	ACC	ACC	422	0/1	0/1	18	127	7	11	62	127	35	27	3_UTR	ENSGALG00000009795	MON2
1	33053316	98333123	33053316	TAAAA	TAAAAA	TAAAAA	360	1/1	0/1	39	35	4	35	87	103	24	63	3_UTR	ENSGALG00000009795	MON2
1	33473674	98336074	0	CAGAG	CAG	CAG	155	1/1	0/1	2	10	0	2	3	37	1	2	intron	ENSGALG00000009825	SRGAP1
1	33476283	98337997	0	CGTGTGTGTGTGT	CGTGTGTGTGT	CGTGTGTGTGT	41.0249	./.	0/1	0	0	0	0	4	69	2	2	intron	ENSGALG00000009825	SRGAP1
1	33551550	98343013	0	CCAC	CC	CC	39.0122	0/0	0/1	2	7	2	0	3	44	1	2	intron	ENSGALG00000009825	SRGAP1
1	33595180	98354299	0	CCACACACACACACACACACA	CCACACACACACACACACACACA	CCACACACACACACACACACACA	134	0/0	0/1	4	14	4	0	13	127	7	6	3_UTR	ENSGALG00000027682	C12orf66
1	33632169	98362484	33632169	AATATATATATATATATA	AATATATATATATATA	AATATATATATATATA	444	1/1	1/1	51	70	2	49	44	93	1	43	intergenic	ENSGALG00000009835-ENSGALG00000009840	XPOT-TBK1
1	33632184	98368458	33632184	A	AC	AC	82	0/1	0/1	5	33	3	2	8	64	3	5	intergenic	ENSGALG00000009835-ENSGALG00000009840	XPOT-TBK1
1	33729687	98369441	0	GTT	GT	GT	58	0/0	0/1	1	7	1	0	11	87	7	4	intron	ENSGALG00000009842	RASSF3
1	33764252	98370362	0	TTAT	TT	TT	92	0/1	0/1	11	11	10	1	11	112	6	5	3_UTR	ENSGALG00000009842	RASSF3
1	33764253	98371233	0	TA	T	T	99	0/0	0/1	11	12	10	1	13	111	7	6	3_UTR	ENSGALG00000009842	RASSF3
1	33764254	98372959	0	ATTTTTTTTTTT	ATTTTTTTTT	ATTTTTTTTT	75	0/1	1/1	11	9	8	3	26	40	1	25	3_UTR	ENSGALG00000009842	RASSF3
1	33764319	98372961	33764319	TAAAAAAAA	TAAAAAAA	TAAAAAAA	164	1/1	1/1	19	52	1	18	50	114	3	47	3_UTR	ENSGALG00000009842	RASSF3
1	33765205	98373178	33765205	ATTTT	ATTTTT	ATTTTT	318	0/1	0/1	25	75	8	17	47	127	23	24	3_UTR	ENSGALG00000009842	RASSF3
1	33765746	98379394	33765746	TAAAAAA	TAAAAA	TAAAAA	242	1/1	0/1	48	94	3	45	60	58	21	39	3_UTR	ENSGALG00000009842	RASSF3
1	33772988	98380211	33772988	AACAC	AACACAC	AACACAC	62	0/0	0/1	54	127	54	0	165	90	145	20	3_UTR	ENSGALG00000009856	GNS
1	33773175	98380383	33773175	TAAAAAAAAA	TAAAAAAAA	TAAAAAAAA	108	1/1	1/1	74	110	1	73	132	55	31	101	3_UTR	ENSGALG00000009856	GNS
1	33773941	98381575	33773941	TCC	TCCC	TCCC	274	0/1	0/1	16	113	11	5	111	127	83	28	3_UTR	ENSGALG00000009856	GNS
1	33774263	98668483	0	GAAAAA	GAAA	GAAA	171	1/1	1/1	1	17	0	1	6	32	0	6	3_UTR	ENSGALG00000009856	GNS
1	33775843	98669594	33775843	ATTTTTTTT	ATTTTTTT	ATTTTTTT	209	1/1	1/1	32	94	1	31	122	127	1	121	3_UTR	ENSGALG00000009856	GNS
1	33775845	98685591	33775845	TTTTTTT	TTTTTT	TTTTTT	209	1/1	1/1	32	94	1	31	122	127	1	121	3_UTR	ENSGALG00000009856	GNS
1	33775846	98696445	33775846	TTTTTT	TTTTT	TTTTT	209	1/1	1/1	32	94	1	31	121	127	1	120	3_UTR	ENSGALG00000009856	GNS
1	33940902	98700567	0	TCC	TC	TC	61	0/0	0/1	3	10	3	0	9	75	4	5	intron	ENSGALG00000009873	LEMD3
1	33940905	102543486	0	TGGG	TGGGG	TGGGG	202	0/1	0/1	4	16	1	3	13	49	5	8	intron	ENSGALG00000009873	LEMD3
1	33947337	102572102	33947337	CGG	CG	CG	315	0/1	1/1	9	72	3	6	9	30	0	9	intron	ENSGALG00000009873	LEMD3
1	33953547	102577769	0	GAAAAAA	GAAAAA	GAAAAA	144	1/1	1/1	2	21	0	2	14	57	0	14	intron	ENSGALG00000009873	LEMD3
1	33954892	102610037	0	ATTTTTTTT	ATTTTTTT	ATTTTTTT	54	1/1	1/1	4	25	0	4	6	31	0	6	intron	ENSGALG00000009873	LEMD3
1	33960436	102610525	0	ACC	AC	AC	40.4533	0/0	0/1	3	12	3	0	7	71	4	3	intron	ENSGALG00000009873	LEMD3
1	34053067	102610540	0	C	CG	CG	32.0326	./.	0/1	0	0	0	0	4	57	2	2	intron	ENSGALG00000026661	MSRB3
1	34424498	102762831	0	A	AG	AG	32.0326	./.	0/1	0	0	0	0	4	61	2	2	intron	ENSGALG00000009885	HELB
1	34792901	103062421	0	AT	ATT	ATT	35.7504	1/1	0/1	1	4	0	1	4	33	3	1	intergenic	ENSGALG00000009895-ENSGALG00000033879	GRIP1-ENSGALG00000033879
1	34809231	103064106	0	GTTT	GTTTT	GTTTT	233	0/1	0/1	7	9	1	6	13	73	4	9	intergenic	ENSGALG00000009899-ENSGALG00000030452	ENSGALG00000009899-ENSGALG00000030452
1	34912092	104095460	0	TTA	T	T	60	1/1	0/1	7	7	1	6	39	51	23	16	intergenic	ENSGALG00000009901-ENSGALG00000009903	DYRK2-IFNG
1	34912562	104116211	0	CAAAAAAAAAAA	CAAAAAAAAAA	CAAAAAAAAAA	34.7558	0/1	1/1	26	5	8	18	64	34	13	51	intergenic	ENSGALG00000009901-ENSGALG00000009903	DYRK2-IFNG
1	35134967	105073091	0	AT	A	A	48.8349	./.	0/1	0	0	0	0	5	53	2	3	intron	ENSGALG00000009905	MDM1
1	35225159	105074060	0	TAGAG	TAG	TAG	99	1/1	0/1	2	5	0	2	6	36	5	1	intron	ENSGALG00000009927	ENSGALG00000009927
1	35232831	105249229	0	GC	GCC	GCC	155	1/1	0/1	3	10	0	3	7	88	4	3	intron	ENSGALG00000009927	ENSGALG00000009927
1	35281603	105289919	35281603	TAA	T	T	247	0/1	0/1	9	119	3	6	22	98	18	4	3_UTR	ENSGALG00000009940	SLC35E3
1	35304660	105395415	0	AGGGGGG	AGGGGG	AGGGGG	39.3941	1/1	0/1	1	6	0	1	11	37	5	6	intron	ENSGALG00000009942	MDM2
1	35311249	105417903	35311249	ATTT	AT	AT	133	0/1	0/0	5	39	1	4	53	108	52	1	intergenic	ENSGALG00000009942-ENSGALG00000040284	MDM2-ENSGALG00000040284
1	35387542	105431100	0	AG	A	A	64	0/1	0/1	2	32	1	1	3	32	1	2	intron	ENSGALG00000019355	CPSF6
1	35401107	105501451	0	TAAAAAA	TAAAAA	TAAAAA	142	1/1	1/1	3	24	0	3	12	51	0	12	intron	ENSGALG00000019355	CPSF6
1	35409665	105513316	0	CT	C	C	36.5009	0/1	0/1	5	19	4	1	19	47	16	3	intron	ENSGALG00000019355	CPSF6
1	35409962	105513555	0	GTTTTTT	GTTTTT	GTTTTT	56	1/1	0/1	4	12	0	4	19	37	13	6	intron	ENSGALG00000019355	CPSF6
1	35414618	105531988	35414618	CCAC	CC	CC	73	0/1	0/0	7	104	4	3	14	44	14	0	intergenic	ENSGALG00000019355-ENSGALG00000034310	CPSF6-ENSGALG00000034310
1	35481487	105539781	0	CAA	CA	CA	88	1/1	0/1	3	9	0	3	3	31	2	1	intron	ENSGALG00000009966	FRS2
1	35496841	105543296	0	AATATATATATATAT	AATATATATATATATAT	AATATATATATATATAT	102	0/1	0/1	5	23	2	3	5	38	4	1	intergenic	ENSGALG00000009966-ENSGALG00000009975	FRS2-CCT2
1	35500904	105557454	35500904	G	GAT	GAT	298	0/1	0/1	26	76	22	4	38	127	25	13	intergenic	ENSGALG00000009966-ENSGALG00000009975	FRS2-CCT2
1	35507579	105557685	0	ACC	AC	AC	52	1/1	0/1	1	5	0	1	5	56	3	2	intron	ENSGALG00000009975	CCT2
1	35515947	105670501	35515947	AG	AGG	AGG	65	0/1	0/1	14	44	11	3	15	52	11	4	3_UTR	ENSGALG00000009975	CCT2
1	35735449	106626506	35735449	TCC	TC	TC	101	0/1	0/1	5	63	2	3	12	63	9	3	intron	ENSGALG00000010042	CNOT2
1	35735987	106820323	0	CAA	CA	CA	176	1/1	0/1	2	11	0	2	8	38	2	6	intron	ENSGALG00000010042	CNOT2
1	35754790	106825290	0	GAAAAAA	GAAAAAAA	GAAAAAAA	116	1/1	1/1	2	20	0	2	9	41	0	9	intron	ENSGALG00000010042	CNOT2
1	35778429	106856196	0	ATT	ATTT	ATTT	40.5334	0/1	0/1	3	29	2	1	5	45	3	2	intron	ENSGALG00000010042	CNOT2
1	35868247	106857513	0	C	CAA	CAA	96	0/0	0/1	2	6	2	0	4	43	1	3	intron	ENSGALG00000010049	PTPRB
1	35873055	106859811	0	ACC	AC	AC	78	0/1	0/1	2	29	1	1	8	84	3	5	intron	ENSGALG00000010049	PTPRB
1	36350011	107162107	0	C	CAT	CAT	64	./.	0/1	0	0	0	0	8	95	5	3	intergenic	ENSGALG00000010163-ENSGALG00000010177	LGR5-ZFC3H1
1	36351299	107184942	0	GAAAAAA	GAAAAA	GAAAAA	36.0804	0/1	0/1	6	17	2	4	32	35	23	9	intergenic	ENSGALG00000010163-ENSGALG00000010177	LGR5-ZFC3H1
1	36351979	107815896	0	CTTTTTTTTTTT	CTTTTTTTTTT	CTTTTTTTTTT	63	1/1	1/1	4	21	0	4	19	56	1	18	intron	ENSGALG00000010177	ZFC3H1
1	36365843	107815897	0	CTTT	CTT	CTT	69	0/1	0/1	3	9	2	1	7	60	3	4	intron	ENSGALG00000010177	ZFC3H1
1	36384761	109154903	0	TAAA	TAAAA	TAAAA	67	./.	0/1	0	0	0	0	6	43	2	4	intron	ENSGALG00000010177	ZFC3H1
1	36459235	109908649	36459235	ATTTTTTTTTTT	ATTTTTTTTTTTT	ATTTTTTTTTTTT	59	1/1	1/1	54	63	6	48	185	37	50	135	3_UTR	ENSGALG00000010183	RAB21
1	36460788	109908660	0	GTTTTTTT	GTTTTTTTT	GTTTTTTTT	130	1/1	1/1	5	28	0	5	25	72	1	24	intergenic	ENSGALG00000010183-ENSGALG00000010190	RAB21-TBC1D15
1	36465434	109909175	36465434	TAAAAAAA	TAAAAAA	TAAAAAA	201	1/1	1/1	18	46	1	17	33	58	3	30	intergenic	ENSGALG00000010183-ENSGALG00000010190	RAB21-TBC1D15
1	37718888	109909754	0	TAGAGAG	TAGAG	TAGAG	60	./.	0/1	0	0	0	0	3	41	1	2	intron	ENSGALG00000010204	KCNC2
1	38837657	109919321	0	GTTTTTT	GTTTTT	GTTTTT	82	0/1	1/1	4	10	3	1	13	38	0	13	intron	ENSGALG00000010311	NAV3
1	38873465	110113477	0	AG	AGG	AGG	66	0/1	0/1	2	30	1	1	5	67	3	2	intron	ENSGALG00000010311	NAV3
1	38923534	110258484	38923534	GTAT	GTATAT	GTATAT	265	0/1	0/1	4	35	1	3	7	77	2	5	3_UTR	ENSGALG00000010311	NAV3
1	39562167	110258608	39562167	CTTTTTT	CTTTTTTT	CTTTTTTT	45.2861	0/0	0/1	17	34	16	1	36	77	21	15	3_UTR	ENSGALG00000010325	PPP1R12A
1	39583881	110920584	0	TA	TAA	TAA	60	0/0	0/1	6	21	6	0	12	90	8	4	intron	ENSGALG00000010325	PPP1R12A
1	39638806	110948311	0	TC	TCC	TCC	112	0/1	0/1	5	21	1	4	5	36	2	3	intron	ENSGALG00000010325	PPP1R12A
1	39641100	110957614	39641100	AC	A	A	99	0/1	0/1	5	60	2	3	4	43	2	2	intron	ENSGALG00000010325	PPP1R12A
1	39668611	110965466	39668611	AC	A	A	172	0/1	0/1	3	32	2	1	12	31	2	10	intron	ENSGALG00000010325	PPP1R12A
1	39668822	110969753	0	GAAAAAAA	GAAAAAAAA	GAAAAAAAA	80	1/1	1/1	3	22	0	3	7	34	0	7	intron	ENSGALG00000010325	PPP1R12A
1	39670695	110972770	39670695	TCACACA	TCACA	TCACA	140	0/1	0/1	7	77	5	2	9	95	6	3	intron	ENSGALG00000010325	PPP1R12A
1	40190714	110977200	0	CA	CAA	CAA	184	1/1	0/1	4	15	0	4	5	45	2	3	intron	ENSGALG00000010940	ACSS3
1	40197272	111034426	0	TTATATATATATA	TTATATATATATATA	TTATATATATATATA	47.7159	0/0	0/1	1	5	1	0	4	65	2	2	intron	ENSGALG00000010940	ACSS3
1	40197282	111955889	0	AT	ATT	ATT	32.0331	0/1	0/1	2	30	1	1	3	33	2	1	intron	ENSGALG00000010940	ACSS3
1	40831138	112020588	0	TGGG	TGG	TGG	86	0/1	0/1	2	27	1	1	8	80	4	4	intron	ENSGALG00000010975	TMTC2
1	40857082	112055399	0	TC	T	T	68	0/1	0/1	4	25	3	1	8	77	4	4	intron	ENSGALG00000010975	TMTC2
1	40858727	112766434	0	ATTTTT	ATTTT	ATTTT	52	0/1	0/1	8	16	2	6	8	33	5	3	intron	ENSGALG00000010975	TMTC2
1	40875718	112930836	40875718	ATTTTTTTT	ATTTTTTT	ATTTTTTT	137	1/1	1/1	8	40	0	8	15	61	0	15	intron	ENSGALG00000010975	TMTC2
1	40882413	113138099	0	GTTTT	GTT	GTT	84	0/0	0/1	3	12	3	0	8	114	5	3	intron	ENSGALG00000010975	TMTC2
1	40887594	113960895	40887594	ATTTT	ATTTTT	ATTTTT	329	1/1	1/1	18	71	0	18	8	41	0	8	intron	ENSGALG00000010975	TMTC2
1	40890866	113962291	0	ATTTT	ATTTTT	ATTTTT	40.7195	0/1	0/1	7	26	5	2	11	47	7	4	intron	ENSGALG00000010975	TMTC2
1	40902809	114323277	0	CAAAAAAA	CAAAAAA	CAAAAAA	65	1/1	1/1	1	15	0	1	7	33	0	7	intron	ENSGALG00000010975	TMTC2
1	40906727	114326829	0	CTGT	CTGTGT	CTGTGT	178	1/1	0/1	5	15	0	5	3	47	2	1	intron	ENSGALG00000010975	TMTC2
1	40925354	114329916	0	G	GC	GC	75	1/1	0/1	1	6	0	1	4	46	2	2	intron	ENSGALG00000010975	TMTC2
1	40928467	114331714	40928467	AGGG	AG	AG	200	0/1	0/1	5	86	3	2	10	127	6	4	intron	ENSGALG00000010975	TMTC2
1	40938841	114332783	0	AC	ACC	ACC	175	1/1	0/1	3	11	0	3	7	75	3	4	intron	ENSGALG00000010975	TMTC2
1	40953583	114333402	0	CTT	CTTT	CTTT	270	1/1	1/1	1	17	0	1	13	53	0	13	intron	ENSGALG00000010975	TMTC2
1	40953690	114333537	0	TAAAAAAAAAA	TAAAAAAAAA	TAAAAAAAAA	36.8569	1/1	1/1	2	18	0	2	6	30	0	6	intron	ENSGALG00000010975	TMTC2
1	40957942	114334872	0	GAAAAAAAA	GAAAAAAAAAA	GAAAAAAAAAA	32.5438	0/0	0/1	1	6	1	0	8	62	4	4	exon	ENSGALG00000010975	TMTC2		UNKNOWN
1	40958143	114336826	0	CA	CAGA	CAGA	231	./.	1/1	0	0	0	0	9	36	0	9	intron	ENSGALG00000010975	TMTC2
1	41081409	114337981	0	TTA	T	T	61	./.	0/1	0	0	0	0	3	41	1	2	intron	ENSGALG00000010975	TMTC2
1	41087812	114343862	0	TAA	TA	TA	191	0/1	0/0	15	27	2	13	60	78	55	5	intergenic	ENSGALG00000010975-ENSGALG00000010992	TMTC2-SLC6A15
1	42805888	114345953	42805888	AACACA	AACA	AACA	63	0/0	0/1	8	30	8	0	15	91	12	3	intron	ENSGALG00000011177	CEP290
1	42855609	114348969	0	TAA	T	T	58	./.	0/1	0	0	0	0	4	82	2	2	intergenic	ENSGALG00000011177-ENSGALG00000033106	CEP290-ENSGALG00000033106
1	42875829	114352407	0	GCC	GC	GC	52	0/0	0/1	2	7	2	0	8	71	4	4	intron	ENSGALG00000033106	ENSGALG00000033106
1	42890539	114354539	42890539	ATTTTTTT	ATTTTT	ATTTTT	100	0/1	0/1	10	97	5	5	16	36	13	3	intergenic	ENSGALG00000011198-ENSGALG00000011206	ENSGALG00000011198-KITLG
1	42979407	114354921	0	TA	T	T	35.357	0/0	0/1	2	10	2	0	9	65	6	3	intergenic	ENSGALG00000011198-ENSGALG00000011206	ENSGALG00000011198-KITLG
1	44392365	114356065	0	CA	CATA	CATA	127	1/1	0/1	1	8	0	1	4	33	1	3	intergenic	ENSGALG00000038077-ENSGALG00000011276	ENSGALG00000038077-BTG1
1	44659888	114358229	44659888	CTT	CTTTT	CTTTT	95	0/1	0/1	6	80	4	2	10	46	8	2	intron	ENSGALG00000011280	EEA1
1	44672509	114360489	0	TC	TCC	TCC	54	./.	0/1	0	0	0	0	6	63	3	3	intron	ENSGALG00000011280	EEA1
1	44819616	114362527	0	GC	G	G	38.1951	0/0	0/1	6	21	6	0	8	68	5	3	intron	ENSGALG00000011285	ENSGALG00000011285
1	44821638	114371054	0	TTGT	TTGTGT	TTGTGT	31.2842	0/0	0/1	6	23	6	0	9	60	7	2	intron	ENSGALG00000011285	ENSGALG00000011285
1	44822872	114371564	0	TGGGG	TGGG	TGGG	80	0/1	0/1	3	19	2	1	9	35	3	6	intron	ENSGALG00000011285	ENSGALG00000011285
1	44823202	114372453	0	ATTTTTT	ATTTTTTTT	ATTTTTTTT	179	1/1	0/1	4	13	0	4	8	94	4	4	intron	ENSGALG00000011285	ENSGALG00000011285
1	44837128	114372456	0	ATTTTT	ATTTTTTT	ATTTTTTT	219	0/0	1/1	1	3	1	0	88	127	0	88	3_UTR	ENSGALG00000011285	ENSGALG00000011285
1	44837397	114380258	44837397	TG	T	T	268	0/1	0/1	43	127	24	19	213	116	165	48	intergenic	ENSGALG00000011285-ENSGALG00000033904	ENSGALG00000011285-ENSGALG00000033904
1	44839790	114380986	44839790	GCA	GCACA	GCACA	260	0/1	0/1	4	39	3	1	65	127	31	34	exon	ENSGALG00000033904	ENSGALG00000033904		UNKNOWN
1	44842838	114410672	44842838	GTTT	GTTTT	GTTTT	385	0/1	0/1	11	50	3	8	38	127	15	23	3_UTR	ENSGALG00000030515	ENSGALG00000030515
1	44844479	114424667	44844479	GGAGA	GGA	GGA	327	0/1	0/1	84	127	69	15	185	120	156	29	3_UTR	ENSGALG00000030515	ENSGALG00000030515
1	44943255	114427336	0	GA	G	G	33.0341	./.	0/1	0	0	0	0	4	62	2	2	intron	ENSGALG00000011297	CRADD
1	44977716	114430189	0	TA	T	T	157	0/1	0/1	4	29	1	3	10	113	5	5	3_UTR	ENSGALG00000011297	CRADD
1	45165072	114432271	45165072	TAAA	TAAAA	TAAAA	47.6284	0/1	0/1	4	41	2	2	7	41	5	2	intergenic	ENSGALG00000019336-ENSGALG00000011320	CEP83-ENSGALG00000011320
1	45469042	114435066	0	ATTTT	ATTT	ATTT	115	./.	1/1	0	0	0	0	7	30	0	7	intron	ENSGALG00000011357	VEZT
1	45485389	114459135	0	GAAAAAAAAA	GAAAAAAAA	GAAAAAAAA	118	1/1	1/1	65	20	20	45	94	71	18	76	intergenic	ENSGALG00000011357-ENSGALG00000011377	VEZT-METAP2
1	45494366	114461875	0	CT	CTGT	CTGT	132	./.	0/1	0	0	0	0	16	127	11	5	intergenic	ENSGALG00000011357-ENSGALG00000011377	VEZT-METAP2
1	45549719	114466970	45549719	CT	CTT	CTT	221	0/0	0/1	68	127	68	0	333	127	168	165	3_UTR	ENSGALG00000011377	METAP2
1	45859475	114473448	0	G	GAA	GAA	38.2453	0/0	0/1	2	12	2	0	9	66	7	2	intergenic	ENSGALG00000011456-ENSGALG00000011459	CDK17-ENSGALG00000011459
1	46672970	114476640	0	CTTTT	CTTTTT	CTTTTT	51	0/1	0/1	2	19	1	1	8	64	4	4	intron	ENSGALG00000011504	ENSGALG00000011504
1	46673520	114480288	0	ACT	A	A	37.7879	./.	0/1	0	0	0	0	8	67	6	2	intron	ENSGALG00000011504	ENSGALG00000011504
1	46688679	114488933	0	TG	T	T	161	./.	0/1	0	0	0	0	11	38	2	9	intron	ENSGALG00000011504	ENSGALG00000011504
1	46691669	114497111	46691669	C	CT	CT	221	0/0	0/1	73	127	73	0	193	127	69	124	3_UTR	ENSGALG00000011504	ENSGALG00000011504
1	47185190	114500309	47185190	ATGTGTGTGT	ATGTGTGT	ATGTGTGT	241	0/1	0/1	28	127	15	13	9	62	7	2	intron	ENSGALG00000040976	ACTR6
1	47683646	114507955	0	TGCG	TG	TG	89	0/0	0/1	1	4	1	0	4	43	1	3	intron	ENSGALG00000011643	UTP20
1	47732856	114512017	47732856	AATATATA	AATATATATA	AATATATATA	222	0/1	0/1	41	127	20	21	70	89	54	16	3_UTR	ENSGALG00000011651	ARL1
1	47811088	114514554	47811088	CT	CTAT	CTAT	481	1/1	1/1	8	40	0	8	17	67	0	17	intron	ENSGALG00000011682	CNOT4
1	47813277	114514937	0	CT	CTT	CTT	373	1/1	1/1	5	29	0	5	10	44	0	10	intron	ENSGALG00000011682	CNOT4
1	47815301	114515422	0	AG	A	A	67	1/1	0/1	2	6	0	2	9	37	6	3	intron	ENSGALG00000011682	CNOT4
1	47816199	114532195	0	T	TC	TC	31.5023	0/1	0/1	4	20	3	1	7	44	5	2	intron	ENSGALG00000011682	CNOT4
1	47817617	114532515	0	AGG	AGGG	AGGG	208	1/1	0/1	5	14	0	5	25	84	20	5	intron	ENSGALG00000011682	CNOT4
1	47826723	114545583	0	GTTT	GTTTT	GTTTT	69	./.	0/1	0	0	0	0	10	85	4	6	intron	ENSGALG00000011682	CNOT4
1	47830814	114548664	0	CT	C	C	152	0/0	0/1	6	18	6	0	14	127	5	9	intron	ENSGALG00000011682	CNOT4
1	47836790	114568598	0	CT	CTGT	CTGT	103	0/0	0/1	2	7	2	0	6	80	2	4	intron	ENSGALG00000011682	CNOT4
1	47842293	114575086	0	GTTTTT	GTTTT	GTTTT	31.156	0/1	0/1	3	13	2	1	7	40	3	4	intron	ENSGALG00000011682	CNOT4
1	47854185	114622734	47854185	AT	ATCT	ATCT	218	0/1	0/1	5	34	1	4	5	84	2	3	intron	ENSGALG00000011682	CNOT4
1	47855467	114624163	0	A	ACT	ACT	115	0/1	0/1	2	43	1	1	5	33	1	4	intron	ENSGALG00000011682	CNOT4
1	47860341	114626415	0	CGT	CGTGT	CGTGT	58	./.	0/1	0	0	0	0	4	82	2	2	intron	ENSGALG00000011682	CNOT4
1	47943851	114638243	47943851	TGGGGGGGGGG	TGGGGGGGGG	TGGGGGGGGG	95	1/1	1/1	7	34	0	7	18	70	0	18	3_UTR	ENSGALG00000011724	WDR91
1	48067586	114649872	0	CAAA	CA	CA	168	1/1	0/1	2	8	0	2	6	108	3	3	3_UTR	ENSGALG00000028560	ENSGALG00000028560
1	48089754	114655979	0	T	TG	TG	84	1/1	1/1	8	10	2	6	21	68	0	21	3_UTR	ENSGALG00000011745	ENSGALG00000011745
1	48176621	114716496	48176621	TAA	TAAA	TAAA	477	0/1	0/1	28	127	12	16	129	127	71	58	intron	ENSGALG00000040174	ENSGALG00000040174
1	48232050	114723948	0	TC	T	T	35.6264	./.	0/1	0	0	0	0	3	31	1	2	intron	ENSGALG00000011794	DDX47
1	48233261	114732535	0	AG	AGG	AGG	51	0/1	0/1	5	22	4	1	29	59	25	4	3_UTR	ENSGALG00000011794	DDX47
1	48268619	114752070	48268619	AG	A	A	169	0/1	0/1	12	64	8	4	11	74	5	6	3_UTR	ENSGALG00000011798	HEBP1
1	48828244	114762453	0	GTTTTTTT	GTTTTTTTT	GTTTTTTTT	30.1455	1/1	0/0	6	15	0	6	15	41	15	0	intergenic	ENSGALG00000041348-ENSGALG00000011814	ENSGALG00000041348-ATF7IP
1	48828486	114763499	0	TTATAT	TTATATAT	TTATATAT	162	1/1	0/1	2	7	0	2	8	110	5	3	intergenic	ENSGALG00000041348-ENSGALG00000011814	ENSGALG00000041348-ATF7IP
1	48833331	114903333	0	TTCTCT	TTCTCTCT	TTCTCTCT	163	1/1	0/1	3	11	0	3	4	53	2	2	intergenic	ENSGALG00000041348-ENSGALG00000011814	ENSGALG00000041348-ATF7IP
1	48836480	114905104	0	CA	CAAA	CAAA	201	1/1	0/1	4	12	0	4	5	66	3	2	intergenic	ENSGALG00000041348-ENSGALG00000011814	ENSGALG00000041348-ATF7IP
1	48851417	114951758	0	A	AG	AG	101	0/0	0/1	2	8	2	0	10	125	5	5	intergenic	ENSGALG00000041348-ENSGALG00000011814	ENSGALG00000041348-ATF7IP
1	48852981	114965322	48852981	AATA	AA	AA	68	0/1	0/0	4	43	1	3	13	38	13	0	intergenic	ENSGALG00000041348-ENSGALG00000011814	ENSGALG00000041348-ATF7IP
1	48884664	114981527	0	CTT	C	C	49.9991	./.	0/1	0	0	0	0	4	68	2	2	intron	ENSGALG00000011814	ATF7IP
1	48891488	114981776	48891488	CTT	CT	CT	81	0/1	0/0	10	112	5	5	21	65	21	0	intron	ENSGALG00000011814	ATF7IP
1	48891590	114991735	48891590	CTTT	CTT	CTT	154	0/1	0/1	9	86	5	4	15	103	9	6	intron	ENSGALG00000011814	ATF7IP
1	48922504	114995032	48922504	ACTCTCT	ACTCT	ACTCT	75	0/0	0/1	8	30	8	0	22	104	18	4	3_UTR	ENSGALG00000011814	ATF7IP
1	48927334	115003118	48927334	CTGT	CT	CT	60	0/1	0/0	7	90	4	3	24	75	24	0	intergenic	ENSGALG00000011814-ENSGALG00000029583	ATF7IP-PLBD1
1	48927834	115040420	0	CAGAG	CAGAGAG	CAGAGAG	322	1/1	0/1	7	20	0	7	16	127	11	5	intergenic	ENSGALG00000011814-ENSGALG00000029583	ATF7IP-PLBD1
1	48928130	115044582	0	CGG	CG	CG	52	0/0	0/1	1	5	1	0	7	81	3	4	intergenic	ENSGALG00000011814-ENSGALG00000029583	ATF7IP-PLBD1
1	48929144	115115753	0	CTT	CTTT	CTTT	255	1/1	0/1	8	23	0	8	13	67	10	3	intergenic	ENSGALG00000011814-ENSGALG00000029583	ATF7IP-PLBD1
1	48948574	115179513	48948574	CT	CTT	CTT	48.2875	0/1	0/0	7	80	4	3	11	34	11	0	intron	ENSGALG00000029583	PLBD1
1	48949203	115180611	0	AG	A	A	108	0/0	0/1	1	5	1	0	11	127	5	6	intron	ENSGALG00000029583	PLBD1
1	48951442	115243038	0	CAAAAAAAA	CAAAAAAAAAA	CAAAAAAAAAA	91	1/1	0/1	2	9	0	2	8	43	3	5	intron	ENSGALG00000029583	PLBD1
1	49132899	115248083	0	CAAAA	CAAA	CAAA	108	0/0	0/1	6	21	6	0	40	127	24	16	intergenic	ENSGALG00000011854-ENSGALG00000011856	UBN2-FMC1
1	49133905	115253191	49133905	TCCC	TCCCC	TCCCC	56	0/0	0/1	14	48	14	0	35	84	28	7	intergenic	ENSGALG00000011854-ENSGALG00000011856	UBN2-FMC1
1	49136292	115263482	0	GAAAAAAAAAA	GAAAAAAAAAAA	GAAAAAAAAAAA	54	1/1	1/1	1	12	0	1	19	39	2	17	intergenic	ENSGALG00000011854-ENSGALG00000011856	UBN2-FMC1
1	49139267	115481414	0	ATTT	ATT	ATT	94	0/1	0/1	2	22	1	1	12	41	4	8	intergenic	ENSGALG00000011854-ENSGALG00000011856	UBN2-FMC1
1	49219832	115481881	49219832	TT	TTAT	TTAT	97	0/1	0/1	7	37	4	3	47	95	30	17	3_UTR	ENSGALG00000011863	POLDIP3
1	49220451	117941358	49220451	CT	CTT	CTT	102	0/1	0/0	9	46	3	6	51	127	51	0	3_UTR	ENSGALG00000011863	POLDIP3
1	49329337	118085727	0	GA	GAA	GAA	31.9853	./.	0/1	0	0	0	0	4	53	2	2	intron	ENSGALG00000011878	TCF20
1	49369289	118087610	0	CTT	CTTT	CTTT	276	1/1	1/1	3	22	0	3	7	34	0	7	intron	ENSGALG00000011878	TCF20
1	49414174	118087636	0	CAGAGAG	CAGAG	CAGAG	46.708	0/1	0/1	2	42	1	1	3	38	2	1	intron	ENSGALG00000011878	TCF20
1	49426185	118109800	49426185	TAAAAAAAAA	TAAAAAAAA	TAAAAAAAA	98	1/1	1/1	7	31	0	7	12	33	1	11	intergenic	ENSGALG00000011878-ENSGALG00000011894	TCF20-ENSGALG00000011894
1	49455160	118132372	49455160	CTGTG	CTG	CTG	317	0/1	0/1	11	95	8	3	67	127	41	26	3_UTR	ENSGALG00000011897	SMDT1
1	49459354	118189254	49459354	C	CAT	CAT	364	0/1	0/1	43	127	36	7	96	127	49	47	intergenic	ENSGALG00000011897-ENSGALG00000011898	SMDT1-FAM109B
1	49459419	118189255	49459419	T	TG	TG	476	0/1	0/1	22	127	7	15	89	127	37	52	intergenic	ENSGALG00000011897-ENSGALG00000011898	SMDT1-FAM109B
1	49459677	118224302	0	TAAAAAAAAA	TAAAAAAA	TAAAAAAA	180	0/1	1/1	11	17	5	6	59	31	11	48	intergenic	ENSGALG00000011897-ENSGALG00000011898	SMDT1-FAM109B
1	49460180	118319331	0	CT	CTT	CTT	47.5722	0/0	0/1	2	13	2	0	49	75	42	7	intergenic	ENSGALG00000011897-ENSGALG00000011898	SMDT1-FAM109B
1	49466392	118429549	49466392	CTTTT	CTTT	CTTT	170	1/1	0/1	11	35	0	11	21	88	9	12	3_UTR	ENSGALG00000011900	NAGA
1	49590047	118998709	0	CTTTT	CTTT	CTTT	165	1/1	1/1	2	20	0	2	9	41	0	9	3_UTR	ENSGALG00000011931	SNU13
1	49616274	119032356	0	TC	TCC	TCC	420	1/1	0/1	6	19	0	6	51	127	30	21	3_UTR	ENSGALG00000011934	DESI1
1	49617976	119166642	0	TGGG	TGG	TGG	352	1/1	0/1	6	21	0	6	26	127	10	16	intergenic	ENSGALG00000011934-ENSGALG00000038599	DESI1-PMM1
1	49617978	119166643	0	GG	G	G	153	1/1	0/1	6	16	0	6	13	34	10	3	intergenic	ENSGALG00000011934-ENSGALG00000038599	DESI1-PMM1
1	49669042	119177315	49669042	GGAGAGA	GGAGA	GGAGA	476	0/1	0/1	17	127	5	12	79	127	30	49	3_UTR	ENSGALG00000011953	PHF5A
1	49694242	119746442	49694242	GT	GTT	GTT	309	0/1	1/1	14	127	8	6	12	37	0	12	intergenic	ENSGALG00000028594-ENSGALG00000011958	ENSGALG00000028594-TEF
1	49694657	119747354	49694657	GAAAAAAAAA	GAAAAAAAAAA	GAAAAAAAAAA	85	1/1	0/1	16	49	0	16	57	45	29	28	intergenic	ENSGALG00000028594-ENSGALG00000011958	ENSGALG00000028594-TEF
1	49695884	119750051	0	AT	ATT	ATT	221	0/0	0/1	5	17	5	0	42	127	26	16	intergenic	ENSGALG00000028594-ENSGALG00000011958	ENSGALG00000028594-TEF
1	49698005	119750498	49698005	TCACA	TCA	TCA	221	0/1	0/0	19	127	8	11	60	127	60	0	intergenic	ENSGALG00000028594-ENSGALG00000011958	ENSGALG00000028594-TEF
1	49722645	119756655	0	TGAG	TGAGAG	TGAGAG	281	1/1	1/1	1	22	0	1	36	127	0	36	intergenic	ENSGALG00000011958-ENSGALG00000011965	TEF-ZC3H7B
1	49824921	119761739	0	GACA	GA	GA	155	1/1	0/1	3	13	0	3	3	37	1	2	intron	ENSGALG00000011992	EP300
1	49830523	119768294	0	GAAAAAAAAAA	GAAAAAAAAA	GAAAAAAAAA	64	1/1	1/1	3	22	0	3	9	40	0	9	intron	ENSGALG00000011992	EP300
1	50026386	119823830	0	CAA	CA	CA	246	1/1	0/1	6	20	0	6	10	105	4	6	intron	ENSGALG00000012024	MKL1
1	50058213	119823983	0	AT	ATGT	ATGT	396	1/1	0/1	4	14	0	4	19	127	8	11	intron	ENSGALG00000012024	MKL1
1	50095424	119833651	0	C	CT	CT	334	1/1	1/1	3	24	0	3	14	57	0	14	intergenic	ENSGALG00000012024-ENSGALG00000012033	MKL1-SGSM3
1	50143132	119834257	0	T	TCA	TCA	354	1/1	0/1	6	17	0	6	17	127	12	5	intergenic	ENSGALG00000012034-ENSGALG00000012050	ADSL-ENSGALG00000012050
1	50151334	119962777	0	AG	AGG	AGG	39.7863	0/0	0/1	7	25	7	0	11	69	8	3	intergenic	ENSGALG00000012034-ENSGALG00000012050	ADSL-ENSGALG00000012050
1	50152459	120742831	50152459	TGG	TG	TG	221	0/0	0/1	15	47	15	0	52	127	27	25	intergenic	ENSGALG00000012034-ENSGALG00000012050	ADSL-ENSGALG00000012050
1	50161746	121432914	50161746	ACT	ACTCT	ACTCT	38.2664	0/1	0/0	4	69	2	2	14	44	14	0	intron	ENSGALG00000012050	ENSGALG00000012050
1	50162714	121477854	50162714	TGG	TG	TG	421	1/1	1/1	7	38	0	7	19	74	0	19	intron	ENSGALG00000012050	ENSGALG00000012050
1	50164771	121882475	0	CT	CTT	CTT	222	0/0	0/1	2	6	2	0	34	127	12	22	intron	ENSGALG00000012050	ENSGALG00000012050
1	50165416	122115730	50165416	TACACACACAC	TACACACAC	TACACACAC	59	0/0	0/1	13	42	13	0	9	89	6	3	intron	ENSGALG00000012050	ENSGALG00000012050
1	50168296	122336045	0	GCACACACACACACACACACACACA	GCACACACACACACACACACACACACA	GCACACACACACACACACACACACACA	51	0/1	0/1	2	36	1	1	11	47	7	4	intron	ENSGALG00000012050	ENSGALG00000012050
1	50175907	122810713	0	GAAAAAAA	GAAAAAA	GAAAAAA	40.209	0/1	0/1	5	13	3	2	18	36	7	11	intron	ENSGALG00000012050	ENSGALG00000012050
1	50178524	122841297	0	CTTTTTTTTTTT	CTTTTTTTTTT	CTTTTTTTTTT	55	1/1	1/1	13	3	4	9	17	41	1	16	intron	ENSGALG00000012050	ENSGALG00000012050
1	50188073	122969342	50188073	ATT	AT	AT	256	0/1	0/1	5	54	3	2	19	57	3	16	intron	ENSGALG00000012050	ENSGALG00000012050
1	50209913	122970757	0	A	AG	AG	88	0/1	1/1	10	4	8	2	25	73	0	25	intron	ENSGALG00000012050	ENSGALG00000012050
1	50210217	124203700	50210217	TCCCC	TCCCCC	TCCCCC	223	0/1	1/1	11	55	7	4	20	60	0	20	intron	ENSGALG00000012050	ENSGALG00000012050
1	50219594	124203860	0	TAA	TAAA	TAAA	130	0/0	0/1	5	18	5	0	35	127	25	10	intron	ENSGALG00000012050	ENSGALG00000012050
1	50241764	124329573	0	GAAAAAAAAAAAAA	GAAAAAAAAAAA	GAAAAAAAAAAA	52	1/1	1/1	2	13	0	2	25	35	2	23	intron	ENSGALG00000012050	ENSGALG00000012050
1	50252129	124827531	0	C	CA	CA	218	1/1	0/1	5	14	0	5	15	84	11	4	intergenic	ENSGALG00000012050-ENSGALG00000045936	ENSGALG00000012050-FAM83F
1	50254778	124868574	0	ATTTT	ATTTTT	ATTTTT	125	1/1	0/1	2	8	0	2	22	98	11	11	intergenic	ENSGALG00000012050-ENSGALG00000045936	ENSGALG00000012050-FAM83F
1	50265727	125333185	0	AAGAG	AAG	AAG	222	0/0	0/1	3	9	3	0	20	127	8	12	intergenic	ENSGALG00000012050-ENSGALG00000045936	ENSGALG00000012050-FAM83F
1	50267127	125333186	0	T	TA	TA	81	0/1	0/1	10	10	8	2	16	43	5	11	intergenic	ENSGALG00000012050-ENSGALG00000045936	ENSGALG00000012050-FAM83F
1	50269098	125358972	0	GAAAAA	GAAAAAA	GAAAAAA	118	1/1	1/1	3	22	0	3	7	34	0	7	intergenic	ENSGALG00000012050-ENSGALG00000045936	ENSGALG00000012050-FAM83F
1	50277708	126576534	0	TCCCC	TCCCCCC	TCCCCCC	225	0/1	0/1	8	24	7	1	18	127	11	7	intergenic	ENSGALG00000012050-ENSGALG00000045936	ENSGALG00000012050-FAM83F
1	50279132	128604066	0	AG	AGG	AGG	90	0/0	0/1	2	6	2	0	6	42	2	4	intergenic	ENSGALG00000012050-ENSGALG00000045936	ENSGALG00000012050-FAM83F
1	50279422	128604075	0	TCC	TC	TC	131	1/1	0/1	1	6	0	1	10	115	4	6	intergenic	ENSGALG00000012050-ENSGALG00000045936	ENSGALG00000012050-FAM83F
1	50635874	128604078	0	TCCCCCC	TCCCCCCC	TCCCCCCC	32.7265	0/0	0/1	1	5	1	0	12	47	5	7	intron	ENSGALG00000012135	ATF4
1	50645325	128604083	0	CCACACACACACACA	CCACACACACACACACA	CCACACACACACACACA	114	0/1	0/1	9	18	8	1	36	124	30	6	intergenic	ENSGALG00000012135-ENSGALG00000012144	ATF4-MIEF1
1	50647084	129090557	0	GAAAAAAA	GAAAAAAAA	GAAAAAAAA	34.3515	0/1	0/1	4	4	3	1	26	58	12	14	intergenic	ENSGALG00000012135-ENSGALG00000012144	ATF4-MIEF1
1	50795875	129197058	0	ACCCCC	ACCCC	ACCCC	37.3312	0/0	0/1	5	17	5	0	18	68	10	8	intergenic	ENSGALG00000041236-ENSGALG00000036867	ENSGALG00000041236-CBX6
1	50798413	130041103	0	ATCTCTCT	ATCTCT	ATCTCT	186	0/0	0/1	1	7	1	0	20	127	12	8	intergenic	ENSGALG00000041236-ENSGALG00000036867	ENSGALG00000041236-CBX6
1	50812644	130246062	0	ACCCC	ACCCCC	ACCCCC	79	1/1	0/1	3	10	0	3	7	53	4	3	intergenic	ENSGALG00000036867-ENSGALG00000033981	CBX6-ENSGALG00000033981
1	50814551	130247707	0	TCCCC	TCCCCC	TCCCCC	75	0/0	0/1	7	18	6	1	16	46	4	12	intergenic	ENSGALG00000036867-ENSGALG00000033981	CBX6-ENSGALG00000033981
1	50815500	130554557	50815500	CAAAAAAAA	CAAAAAAAAA	CAAAAAAAAA	145	1/1	1/1	16	59	0	16	21	72	0	21	intergenic	ENSGALG00000033981-ENSGALG00000041604	ENSGALG00000033981-ENSGALG00000041604
1	50849033	130652240	50849033	TCCCC	TCCCCC	TCCCCC	215	0/1	0/1	12	80	7	5	26	47	6	20	intergenic	ENSGALG00000028230-ENSGALG00000030783	SUN2-GTPBP1
1	50852853	131942891	50852853	AACA	AA	AA	321	0/1	0/1	6	76	2	4	31	127	16	15	3_UTR	ENSGALG00000030783	GTPBP1
1	50865307	131971255	0	GC	G	G	159	./.	1/1	0	0	0	0	7	30	0	7	intron	ENSGALG00000030783	GTPBP1
1	50877438	131971331	0	TAAAAAAAA	TAAAAAAA	TAAAAAAA	75	1/1	1/1	2	17	0	2	13	36	1	12	intergenic	ENSGALG00000041766-ENSGALG00000019316	JOSD1-TOMM22
1	50878560	132133491	0	GTTTT	GTTTTT	GTTTTT	30.4549	0/0	0/1	3	12	3	0	15	61	9	6	intergenic	ENSGALG00000041766-ENSGALG00000019316	JOSD1-TOMM22
1	50879637	132147162	50879637	ACCCCCC	ACCCCC	ACCCCC	275	1/1	1/1	38	127	0	38	39	127	0	39	3_UTR	ENSGALG00000019316	TOMM22
1	50913750	132147164	0	CT	CTT	CTT	160	0/0	0/1	1	4	1	0	13	116	5	8	intron	ENSGALG00000037360	DDX17
1	50930413	132165848	50930413	TC	TCC	TCC	245	0/1	0/1	35	127	26	9	98	122	80	18	intron	ENSGALG00000029806	ENSGALG00000029806
1	51110401	132167507	0	CTTT	CTTTT	CTTTT	103	1/1	0/1	2	7	0	2	10	83	6	4	3_UTR	ENSGALG00000012265	MICALL1
1	51110753	132179246	0	TGG	TG	TG	133	0/1	0/1	2	23	1	1	12	127	5	7	3_UTR	ENSGALG00000012265	MICALL1
1	51543408	132186419	51543408	GA	G	G	45.2677	0/1	0/0	6	76	3	3	17	52	17	0	3_UTR	ENSGALG00000040840	MPST
1	51543744	132188550	51543744	CTT	CT	CT	307	0/1	0/1	18	127	11	7	56	127	38	18	3_UTR	ENSGALG00000040840	MPST
1	51771822	132220415	0	CGGG	CG	CG	46.8594	./.	0/1	0	0	0	0	5	78	3	2	intergenic	ENSGALG00000012530-ENSGALG00000025194	FOXRED2-gga-mir-1742
1	51816160	132282590	0	GA	G	G	107	./.	0/1	0	0	0	0	8	42	2	6	intron	ENSGALG00000043092	MYH9
1	51834923	133159812	51834923	TAAAA	TAA	TAA	251	0/1	0/1	6	32	5	1	19	127	9	10	intron	ENSGALG00000043092	MYH9
1	51835225	133535339	0	GTT	GTTT	GTTT	100	0/1	0/1	9	8	8	1	17	123	11	6	intron	ENSGALG00000043092	MYH9
1	51885535	134147942	0	CTG	C	C	231	./.	1/1	0	0	0	0	8	33	0	8	intergenic	ENSGALG00000043092-ENSGALG00000012540	MYH9-RBFOX2
1	51914731	134147943	0	T	TA	TA	47.9919	./.	0/1	0	0	0	0	7	79	4	3	intergenic	ENSGALG00000043092-ENSGALG00000012540	MYH9-RBFOX2
1	51941556	135228059	0	ATTT	ATT	ATT	221	0/0	0/1	3	8	3	0	60	107	12	48	intergenic	ENSGALG00000043092-ENSGALG00000012540	MYH9-RBFOX2
1	51952633	135381985	0	AGGG	AGGGG	AGGGG	88	./.	0/1	0	0	0	0	20	75	10	10	intergenic	ENSGALG00000043092-ENSGALG00000012540	MYH9-RBFOX2
1	51956840	135389839	0	AC	ACC	ACC	145	1/1	0/1	2	9	0	2	7	71	3	4	intergenic	ENSGALG00000043092-ENSGALG00000012540	MYH9-RBFOX2
1	51960811	135400531	51960811	CAAA	CAA	CAA	294	0/1	0/1	11	74	7	4	42	127	19	23	intergenic	ENSGALG00000043092-ENSGALG00000012540	MYH9-RBFOX2
1	51962289	135528217	0	CAA	C	C	106	0/0	0/1	1	10	1	0	61	127	51	10	intergenic	ENSGALG00000043092-ENSGALG00000012540	MYH9-RBFOX2
1	51963267	136437950	0	GTTT	GTTTT	GTTTT	210	1/1	0/1	3	14	0	3	15	65	4	11	intergenic	ENSGALG00000043092-ENSGALG00000012540	MYH9-RBFOX2
1	51966432	137488118	0	TCCCCCCC	TCCCCCC	TCCCCCC	152	0/1	1/1	12	4	3	9	52	99	4	48	intron	ENSGALG00000012540	RBFOX2
1	51971028	137608349	0	C	CA	CA	304	1/1	1/1	2	20	0	2	61	111	3	58	intron	ENSGALG00000012540	RBFOX2
1	51975330	138792994	0	GA	GAA	GAA	212	./.	0/1	0	0	0	0	18	127	7	11	intron	ENSGALG00000012540	RBFOX2
1	51978585	138793490	0	TGG	TG	TG	129	0/1	0/1	3	24	2	1	38	127	28	10	intron	ENSGALG00000012540	RBFOX2
1	51978880	138794069	51978880	ATTTT	ATTTTT	ATTTTT	32.2871	0/1	0/0	14	64	8	6	66	93	61	5	intron	ENSGALG00000012540	RBFOX2
1	51978933	138976636	0	ACCCCCCC	ACCCCCCCC	ACCCCCCCC	34.2595	0/0	0/1	9	28	9	0	61	63	27	34	intron	ENSGALG00000012540	RBFOX2
1	51985234	139020940	51985234	GAAAAAAAAAAAA	GAAAAAAAAAA	GAAAAAAAAAA	214	1/1	1/1	9	43	0	9	29	100	0	29	intron	ENSGALG00000012540	RBFOX2
1	51985421	139053674	0	GGAGAGAGAGAGAGA	GGAGAGAGAGAGA	GGAGAGAGAGAGA	67	0/0	0/1	5	22	5	0	37	95	31	6	intron	ENSGALG00000012540	RBFOX2
1	51985516	139169223	51985516	CTT	CT	CT	182	0/1	0/1	8	82	3	5	37	105	29	8	intron	ENSGALG00000012540	RBFOX2
1	51985832	139245837	51985832	AT	ATT	ATT	196	0/1	0/1	6	51	2	4	11	83	4	7	intron	ENSGALG00000012540	RBFOX2
1	51999991	139258894	0	AGGG	AGG	AGG	39.5082	0/0	0/1	2	11	2	0	29	68	22	7	intron	ENSGALG00000012540	RBFOX2
1	52003717	139265586	52003717	TGAGAGAGA	TGAGAGA	TGAGAGA	444	0/1	1/1	13	127	6	7	10	32	0	10	intron	ENSGALG00000012540	RBFOX2
1	52003722	139266062	0	GA	G	G	216	0/0	1/1	6	15	6	0	39	113	0	39	intron	ENSGALG00000012540	RBFOX2
1	52004294	139270654	0	GAAAA	GAAAAA	GAAAAA	236	0/1	0/1	8	22	2	6	28	98	9	19	intron	ENSGALG00000012540	RBFOX2
1	52012695	139408667	52012695	GAAAA	GAAA	GAAA	297	1/1	1/1	12	43	0	12	114	32	17	97	intron	ENSGALG00000012540	RBFOX2
1	52016066	139415767	0	CTTTTTTT	CTTTTTTTT	CTTTTTTTT	32.2501	0/0	0/1	9	29	9	0	82	63	46	36	intron	ENSGALG00000012540	RBFOX2
1	52020570	140409376	0	TGCGCG	TGCGCGCG	TGCGCGCG	41.664	0/0	0/1	7	27	7	0	18	70	14	4	intron	ENSGALG00000012540	RBFOX2
1	52025492	141042753	0	T	TG	TG	54	1/1	1/1	5	9	1	4	9	33	0	9	intron	ENSGALG00000012540	RBFOX2
1	52026722	141052310	52026722	AT	A	A	202	0/1	0/1	8	85	4	4	16	127	8	8	intron	ENSGALG00000012540	RBFOX2
1	52027256	141063802	0	GAAAAAAAAAAA	GAAAAAAAAAAAA	GAAAAAAAAAAAA	61	1/1	1/1	6	14	1	5	55	73	2	53	intron	ENSGALG00000012540	RBFOX2
1	52027507	142773337	52027507	TTGT	TT	TT	421	0/1	0/1	14	127	8	6	73	127	32	41	intron	ENSGALG00000012540	RBFOX2
1	52029396	142847923	0	GCCC	GCCCC	GCCCC	398	0/1	1/1	12	7	2	10	49	127	0	49	intron	ENSGALG00000012540	RBFOX2
1	52032858	142848613	0	CTGT	CT	CT	222	0/0	0/1	2	7	2	0	39	127	16	23	intron	ENSGALG00000012540	RBFOX2
1	52034088	142848626	0	TTAT	TT	TT	266	0/1	0/1	2	43	1	1	35	127	11	24	intron	ENSGALG00000012540	RBFOX2
1	52034746	142848627	52034746	GTT	GT	GT	170	0/1	0/1	5	63	2	3	55	127	42	13	intron	ENSGALG00000012540	RBFOX2
1	52042172	143981756	52042172	ACCCC	ACCCCC	ACCCCC	149	0/1	0/0	41	127	18	23	107	127	107	0	intergenic	ENSGALG00000012540-ENSGALG00000012541	RBFOX2-MB
1	52737409	144484137	52737409	GC	GCC	GCC	97	0/1	0/1	3	31	2	1	14	100	10	4	intron	ENSGALG00000012559	LARGE1
1	52740303	144620782	0	GCTCT	GCTCTCT	GCTCTCT	76	0/0	0/1	5	16	5	0	6	102	3	3	intron	ENSGALG00000012559	LARGE1
1	52740515	144757350	0	ATTT	ATT	ATT	134	0/0	0/1	1	5	1	0	16	115	6	10	intron	ENSGALG00000012559	LARGE1
1	52744973	145357865	0	CTTT	CTTTT	CTTTT	257	1/1	1/1	3	23	0	3	10	44	0	10	intron	ENSGALG00000012559	LARGE1
1	52745685	145435092	0	CTGTG	CTG	CTG	222	0/0	0/1	2	8	2	0	19	127	10	9	intron	ENSGALG00000012559	LARGE1
1	52752524	145437920	0	T	TA	TA	41.6136	0/0	0/1	1	7	1	0	19	70	13	6	intron	ENSGALG00000012559	LARGE1
1	52759919	146278455	0	CTTT	CTTTT	CTTTT	231	1/1	1/1	2	19	0	2	9	40	0	9	intron	ENSGALG00000012559	LARGE1
1	52786141	146451730	0	CAT	C	C	97	./.	0/1	0	0	0	0	5	78	2	3	intron	ENSGALG00000012559	LARGE1
1	52789822	146474666	52789822	C	CCA	CCA	48.1981	0/1	0/1	3	41	2	1	3	41	2	1	intron	ENSGALG00000012559	LARGE1
1	52811403	152669460	0	CT	C	C	291	1/1	0/1	6	20	0	6	12	127	5	7	intron	ENSGALG00000012559	LARGE1
1	52881619	153135492	0	TAAA	TAA	TAA	31.2819	0/0	0/1	8	25	8	0	6	61	3	3	intron	ENSGALG00000012559	LARGE1
1	53141781	153142455	53141781	TC	T	T	407	1/1	1/1	6	36	0	6	23	87	0	23	intergenic	ENSGALG00000033589-ENSGALG00000028627	ENSGALG00000033589-TIMP3
1	53174983	153145732	0	CTTTT	CTT	CTT	36.489	0/0	0/1	2	10	2	0	5	66	3	2	intron	ENSGALG00000028627	TIMP3
1	53394262	153147095	0	TAA	T	T	72	0/1	0/1	2	42	1	1	34	61	30	4	3_UTR	ENSGALG00000012631	PWP1
1	53641702	153148182	53641702	TCCCC	TCCCCC	TCCCCC	43.6753	0/0	0/1	15	49	15	0	28	73	20	8	intergenic	ENSGALG00000038647-ENSGALG00000012638	ENSGALG00000038647-CRY1
1	53645152	154246933	0	A	AG	AG	70	1/1	0/1	1	6	0	1	5	50	2	3	intron	ENSGALG00000012638	CRY1
1	53647517	154358722	53647517	GAAA	GAAAA	GAAAA	83	0/1	0/0	10	110	5	5	48	127	48	0	intron	ENSGALG00000012638	CRY1
1	53648940	154374816	53648940	CT	CTAT	CTAT	486	1/1	1/1	22	85	0	22	19	76	0	19	intron	ENSGALG00000012638	CRY1
1	53659019	154420748	0	ACC	AC	AC	34.6814	0/0	0/1	11	3	10	1	7	63	4	3	intron	ENSGALG00000012638	CRY1
1	53662221	154449845	0	AAGA	AA	AA	45.5389	1/1	0/1	1	3	0	1	14	42	12	2	intron	ENSGALG00000012638	CRY1
1	53663749	154928099	0	TC	TCC	TCC	46.818	0/0	0/1	4	16	4	0	11	76	8	3	intron	ENSGALG00000012638	CRY1
1	53664321	155068930	53664321	CAAA	CAAAA	CAAAA	44.8622	0/0	0/1	17	57	17	0	39	73	31	8	intron	ENSGALG00000012638	CRY1
1	53664879	155198669	0	TAAAAA	TAAAA	TAAAA	90	1/1	0/1	5	16	0	5	19	57	10	9	intron	ENSGALG00000012638	CRY1
1	53668196	162236032	0	TGG	TG	TG	224	./.	0/1	0	0	0	0	28	127	8	20	intron	ENSGALG00000012638	CRY1
1	53671205	162237995	53671205	CAAAA	CAAAAAA	CAAAAAA	34.8422	0/0	0/1	11	42	11	0	47	62	42	5	intron	ENSGALG00000012638	CRY1
1	53675319	162272710	0	AG	A	A	324	1/1	0/1	9	27	0	9	29	127	18	11	intron	ENSGALG00000012638	CRY1
1	53686644	162282619	0	TCC	TC	TC	231	1/1	0/1	6	20	0	6	15	127	6	9	3_UTR	ENSGALG00000012640	TMEM263
1	53687293	162292924	0	TG	T	T	39.4994	1/1	0/1	1	3	0	1	49	49	41	8	3_UTR	ENSGALG00000012640	TMEM263
1	53729422	165748791	0	GAAAAAAAA	GAAAAAAA	GAAAAAAA	61	1/1	1/1	3	21	0	3	7	30	0	7	intron	ENSGALG00000029484	RIC8B
1	53748042	165854147	0	GT	GTAT	GTAT	35.0306	./.	0/1	0	0	0	0	4	66	2	2	intron	ENSGALG00000029484	RIC8B
1	53754544	165870988	0	GACACACACAC	GACACACACACAC	GACACACACACAC	34.7752	./.	0/1	0	0	0	0	3	36	1	2	intron	ENSGALG00000029484	RIC8B
1	53884000	165894468	0	TCC	TCCC	TCCC	32.7661	1/1	0/1	1	4	0	1	4	33	3	1	intron	ENSGALG00000012655	POLR3B
1	53932205	165910573	0	CAAAAAAAAAA	CAAAAAAAAAAA	CAAAAAAAAAAA	84	1/1	1/1	18	18	3	15	54	84	4	50	3_UTR	ENSGALG00000012658	TCP11L2
1	53932313	165912716	0	TAAAAAAA	TAAAAAAAA	TAAAAAAAA	139	0/1	1/1	18	21	6	12	52	69	6	46	3_UTR	ENSGALG00000012658	TCP11L2
1	53940869	165941851	0	CTTTT	CTT	CTT	127	1/1	0/1	2	6	0	2	8	74	6	2	intron	ENSGALG00000012658	TCP11L2
1	53955995	165942890	0	AGTG	AG	AG	77	./.	0/1	0	0	0	0	7	109	4	3	intron	ENSGALG00000012659	CKAP4
1	54313187	165960034	0	CCACAC	CCAC	CCAC	118	0/0	0/1	2	6	2	0	7	76	2	5	intron	ENSGALG00000028254	KIAA1033
1	54323920	166428610	0	AAGAG	AAG	AAG	41.018	./.	0/1	0	0	0	0	4	67	2	2	intron	ENSGALG00000028254	KIAA1033
1	54328534	167406606	0	GAAAAA	GAAAAAA	GAAAAAA	173	1/1	1/1	4	27	0	4	10	45	0	10	intron	ENSGALG00000028254	KIAA1033
1	54330730	167406607	0	T	TG	TG	92	0/0	0/1	1	4	1	0	7	35	2	5	intron	ENSGALG00000028254	KIAA1033
1	54361321	167439523	0	CAGA	CA	CA	80	1/1	0/1	1	5	0	1	5	68	3	2	intron	ENSGALG00000012691	ALDH1L2
1	54367295	167444071	0	TA	TAA	TAA	38.762	1/1	0/1	1	4	0	1	3	37	2	1	intron	ENSGALG00000012691	ALDH1L2
1	54369553	167453254	54369553	CAAAAAAAA	CAAAAAAAAA	CAAAAAAAAA	55	0/1	0/1	69	43	31	38	181	41	89	92	intergenic	ENSGALG00000012691-ENSGALG00000012694	ALDH1L2-C12orf45
1	54705132	167467020	0	TAA	TA	TA	162	0/0	0/1	3	8	3	0	49	114	11	38	3_UTR	ENSGALG00000029616	HCFC2
1	54708287	167593164	0	TGG	TGGG	TGGG	157	./.	1/1	0	0	0	0	8	33	0	8	intron	ENSGALG00000029616	HCFC2
1	54710350	167630663	0	TG	TGG	TGG	38.5368	0/0	0/1	3	11	3	0	7	69	4	3	intron	ENSGALG00000029616	HCFC2
1	54713138	168798653	54713138	GACACA	GACA	GACA	337	0/1	1/1	6	70	2	4	18	57	0	18	intron	ENSGALG00000029616	HCFC2
1	54744812	168811991	0	ATTT	ATTTT	ATTTT	230	1/1	0/1	5	16	0	5	14	127	8	6	3_UTR	ENSGALG00000031457	5-MCDG
1	54759933	169230248	0	GAAAAAA	GAAAAAAAA	GAAAAAAAA	46.7339	0/0	0/1	1	5	1	0	5	57	2	3	intron	ENSGALG00000033789	HSP90B1
1	54763937	169278615	0	AAGA	AAGAGA	AAGAGA	118	0/0	0/1	5	18	5	0	11	127	7	4	intron	ENSGALG00000033789	HSP90B1
1	54820767	169279121	54820767	TAA	T	T	460	1/1	0/1	18	56	0	18	28	127	13	15	intergenic	ENSGALG00000029746-ENSGALG00000039245	NT5DC3-ENSGALG00000039245
1	55596200	169378173	0	ATTTTTTTT	ATTTTTTTTT	ATTTTTTTTT	56	1/1	1/1	1	17	0	1	12	47	0	12	intron	ENSGALG00000012763	GNPTAB
1	55604161	170099115	0	AC	A	A	48.8349	./.	0/1	0	0	0	0	5	58	2	3	intron	ENSGALG00000012763	GNPTAB
1	55604841	170126086	55604841	A	AC	AC	274	1/1	1/1	8	41	0	8	18	71	0	18	intron	ENSGALG00000012763	GNPTAB
1	55606294	170135906	0	CAAAAA	CAAA	CAAA	186	0/0	0/1	4	12	4	0	15	127	6	9	intron	ENSGALG00000012763	GNPTAB
1	55610114	170161865	0	GTT	GT	GT	102	0/0	0/1	1	5	1	0	10	108	4	6	intron	ENSGALG00000012763	GNPTAB
1	55613008	170435648	0	TA	T	T	97	1/1	0/1	1	4	0	1	24	95	18	6	intron	ENSGALG00000012763	GNPTAB
1	55613677	170602535	55613677	TCCCCC	TCCCCCC	TCCCCCC	176	1/1	0/1	60	127	0	60	196	30	132	64	3_UTR	ENSGALG00000012763	GNPTAB
1	55620028	170604871	0	CAG	CAGAG	CAGAG	476	1/1	0/1	7	23	0	7	18	127	8	10	intron	ENSGALG00000012766	SYCP3
1	55620493	170614151	0	TAGAGAGA	TAGAGA	TAGAGA	219	1/1	0/1	5	13	0	5	15	50	13	2	intron	ENSGALG00000012766	SYCP3
1	55640672	170620679	0	CT	CTT	CTT	61	./.	0/1	0	0	0	0	6	67	3	3	intron	ENSGALG00000012769	CHPT1
1	55644032	170624724	0	CT	CTT	CTT	43.6152	0/0	0/1	3	11	3	0	7	73	4	3	intron	ENSGALG00000012769	CHPT1
1	55692799	170636538	0	GAAA	GAA	GAA	214	1/1	0/1	7	23	0	7	7	64	3	4	intron	ENSGALG00000012783	MYBPC1
1	55696601	172022709	0	T	TA	TA	73	1/1	1/1	2	19	0	2	9	40	0	9	intron	ENSGALG00000012783	MYBPC1
1	55802309	172022710	0	TGAGAG	TGAGAGAG	TGAGAGAG	256	1/1	0/1	2	11	0	2	9	64	2	7	intergenic	ENSGALG00000046187-ENSGALG00000012791	PARP12-TBXAS1
1	56486323	172406929	0	TACACACACACACACA	TACACACACACACA	TACACACACACACA	37.7684	0/0	0/1	1	4	1	0	3	41	1	2	intron	ENSGALG00000012823	TRIM24
1	56736753	172407895	0	AGG	AGGG	AGGG	65	1/1	0/1	2	7	0	2	3	35	2	1	intergenic	ENSGALG00000012847-ENSGALG00000035108	ENSGALG00000012847-ENSGALG00000035108
1	56743542	173981492	56743542	AACACA	AACA	AACA	335	0/1	0/1	4	38	1	3	26	127	13	13	intergenic	ENSGALG00000012847-ENSGALG00000035108	ENSGALG00000012847-ENSGALG00000035108
1	56749534	174187404	0	TGGG	TGGGG	TGGGG	232	1/1	1/1	3	21	0	3	6	30	0	6	intergenic	ENSGALG00000012847-ENSGALG00000035108	ENSGALG00000012847-ENSGALG00000035108
1	56752543	174518705	0	TT	TTAT	TTAT	56	1/1	0/1	1	4	0	1	4	43	3	1	intergenic	ENSGALG00000012847-ENSGALG00000035108	ENSGALG00000012847-ENSGALG00000035108
1	56756179	174530258	56756179	TTAT	TT	TT	171	0/1	0/1	3	43	2	1	7	105	3	4	intron	ENSGALG00000035108	ENSGALG00000035108
1	56764567	174559916	56764567	CT	CTGT	CTGT	241	0/1	0/1	3	40	1	2	7	67	2	5	intron	ENSGALG00000035108	ENSGALG00000035108
1	56764568	174613945	0	T	TGC	TGC	76	0/1	0/1	3	24	1	2	8	71	2	6	intron	ENSGALG00000035108	ENSGALG00000035108
1	56771587	174677961	0	A	AG	AG	40.0184	0/0	0/1	2	7	2	0	6	63	3	3	intron	ENSGALG00000035108	ENSGALG00000035108
1	56807340	174718474	0	GTT	GTTTT	GTTTT	98	./.	0/1	0	0	0	0	10	127	6	4	3_UTR	ENSGALG00000012849	SLC37A3
1	56831817	174742069	56831817	TTATA	TTA	TTA	263	0/1	0/1	3	44	2	1	24	127	7	17	intergenic	ENSGALG00000012850-ENSGALG00000036675	RAB19-ENSGALG00000036675
1	56834009	175115511	0	TAAAA	TAAA	TAAA	133	0/1	0/1	7	18	5	2	25	73	8	17	exon	ENSGALG00000036675	ENSGALG00000036675		UNKNOWN
1	56845972	175115587	0	CAG	CAGAG	CAGAG	59	0/0	0/1	2	9	2	0	8	89	5	3	intron	ENSGALG00000012852	MKRN1
1	56848806	175169943	0	TC	T	T	44.5136	0/1	0/1	2	31	1	1	8	46	6	2	intron	ENSGALG00000012852	MKRN1
1	56976229	175953914	0	GCC	GC	GC	253	1/1	0/1	5	15	0	5	17	127	10	7	intergenic	ENSGALG00000032595-ENSGALG00000012865	NDUFB2-BRAF
1	56978732	176004888	0	CAA	CA	CA	83	0/0	0/1	6	22	6	0	18	112	12	6	intergenic	ENSGALG00000032595-ENSGALG00000012865	NDUFB2-BRAF
1	57006849	176014922	0	CAAAA	CAAA	CAAA	169	1/1	1/1	3	22	0	3	7	34	0	7	intron	ENSGALG00000012865	BRAF
1	57019650	176333774	0	CA	CATA	CATA	59	1/1	0/1	1	4	0	1	3	47	2	1	intron	ENSGALG00000012865	BRAF
1	57363484	176336482	57363484	TGGGGGGGGG	TGGGGGGGG	TGGGGGGGG	149	1/1	1/1	10	44	0	10	30	89	1	29	3_UTR	ENSGALG00000012870	AGK
1	57414994	177067596	0	CTT	C	C	80	1/1	0/1	2	6	0	2	4	43	3	1	intron	ENSGALG00000012877	CREB3L2
1	57486301	177067599	0	A	AT	AT	353	1/1	1/1	4	27	0	4	13	54	0	13	intergenic	ENSGALG00000012877-ENSGALG00000012890	CREB3L2-DGKI
1	58965822	177130538	0	TAA	TAAAA	TAAAA	48.6251	0/0	0/1	2	14	2	0	32	76	28	4	3_UTR	ENSGALG00000012919	ENSGALG00000012919
1	59402547	177669643	0	AC	A	A	75	0/1	0/1	3	28	2	1	8	81	5	3	intergenic	ENSGALG00000045168-ENSGALG00000025922	ENSGALG00000045168-gga-mir-6700
1	59632541	177674680	0	CTTT	CTTTT	CTTTT	37.1717	0/0	0/1	1	6	1	0	8	67	5	3	3_UTR	ENSGALG00000012946	FAM60A
1	59698174	177699537	0	AC	A	A	35.6264	./.	0/1	0	0	0	0	3	31	1	2	intron	ENSGALG00000012953	IPO8
1	59701795	178444633	0	TAGAGAG	TAGAG	TAGAG	60	./.	0/1	0	0	0	0	3	41	1	2	intron	ENSGALG00000012953	IPO8
1	59729020	178472910	59729020	GGT	GTGT	GTGT	183	0/0	0/1	16	30	15	1	48	127	27	21	intergenic	ENSGALG00000012953-ENSGALG00000012956	IPO8-TMTC1
1	59792636	178570976	0	GAT	GATAT	GATAT	95	1/1	0/1	1	6	0	1	4	64	2	2	intron	ENSGALG00000012956	TMTC1
1	59919576	178572190	0	CA	CAA	CAA	36.323	0/1	0/1	2	30	1	1	12	36	10	2	intergenic	ENSGALG00000012956-ENSGALG00000044625	TMTC1-ENSGALG00000044625
1	60505911	178573782	0	CTTT	CTTTTT	CTTTTT	129	0/0	0/1	2	6	2	0	5	38	1	4	intron	ENSGALG00000012992	WNK1
1	60512189	178573784	0	CTT	CTTT	CTTT	36.8014	0/1	0/1	2	29	1	1	6	39	4	2	intron	ENSGALG00000012992	WNK1
1	60512957	178695466	0	T	TAA	TAA	373	1/1	1/1	3	22	0	3	8	37	0	8	intron	ENSGALG00000012992	WNK1
1	60516959	178831623	60516959	CAAA	CA	CA	34.4315	0/0	0/1	12	41	12	0	8	63	6	2	intron	ENSGALG00000012992	WNK1
1	60541429	179103319	60541429	CT	CTT	CTT	154	0/1	0/1	11	81	8	3	12	107	8	4	intron	ENSGALG00000012992	WNK1
1	60596741	179104308	0	GTT	GTTT	GTTT	53	0/0	0/1	1	5	1	0	5	56	2	3	intron	ENSGALG00000012992	WNK1
1	60631570	179122587	0	CAAAAAA	CAAAAAAA	CAAAAAAA	176	1/1	1/1	7	12	1	6	17	59	0	17	intron	ENSGALG00000012994	ERC1
1	60635362	179193642	60635362	TTGTGT	TTGT	TTGT	166	0/1	0/1	5	39	2	3	11	60	4	7	intron	ENSGALG00000012994	ERC1
1	60644655	179196236	0	CAGAG	CAG	CAG	48.1137	0/0	0/1	3	13	3	0	6	78	4	2	intron	ENSGALG00000012994	ERC1
1	60651737	179202178	0	CAA	CA	CA	44.0086	./.	0/1	0	0	0	0	5	66	2	3	intron	ENSGALG00000012994	ERC1
1	60813709	179217950	0	GTTT	GTTTTT	GTTTTT	231	./.	1/1	0	0	0	0	8	33	0	8	intron	ENSGALG00000012994	ERC1
1	60907385	179221667	0	T	TGA	TGA	256	0/1	0/1	2	43	1	1	14	127	7	7	intergenic	ENSGALG00000012994-ENSGALG00000032159	ERC1-FBXL14
1	60928030	179221706	0	TAGAG	TAG	TAG	83	./.	0/1	0	0	0	0	4	36	1	3	intergenic	ENSGALG00000012994-ENSGALG00000032159	ERC1-FBXL14
1	60931355	179227764	0	TG	TGG	TGG	38.0179	./.	0/1	0	0	0	0	4	60	2	2	intergenic	ENSGALG00000012994-ENSGALG00000032159	ERC1-FBXL14
1	60956080	179229353	0	TTCTCTCT	TTCTCT	TTCTCT	47.6279	1/1	0/1	1	3	0	1	5	36	4	1	intron	ENSGALG00000032159	FBXL14
1	61003286	179665071	0	CAAA	CAAAA	CAAAA	178	0/0	0/1	4	13	4	0	33	127	16	17	intron	ENSGALG00000035533	ADIPOR2
1	61004079	180385311	0	CGT	C	C	31.9609	0/0	0/1	2	12	2	0	11	60	9	2	intron	ENSGALG00000035533	ADIPOR2
1	61013744	180967014	0	A	AC	AC	150	0/1	0/1	2	31	1	1	9	77	4	5	intron	ENSGALG00000035533	ADIPOR2
1	61024709	180970513	0	ATTTT	ATTT	ATTT	51	1/1	0/1	1	5	0	1	11	64	7	4	intron	ENSGALG00000035533	ADIPOR2
1	61025826	182026037	0	AC	A	A	130	0/0	0/1	6	22	6	0	36	127	26	10	intron	ENSGALG00000035533	ADIPOR2
1	61027088	182085605	61027088	CTGTGTGTGTGTGTGT	CTGTGTGTGTGTGT	CTGTGTGTGTGTGT	147	0/1	0/1	4	41	1	3	16	81	13	3	intron	ENSGALG00000035533	ADIPOR2
1	61027102	182627801	0	GTATATATAT	GTATATAT	GTATATAT	57	0/0	0/1	4	18	4	0	21	85	17	4	intron	ENSGALG00000035533	ADIPOR2
1	61171341	184990202	0	TCC	TC	TC	30.7149	./.	0/1	0	0	0	0	3	31	1	2	intergenic	ENSGALG00000013007-ENSGALG00000038402	ENSGALG00000013007-ENSGALG00000038402
1	61178867	184999701	0	TTATATATATA	TTATATATA	TTATATATA	51	0/0	0/1	1	4	1	0	3	47	1	2	intergenic	ENSGALG00000013007-ENSGALG00000038402	ENSGALG00000013007-ENSGALG00000038402
1	61179636	185596381	0	TCA	T	T	144	1/1	0/1	1	6	0	1	5	81	2	3	intergenic	ENSGALG00000013007-ENSGALG00000038402	ENSGALG00000013007-ENSGALG00000038402
1	61212115	185892224	0	AC	A	A	61	0/1	0/1	4	25	3	1	9	69	6	3	intergenic	ENSGALG00000013007-ENSGALG00000038402	ENSGALG00000013007-ENSGALG00000038402
1	61284365	187648369	0	AG	A	A	32.7683	0/0	0/1	1	4	1	0	3	37	1	2	intergenic	ENSGALG00000032831-ENSGALG00000013022	ENSGALG00000032831-CACNA1C
1	61716615	187901004	61716615	ATT	ATTT	ATTT	476	1/1	0/1	14	46	0	14	38	127	11	27	intergenic	ENSGALG00000027408-ENSGALG00000013026	ENSGALG00000027408-CECR5
1	61851976	188654403	61851976	GT	GTT	GTT	44.7594	0/1	0/1	3	30	2	1	4	50	2	2	intergenic	ENSGALG00000013034-ENSGALG00000013036	CECR2-ENSGALG00000013036
1	61910221	188656111	0	ATTTTTTT	ATTTTTTTT	ATTTTTTTT	107	0/1	0/1	59	22	18	41	136	57	60	76	intergenic	ENSGALG00000013037-ENSGALG00000013039	BCL2L13-BID
1	61935923	188661803	61935923	CTT	C	C	130	0/1	0/1	15	35	13	2	37	124	31	6	intergenic	ENSGALG00000013039-ENSGALG00000032764	BID-ENSGALG00000032764
1	61936381	188684134	61936381	CAT	C	C	36.8306	0/1	0/0	7	66	5	2	30	94	30	0	intergenic	ENSGALG00000013039-ENSGALG00000032764	BID-ENSGALG00000032764
1	61938246	188729473	0	TCCCCC	TCCCCCC	TCCCCCC	33.6734	0/1	0/1	13	17	10	3	34	48	25	9	intergenic	ENSGALG00000013039-ENSGALG00000032764	BID-ENSGALG00000032764
1	61980511	188729666	0	GTCTCT	GTCT	GTCT	46.3792	0/0	0/1	5	16	5	0	4	78	2	2	intron	ENSGALG00000013042	ENSGALG00000013042
1	61981210	188864753	0	G	GA	GA	37.9372	./.	0/1	0	0	0	0	4	48	2	2	intron	ENSGALG00000013042	ENSGALG00000013042
1	61997762	188865899	61997762	TG	T	T	115	0/1	0/1	4	57	2	2	12	94	7	5	intron	ENSGALG00000013042	ENSGALG00000013042
1	61998646	189192310	0	GAAAAAAAAAAAA	GAAAAAAAAAA	GAAAAAAAAAA	121	1/1	1/1	7	9	1	6	16	51	0	16	intron	ENSGALG00000013042	ENSGALG00000013042
1	62010163	189193507	62010163	GATAT	GATATAT	GATATAT	37.1756	0/0	0/1	10	37	10	0	19	65	16	3	intron	ENSGALG00000013042	ENSGALG00000013042
1	62013003	189213758	62013003	CA	C	C	60	0/1	0/1	5	55	3	2	10	38	8	2	intron	ENSGALG00000013042	ENSGALG00000013042
1	62020624	189213759	0	CTATA	CTA	CTA	267	1/1	0/1	4	14	0	4	7	118	3	4	intron	ENSGALG00000013042	ENSGALG00000013042
1	62069700	189213760	62069700	GCACACA	GCACACACA	GCACACACA	36.7453	0/1	0/1	4	34	3	1	19	32	17	2	intergenic	ENSGALG00000013042-ENSGALG00000019286	ENSGALG00000013042-PEX26
1	62085536	192024401	0	TA	TAA	TAA	62	0/1	0/1	2	30	1	1	5	63	3	2	intergenic	ENSGALG00000013042-ENSGALG00000019286	ENSGALG00000013042-PEX26
1	62173037	192990291	0	TGG	TG	TG	120	0/0	0/1	9	28	9	0	17	127	8	9	intergenic	ENSGALG00000013058-ENSGALG00000045122	ENSGALG00000013058-AKR1B1
1	62173246	192990457	0	TGGG	TGG	TGG	48.3005	0/0	0/1	2	10	2	0	15	77	10	5	intergenic	ENSGALG00000013058-ENSGALG00000045122	ENSGALG00000013058-AKR1B1
1	62176571	193051426	62176571	CAGAGAG	CAGAG	CAGAG	474	0/1	1/1	63	127	12	51	116	127	0	116	3_UTR	ENSGALG00000045122	AKR1B1
1	62176576	193648275	0	AGT	A	A	103	0/1	0/1	19	26	14	5	17	89	5	12	3_UTR	ENSGALG00000045122	AKR1B1
1	62259519	193750657	0	ACC	AC	AC	173	./.	0/1	0	0	0	0	18	127	7	11	intergenic	ENSGALG00000013069-ENSGALG00000033471	BPGM-CALD1
1	62273724	194707408	0	CAGAG	CAG	CAG	36.6473	./.	0/1	0	0	0	0	5	67	3	2	intergenic	ENSGALG00000013069-ENSGALG00000033471	BPGM-CALD1
1	62274968	195214517	0	CT	CTAT	CTAT	142	./.	0/1	0	0	0	0	12	127	7	5	intergenic	ENSGALG00000013069-ENSGALG00000033471	BPGM-CALD1
1	62277824	195645671	0	GAA	GAAA	GAAA	58	./.	0/1	0	0	0	0	5	46	2	3	intergenic	ENSGALG00000013069-ENSGALG00000033471	BPGM-CALD1
1	62299570	195694860	0	ATTTTTTT	ATTTTTTTTT	ATTTTTTTTT	88	1/1	0/1	3	10	0	3	5	46	3	2	intergenic	ENSGALG00000013069-ENSGALG00000033471	BPGM-CALD1
1	62305116	195967641	0	TA	TAA	TAA	258	1/1	1/1	2	19	0	2	8	37	0	8	intergenic	ENSGALG00000013069-ENSGALG00000033471	BPGM-CALD1
1	62317946	196049840	0	TTGTGT	TTGT	TTGT	43.5253	./.	0/1	0	0	0	0	6	73	4	2	intergenic	ENSGALG00000013069-ENSGALG00000033471	BPGM-CALD1
1	62321979	2893983	0	CT	CTAT	CTAT	80	./.	0/1	0	0	0	0	6	94	3	3	intergenic	ENSGALG00000013069-ENSGALG00000033471	BPGM-CALD1
1	62331806	3172928	0	CATATATATATATA	CATATATATATA	CATATATATATA	76	1/1	0/1	1	4	0	1	7	67	5	2	intergenic	ENSGALG00000013069-ENSGALG00000033471	BPGM-CALD1
1	62333772	3312899	0	CTT	CT	CT	76	./.	0/1	0	0	0	0	6	56	2	4	intergenic	ENSGALG00000013069-ENSGALG00000033471	BPGM-CALD1
1	62493489	3428232	0	GGA	G	G	62	0/0	0/1	6	22	6	0	12	91	8	4	3_UTR	ENSGALG00000033471	CALD1
1	62493982	3676798	0	TAAA	TTAAAA	TTAAAA	67	0/0	0/1	8	29	8	0	24	96	18	6	3_UTR	ENSGALG00000033471	CALD1
1	62494307	3677257	62494307	TAAAAAAA	TAAAAAA	TAAAAAA	159	1/1	0/1	29	74	1	28	42	38	15	27	3_UTR	ENSGALG00000033471	CALD1
1	63092647	3851404	0	AAGAGA	AAGA	AAGA	41.6278	1/1	0/1	1	3	0	1	6	36	5	1	intergenic	ENSGALG00000013091-ENSGALG00000013092	ENSGALG00000013091-ENSGALG00000013092
1	63138872	3920789	63138872	GAAAAAAA	GAAAAAAAA	GAAAAAAAA	155	1/1	1/1	40	62	4	36	73	54	13	60	3_UTR	ENSGALG00000013092	ENSGALG00000013092
1	63139379	3966704	63139379	ACTCTC	ACTC	ACTC	47.1099	0/1	0/0	16	76	13	3	55	127	55	0	3_UTR	ENSGALG00000013092	ENSGALG00000013092
1	63194520	3969069	63194520	GAAAAAAAA	GAAAAAAA	GAAAAAAA	153	1/1	1/1	11	42	0	11	20	42	2	18	3_UTR	ENSGALG00000013095	DERA
1	64462105	3969184	0	CTT	CT	CT	43.9445	1/1	0/1	2	6	0	2	3	30	2	1	intron	ENSGALG00000013134	ENSGALG00000013134
1	64481652	3975660	64481652	TGGGG	TGGGGG	TGGGGG	142	0/1	0/1	22	50	6	16	9	34	5	4	intron	ENSGALG00000013134	ENSGALG00000013134
1	64495970	3976141	0	TGG	TG	TG	45.7127	./.	0/1	0	0	0	0	10	76	6	4	intron	ENSGALG00000013134	ENSGALG00000013134
1	64497577	4056384	0	AATATAT	AATAT	AATAT	38.9835	0/0	0/1	4	16	4	0	6	68	4	2	intron	ENSGALG00000013134	ENSGALG00000013134
1	64499063	4064369	0	A	AC	AC	104	1/1	0/1	2	9	0	2	10	59	4	6	intron	ENSGALG00000013134	ENSGALG00000013134
1	64545455	4188123	0	C	CA	CA	137	0/1	0/1	2	32	1	1	36	127	27	9	intergenic	ENSGALG00000013134-ENSGALG00000039412	ENSGALG00000013134-ENSGALG00000039412
1	64548605	4195623	64548605	CTTTTTT	CTTTTTTT	CTTTTTTT	177	1/1	0/1	17	51	0	17	38	81	23	15	intergenic	ENSGALG00000013134-ENSGALG00000039412	ENSGALG00000013134-ENSGALG00000039412
1	64564271	4195625	0	CAAAAAA	CAAAAAAA	CAAAAAAA	79	1/1	0/1	5	15	0	5	16	47	10	6	intron	ENSGALG00000039412	ENSGALG00000039412
1	64571504	4202113	0	TTATATATATATATATATATA	TTATATATATATATATATATATA	TTATATATATATATATATATATA	107	0/0	0/1	11	21	10	1	24	127	16	8	exon	ENSGALG00000039412	ENSGALG00000039412		UNKNOWN
1	64572159	4247918	0	TCC	TCCC	TCCC	180	0/0	0/1	13	15	12	1	39	127	25	14	intergenic	ENSGALG00000039412-ENSGALG00000034057	ENSGALG00000039412-ENSGALG00000034057
1	64572161	4253004	64572161	C	CT	CT	32.4423	0/0	0/1	13	45	13	0	35	61	29	6	intergenic	ENSGALG00000039412-ENSGALG00000034057	ENSGALG00000039412-ENSGALG00000034057
1	64619628	4267311	0	G	GA	GA	71	1/1	0/1	2	7	0	2	3	37	2	1	intron	ENSGALG00000038026	ENSGALG00000038026
1	64625475	4268297	0	CA	CAA	CAA	73	1/1	0/1	2	7	0	2	3	37	2	1	intron	ENSGALG00000038026	ENSGALG00000038026
1	64947208	4278325	0	TG	TGG	TGG	83	0/1	0/1	3	27	1	2	6	48	4	2	intron	ENSGALG00000013143	PDE3A
1	64960348	4281021	64960348	CAAA	CAAAA	CAAAA	81	0/1	0/1	8	63	5	3	6	53	3	3	intron	ENSGALG00000013143	PDE3A
1	64967052	4288946	0	TAGAG	TAGAGAG	TAGAGAG	60	./.	0/1	0	0	0	0	3	39	1	2	intron	ENSGALG00000013143	PDE3A
1	64985594	4288947	0	GGA	G	G	76	1/1	0/1	2	5	0	2	8	30	7	1	intron	ENSGALG00000013143	PDE3A
1	65012062	4289708	0	CT	CTT	CTT	32.2513	0/0	0/1	2	10	2	0	9	61	6	3	intron	ENSGALG00000013143	PDE3A
1	65366464	4304178	65366464	TAAA	TAA	TAA	226	0/1	0/1	19	113	6	13	4	46	2	2	3_UTR	ENSGALG00000013173	PYROXD1
1	65376061	4331239	0	GCACA	GCA	GCA	36.9772	./.	0/1	0	0	0	0	4	68	2	2	intron	ENSGALG00000013174	RECQL
1	65473280	4334432	65473280	CTTTTTTTT	CTTTTTTTTT	CTTTTTTTTT	150	1/1	1/1	97	68	19	78	140	123	5	135	intergenic	ENSGALG00000013177-ENSGALG00000044826	BCAT1-ENSGALG00000044826
1	65473543	4634112	65473543	ATTTTTTT	ATTTTTTTT	ATTTTTTTT	213	1/1	1/1	163	69	39	124	200	127	1	199	intergenic	ENSGALG00000013177-ENSGALG00000044826	BCAT1-ENSGALG00000044826
1	65475412	4681114	65475412	C	CGG	CGG	486	1/1	1/1	20	81	0	20	52	127	0	52	intergenic	ENSGALG00000013177-ENSGALG00000044826	BCAT1-ENSGALG00000044826
1	66501812	4690880	66501812	C	CAT	CAT	486	1/1	1/1	15	64	0	15	24	91	0	24	intergenic	ENSGALG00000026464-ENSGALG00000013205	uc_338-ETNK1
1	66502630	4710900	0	GAAAAAA	GAAAAA	GAAAAA	74	0/1	0/1	9	19	3	6	15	51	8	7	intergenic	ENSGALG00000026464-ENSGALG00000013205	uc_338-ETNK1
1	66575727	4722821	66575727	AC	A	A	126	0/1	0/1	6	59	2	4	7	47	5	2	intron	ENSGALG00000013210	C2CD5
1	66583148	4723744	0	GTTTTTT	GTTTTTTT	GTTTTTTT	71	1/1	1/1	1	15	0	1	7	33	0	7	intron	ENSGALG00000013210	C2CD5
1	66622917	4778501	66622917	AT	A	A	53	0/1	0/1	5	53	3	2	16	32	12	4	intergenic	ENSGALG00000013210-ENSGALG00000046175	C2CD5-ENSGALG00000046175
1	66897368	4826054	0	CATA	CA	CA	44.8819	0/0	0/1	3	16	3	0	25	73	21	4	3_UTR	ENSGALG00000013229	CMAS
1	66951344	4974165	0	TAAAA	TAAAAA	TAAAAA	125	1/1	1/1	2	18	0	2	6	30	0	6	intron	ENSGALG00000013244	ABCC9
1	66954590	5009607	0	CTATA	CTA	CTA	161	0/0	0/1	1	5	1	0	9	127	4	5	intron	ENSGALG00000013244	ABCC9
1	66985042	5011037	0	TA	TAA	TAA	358	0/1	1/1	7	3	1	6	15	53	0	15	intron	ENSGALG00000013244	ABCC9
1	67001053	5326526	0	CTTTTTTTT	CTTTTTTT	CTTTTTTT	163	1/1	1/1	99	22	27	72	137	127	3	134	intergenic	ENSGALG00000013244-ENSGALG00000026373	ABCC9-KCNJ8
1	67256850	5331371	0	TAA	TAAA	TAAA	68	0/0	0/1	2	6	2	0	6	52	2	4	intron	ENSGALG00000030943	KRAS
1	67625745	5509800	67625745	CG	CGG	CGG	314	0/1	0/1	11	112	7	4	46	127	29	17	intergenic	ENSGALG00000014041-ENSGALG00000041414	ENSGALG00000014041-ENSGALG00000041414
1	68061553	5535273	0	GCC	GCCC	GCCC	89	0/1	0/1	2	27	1	1	8	91	4	4	exon	ENSGALG00000037495	ENSGALG00000037495		UNKNOWN
1	68183037	5703254	68183037	CAAAA	CAAAAA	CAAAAA	206	0/1	0/1	8	52	5	3	60	68	14	46	intergenic	ENSGALG00000014094-ENSGALG00000014096	STK38L-ARNTL2
1	68227631	5708310	0	AG	AGG	AGG	33.7434	./.	0/1	0	0	0	0	14	63	11	3	3_UTR	ENSGALG00000014096	ARNTL2
1	68227955	5987229	0	TGG	TG	TG	139	0/0	0/1	3	10	3	0	16	127	7	9	3_UTR	ENSGALG00000014096	ARNTL2
1	68350587	5987231	0	GAAAAAAAAA	GAAAAAAAA	GAAAAAAAA	113	1/1	1/1	62	19	16	46	124	98	16	108	3_UTR	ENSGALG00000014106	PPFIBP1
1	68397512	5989299	68397512	CAT	C	C	476	0/1	0/1	19	127	5	14	111	127	46	65	3_UTR	ENSGALG00000014128	A4GALT
1	68397740	6822453	0	G	GT	GT	93	1/1	1/1	3	3	1	2	34	90	1	33	3_UTR	ENSGALG00000014128	A4GALT
1	68467773	6834112	68467773	CAAAAAAAAA	CAAAAAAAAAA	CAAAAAAAAAA	113	1/1	1/1	14	40	0	14	22	34	3	19	3_UTR	ENSGALG00000014140	ARFGAP3
1	68494798	6837124	0	AAT	AATAT	AATAT	92	0/1	0/1	2	43	1	1	3	42	1	2	intron	ENSGALG00000014159	PACSIN2
1	68518609	6841006	0	TA	TAA	TAA	35.762	1/1	0/1	1	4	0	1	4	33	3	1	intron	ENSGALG00000014159	PACSIN2
1	68519204	6850410	0	AC	A	A	112	1/1	0/1	2	7	0	2	8	77	4	4	intron	ENSGALG00000014159	PACSIN2
1	68885183	6905136	0	CTGTG	CTGTGTG	CTGTGTG	245	1/1	1/1	1	16	0	1	8	37	0	8	intron	ENSGALG00000014186	MPPED1
1	68941254	6913185	0	GAAAAAAAAAAA	GAAAAAAAAAAAA	GAAAAAAAAAAAA	52	1/1	1/1	15	18	3	12	19	46	0	19	3_UTR	ENSGALG00000014186	MPPED1
1	69097973	6914289	0	TG	T	T	63	1/1	0/1	1	6	0	1	4	42	2	2	intron	ENSGALG00000014189	SULT4A1
1	69138010	7416224	0	CAGAG	CAG	CAG	232	1/1	0/1	4	17	0	4	4	32	1	3	intron	ENSGALG00000029308	ENSGALG00000029308
1	69151237	7437470	69151237	CTTT	CTT	CTT	185	0/1	0/0	31	127	16	15	171	33	145	26	intergenic	ENSGALG00000029308-ENSGALG00000014194	ENSGALG00000029308-SAMM50
1	69151506	7507644	69151506	GTTTTTTTTTT	GTTTTTTTTT	GTTTTTTTTT	129	1/1	1/1	63	95	1	62	165	93	31	134	intergenic	ENSGALG00000029308-ENSGALG00000014194	ENSGALG00000029308-SAMM50
1	69218096	7510729	0	AG	A	A	34.6441	./.	0/1	0	0	0	0	3	31	1	2	intron	ENSGALG00000014201	PARVB
1	69790183	7513872	0	TA	TAA	TAA	37.7648	1/1	0/1	1	4	0	1	3	36	2	1	intron	ENSGALG00000014213	PRR5
1	70374889	7560041	0	G	GA	GA	43.9264	./.	0/1	0	0	0	0	5	50	2	3	intron	ENSGALG00000046179	ENSGALG00000046179
1	70729182	7591428	0	CAGA	CAGAGA	CAGAGA	180	1/1	0/1	3	11	0	3	4	78	2	2	intron	ENSGALG00000014234	ATXN10
1	71178397	7595933	0	TT	TTAT	TTAT	345	1/1	0/1	3	15	0	3	16	88	3	13	intergenic	ENSGALG00000036255-ENSGALG00000035970	WNT7B-ENSGALG00000035970
1	71185063	7625875	0	ATT	ATTT	ATTT	65	0/0	0/1	4	17	4	0	19	94	14	5	intron	ENSGALG00000035970	ENSGALG00000035970
1	71185315	7960305	71185315	ATTTTTT	ATTTTTTT	ATTTTTTT	165	1/1	1/1	6	34	0	6	9	43	0	9	intron	ENSGALG00000035970	ENSGALG00000035970
1	71185511	7964815	71185511	TAAA	TAAAA	TAAAA	166	0/1	0/1	6	40	2	4	8	59	3	5	intron	ENSGALG00000035970	ENSGALG00000035970
1	71200230	8000472	0	AGGGG	AGGG	AGGG	51	0/1	0/1	4	9	3	1	10	59	4	6	intergenic	ENSGALG00000035970-ENSGALG00000028840	ENSGALG00000035970-CDPF1
1	71206107	8010039	71206107	AAGAG	AAG	AAG	433	1/1	1/1	7	36	0	7	6	33	0	6	intergenic	ENSGALG00000035970-ENSGALG00000028840	ENSGALG00000035970-CDPF1
1	71211981	8010777	0	GCCCC	GCC	GCC	31.3817	./.	0/1	0	0	0	0	10	60	8	2	intergenic	ENSGALG00000035970-ENSGALG00000028840	ENSGALG00000035970-CDPF1
1	71212428	8011471	0	GGTGTGTGTGTGTGT	GGTGTGTGTGTGTGTGT	GGTGTGTGTGTGTGTGT	35.6878	0/0	0/1	2	11	2	0	10	64	8	2	intergenic	ENSGALG00000035970-ENSGALG00000028840	ENSGALG00000035970-CDPF1
1	71214685	9005323	0	T	TAA	TAA	44.9137	1/1	1/1	1	16	0	1	10	43	0	10	intergenic	ENSGALG00000035970-ENSGALG00000028840	ENSGALG00000035970-CDPF1
1	71215376	9018526	0	GTAT	GT	GT	61	0/0	0/1	1	8	1	0	11	90	8	3	intergenic	ENSGALG00000035970-ENSGALG00000028840	ENSGALG00000035970-CDPF1
1	71217225	9142244	0	CAAA	CAA	CAA	52	0/0	0/1	1	6	1	0	13	81	8	5	intergenic	ENSGALG00000035970-ENSGALG00000028840	ENSGALG00000035970-CDPF1
1	71219819	9142497	0	ATTTTT	ATTTTTT	ATTTTTT	113	0/1	0/1	5	6	1	4	21	93	11	10	intergenic	ENSGALG00000035970-ENSGALG00000028840	ENSGALG00000035970-CDPF1
1	71220157	9912254	0	CAAA	CAAAA	CAAAA	325	1/1	1/1	3	25	0	3	19	73	0	19	intergenic	ENSGALG00000035970-ENSGALG00000028840	ENSGALG00000035970-CDPF1
1	71225199	10401403	0	TGG	TG	TG	34.8191	0/0	0/1	1	9	1	0	15	63	11	4	intergenic	ENSGALG00000035970-ENSGALG00000028840	ENSGALG00000035970-CDPF1
1	71225776	10401404	0	ATTTTTTT	ATTTTTTTT	ATTTTTTTT	104	1/1	1/1	5	8	1	4	11	39	0	11	intergenic	ENSGALG00000035970-ENSGALG00000028840	ENSGALG00000035970-CDPF1
1	71226662	10403317	71226662	CCTCTC	CCTC	CCTC	96	0/1	0/1	3	44	1	2	4	40	3	1	intergenic	ENSGALG00000035970-ENSGALG00000028840	ENSGALG00000035970-CDPF1
1	71231124	10406856	0	TGCGC	TGCGCGC	TGCGCGC	56	0/0	0/1	1	5	1	0	4	83	2	2	intergenic	ENSGALG00000035970-ENSGALG00000028840	ENSGALG00000035970-CDPF1
1	71237059	10407011	0	A	AG	AG	62	./.	0/1	0	0	0	0	7	67	3	4	intergenic	ENSGALG00000035970-ENSGALG00000028840	ENSGALG00000035970-CDPF1
1	71257855	10432509	0	GCCCC	GCCCCC	GCCCCC	75	./.	0/1	0	0	0	0	15	75	7	8	intron	ENSGALG00000028840	CDPF1
1	71260867	10502718	71260867	T	TG	TG	365	1/1	1/1	5	31	0	5	15	61	0	15	intron	ENSGALG00000028840	CDPF1
1	71277583	10545416	0	G	GT	GT	326	1/1	1/1	3	24	0	3	12	51	0	12	intron	ENSGALG00000028840	CDPF1
1	71291376	10566002	0	ATTTTTT	ATTTTT	ATTTTT	74	0/1	0/1	6	14	2	4	12	36	5	7	intron	ENSGALG00000028840	CDPF1
1	71586785	10680451	0	ATTT	ATT	ATT	130	./.	1/1	0	0	0	0	8	34	0	8	intron	ENSGALG00000012921	ETV6
1	71586788	10716025	0	TG	T	T	131	./.	1/1	0	0	0	0	8	34	0	8	intron	ENSGALG00000012921	ETV6
1	71609703	10759475	0	GT	G	G	48.7118	./.	0/1	0	0	0	0	5	49	2	3	intron	ENSGALG00000012921	ETV6
1	71617636	10825011	0	CAAAAAAA	CAAAAAAAA	CAAAAAAAA	76	0/1	1/1	3	3	1	2	9	30	0	9	intron	ENSGALG00000012921	ETV6
1	71653268	10873464	0	TG	TGAG	TGAG	59	1/1	0/1	1	4	0	1	3	47	2	1	intron	ENSGALG00000012921	ETV6
1	71902317	10904647	0	T	TAA	TAA	42.2474	0/1	0/1	2	43	1	1	6	32	5	1	intron	ENSGALG00000040393	BORCS5
1	71908713	10909719	0	C	CTT	CTT	61	./.	0/1	0	0	0	0	3	41	1	2	intron	ENSGALG00000040393	BORCS5
1	71920240	10911715	0	CAA	CA	CA	67	1/1	0/1	2	6	0	2	7	42	5	2	intron	ENSGALG00000040393	BORCS5
1	71937517	10931567	0	GTT	GTTT	GTTT	35.7443	1/1	0/1	1	5	0	1	3	35	2	1	intron	ENSGALG00000040393	BORCS5
1	72112569	10937277	72112569	GTT	GT	GT	267	0/1	0/1	5	54	3	2	23	64	4	19	intergenic	ENSGALG00000045619-ENSGALG00000026896	GPR19-ENSGALG00000026896
1	72195316	10967353	0	ATTTTTTTTTT	ATTTTTTTTT	ATTTTTTTTT	114	0/1	1/1	36	15	15	21	69	117	3	66	intergenic	ENSGALG00000022980-ENSGALG00000036176	CDKN1B-ENSGALG00000036176
1	72379280	10973424	0	TAAA	TA	TA	135	0/1	0/1	2	43	1	1	6	111	3	3	intron	ENSGALG00000036730	MRPS35
1	72638531	10975809	0	TGGG	TGG	TGG	84	1/1	0/1	1	7	0	1	6	42	2	4	intergenic	ENSGALG00000029775-ENSGALG00000031666	ENSGALG00000029775-CCDC91
1	72645288	10985082	0	ACT	ACTCT	ACTCT	324	1/1	0/1	3	11	0	3	13	127	6	7	intergenic	ENSGALG00000029775-ENSGALG00000031666	ENSGALG00000029775-CCDC91
1	72743571	11062588	0	AATATATATA	AATATATA	AATATATA	168	1/1	0/1	2	8	0	2	6	96	3	3	intron	ENSGALG00000031666	CCDC91
1	73088483	11188839	73088483	T	TC	TC	208	0/1	0/1	7	46	2	5	12	125	6	6	intergenic	ENSGALG00000017291-ENSGALG00000017290	FAR2-RAD51AP1
1	73209592	11233351	73209592	CTT	CT	CT	448	1/1	1/1	9	43	0	9	15	61	0	15	intergenic	ENSGALG00000027791-ENSGALG00000026776	FGF23-TIGAR
1	73477092	11545299	0	TA	TAA	TAA	44.5685	0/0	0/1	6	22	6	0	12	74	9	3	intron	ENSGALG00000033533	ENSGALG00000033533
1	74410831	11593367	74410831	CT	C	C	139	0/1	0/1	4	30	1	3	8	84	5	3	intron	ENSGALG00000017272	VWF
1	74423588	12234813	0	TACACACACACACACACACAC	TACACACACACACACACACACAC	TACACACACACACACACACACAC	134	0/1	0/1	2	27	1	1	12	125	8	4	intron	ENSGALG00000017272	VWF
1	74433033	12241228	0	TAAA	TAAAA	TAAAA	118	1/1	0/1	2	6	0	2	17	96	12	5	intron	ENSGALG00000017272	VWF
1	74439548	12592592	0	AGGG	AGG	AGG	37.0612	0/0	0/1	1	8	1	0	16	65	12	4	intron	ENSGALG00000017272	VWF
1	75370711	12984317	0	ACT	ACTCT	ACTCT	322	1/1	1/1	2	20	0	2	12	50	0	12	intergenic	ENSGALG00000043233-ENSGALG00000014346	ENSGALG00000043233-TSPAN9
1	75403502	13010607	0	GA	GAA	GAA	32.1497	./.	0/1	0	0	0	0	21	61	17	4	intron	ENSGALG00000014346	TSPAN9
1	75422830	14536078	0	AGG	AG	AG	66	./.	0/1	0	0	0	0	13	96	6	7	intron	ENSGALG00000014346	TSPAN9
1	75443523	14620691	75443523	CATATATATATATATATATA	CATATATATATATATATATATA	CATATATATATATATATATATA	208	0/1	0/1	3	37	1	2	14	127	9	5	intron	ENSGALG00000014346	TSPAN9
1	75507660	14626395	0	CT	CTT	CTT	266	0/1	0/1	6	14	1	5	11	105	5	6	intron	ENSGALG00000014346	TSPAN9
1	75619818	14626902	75619818	C	CAT	CAT	472	1/1	0/1	15	55	0	15	41	42	4	37	intergenic	ENSGALG00000040734-ENSGALG00000013424	ENSGALG00000040734-TULP3
1	75738956	14631028	0	T	TA	TA	52	0/1	0/1	2	21	1	1	14	62	10	4	intergenic	ENSGALG00000014331-ENSGALG00000037656	FKBP4-NECAP1
1	75878667	14641618	0	TAA	T	T	30.0408	./.	0/1	0	0	0	0	4	58	2	2	intron	ENSGALG00000014324	ENSGALG00000014324
1	75881432	14680247	75881432	CTTTT	CTT	CTT	70	0/1	0/0	8	100	5	3	50	127	50	0	exon	ENSGALG00000043817	ENSGALG00000043817		UNKNOWN
1	75971704	15846604	75971704	TAAA	TAA	TAA	357	1/1	0/1	39	53	2	37	47	127	35	12	intergenic	ENSGALG00000014280-ENSGALG00000027471	AICDA-MFAP5
1	76009496	15847207	0	GAAA	GA	GA	83	0/1	0/1	2	36	1	1	3	36	1	2	intron	ENSGALG00000040184	RIMKLB
1	76523044	16689525	0	AG	A	A	57	0/1	0/1	2	32	1	1	6	60	3	3	intron	ENSGALG00000041564	ENSGALG00000041564
1	76770857	16900436	76770857	TTATATATATATAT	TTATATATATAT	TTATATATATAT	218	0/0	0/1	19	63	19	0	67	127	51	16	3_UTR	ENSGALG00000014410	CSTB
1	76803928	16903278	76803928	AGTG	AGTGTG	AGTGTG	247	0/1	0/1	3	44	1	2	30	127	23	7	intron	ENSGALG00000007378	FAM162A
1	76815285	17031692	0	AGG	AG	AG	52	0/0	0/1	1	5	1	0	5	64	2	3	intron	ENSGALG00000014426	KPNA1
1	76817321	17033876	0	TTAT	TT	TT	105	1/1	0/1	1	6	0	1	4	62	2	2	intron	ENSGALG00000014426	KPNA1
1	76837930	17035593	0	CATAT	CAT	CAT	106	0/0	0/1	1	4	1	0	6	69	2	4	intron	ENSGALG00000014426	KPNA1
1	76864594	17082383	76864594	TGG	TG	TG	77	0/0	0/1	16	52	16	0	40	106	27	13	intergenic	ENSGALG00000014426-ENSGALG00000013999	KPNA1-FBXO40
1	76867660	17484626	76867660	TGG	TGGG	TGGG	330	0/1	0/1	13	87	5	8	54	127	39	15	intergenic	ENSGALG00000014426-ENSGALG00000013999	KPNA1-FBXO40
1	76895023	17773602	0	CGTGT	CGT	CGT	61	./.	0/1	0	0	0	0	3	41	1	2	intergenic	ENSGALG00000014428-ENSGALG00000040424	TAPBPL-SCNN1A
1	76909527	17773610	0	TG	T	T	168	0/0	0/1	3	9	3	0	16	127	6	10	3_UTR	ENSGALG00000040424	SCNN1A
1	76914754	17773626	76914754	AG	AGG	AGG	431	1/1	1/1	12	55	0	12	26	97	0	26	intergenic	ENSGALG00000040424-ENSGALG00000022955	SCNN1A-VAMP1
1	76915444	18046151	76915444	AC	A	A	63	0/0	0/1	22	71	22	0	46	92	35	11	3_UTR	ENSGALG00000022955	VAMP1
1	76960143	18048757	0	GA	GAA	GAA	273	1/1	1/1	2	19	0	2	8	37	0	8	intergenic	ENSGALG00000014442-ENSGALG00000014443	GAPDH-ENSGALG00000014443
1	77612013	18113252	0	TCC	TC	TC	219	1/1	1/1	1	16	0	1	8	37	0	8	intron	ENSGALG00000014695	CLCN1
1	77624693	18127393	0	AG	A	A	38.8472	0/0	0/1	3	13	3	0	11	68	8	3	intron	ENSGALG00000014695	CLCN1
1	77628661	18130828	0	AG	AGG	AGG	190	1/1	0/1	3	10	0	3	11	113	7	4	intron	ENSGALG00000014695	CLCN1
1	77631416	18133212	0	C	CAT	CAT	240	1/1	0/1	4	13	0	4	7	127	4	3	intron	ENSGALG00000014695	CLCN1
1	77639888	18133214	0	CTT	CT	CT	180	1/1	1/1	1	16	0	1	8	37	0	8	intron	ENSGALG00000014695	CLCN1
1	77655964	18482873	0	AACACA	AACA	AACA	339	1/1	1/1	3	22	0	3	6	31	0	6	intron	ENSGALG00000014695	CLCN1
1	77746028	18482946	0	AT	ATT	ATT	35.8924	./.	0/1	0	0	0	0	4	43	2	2	intron	ENSGALG00000014701	RAP1GAP
1	77748632	18526170	0	G	GC	GC	90	1/1	0/1	1	4	0	1	13	106	9	4	intron	ENSGALG00000014701	RAP1GAP
1	77756988	18876506	0	AGG	AGGG	AGGG	174	0/1	0/1	5	22	4	1	22	127	12	10	intergenic	ENSGALG00000040461-ENSGALG00000037321	ENSGALG00000040461-ENSGALG00000037321
1	78347916	19128278	0	CTGTG	CTG	CTG	65	0/0	0/1	2	9	2	0	6	95	3	3	intergenic	ENSGALG00000031890-ENSGALG00000042936	YBX3-SYCE3
1	78375671	19131979	0	GAAAAAA	GAAAAA	GAAAAA	149	0/1	0/1	35	16	8	27	43	86	24	19	intergenic	ENSGALG00000014759-ENSGALG00000014723	STYK1-GABARAPL1
1	78393293	19158049	0	GAAAAAAAA	GAAAAAAAAA	GAAAAAAAAA	116	1/1	1/1	9	7	2	7	44	121	1	43	intron	ENSGALG00000014723	GABARAPL1
1	78666868	19178555	0	G	GA	GA	115	1/1	1/1	2	18	0	2	6	30	0	6	intron	ENSGALG00000037173	ENSGALG00000037173
1	78678554	19634621	0	CTTTT	CTTT	CTTT	37.0376	0/1	0/1	2	19	1	1	7	52	4	3	intron	ENSGALG00000037173	ENSGALG00000037173
1	78679713	19796343	0	CT	CTGT	CTGT	103	1/1	0/1	1	5	0	1	5	91	3	2	intron	ENSGALG00000037173	ENSGALG00000037173
1	78681209	19845649	78681209	GTTT	GTTTT	GTTTT	296	1/1	1/1	5	30	0	5	10	45	0	10	intron	ENSGALG00000037173	ENSGALG00000037173
1	78727632	19855120	0	AGGG	AGG	AGG	79	0/1	0/1	3	25	2	1	9	88	5	4	intron	ENSGALG00000014776	ENSGALG00000014776
1	78731143	19926266	78731143	AG	A	A	316	1/1	1/1	6	33	0	6	8	39	0	8	intron	ENSGALG00000014776	ENSGALG00000014776
1	78749229	20227430	78749229	TGGGGG	TGGGG	TGGGG	152	0/1	1/1	7	34	3	4	11	35	0	11	intergenic	ENSGALG00000014776-ENSGALG00000031400	ENSGALG00000014776-ENSGALG00000031400
1	78749419	20314975	0	GTTTTTTTTT	GTTTTTTTTTTT	GTTTTTTTTTTT	49.2539	0/1	1/1	21	5	7	14	73	33	3	70	intergenic	ENSGALG00000014776-ENSGALG00000031400	ENSGALG00000014776-ENSGALG00000031400
1	79111756	123291	0	GACACA	GACA	GACA	61	./.	0/1	0	0	0	0	3	41	1	2	intron	ENSGALG00000014791	WDR3
1	79164066	124262	0	TC	TCC	TCC	245	1/1	1/1	2	30	0	2	54	127	0	54	intergenic	ENSGALG00000014794-ENSGALG00000014453	ENSGALG00000014794-FAM46C
1	79164067	125116	79164067	C	CT	CT	486	1/1	1/1	25	99	0	25	57	127	0	57	intergenic	ENSGALG00000014794-ENSGALG00000014453	ENSGALG00000014794-FAM46C
1	79167424	126471	0	GGA	G	G	46.8594	./.	0/1	0	0	0	0	5	78	3	2	intron	ENSGALG00000014453	FAM46C
1	79191433	128963	0	TC	TCC	TCC	301	1/1	1/1	3	22	0	3	8	37	0	8	intron	ENSGALG00000014800	ATP6V1A
1	79213234	130756	0	AT	ATT	ATT	107	1/1	0/1	3	9	0	3	4	33	3	1	intron	ENSGALG00000033889	NAA50
1	79227562	136212	79227562	ATTTTTTTT	ATTTTTTTTT	ATTTTTTTTT	130	1/1	1/1	131	117	10	121	226	56	67	159	3_UTR	ENSGALG00000033889	NAA50
1	79227607	138168	79227607	ATTTTTTTTTTT	ATTTTTTTTTT	ATTTTTTTTTT	129	1/1	1/1	72	112	4	68	117	87	7	110	3_UTR	ENSGALG00000033889	NAA50
1	79230396	359780	79230396	CTTTTTTT	CTTTTTTTT	CTTTTTTTT	38.2548	0/0	0/1	60	118	56	4	297	70	149	148	3_UTR	ENSGALG00000033889	NAA50
1	79409524	535738	79409524	TG	TGG	TGG	371	1/1	1/1	5	31	0	5	13	55	0	13	3_UTR	ENSGALG00000039461	TNFRSF1A
1	79410743	754265	79410743	ATTT	ATT	ATT	98	0/1	0/0	24	61	5	19	46	36	41	5	intergenic	ENSGALG00000039461-ENSGALG00000014901	TNFRSF1A-METTL16
1	79905586	970836	0	CAG	CAGAG	CAGAG	216	0/0	1/1	11	29	11	0	14	38	0	14	3_UTR	ENSGALG00000014970	FSTL1
1	79974751	1081085	79974751	GAAA	GAAAA	GAAAA	468	1/1	1/1	14	61	0	14	25	94	0	25	intergenic	ENSGALG00000014973-ENSGALG00000014977	ENSGALG00000014973-GSK3B
1	79976360	2244525	0	GA	G	G	221	1/1	1/1	3	21	0	3	6	30	0	6	intergenic	ENSGALG00000014973-ENSGALG00000014977	ENSGALG00000014973-GSK3B
1	79978921	3419405	0	TAAAAAAAA	TAAAAAAAAA	TAAAAAAAAA	47.842	1/1	1/1	3	21	0	3	6	30	0	6	intergenic	ENSGALG00000014973-ENSGALG00000014977	ENSGALG00000014973-GSK3B
1	79980283	3584894	79980283	CTTT	CTT	CTT	234	0/1	0/1	9	31	2	7	14	67	4	10	intergenic	ENSGALG00000014973-ENSGALG00000014977	ENSGALG00000014973-GSK3B
1	79982353	3612594	0	GTTTTTTTTTT	GTTTTTTTTT	GTTTTTTTTT	80	1/1	1/1	3	21	0	3	18	53	1	17	intergenic	ENSGALG00000014973-ENSGALG00000014977	ENSGALG00000014973-GSK3B
1	79985322	5117209	79985322	TA	T	T	427	1/1	1/1	14	59	0	14	14	59	0	14	intergenic	ENSGALG00000014973-ENSGALG00000014977	ENSGALG00000014973-GSK3B
1	79992635	5144682	0	AG	AGG	AGG	46.5479	0/0	0/1	2	9	2	0	9	76	6	3	intergenic	ENSGALG00000014973-ENSGALG00000014977	ENSGALG00000014973-GSK3B
1	79998838	5156327	0	TTGTGTGTGTGTGTG	TTGTGTGTGTGTG	TTGTGTGTGTGTG	57	0/0	0/1	1	7	1	0	8	86	5	3	intergenic	ENSGALG00000014973-ENSGALG00000014977	ENSGALG00000014973-GSK3B
1	80025333	5181455	0	CGTGT	CGTGTGT	CGTGTGT	127	1/1	0/1	2	6	0	2	10	73	8	2	intron	ENSGALG00000014977	GSK3B
1	80039930	6272265	0	CT	CTT	CTT	57	1/1	0/1	1	4	0	1	10	54	8	2	intron	ENSGALG00000014977	GSK3B
1	80052991	6714285	0	CAAAAAAA	CAAAAAA	CAAAAAA	66	1/1	1/1	3	23	0	3	8	38	0	8	intron	ENSGALG00000014977	GSK3B
1	80067112	6718420	0	C	CTG	CTG	135	0/1	0/1	2	43	1	1	6	114	3	3	intron	ENSGALG00000014977	GSK3B
1	80075332	6727889	0	CAAAAAAA	CAAAAAA	CAAAAAA	48.469	1/1	0/1	4	13	0	4	11	35	6	5	intron	ENSGALG00000014977	GSK3B
1	80097961	7418729	0	CT	CTT	CTT	33.6143	0/0	0/1	1	5	1	0	4	61	2	2	intron	ENSGALG00000014977	GSK3B
1	80101161	7426326	0	TCC	TC	TC	92	0/0	0/1	3	12	3	0	19	122	12	7	intergenic	ENSGALG00000014977-ENSGALG00000014980	GSK3B-MAATS1
1	80101578	7482831	80101578	C	CG	CG	157	0/1	0/1	7	31	3	4	33	73	11	22	intergenic	ENSGALG00000014977-ENSGALG00000014980	GSK3B-MAATS1
1	80104170	7487973	0	GATATATATATATATATATATATAT	GATATATATATATATATATATATATAT	GATATATATATATATATATATATATAT	92	0/0	0/1	1	5	1	0	6	60	2	4	intergenic	ENSGALG00000014977-ENSGALG00000014980	GSK3B-MAATS1
1	80167881	7489307	80167881	TGGGGGG	TGGGG	TGGGG	268	0/1	0/1	13	102	8	5	32	127	19	13	intergenic	ENSGALG00000014988-ENSGALG00000014997	POPDC2-PLA1A
1	80172073	7493851	80172073	CTT	CTTT	CTTT	159	0/1	0/1	4	39	2	2	21	127	14	7	intron	ENSGALG00000014997	PLA1A
1	80180144	7498975	0	AC	ACTC	ACTC	130	./.	0/1	0	0	0	0	6	73	2	4	intron	ENSGALG00000014997	PLA1A
1	80243096	7502503	80243096	CAGAG	CAG	CAG	388	0/1	0/1	12	127	6	6	33	127	25	8	intergenic	ENSGALG00000014997-ENSGALG00000032247	PLA1A-ATP1A1
1	80260192	7573979	0	G	GA	GA	31.6814	0/0	0/1	1	5	1	0	5	56	2	3	intron	ENSGALG00000032247	ATP1A1
1	80484763	7629280	0	TA	TAA	TAA	77	0/1	0/1	2	31	1	1	8	79	5	3	intergenic	ENSGALG00000015018-ENSGALG00000015025	CASQ2-VANGL1
1	80764206	7629343	80764206	ACTCT	ACT	ACT	69	0/1	0/1	4	36	3	1	9	64	7	2	exon	ENSGALG00000044114	ENSGALG00000044114		UNKNOWN
1	82492893	7630534	0	GTTTTT	GTTTTTT	GTTTTTT	65	0/0	0/1	8	25	8	0	21	92	10	11	intron	ENSGALG00000029187	ENSGALG00000029187
1	82495845	7630535	0	ATTTT	ATTT	ATTT	56	./.	0/1	0	0	0	0	8	41	3	5	intron	ENSGALG00000029187	ENSGALG00000029187
1	82496863	7714494	82496863	TGAGAGA	TGAGA	TGAGA	74	0/0	0/1	11	39	11	0	21	102	17	4	intron	ENSGALG00000029187	ENSGALG00000029187
1	82497981	7716768	0	CTTTTTTT	CTTTTTTTT	CTTTTTTTT	127	1/1	1/1	2	22	0	2	19	73	0	19	intron	ENSGALG00000029187	ENSGALG00000029187
1	82501650	7735956	0	CTTTTTT	CTTTTTTT	CTTTTTTT	43.1869	0/1	0/1	8	12	6	2	13	31	4	9	intron	ENSGALG00000029187	ENSGALG00000029187
1	82501842	7738859	82501842	CTAT	CT	CT	278	0/1	0/1	7	73	2	5	13	127	8	5	intron	ENSGALG00000029187	ENSGALG00000029187
1	82510185	7744211	0	ACCC	ACC	ACC	185	0/1	0/1	9	8	1	8	27	85	21	6	intron	ENSGALG00000029187	ENSGALG00000029187
1	82510650	7762997	0	GTTTTTTT	GTTTTTTTT	GTTTTTTTT	39.8333	./.	1/1	0	0	0	0	8	30	0	8	intron	ENSGALG00000029187	ENSGALG00000029187
1	82511047	7773721	0	AGGG	AGG	AGG	64	0/1	0/1	3	26	1	2	5	48	3	2	intron	ENSGALG00000029187	ENSGALG00000029187
1	82513886	7773773	82513886	ATTTTTTTT	ATTTTTTT	ATTTTTTT	157	1/1	1/1	8	42	0	8	19	75	0	19	intron	ENSGALG00000029187	ENSGALG00000029187
1	82514891	7972040	0	TTAT	TT	TT	40.6941	0/0	0/1	1	7	1	0	6	70	4	2	intron	ENSGALG00000029187	ENSGALG00000029187
1	82515956	8481207	0	ACTCT	ACT	ACT	116	0/1	0/1	2	34	1	1	9	117	6	3	intron	ENSGALG00000029187	ENSGALG00000029187
1	82522171	8581770	82522171	ATTTTTTT	ATTTTTT	ATTTTTT	177	1/1	1/1	12	48	0	12	17	48	1	16	intron	ENSGALG00000029187	ENSGALG00000029187
1	82525677	8635539	0	ATTTTTTTT	ATTTTTTT	ATTTTTTT	52	0/1	1/1	4	10	2	2	12	34	0	12	intron	ENSGALG00000029187	ENSGALG00000029187
1	82565504	8640518	0	TTAT	TT	TT	93	0/1	0/1	2	43	1	1	6	83	4	2	intron	ENSGALG00000029187	ENSGALG00000029187
1	82580622	9938546	0	CT	CTT	CTT	192	1/1	1/1	1	16	0	1	6	31	0	6	intron	ENSGALG00000029187	ENSGALG00000029187
1	82598349	9994870	0	TAA	TA	TA	100	1/1	0/1	1	5	0	1	10	109	5	5	intron	ENSGALG00000029187	ENSGALG00000029187
1	82609222	9997954	0	CATAT	CAT	CAT	155	0/0	0/1	3	11	3	0	11	127	6	5	intron	ENSGALG00000029187	ENSGALG00000029187
1	82620251	10457355	0	CAA	CA	CA	79	0/1	0/1	4	28	3	1	11	85	6	5	intron	ENSGALG00000029187	ENSGALG00000029187
1	82623972	10489373	0	GGT	G	G	62	0/0	0/1	1	5	1	0	8	84	4	4	intron	ENSGALG00000029187	ENSGALG00000029187
1	82631237	11037976	82631237	AG	AGG	AGG	358	0/1	0/1	9	37	2	7	24	127	13	11	intron	ENSGALG00000029187	ENSGALG00000029187
1	82634203	11103266	0	ATTTT	ATTTTT	ATTTTT	254	1/1	1/1	3	25	0	3	19	73	0	19	intron	ENSGALG00000029187	ENSGALG00000029187
1	82641546	11264186	82641546	GT	GTT	GTT	123	0/1	0/1	7	79	3	4	8	75	5	3	intron	ENSGALG00000029187	ENSGALG00000029187
1	82645077	11440965	0	ATTTTTTTTT	ATTTTTTTTTT	ATTTTTTTTTT	34.6889	1/1	0/1	4	10	0	4	33	34	15	18	intron	ENSGALG00000029187	ENSGALG00000029187
1	82646810	11534266	82646810	GT	GTT	GTT	432	0/1	0/1	12	30	2	10	30	109	8	22	intron	ENSGALG00000029187	ENSGALG00000029187
1	82651614	11534788	0	CT	CTT	CTT	37.2182	0/0	0/1	5	18	5	0	8	67	5	3	intron	ENSGALG00000029187	ENSGALG00000029187
1	82661307	11534799	0	ATG	ATGTG	ATGTG	51	0/0	0/1	2	11	2	0	11	79	8	3	intron	ENSGALG00000029187	ENSGALG00000029187
1	82690212	11535309	0	TTATATATATATATAT	TTATATATATATAT	TTATATATATATAT	170	1/1	0/1	2	10	0	2	6	51	2	4	intron	ENSGALG00000029187	ENSGALG00000029187
1	82691497	11535311	0	CTTTTTTTTTTTTTT	CTTTTTTTTTTTT	CTTTTTTTTTTTT	39.9409	1/1	1/1	1	17	0	1	10	35	0	10	intron	ENSGALG00000029187	ENSGALG00000029187
1	82695468	11535312	82695468	AC	A	A	137	0/1	0/1	7	63	2	5	19	32	15	4	intron	ENSGALG00000029187	ENSGALG00000029187
1	82699010	11578620	0	TAAAAAAAA	TAAAAAAAAA	TAAAAAAAAA	32.034	1/1	0/1	9	3	2	7	23	30	14	9	intron	ENSGALG00000029187	ENSGALG00000029187
1	82707884	11578874	0	CAA	CAAA	CAAA	361	0/1	0/1	10	29	2	8	10	52	3	7	intron	ENSGALG00000029187	ENSGALG00000029187
1	82732266	11606046	0	TG	T	T	60	0/0	0/1	2	10	2	0	13	89	8	5	intron	ENSGALG00000029187	ENSGALG00000029187
1	82818638	14511086	0	TCA	T	T	104	0/0	0/1	1	5	1	0	7	127	3	4	intron	ENSGALG00000029187	ENSGALG00000029187
1	82820608	14733361	82820608	C	CAT	CAT	69	0/1	0/1	5	42	3	2	11	58	9	2	intron	ENSGALG00000029187	ENSGALG00000029187
1	82873745	14892380	0	GAAA	GAA	GAA	66	1/1	0/1	1	6	0	1	5	43	2	3	intergenic	ENSGALG00000029187-ENSGALG00000015094	ENSGALG00000029187-ZBTB20
1	82932225	14892780	82932225	TAAAAAAAAA	TAAAAAAAAAA	TAAAAAAAAAA	93	1/1	1/1	7	34	0	7	14	55	0	14	intergenic	ENSGALG00000015094-ENSGALG00000015117	ZBTB20-DRD3
1	82934653	14895435	0	TC	T	T	407	1/1	0/1	6	19	0	6	56	127	29	27	intergenic	ENSGALG00000015094-ENSGALG00000015117	ZBTB20-DRD3
1	82935572	15579903	82935572	CTTT	CTT	CTT	446	1/1	1/1	11	53	0	11	40	127	0	40	intergenic	ENSGALG00000015094-ENSGALG00000015117	ZBTB20-DRD3
1	82938646	15609945	82938646	GC	G	G	220	0/1	0/0	18	60	4	14	91	127	91	0	intergenic	ENSGALG00000015094-ENSGALG00000015117	ZBTB20-DRD3
1	82939335	15610058	82939335	C	CAT	CAT	291	0/1	0/1	8	70	6	2	18	127	9	9	intergenic	ENSGALG00000015094-ENSGALG00000015117	ZBTB20-DRD3
1	82945311	15723282	0	TTGT	TT	TT	47.9609	./.	0/1	0	0	0	0	8	71	3	5	intergenic	ENSGALG00000015094-ENSGALG00000015117	ZBTB20-DRD3
1	82948757	16021474	82948757	TTGT	TT	TT	181	0/1	0/1	4	37	3	1	18	127	12	6	intergenic	ENSGALG00000015094-ENSGALG00000015117	ZBTB20-DRD3
1	82948758	16201271	0	TG	T	T	144	0/0	0/1	3	11	3	0	22	127	12	10	intergenic	ENSGALG00000015094-ENSGALG00000015117	ZBTB20-DRD3
1	82950287	16204518	0	GTTTTTTTTT	GTTTTTTT	GTTTTTTT	56	./.	1/1	0	0	0	0	9	30	0	9	intergenic	ENSGALG00000015094-ENSGALG00000015117	ZBTB20-DRD3
1	82950802	16208077	82950802	TAAAAAAAAA	TAAAAAAAA	TAAAAAAAA	162	1/1	1/1	35	103	1	34	67	127	1	66	intergenic	ENSGALG00000015094-ENSGALG00000015117	ZBTB20-DRD3
1	83045746	16215454	0	TCACACACAC	TCACACAC	TCACACAC	76	./.	0/1	0	0	0	0	12	106	8	4	3_UTR	ENSGALG00000015123	ZDHHC23
1	83395676	16235489	0	TACA	TA	TA	272	1/1	0/1	1	6	0	1	14	127	6	8	intron	ENSGALG00000015182	ENSGALG00000015182
1	83590292	16247953	0	AGGGG	AGGG	AGGG	57	1/1	0/1	2	8	0	2	7	48	3	4	intron	ENSGALG00000015204	ATG3
1	83594108	16252247	0	GTAT	GTATAT	GTATAT	45.2226	0/1	0/1	2	43	1	1	5	35	4	1	intron	ENSGALG00000015204	ATG3
1	83605864	16280414	0	GCA	GCACA	GCACA	231	./.	1/1	0	0	0	0	8	33	0	8	intron	ENSGALG00000029298	F5
1	83678147	16375041	83678147	AT	A	A	71	0/1	0/0	11	102	6	5	63	127	63	0	3_UTR	ENSGALG00000015225	BLZF1
1	83785362	16378216	0	TAAA	TAAAAA	TAAAAA	238	1/1	0/1	2	11	0	2	7	73	2	5	intron	ENSGALG00000015233	ATP1B1
1	84226931	16408151	0	AG	AGG	AGG	286	1/1	0/1	4	18	0	4	9	34	2	7	intron	ENSGALG00000015252	ST3GAL6
1	84561541	16484816	0	TCC	TC	TC	34.9179	./.	0/1	0	0	0	0	6	66	3	3	intron	ENSGALG00000015258	DCBLD2
1	84572767	16533127	84572767	GCTCTC	GCTC	GCTC	60	0/0	0/1	10	36	10	0	16	88	13	3	3_UTR	ENSGALG00000015258	DCBLD2
1	84621846	16622248	84621846	TGGGGGGGGG	TGGGGGGGG	TGGGGGGGG	122	1/1	1/1	18	60	0	18	66	54	14	52	intron	ENSGALG00000015267	CMSS1
1	84623980	16629766	0	AGGGGGGG	AGGGGGGGG	AGGGGGGGG	98	1/1	0/1	4	15	0	4	53	38	19	34	intron	ENSGALG00000015267	CMSS1
1	84626516	17047736	0	TG	TGG	TGG	249	0/1	0/1	4	28	3	1	50	127	31	19	intron	ENSGALG00000015267	CMSS1
1	84628115	17999724	0	TGGGGG	TGGGG	TGGGG	161	./.	1/1	0	0	0	0	45	127	0	45	intron	ENSGALG00000015267	CMSS1
1	84630215	17999815	0	A	AC	AC	183	0/1	0/1	4	14	1	3	42	127	20	22	intron	ENSGALG00000015267	CMSS1
1	84630663	18002277	0	CATAT	CAT	CAT	273	1/1	0/1	1	4	0	1	41	127	28	13	intron	ENSGALG00000015267	CMSS1
1	84631077	18139019	84631077	T	TTC	TTC	130	0/1	0/1	8	116	5	3	28	45	25	3	intron	ENSGALG00000015267	CMSS1
1	84633521	18150524	0	TAAAAA	TAAAAAA	TAAAAAA	81	0/0	0/1	8	25	8	0	30	104	14	16	intron	ENSGALG00000015267	CMSS1
1	84635724	18164217	0	CA	CAA	CAA	181	0/0	0/1	2	7	2	0	17	112	7	10	intron	ENSGALG00000015267	CMSS1
1	84635815	18187373	0	TGGGGG	TGGGGGG	TGGGGGG	67	0/0	0/1	2	8	2	0	23	76	11	12	intron	ENSGALG00000015267	CMSS1
1	84643336	18215342	0	GAAAAAA	GAAAAA	GAAAAA	80	1/1	1/1	2	18	0	2	6	30	0	6	intron	ENSGALG00000015267	CMSS1
1	84688868	19203808	0	ACT	ACTCT	ACTCT	356	1/1	1/1	3	22	0	3	7	34	0	7	intergenic	ENSGALG00000015267-ENSGALG00000015271	CMSS1-FILIP1L
1	84696898	19233230	0	ATTTTTTTT	ATTTTTTT	ATTTTTTT	37.8643	1/1	1/1	1	15	0	1	6	30	0	6	intergenic	ENSGALG00000015267-ENSGALG00000015271	CMSS1-FILIP1L
1	84767931	19273206	0	TCA	T	T	145	0/1	0/1	2	44	1	1	8	127	4	4	intron	ENSGALG00000015271	FILIP1L
1	84773309	19273641	0	TAA	TAAA	TAAA	218	0/0	1/1	2	4	2	0	13	35	0	13	intron	ENSGALG00000015271	FILIP1L
1	84782788	20109878	0	CAA	CA	CA	150	./.	0/1	0	0	0	0	12	34	2	10	intron	ENSGALG00000015271	FILIP1L
1	84787014	20113306	0	CAG	C	C	48.9477	0/0	0/1	1	7	1	0	6	78	4	2	intron	ENSGALG00000015271	FILIP1L
1	84798755	1826644	0	AATAT	AAT	AAT	53	0/0	0/1	2	13	2	0	18	81	15	3	intron	ENSGALG00000015271	FILIP1L
1	84807820	1869161	0	AT	ATT	ATT	156	./.	1/1	0	0	0	0	7	30	0	7	intron	ENSGALG00000015271	FILIP1L
1	84812916	1869174	0	CAAA	CA	CA	37.0433	0/0	0/1	2	10	2	0	7	66	5	2	intron	ENSGALG00000015271	FILIP1L
1	84860408	1921108	0	CA	CAA	CAA	209	0/1	0/1	7	15	1	6	16	85	12	4	intergenic	ENSGALG00000015275-ENSGALG00000015285	NIT2-TOMM70
1	84860792	2789197	0	TAAAAAAAAAAAAA	TAAAAAAAAAAAA	TAAAAAAAAAAAA	31.8515	1/1	1/1	5	24	0	5	7	30	0	7	intergenic	ENSGALG00000015275-ENSGALG00000015285	NIT2-TOMM70
1	84881528	2963122	0	ATTT	ATTTT	ATTTT	243	1/1	1/1	3	22	0	3	7	34	0	7	intron	ENSGALG00000015285	TOMM70
1	85033893	3434672	0	ATTT	AT	AT	95	0/0	0/1	4	11	4	0	4	43	1	3	intron	ENSGALG00000015307	ABI3BP
1	85063995	3435166	0	C	CTG	CTG	49.8558	0/0	0/1	2	6	2	0	3	32	1	2	intron	ENSGALG00000015307	ABI3BP
1	85259292	3436337	0	GAAAA	GAAA	GAAA	101	0/1	0/1	3	8	1	2	14	96	7	7	intergenic	ENSGALG00000015322-ENSGALG00000044642	IMPG2-SENP7
1	85260312	3500731	0	GAAAAAAAA	GAAAAAAA	GAAAAAAA	62	1/1	1/1	2	19	0	2	9	40	0	9	intergenic	ENSGALG00000015322-ENSGALG00000044642	IMPG2-SENP7
1	85282641	4451575	0	GAAAAAAAAA	GAAAAAAAA	GAAAAAAAA	39.9083	1/1	1/1	5	18	0	5	7	33	0	7	intron	ENSGALG00000044642	SENP7
1	85293610	4467909	0	A	AC	AC	111	1/1	0/1	1	6	0	1	8	68	3	5	intron	ENSGALG00000044642	SENP7
1	85311000	4468031	0	GTTTTTTT	GTTTTTT	GTTTTTT	57	1/1	1/1	1	16	0	1	9	40	0	9	intron	ENSGALG00000015330	ENSGALG00000015330
1	85322783	4472946	0	GAAAAAAA	GAAAAAAAA	GAAAAAAAA	74	1/1	1/1	2	18	0	2	7	33	0	7	intergenic	ENSGALG00000015330-ENSGALG00000015334	ENSGALG00000015330-ZBTB11
1	85325346	4558724	0	AGGGGGG	AGGGGG	AGGGGG	47.1061	0/1	0/1	6	17	2	4	34	39	23	11	intergenic	ENSGALG00000015330-ENSGALG00000015334	ENSGALG00000015330-ZBTB11
1	85327482	4927953	0	CA	CAA	CAA	49.5615	0/0	0/1	1	5	1	0	6	79	3	3	intron	ENSGALG00000015334	ZBTB11
1	85359146	4928244	85359146	G	GC	GC	57	0/1	0/1	3	32	2	1	5	60	3	2	exon	ENSGALG00000015342	CEP97		UNKNOWN
1	85360140	4968622	0	GTTTTTTTT	GTTTTTTT	GTTTTTTT	113	1/1	1/1	6	12	1	5	16	55	0	16	intergenic	ENSGALG00000015342-ENSGALG00000015344	CEP97-NXPE3
1	85362076	4969682	0	CATATA	CATA	CATA	144	1/1	0/1	1	7	0	1	5	53	2	3	intergenic	ENSGALG00000015342-ENSGALG00000015344	CEP97-NXPE3
1	85364458	4971070	0	GTT	GTTT	GTTT	45.7671	0/0	0/1	1	4	1	0	5	31	2	3	intergenic	ENSGALG00000015342-ENSGALG00000015344	CEP97-NXPE3
1	86522665	5147137	0	AATATATATATATAT	AATATATATATATATAT	AATATATATATATATAT	58	./.	0/1	0	0	0	0	4	53	2	2	intron	ENSGALG00000015348	ALCAM
1	86709063	5243579	0	ACC	AC	AC	121	1/1	0/1	3	12	0	3	5	35	2	3	intron	ENSGALG00000015351	CBLB
1	86728319	6093629	0	CT	C	C	102	1/1	0/1	2	9	0	2	5	40	2	3	intron	ENSGALG00000015351	CBLB
1	86728498	6097788	0	TC	T	T	58	1/1	0/1	1	5	0	1	5	59	3	2	intron	ENSGALG00000015351	CBLB
1	86753164	6392873	0	ATTTTTTTTTT	ATTTTTTTTTTTT	ATTTTTTTTTTTT	90	1/1	1/1	3	15	0	3	9	33	0	9	intron	ENSGALG00000015351	CBLB
1	87239387	6472242	0	ATT	ATTT	ATTT	93	0/1	0/1	4	29	3	1	6	44	2	4	intergenic	ENSGALG00000015351-ENSGALG00000015353	CBLB-BBX
1	87240268	6638286	0	GTTT	GT	GT	36.7882	./.	0/1	0	0	0	0	3	41	1	2	intergenic	ENSGALG00000015351-ENSGALG00000015353	CBLB-BBX
1	87255410	6640578	0	TGAGAG	TGAG	TGAG	53	1/1	0/1	1	3	0	1	5	39	4	1	intergenic	ENSGALG00000015351-ENSGALG00000015353	CBLB-BBX
1	87434591	7236668	87434591	TACACAC	TACAC	TACAC	275	0/1	0/1	6	83	3	3	12	127	5	7	3_UTR	ENSGALG00000015355	CD47
1	87434758	8395490	87434758	TC	TCC	TCC	221	0/0	0/1	29	88	29	0	71	127	38	33	3_UTR	ENSGALG00000015355	CD47
1	87434971	8634112	87434971	AGTGTGT	AGTGT	AGTGT	425	0/1	0/1	63	127	37	26	82	127	66	16	3_UTR	ENSGALG00000015355	CD47
1	87436015	8635793	87436015	ACTCT	ACT	ACT	269	0/1	0/1	39	63	34	5	60	127	48	12	3_UTR	ENSGALG00000015355	CD47
1	87449069	8722740	87449069	TA	TAAA	TAAA	486	1/1	1/1	13	55	0	13	12	52	0	12	intron	ENSGALG00000015355	CD47
1	88279330	8809889	0	AC	ACC	ACC	239	1/1	0/1	4	17	0	4	8	39	2	6	intergenic	ENSGALG00000015367-ENSGALG00000044180	NECTIN3-ENSGALG00000044180
1	88295158	8819161	0	TAAA	TAAAA	TAAAA	190	1/1	1/1	1	15	0	1	7	33	0	7	intergenic	ENSGALG00000015367-ENSGALG00000044180	NECTIN3-ENSGALG00000044180
1	88432510	8835478	0	AAGAGA	AAGA	AAGA	32.2152	0/1	0/1	9	17	8	1	14	43	12	2	intergenic	ENSGALG00000015375-ENSGALG00000015377	PLCXD2-ENSGALG00000015377
1	88732438	8835874	88732438	TAAAAAA	TAAAAA	TAAAAA	193	1/1	1/1	15	61	0	15	7	37	0	7	3_UTR	ENSGALG00000015396	ENSGALG00000015396
1	88744923	9536916	0	CCTCTCT	CCTCT	CCTCT	35.8613	./.	0/1	0	0	0	0	3	42	1	2	intergenic	ENSGALG00000015396-ENSGALG00000015398	ENSGALG00000015396-ENSGALG00000015398
1	88776900	9682933	0	AACA	AA	AA	78	./.	0/1	0	0	0	0	4	36	1	3	intergenic	ENSGALG00000015398-ENSGALG00000015400	ENSGALG00000015398-CGGBP1
1	88803016	9683664	0	ATTT	ATT	ATT	74	./.	0/1	0	0	0	0	8	71	3	5	intron	ENSGALG00000022866	ENSGALG00000022866
1	89239628	9683665	0	CTGT	CT	CT	51	0/0	0/1	1	4	1	0	3	47	1	2	intron	ENSGALG00000015403	EPHA3
1	89663035	9713029	89663035	GAAAAAAA	GAAAAAAAA	GAAAAAAAA	33.2072	0/0	0/1	27	81	27	0	27	45	10	17	intergenic	ENSGALG00000044332-ENSGALG00000015409	ENSGALG00000044332-PROS1
1	89664797	9776616	89664797	AT	A	A	113	0/1	0/1	10	104	5	5	25	41	20	5	intergenic	ENSGALG00000044332-ENSGALG00000015409	ENSGALG00000044332-PROS1
1	89688295	9881006	0	CAA	CAAA	CAAA	30.6603	0/0	0/1	3	10	3	0	4	55	2	2	intron	ENSGALG00000015409	PROS1
1	89743695	9996181	89743695	AATA	AATATA	AATATA	256	0/1	0/1	7	70	5	2	27	127	18	9	intergenic	ENSGALG00000015412-ENSGALG00000015414	ARL13B-NSUN3
1	89745016	10408484	0	TAAAAAA	TAAAAA	TAAAAA	44.9215	0/1	0/0	14	10	3	11	24	70	24	0	intergenic	ENSGALG00000015412-ENSGALG00000015414	ARL13B-NSUN3
1	91292043	10408865	0	TAG	TAGAG	TAGAG	40.5686	./.	0/1	0	0	0	0	7	71	5	2	intron	ENSGALG00000024077	ENSGALG00000024077
1	91548451	10636334	91548451	CTTTTTTTTTTT	CTTTTTTTTTTTT	CTTTTTTTTTTTT	46.562	1/1	1/1	9	37	0	9	21	64	0	21	3_UTR	ENSGALG00000040275	RCSD1
1	91576999	10982754	0	GAA	GA	GA	146	./.	1/1	0	0	0	0	10	40	0	10	intron	ENSGALG00000040275	RCSD1
1	91595189	11009324	91595189	TAAAAAAAAAAAAA	TAAAAAAAAAAA	TAAAAAAAAAAA	159	1/1	1/1	61	119	3	58	28	33	2	26	3_UTR	ENSGALG00000040426	CREG1
1	91651287	11429685	0	GCCCCCCCCC	GCCCCCCCC	GCCCCCCCC	44.8293	./.	1/1	0	0	0	0	9	36	0	9	intergenic	ENSGALG00000015441-ENSGALG00000015446	CD247-POU2F1
1	91662778	11563811	0	TG	T	T	33.7977	0/0	0/1	1	7	1	0	13	63	9	4	intergenic	ENSGALG00000015441-ENSGALG00000015446	CD247-POU2F1
1	91713528	11619950	0	CAAAAAA	CAAAAA	CAAAAA	104	1/1	1/1	4	25	0	4	7	34	0	7	intron	ENSGALG00000015446	POU2F1
1	91734713	11652221	0	TC	TCC	TCC	124	./.	0/1	0	0	0	0	10	70	4	6	intron	ENSGALG00000015446	POU2F1
1	91752948	11660278	0	CTTT	CTT	CTT	60	./.	0/1	0	0	0	0	6	34	2	4	intergenic	ENSGALG00000015446-ENSGALG00000015453	POU2F1-DUSP27
1	91756712	11662837	0	ATG	A	A	34.5889	0/0	0/1	2	11	2	0	8	63	6	2	intergenic	ENSGALG00000015446-ENSGALG00000015453	POU2F1-DUSP27
1	91757753	11695292	0	CTTTTTT	CTTTTT	CTTTTT	136	1/1	1/1	5	29	0	5	8	38	0	8	intergenic	ENSGALG00000015446-ENSGALG00000015453	POU2F1-DUSP27
1	91767268	11695618	91767268	AACAC	AAC	AAC	162	0/1	0/1	5	54	2	3	20	69	17	3	intergenic	ENSGALG00000015446-ENSGALG00000015453	POU2F1-DUSP27
1	91794148	11709467	91794148	TAAAAAAAAA	TAAAAAAAAAA	TAAAAAAAAAA	74	0/1	1/1	35	31	20	15	147	86	15	132	intergenic	ENSGALG00000015446-ENSGALG00000015453	POU2F1-DUSP27
1	92234630	11736749	92234630	T	TCC	TCC	245	0/1	0/1	6	32	5	1	13	127	5	8	intergenic	ENSGALG00000036738-ENSGALG00000015473	IGSF3-ADPRH
1	92237403	11737109	0	GTTTTTTT	GTTTTTT	GTTTTTT	32.4864	0/1	1/1	5	11	2	3	42	50	3	39	3_UTR	ENSGALG00000015473	ADPRH
1	92237445	11737531	92237445	ACC	ACCC	ACCC	87	0/1	0/0	19	118	12	7	87	127	87	0	3_UTR	ENSGALG00000015473	ADPRH
1	92514871	11764757	92514871	ATTT	ATT	ATT	197	0/1	0/1	8	64	5	3	19	127	10	9	3_UTR	ENSGALG00000015491	ENSGALG00000015491
1	92516205	11808565	0	AGTGTGT	AGTGT	AGTGT	43.2927	0/0	0/1	3	14	3	0	12	72	9	3	3_UTR	ENSGALG00000015491	ENSGALG00000015491
1	92957330	11850260	0	AT	A	A	65	0/0	0/1	3	9	3	0	6	46	2	4	intron	ENSGALG00000015497	VGLL3
1	92959313	12779340	0	AAGAGAG	AAGAGAGAG	AAGAGAGAG	107	./.	0/1	0	0	0	0	6	69	2	4	intron	ENSGALG00000015497	VGLL3
1	92968732	13607646	0	AACACA	AACA	AACA	77	0/0	0/1	4	12	4	0	6	70	2	4	intron	ENSGALG00000015497	VGLL3
1	92968775	13633432	0	GTCTCT	GTCT	GTCT	31.8536	0/0	0/1	2	8	2	0	4	62	2	2	intron	ENSGALG00000015497	VGLL3
1	92970703	14473573	0	CCTCT	CCTCTCT	CCTCTCT	49.6591	1/1	0/1	1	4	0	1	6	36	5	1	intron	ENSGALG00000015497	VGLL3
1	92973551	14508431	92973551	CTTTTTTTT	CTTTTTTTTT	CTTTTTTTTT	154	1/1	1/1	13	36	1	12	26	88	0	26	intergenic	ENSGALG00000015497-ENSGALG00000043368	VGLL3-ENSGALG00000043368
1	92987470	14648523	0	AC	A	A	32.4081	0/1	0/1	2	30	1	1	6	36	4	2	intergenic	ENSGALG00000015497-ENSGALG00000043368	VGLL3-ENSGALG00000043368
1	95290673	14648525	0	CTTTTTTTT	CTTTTTTTTT	CTTTTTTTTT	144	1/1	1/1	19	14	4	15	108	113	10	98	intergenic	ENSGALG00000042771-ENSGALG00000027248	GBE1-Metazoa_SRP
1	98145831	14649140	0	ACTCT	ACT	ACT	80	1/1	0/1	2	6	0	2	4	43	3	1	intron	ENSGALG00000040926	SAMSN1
1	98310775	14765356	0	G	GA	GA	38.5639	0/0	0/1	1	5	1	0	6	66	3	3	intergenic	ENSGALG00000028720-ENSGALG00000015681	ENSGALG00000028720-NRIP1
1	98314290	14818682	98314290	AC	A	A	223	0/1	0/1	12	123	5	7	11	106	6	5	intergenic	ENSGALG00000028720-ENSGALG00000015681	ENSGALG00000028720-NRIP1
1	98317641	15301850	98317641	ATTTTTT	ATTTTT	ATTTTT	177	0/1	0/1	34	48	12	22	109	83	43	66	intergenic	ENSGALG00000028720-ENSGALG00000015681	ENSGALG00000028720-NRIP1
1	98333133	15320424	0	TAA	TTAAA	TTAAA	386	1/1	0/1	8	28	0	8	12	85	5	7	intergenic	ENSGALG00000015681-ENSGALG00000015693	NRIP1-USP25
1	98335930	15357683	0	ATTTTT	ATTTTTT	ATTTTTT	38.6772	0/0	0/1	16	10	14	2	30	69	20	10	intergenic	ENSGALG00000015681-ENSGALG00000015693	NRIP1-USP25
1	98337997	15534268	98337997	GTT	GTTT	GTTT	475	1/1	0/1	16	54	0	16	18	58	4	14	intergenic	ENSGALG00000015681-ENSGALG00000015693	NRIP1-USP25
1	98342196	15549169	0	AC	ACC	ACC	83	1/1	0/1	2	6	0	2	8	42	6	2	intergenic	ENSGALG00000015681-ENSGALG00000015693	NRIP1-USP25
1	98343013	15595715	98343013	TAAA	TAAAA	TAAAA	203	0/1	0/1	7	74	4	3	20	127	10	10	intergenic	ENSGALG00000015681-ENSGALG00000015693	NRIP1-USP25
1	98354299	15596491	98354299	CAA	CAAA	CAAA	230	0/1	0/1	19	127	9	10	24	61	20	4	intergenic	ENSGALG00000015681-ENSGALG00000015693	NRIP1-USP25
1	98362484	15597217	98362484	TAAAAA	TAAAAAA	TAAAAAA	99	0/1	0/1	12	39	8	4	34	94	20	14	intergenic	ENSGALG00000015681-ENSGALG00000015693	NRIP1-USP25
1	98366640	16302842	0	AG	AGG	AGG	63	0/0	0/1	11	21	10	1	12	94	7	5	intergenic	ENSGALG00000015681-ENSGALG00000015693	NRIP1-USP25
1	98368458	16303035	98368458	TC	TCC	TCC	213	0/0	0/1	17	55	17	0	59	127	32	27	intergenic	ENSGALG00000015681-ENSGALG00000015693	NRIP1-USP25
1	98369441	16567278	98369441	ACCCCCCCCCC	ACCCCCCCC	ACCCCCCCC	164	1/1	1/1	12	53	0	12	16	41	0	16	intergenic	ENSGALG00000015681-ENSGALG00000015693	NRIP1-USP25
1	98370362	16667315	98370362	CAAAAAAA	CAGAAAAAAA	CAGAAAAAAA	332	1/1	0/1	14	46	0	14	23	30	11	12	intergenic	ENSGALG00000015681-ENSGALG00000015693	NRIP1-USP25
1	98371233	16692334	98371233	CAA	CAAA	CAAA	457	1/1	1/1	8	41	0	8	22	83	0	22	intergenic	ENSGALG00000015681-ENSGALG00000015693	NRIP1-USP25
1	98372959	16697429	98372959	TCCCC	TCCC	TCCC	257	0/1	0/1	26	95	9	17	19	89	7	12	intergenic	ENSGALG00000015681-ENSGALG00000015693	NRIP1-USP25
1	98372961	16697517	98372961	CCC	CC	CC	258	0/1	0/1	26	95	9	17	19	89	7	12	intergenic	ENSGALG00000015681-ENSGALG00000015693	NRIP1-USP25
1	98373178	16698970	98373178	TGGGGGGG	TGGGGGGGG	TGGGGGGGG	167	1/1	1/1	12	52	0	12	8	40	0	8	intergenic	ENSGALG00000015681-ENSGALG00000015693	NRIP1-USP25
1	98379394	16700353	98379394	CTTTTTTT	CTTTTTTTT	CTTTTTTTT	88	0/1	0/1	59	45	30	29	45	53	18	27	intergenic	ENSGALG00000015681-ENSGALG00000015693	NRIP1-USP25
1	98380211	16711129	98380211	TCC	TCCC	TCCC	323	0/1	0/1	27	127	15	12	36	127	26	10	intergenic	ENSGALG00000015681-ENSGALG00000015693	NRIP1-USP25
1	98380383	16715416	98380383	CAAAA	CAAAAA	CAAAAA	132	0/1	0/1	18	102	10	8	47	62	37	10	intergenic	ENSGALG00000015681-ENSGALG00000015693	NRIP1-USP25
1	98381575	16730965	98381575	TC	T	T	424	0/1	0/1	20	127	9	11	46	127	18	28	intergenic	ENSGALG00000015681-ENSGALG00000015693	NRIP1-USP25
1	98385633	16748446	0	C	CA	CA	42.8546	0/1	0/1	3	27	2	1	4	47	2	2	intergenic	ENSGALG00000015681-ENSGALG00000015693	NRIP1-USP25
1	98619601	16748448	0	TG	TGG	TGG	228	0/1	1/1	3	14	1	2	10	33	0	10	intron	ENSGALG00000015693	USP25
1	98668993	16748449	0	A	AG	AG	195	0/0	0/1	2	6	2	0	19	95	6	13	intron	ENSGALG00000015693	USP25
1	98669594	16750724	98669594	CATAT	CAT	CAT	486	1/1	1/1	10	49	0	10	32	115	0	32	intron	ENSGALG00000015693	USP25
1	98670180	16754111	0	CTTTT	CTTT	CTTT	37.8784	0/0	0/1	5	19	5	0	19	67	13	6	intron	ENSGALG00000015693	USP25
1	98683337	18146563	0	ATTTTTTTTTTT	ATTTTTTTTT	ATTTTTTTTT	85	1/1	1/1	2	17	0	2	11	44	0	11	intron	ENSGALG00000015693	USP25
1	98683961	18147311	0	TTGTGTGT	TTGTGT	TTGTGT	164	./.	0/1	0	0	0	0	26	127	9	17	intron	ENSGALG00000015693	USP25
1	98685591	18430242	98685591	TTGTGTGTGTGTG	TTGTGTGTGTG	TTGTGTGTGTG	85	0/1	0/1	4	58	2	2	24	48	21	3	intron	ENSGALG00000015693	USP25
1	98690844	18628952	0	ACC	AC	AC	61	0/0	0/1	8	28	8	0	20	90	13	7	intron	ENSGALG00000015693	USP25
1	98693266	18629005	0	AATATA	AATATATA	AATATATA	84	0/0	0/1	3	12	3	0	12	114	8	4	intron	ENSGALG00000015693	USP25
1	98696445	18629007	98696445	TTGTGTGTGTGTGTG	TTGTGTGTGTGTGTGTG	TTGTGTGTGTGTGTGTG	221	0/1	0/0	22	127	11	11	59	127	59	0	3_UTR	ENSGALG00000015693	USP25
1	98697304	19383126	0	ATTTTTTTT	ATTTTTTT	ATTTTTTT	138	1/1	1/1	9	8	2	7	43	127	0	43	3_UTR	ENSGALG00000015693	USP25
1	98700567	19648325	98700567	ATTTTT	ATTTT	ATTTT	179	1/1	1/1	5	30	0	5	11	48	0	11	intergenic	ENSGALG00000015693-ENSGALG00000036436	USP25-ENSGALG00000036436
1	98964420	987335	0	AT	A	A	45.6315	0/0	0/1	1	7	1	0	9	74	6	3	intergenic	ENSGALG00000019198-ENSGALG00000018242	ENSGALG00000019198-gga-mir-99a
1	98967351	1001760	0	AAT	AATAT	AATAT	231	./.	1/1	0	0	0	0	9	37	0	9	intergenic	ENSGALG00000019198-ENSGALG00000018242	ENSGALG00000019198-gga-mir-99a
1	99018414	1003370	0	AG	AGG	AGG	58	0/1	0/1	2	24	1	1	5	36	2	3	intergenic	ENSGALG00000018242-ENSGALG00000018243	gga-mir-99a-gga-let-7c
1	99053839	1599438	0	GGAGAGAGAGAGAGAGAGAGAGAGAG	GGAGAGAGAGAGAGAGAGAGAGAGAGAG	GGAGAGAGAGAGAGAGAGAGAGAGAGAG	75	0/0	0/1	1	5	1	0	6	92	3	3	intergenic	ENSGALG00000040001-ENSGALG00000015701	ENSGALG00000040001-ENSGALG00000015701
1	99385271	2382154	0	TAA	TAAA	TAAA	63	./.	0/1	0	0	0	0	5	40	2	3	intron	ENSGALG00000028290	C21orf91
1	101035387	2418619	0	GCC	GCCC	GCCC	293	1/1	1/1	2	31	0	2	351	127	1	350	exon	ENSGALG00000033000	ENSGALG00000033000		UNKNOWN
1	101035491	2455605	0	CGG	CG	CG	202	./.	1/1	0	0	0	0	46	121	1	45	exon	ENSGALG00000033000	ENSGALG00000033000		UNKNOWN
1	102572102	2455614	102572102	TGAG	TGAGAG	TGAGAG	208	0/1	0/1	3	45	2	1	6	33	1	5	intron	ENSGALG00000015763	GABPA
1	102577769	2467351	102577769	CTTTTT	CTTTT	CTTTT	154	0/1	0/1	37	62	13	24	162	122	72	90	3_UTR	ENSGALG00000015763	GABPA
1	102610037	2474228	102610037	TAA	TAAA	TAAA	87	0/1	0/1	25	71	19	6	16	47	12	4	exon	ENSGALG00000015770	APP		UNKNOWN
1	102610525	3977462	102610525	AAGAGAGAGAGAGAGAGA	AAGAGAGAGAGAGAGAGAGA	AAGAGAGAGAGAGAGAGAGA	475	0/1	0/1	23	127	7	16	67	127	21	46	3_UTR	ENSGALG00000015770	APP
1	102610540	4694972	102610540	AG	AGGG	AGGG	119	0/1	0/1	22	60	9	13	69	90	39	30	3_UTR	ENSGALG00000015770	APP
1	103062421	8342160	103062421	TAAAAAAAA	TAAAAAAA	TAAAAAAA	71	1/1	1/1	10	38	0	10	9	41	0	9	intergenic	ENSGALG00000015793-ENSGALG00000015795	ENSGALG00000015793-ADAMTS5
1	103064106	8481564	103064106	ATGT	AT	AT	119	0/1	0/1	3	42	1	2	5	75	2	3	intergenic	ENSGALG00000015793-ENSGALG00000015795	ENSGALG00000015793-ADAMTS5
1	103098425	8482520	0	AT	ATCT	ATCT	56	1/1	0/1	1	4	0	1	4	43	3	1	intron	ENSGALG00000015795	ADAMTS5
1	103859624	8648658	0	TGAG	TG	TG	72	1/1	0/1	1	5	0	1	4	75	2	2	intergenic	ENSGALG00000015795-ENSGALG00000027781	ADAMTS5-uc_338
1	103861015	9052333	0	GAAAAAAAA	GAAAAAAAAA	GAAAAAAAAA	51	./.	1/1	0	0	0	0	12	30	1	11	intergenic	ENSGALG00000015795-ENSGALG00000027781	ADAMTS5-uc_338
1	103863401	9338347	0	AT	A	A	157	1/1	0/1	1	9	0	1	9	30	2	7	intergenic	ENSGALG00000015795-ENSGALG00000027781	ADAMTS5-uc_338
1	103878233	9432741	0	GCCC	GC	GC	56	./.	0/1	0	0	0	0	10	85	7	3	intergenic	ENSGALG00000015795-ENSGALG00000027781	ADAMTS5-uc_338
1	103890847	10273220	0	GTT	GT	GT	44.5942	./.	0/1	0	0	0	0	16	73	12	4	intergenic	ENSGALG00000015795-ENSGALG00000027781	ADAMTS5-uc_338
1	103896764	10759979	0	AC	AACC	AACC	34.2089	./.	0/1	0	0	0	0	10	64	7	3	intergenic	ENSGALG00000015795-ENSGALG00000027781	ADAMTS5-uc_338
1	103899239	10782854	0	TAAAAAAAAA	TAAAAAAAA	TAAAAAAAA	48.5564	./.	1/1	0	0	0	0	18	32	2	16	intergenic	ENSGALG00000015795-ENSGALG00000027781	ADAMTS5-uc_338
1	104116211	10795327	104116211	GTT	GTTT	GTTT	299	0/1	0/1	11	78	8	3	58	127	33	25	intergenic	ENSGALG00000015828-ENSGALG00000037772	BACH1-ENSGALG00000037772
1	104668130	10945152	0	A	AG	AG	31.7702	0/0	0/1	1	4	1	0	3	33	1	2	intron	ENSGALG00000033965	SCAF4
1	104973805	11276348	0	AGG	AG	AG	51	1/1	0/1	2	6	0	2	3	30	2	1	intron	ENSGALG00000032882	EVA1C
1	105009394	11351508	0	TGGG	TGGGG	TGGGG	45.6952	./.	0/1	0	0	0	0	11	76	7	4	intergenic	ENSGALG00000037962-ENSGALG00000034317	C1H21ORF59-SYNJ1
1	105073091	11523284	105073091	TT	TTAT	TTAT	477	0/1	0/1	40	127	24	16	57	127	28	29	intergenic	ENSGALG00000034317-ENSGALG00000036833	SYNJ1-PAXBP1
1	105074060	11606255	105074060	ATTTTTT	ATTTTT	ATTTTT	30.2383	0/1	0/0	46	61	30	16	98	127	88	10	intergenic	ENSGALG00000034317-ENSGALG00000036833	SYNJ1-PAXBP1
1	105089003	11691739	0	TACACACACACACA	TACACACACACACACA	TACACACACACACACA	60	./.	0/1	0	0	0	0	8	91	5	3	intron	ENSGALG00000036833	PAXBP1
1	105092187	11764805	0	ATTTTTTTTTT	ATTTTTTTTT	ATTTTTTTTT	65	1/1	1/1	8	6	2	6	27	37	4	23	intron	ENSGALG00000036833	PAXBP1
1	105241066	12034706	0	CTATATATATA	CTATATATA	CTATATATA	39.4665	0/0	0/1	1	6	1	0	4	69	2	2	intron	ENSGALG00000041867	IFNAR2
1	105249229	12034987	105249229	TA	T	T	301	1/1	1/1	6	34	0	6	10	46	0	10	intergenic	ENSGALG00000041867-ENSGALG00000037989	IFNAR2-IL10R2
1	105359307	12055864	0	AGG	AG	AG	215	./.	1/1	0	0	0	0	10	40	0	10	intron	ENSGALG00000037076	GART
1	105365085	12060441	0	TGGG	TGG	TGG	44.8936	./.	0/1	0	0	0	0	5	52	2	3	intron	ENSGALG00000037076	GART
1	105407373	12143975	0	T	TC	TC	230	0/1	0/1	4	11	3	1	21	127	8	13	intron	ENSGALG00000035096	ENSGALG00000035096
1	105410033	12146439	0	TTATATA	TTATA	TTATA	105	0/0	0/1	7	22	7	0	8	127	4	4	intron	ENSGALG00000035096	ENSGALG00000035096
1	105417903	12927471	105417903	TGG	TG	TG	188	0/1	0/0	29	127	15	14	76	104	72	4	intron	ENSGALG00000035096	ENSGALG00000035096
1	105418400	13076668	0	CATAT	CAT	CAT	288	1/1	0/1	2	9	0	2	19	127	8	11	intron	ENSGALG00000035096	ENSGALG00000035096
1	105420797	13540386	0	ATGT	AT	AT	54	0/0	0/1	3	14	3	0	14	82	11	3	intron	ENSGALG00000035096	ENSGALG00000035096
1	105426150	13852177	0	TAAAAAA	TAAAAAAA	TAAAAAAA	71	0/1	0/1	7	26	4	3	29	67	13	16	intron	ENSGALG00000035096	ENSGALG00000035096
1	105431100	13859545	105431100	T	TC	TC	426	0/1	1/1	15	84	4	11	99	127	0	99	intergenic	ENSGALG00000035096-ENSGALG00000038649	ENSGALG00000035096-DONSON
1	105475062	13963503	0	CTGTGTGTGTGTGTGTGTGTGTGTGTGT	CTGTGTGTGTGTGTGTGTGTGTGTGTGTGT	CTGTGTGTGTGTGTGTGTGTGTGTGTGTGT	59	1/1	0/1	1	5	0	1	3	47	2	1	intergenic	ENSGALG00000029670-ENSGALG00000036677	CRYZL1-ITSN1
1	105492015	13964708	0	TTGT	TTGTGT	TTGTGT	56	0/0	0/1	1	5	1	0	4	72	2	2	intergenic	ENSGALG00000029670-ENSGALG00000036677	CRYZL1-ITSN1
1	105501451	13965233	105501451	A	AC	AC	44.2138	0/1	0/1	5	35	3	2	16	43	12	4	intron	ENSGALG00000036677	ITSN1
1	105510410	14283364	0	AT	A	A	79	0/0	0/1	4	12	4	0	8	86	3	5	intron	ENSGALG00000036677	ITSN1
1	105513316	14284522	105513316	TCA	T	T	341	0/1	0/1	14	122	10	4	16	84	3	13	intron	ENSGALG00000036677	ITSN1
1	105513555	14285061	105513555	AG	AGG	AGG	395	1/1	1/1	12	51	0	12	6	33	0	6	intron	ENSGALG00000036677	ITSN1
1	105531988	15168318	105531988	CAT	C	C	88	0/1	0/1	3	42	2	1	4	78	2	2	intron	ENSGALG00000036677	ITSN1
1	105532325	15168773	0	TA	TAA	TAA	204	1/1	0/1	1	7	0	1	14	119	6	8	intron	ENSGALG00000036677	ITSN1
1	105536735	15181422	0	AG	A	A	30.709	1/1	0/1	1	4	0	1	4	30	3	1	intron	ENSGALG00000036677	ITSN1
1	105544942	15280084	0	TA	TAAA	TAAA	112	0/0	0/1	2	9	2	0	11	127	7	4	intron	ENSGALG00000036677	ITSN1
1	105550434	15512467	0	GAC	GACAC	GACAC	120	0/0	0/1	6	19	6	0	10	127	6	4	intron	ENSGALG00000036677	ITSN1
1	105557454	15814975	105557454	GTTTTTT	GTTTTTTT	GTTTTTTT	106	0/1	0/1	15	47	9	6	80	94	41	39	intron	ENSGALG00000036677	ITSN1
1	105557685	15841474	105557685	TAA	TTAAA	TTAAA	113	0/1	0/0	12	107	6	6	58	127	51	7	intron	ENSGALG00000036677	ITSN1
1	105563156	15841475	0	ACC	ACCC	ACCC	159	./.	1/1	0	0	0	0	8	34	0	8	intron	ENSGALG00000036677	ITSN1
1	105851156	15945201	0	TAG	TAGAG	TAGAG	373	1/1	1/1	3	27	0	3	29	105	0	29	intergenic	ENSGALG00000034083-ENSGALG00000016011	SMIM11A-C21orf140
1	105934077	15950470	0	AG	AGG	AGG	59	./.	0/1	0	0	0	0	6	62	3	3	intergenic	ENSGALG00000016014-ENSGALG00000043342	RCAN1-ENSGALG00000043342
1	105934873	16003906	0	TA	TAA	TAA	73	0/0	0/1	2	9	2	0	12	102	8	4	intergenic	ENSGALG00000016014-ENSGALG00000043342	RCAN1-ENSGALG00000043342
1	106626506	16003911	106626506	CTT	CTTT	CTTT	64	0/1	0/0	14	93	10	4	16	52	16	0	intergenic	ENSGALG00000016036-ENSGALG00000036556	DOPEY2-MORC3
1	106645728	16141446	0	ATGTGT	ATGTGTGT	ATGTGTGT	44.7851	./.	0/1	0	0	0	0	5	75	3	2	intron	ENSGALG00000036556	MORC3
1	106787811	16676558	0	AACA	AACACA	AACACA	231	./.	1/1	0	0	0	0	8	33	0	8	intergenic	ENSGALG00000016043-ENSGALG00000016044	CLDN14-SIM2
1	106789289	16709097	0	CTT	CT	CT	147	./.	0/1	0	0	0	0	11	35	2	9	intergenic	ENSGALG00000016043-ENSGALG00000016044	CLDN14-SIM2
1	106801303	16953848	0	ATTTTTTT	ATTTTTT	ATTTTTT	68	./.	1/1	0	0	0	0	10	40	0	10	intergenic	ENSGALG00000016043-ENSGALG00000016044	CLDN14-SIM2
1	106801682	18240578	0	T	TTA	TTA	58	./.	0/1	0	0	0	0	4	82	2	2	intergenic	ENSGALG00000016043-ENSGALG00000016044	CLDN14-SIM2
1	106809634	885732	0	TCCC	TCC	TCC	69	./.	0/1	0	0	0	0	16	99	10	6	intron	ENSGALG00000016044	SIM2
1	106810335	1991920	0	AATAT	AAT	AAT	105	0/0	0/1	4	17	4	0	25	127	19	6	intron	ENSGALG00000016044	SIM2
1	106818378	2174876	0	AT	A	A	102	0/0	0/1	2	11	2	0	32	127	24	8	intron	ENSGALG00000016044	SIM2
1	106819699	2235800	0	CAAAAA	CAAAAAA	CAAAAAA	173	1/1	1/1	1	21	0	1	23	81	0	23	intron	ENSGALG00000016044	SIM2
1	106819785	2613191	0	TA	T	T	350	1/1	0/1	4	16	0	4	34	127	10	24	intron	ENSGALG00000016044	SIM2
1	106820323	2613192	106820323	GAAAAAAA	GAAAAAAAA	GAAAAAAAA	181	1/1	1/1	12	53	0	12	13	56	0	13	intron	ENSGALG00000016044	SIM2
1	106825290	2629245	106825290	AT	ATT	ATT	407	1/1	1/1	6	34	0	6	18	70	0	18	intron	ENSGALG00000016044	SIM2
1	106839571	2629247	0	GAAAAAAAAAAAA	GAAAAAAAAAAAAA	GAAAAAAAAAAAAA	33.8356	1/1	1/1	2	17	0	2	34	64	2	32	intron	ENSGALG00000016044	SIM2
1	106851354	3082685	0	GTTTTTT	GTTTTTTT	GTTTTTTT	148	1/1	1/1	2	17	0	2	31	66	2	29	intron	ENSGALG00000016044	SIM2
1	106856196	3093316	106856196	CAA	CA	CA	389	1/1	1/1	7	32	0	7	17	30	1	16	intron	ENSGALG00000016044	SIM2
1	106857513	3136289	106857513	CAT	C	C	211	0/1	0/1	36	127	25	11	152	50	134	18	intergenic	ENSGALG00000016044-ENSGALG00000016047	SIM2-HLCS
1	106859811	3320079	106859811	GAAAAA	GAAAA	GAAAA	42.098	0/1	0/0	19	75	11	8	178	48	140	38	intergenic	ENSGALG00000016044-ENSGALG00000016047	SIM2-HLCS
1	106861807	3379084	0	ACC	AC	AC	87	0/1	0/1	4	29	1	3	6	48	4	2	intergenic	ENSGALG00000016044-ENSGALG00000016047	SIM2-HLCS
1	106862411	3888165	0	CT	C	C	295	0/1	0/1	5	23	1	4	20	111	7	13	intergenic	ENSGALG00000016044-ENSGALG00000016047	SIM2-HLCS
1	106863748	4002306	0	AA	AACA	AACA	46.5588	0/1	0/1	6	18	4	2	19	62	11	8	intergenic	ENSGALG00000016044-ENSGALG00000016047	SIM2-HLCS
1	106930523	4006925	0	AACACACAC	AACACAC	AACACAC	122	./.	0/1	0	0	0	0	8	127	4	4	intron	ENSGALG00000016047	HLCS
1	106943108	4193321	0	ATTT	ATT	ATT	127	1/1	0/1	2	9	0	2	8	59	3	5	intron	ENSGALG00000016047	HLCS
1	106954164	4193394	0	TTCT	TT	TT	49.9767	0/0	0/1	2	6	2	0	3	47	1	2	intron	ENSGALG00000016047	HLCS
1	107133751	4458751	0	AGT	A	A	281	1/1	1/1	1	16	0	1	10	43	0	10	intergenic	ENSGALG00000016052-ENSGALG00000016053	DSCR3-ENSGALG00000016053
1	107135141	4459395	0	ATTTTTTT	ATTTTTT	ATTTTTT	35.539	0/1	0/1	3	6	1	2	30	49	13	17	intergenic	ENSGALG00000016052-ENSGALG00000016053	DSCR3-ENSGALG00000016053
1	107161133	4637048	0	CTT	CTTT	CTTT	224	1/1	0/1	7	23	0	7	6	63	3	3	intron	ENSGALG00000016053	ENSGALG00000016053
1	107162107	4748810	107162107	CTGTG	CTG	CTG	407	0/1	0/1	9	64	2	7	8	67	2	6	intron	ENSGALG00000016053	ENSGALG00000016053
1	107184942	4768990	107184942	GAAAAAAAAAAAAAA	GAAAAAAAAAAAA	GAAAAAAAAAAAA	72	1/1	1/1	16	55	0	16	24	32	3	21	intergenic	ENSGALG00000016053-ENSGALG00000016054	ENSGALG00000016053-KCNJ6
1	107187711	4769806	0	TAGAG	TAG	TAG	126	./.	0/1	0	0	0	0	18	127	13	5	intergenic	ENSGALG00000016053-ENSGALG00000016054	ENSGALG00000016053-KCNJ6
1	107815668	4770360	0	GTTTTTTTT	GTTTTTTTTTT	GTTTTTTTTTT	71	0/1	0/0	14	29	6	8	14	38	13	1	intergenic	ENSGALG00000016059-ENSGALG00000016062	ETS2-PSMG1
1	107816293	4770856	0	CAAAAAAAA	CAAAAAAA	CAAAAAAA	62	0/1	0/1	49	19	16	33	28	33	12	16	intergenic	ENSGALG00000016059-ENSGALG00000016062	ETS2-PSMG1
1	107969149	5028319	0	TAAAAAAAAA	TAAAAAAAA	TAAAAAAAA	39.698	./.	1/1	0	0	0	0	12	30	1	11	intron	ENSGALG00000016065	BRWD1
1	107981467	5078719	0	CA	CAAA	CAAA	68	1/1	0/1	1	7	0	1	3	37	1	2	intron	ENSGALG00000016065	BRWD1
1	108017758	5080399	0	TGG	TGGG	TGGG	72	1/1	0/1	1	7	0	1	5	33	2	3	intron	ENSGALG00000016125	LCA5L
1	108055620	5080549	0	TAAAAAAAAAA	TAAAAAAAAA	TAAAAAAAAA	65	1/1	1/1	4	27	0	4	12	48	0	12	intergenic	ENSGALG00000016127-ENSGALG00000016128	SH3BGR-B3GALT5
1	109069847	5082030	0	CTTTTTTTTTT	CTTTTTTTTT	CTTTTTTTTT	38.2416	0/0	1/1	2	4	2	0	12	32	0	12	intergenic	ENSGALG00000040189-ENSGALG00000019178	RIPK4-PRDM15
1	109151266	5082376	0	CA	C	C	34.9224	0/0	0/1	2	6	2	0	6	33	2	4	intergenic	ENSGALG00000016148-ENSGALG00000016147	C2CD2-ZBTB21
1	109151271	5108483	0	CT	C	C	31.0155	0/0	0/1	2	8	2	0	8	61	4	4	intergenic	ENSGALG00000016148-ENSGALG00000016147	C2CD2-ZBTB21
1	109154903	5108486	109154903	TAA	TTAAA	TTAAA	103	0/1	0/1	5	38	3	2	11	100	6	5	intergenic	ENSGALG00000016148-ENSGALG00000016147	C2CD2-ZBTB21
1	109340203	5108690	0	CA	C	C	61	0/0	0/1	1	4	1	0	4	33	1	3	intron	ENSGALG00000016164	ABCG1
1	109627596	5131396	0	TT	TTAT	TTAT	55	0/0	0/1	3	13	3	0	11	84	7	4	intron	ENSGALG00000016191	PKNOX1
1	109663185	5236533	0	GTTTTTTTT	GTTTTTTT	GTTTTTTT	82	1/1	1/1	2	20	0	2	11	47	0	11	intergenic	ENSGALG00000016191-ENSGALG00000030952	PKNOX1-ENSGALG00000030952
1	109743979	5243245	0	AT	ATTT	ATTT	121	0/0	0/1	3	10	3	0	10	127	5	5	intron	ENSGALG00000016198	U2AF1
1	109747554	5246190	0	TA	TAA	TAA	32.3778	0/0	0/1	1	6	1	0	5	62	3	2	intron	ENSGALG00000016198	U2AF1
1	109908206	5247343	0	CTTTTTTTTTTT	CTTTTTTTTTTTTT	CTTTTTTTTTTTTT	58	1/1	1/1	9	7	1	8	35	32	1	34	3_UTR	ENSGALG00000041988	ENSGALG00000041988
1	109908660	5248549	109908660	AC	A	A	213	0/1	0/1	73	52	62	11	137	127	102	35	3_UTR	ENSGALG00000041988	ENSGALG00000041988
1	109909175	6068885	109909175	C	CA	CA	62	0/1	0/0	30	91	24	6	169	127	166	3	3_UTR	ENSGALG00000041988	ENSGALG00000041988
1	109920188	6208267	0	CGGG	CGGGG	CGGGG	231	./.	1/1	0	0	0	0	105	127	0	105	intergenic	ENSGALG00000041988-ENSGALG00000016201	ENSGALG00000041988-ENSGALG00000016201
1	110054508	6299438	0	GAAAAAAAAA	GAAAAAAAAAA	GAAAAAAAAAA	86	1/1	1/1	4	26	0	4	9	41	0	9	3_UTR	ENSGALG00000035696	ENSGALG00000035696
1	110113477	6300039	110113477	CG	CGG	CGG	480	1/1	1/1	10	47	0	10	9	44	0	9	3_UTR	ENSGALG00000016205	PDXK
1	110258608	6533861	110258608	CT	CTT	CTT	64	0/1	0/0	13	94	9	4	12	39	12	0	intergenic	ENSGALG00000031932-ENSGALG00000022804	AGPAT3-ENSGALG00000022804
1	110338823	6642505	0	ATT	ATTT	ATTT	68	./.	0/1	0	0	0	0	8	64	3	5	intron	ENSGALG00000019171	ENSGALG00000019171
1	110382396	6815322	0	CAA	C	C	97	0/0	0/1	2	6	2	0	4	43	1	3	intergenic	ENSGALG00000045925-ENSGALG00000031637	ENSGALG00000045925-LICOS
1	110647251	7408903	0	GCCC	GCC	GCC	32.6756	0/0	0/1	1	5	1	0	5	57	2	3	intergenic	ENSGALG00000031637-ENSGALG00000026773	LICOS-gga-mir-222a
1	110837978	7409126	0	TAAAAAA	TAAAAA	TAAAAA	93	1/1	0/1	8	8	1	7	12	44	6	6	intron	ENSGALG00000016217	ENSGALG00000016217
1	110838420	7409453	0	GC	GCC	GCC	139	./.	0/1	0	0	0	0	9	32	2	7	intron	ENSGALG00000016217	ENSGALG00000016217
1	110856561	7411854	0	GAAAAAAA	GAAAAAAAA	GAAAAAAAA	45.8307	./.	1/1	0	0	0	0	7	30	0	7	intron	ENSGALG00000016217	ENSGALG00000016217
1	110864627	7438642	0	GTT	GT	GT	187	1/1	0/1	2	10	0	2	11	75	3	8	intron	ENSGALG00000016217	ENSGALG00000016217
1	110873105	7442067	0	TAAAAA	TAAAA	TAAAA	39.2271	0/1	0/1	5	25	3	2	23	48	16	7	intron	ENSGALG00000016217	ENSGALG00000016217
1	110920584	7563742	110920584	AT	A	A	247	0/1	0/1	6	79	3	3	14	127	5	9	intron	ENSGALG00000016217	ENSGALG00000016217
1	110934401	7567586	0	AACAC	AACACAC	AACACAC	78	0/0	0/1	8	28	8	0	10	107	7	3	intron	ENSGALG00000016217	ENSGALG00000016217
1	110939081	7567587	0	GAAAAA	GAAAAAA	GAAAAAA	61	0/0	0/1	2	7	2	0	15	64	6	9	intron	ENSGALG00000016217	ENSGALG00000016217
1	110943424	7609129	0	GTTT	GTTTTT	GTTTTT	197	1/1	0/1	1	6	0	1	9	127	4	5	intron	ENSGALG00000016217	ENSGALG00000016217
1	110953162	7609161	0	C	CT	CT	94	./.	0/1	0	0	0	0	11	124	6	5	intron	ENSGALG00000016217	ENSGALG00000016217
1	110954677	7610044	0	A	AT	AT	53	0/0	0/1	1	4	1	0	4	30	1	3	intron	ENSGALG00000016217	ENSGALG00000016217
1	110958756	7701175	0	ATCTC	ATCTCTC	ATCTCTC	263	0/1	0/1	8	26	1	7	11	70	9	2	intron	ENSGALG00000016217	ENSGALG00000016217
1	110963066	7728124	0	ACCC	ACCCC	ACCCC	32.2639	0/1	0/1	3	23	2	1	15	42	12	3	intron	ENSGALG00000016217	ENSGALG00000016217
1	110965466	7780040	110965466	TTAT	TT	TT	39.9007	0/1	0/0	6	70	4	2	15	48	15	0	intron	ENSGALG00000016217	ENSGALG00000016217
1	110969753	8503509	110969753	ATCTCT	ATCT	ATCT	56	0/0	0/1	12	41	12	0	13	85	10	3	intron	ENSGALG00000016217	ENSGALG00000016217
1	110975148	8503746	0	GAAAAAAA	GAAAAAAAA	GAAAAAAAA	40.0194	1/1	0/1	2	7	0	2	20	51	11	9	intron	ENSGALG00000016217	ENSGALG00000016217
1	110976854	8707248	0	TAAAAAA	TAAAAAAA	TAAAAAAA	121	1/1	0/1	9	10	1	8	25	76	13	12	intron	ENSGALG00000016217	ENSGALG00000016217
1	110977200	8843700	110977200	GCT	GCTCT	GCTCT	186	0/1	0/1	5	34	4	1	12	127	7	5	intron	ENSGALG00000016217	ENSGALG00000016217
1	110984315	8857398	0	GGCG	GG	GG	79	0/0	0/1	2	7	2	0	5	83	2	3	intergenic	ENSGALG00000016217-ENSGALG00000028187	ENSGALG00000016217-FUNDC1
1	111034426	8857746	111034426	GAA	GAAA	GAAA	64	0/0	0/1	9	32	9	0	39	93	31	8	3_UTR	ENSGALG00000028187	FUNDC1
1	111785358	8859232	0	TT	TTAT	TTAT	379	1/1	1/1	4	26	0	4	10	44	0	10	intron	ENSGALG00000042400	CASK
1	111789087	8862127	0	TAAA	TAAAA	TAAAA	95	1/1	0/1	2	7	0	2	11	74	7	4	intron	ENSGALG00000042400	CASK
1	111796828	8944022	0	ATTT	ATTTT	ATTTT	57	1/1	0/1	2	6	0	2	6	41	4	2	intron	ENSGALG00000042400	CASK
1	111803207	8946474	0	GAAA	GAA	GAA	34.7293	./.	0/1	0	0	0	0	8	65	5	3	intron	ENSGALG00000042400	CASK
1	111819628	8957935	0	ACTCT	ACTCTCT	ACTCTCT	47.5549	0/0	0/1	1	5	1	0	4	77	2	2	intron	ENSGALG00000042400	CASK
1	111877313	9915183	0	CTTT	CTTTT	CTTTT	255	1/1	1/1	2	19	0	2	9	40	0	9	intron	ENSGALG00000042400	CASK
1	111930210	10008892	0	GCACACA	GCACACACA	GCACACACA	152	1/1	0/1	2	7	0	2	5	91	3	2	intron	ENSGALG00000042400	CASK
1	111937062	10031052	0	ACT	A	A	88	0/0	0/1	1	6	1	0	7	118	4	3	intron	ENSGALG00000042400	CASK
1	111955889	10103542	111955889	CAGAGAG	CAGAG	CAGAG	189	0/1	0/1	3	43	1	2	15	127	10	5	intron	ENSGALG00000042400	CASK
1	111981100	10161093	0	TCACACACACACACA	TCACACACACACA	TCACACACACACA	44.6278	1/1	0/1	1	3	0	1	5	35	4	1	intron	ENSGALG00000042400	CASK
1	112019852	12326633	0	C	CG	CG	258	1/1	0/1	9	29	0	9	11	80	4	7	intergenic	ENSGALG00000016228-ENSGALG00000016231	NYX-ENSGALG00000016231
1	112020588	12557067	112020588	TA	T	T	281	0/1	0/1	8	61	5	3	22	127	8	14	intergenic	ENSGALG00000016228-ENSGALG00000016231	NYX-ENSGALG00000016231
1	112053905	12567580	0	CAGAG	CAG	CAG	31.2478	0/0	0/1	2	12	2	0	9	59	7	2	intergenic	ENSGALG00000016231-ENSGALG00000016232	ENSGALG00000016231-RPL8
1	112055399	12579394	112055399	CAG	CAGAG	CAGAG	58	0/1	0/0	12	87	9	3	49	127	49	0	intergenic	ENSGALG00000016231-ENSGALG00000016232	ENSGALG00000016231-RPL8
1	112077169	13065409	0	CAAA	CAA	CAA	207	1/1	0/1	4	11	0	4	46	127	34	12	intergenic	ENSGALG00000040446-ENSGALG00000016236	ENSGALG00000040446-ENSGALG00000016236
1	112111977	13204183	0	CTGTGTGT	CTGTGT	CTGTGT	35.9971	0/0	0/1	1	7	1	0	5	65	3	2	intron	ENSGALG00000016236	ENSGALG00000016236
1	112112722	13629068	0	CAT	C	C	291	0/1	0/1	10	21	1	9	8	73	6	2	intron	ENSGALG00000016236	ENSGALG00000016236
1	112123849	13910605	0	TAAA	TAAAA	TAAAA	90	1/1	0/1	2	8	0	2	6	67	3	3	intron	ENSGALG00000016236	ENSGALG00000016236
1	112143912	14344605	0	ATT	ATTT	ATTT	326	1/1	1/1	4	27	0	4	9	42	0	9	intron	ENSGALG00000016236	ENSGALG00000016236
1	112166292	14347904	0	CATA	CA	CA	109	1/1	0/1	1	4	0	1	13	96	10	3	intergenic	ENSGALG00000016236-ENSGALG00000034329	ENSGALG00000016236-ENSGALG00000034329
1	112170016	14374429	0	GAAAAAA	GAAAAAAA	GAAAAAAA	36.7122	./.	0/1	0	0	0	0	11	31	4	7	intergenic	ENSGALG00000016236-ENSGALG00000034329	ENSGALG00000016236-ENSGALG00000034329
1	112240619	14657324	0	AG	A	A	59	0/1	0/1	2	32	1	1	3	32	1	2	intron	ENSGALG00000016238	MED14
1	112273816	41613	0	CTTTTTTT	CTTTTTT	CTTTTTT	114	1/1	1/1	7	15	1	6	17	59	0	17	3_UTR	ENSGALG00000016241	ATP6AP2
1	112277166	358405	0	CTA	CTATA	CTATA	61	./.	0/1	0	0	0	0	3	41	1	2	intron	ENSGALG00000016241	ATP6AP2
1	112676077	700488	0	TC	TCCC	TCCC	47.7088	./.	0/1	0	0	0	0	3	41	1	2	intergenic	ENSGALG00000037064-ENSGALG00000031795	ENSGALG00000037064-ENSGALG00000031795
1	112766578	1304155	0	CAAAAAAAAAA	CAAAAAAAAAAAA	CAAAAAAAAAAAA	73	0/1	0/1	37	9	22	15	42	34	19	23	3_UTR	ENSGALG00000016251	ENSGALG00000016251
1	112814465	1305598	0	TAA	TA	TA	34.9536	./.	0/1	0	0	0	0	6	66	3	3	intron	ENSGALG00000016251	ENSGALG00000016251
1	112997478	1306043	0	CAT	C	C	58	./.	0/1	0	0	0	0	4	82	2	2	intron	ENSGALG00000043100	SRPX
1	113138099	1307367	113138099	GTT	GT	GT	100	0/1	0/1	28	41	23	5	54	87	44	10	3_UTR	ENSGALG00000016259	DYNLT3
1	113960895	1452010	113960895	CAGAGAG	CAGAG	CAGAG	187	0/1	0/1	4	33	3	1	23	127	13	10	3_UTR	ENSGALG00000027198	TMEM47
1	113962291	1513940	113962291	AGG	AG	AG	411	0/1	0/1	24	127	12	12	48	127	12	36	intergenic	ENSGALG00000027198-ENSGALG00000045937	TMEM47-ENSGALG00000045937
1	114323277	1514680	114323277	AT	ATT	ATT	220	0/0	0/1	27	79	27	0	41	98	8	33	intergenic	ENSGALG00000046613-ENSGALG00000016281	ENSGALG00000046613-DMD
1	114323478	1516672	0	C	CT	CT	435	0/1	1/1	11	23	2	9	45	127	0	45	intergenic	ENSGALG00000046613-ENSGALG00000016281	ENSGALG00000046613-DMD
1	114324590	1863621	0	A	AC	AC	476	1/1	0/1	28	17	2	26	105	127	41	64	intergenic	ENSGALG00000046613-ENSGALG00000016281	ENSGALG00000046613-DMD
1	114326829	2583370	114326829	CAGAGAG	CAGAG	CAGAG	206	0/1	0/1	13	127	7	6	76	30	69	7	intergenic	ENSGALG00000046613-ENSGALG00000016281	ENSGALG00000046613-DMD
1	114329916	2670298	114329916	CGGGGG	CGGGGGG	CGGGGGG	176	1/1	1/1	13	56	0	13	7	38	0	7	intergenic	ENSGALG00000046613-ENSGALG00000016281	ENSGALG00000046613-DMD
1	114331714	2694291	114331714	T	TA	TA	486	1/1	1/1	21	87	0	21	98	127	0	98	intergenic	ENSGALG00000046613-ENSGALG00000016281	ENSGALG00000046613-DMD
1	114332718	2792608	0	TGGGGG	TGGGG	TGGGG	240	1/1	1/1	9	3	2	7	41	127	0	41	intergenic	ENSGALG00000046613-ENSGALG00000016281	ENSGALG00000046613-DMD
1	114332720	2798363	0	GGGG	GGG	GGG	211	1/1	1/1	9	3	2	7	22	72	0	22	intergenic	ENSGALG00000046613-ENSGALG00000016281	ENSGALG00000046613-DMD
1	114332783	3223039	114332783	A	AG	AG	256	0/1	0/1	4	59	2	2	42	127	28	14	intergenic	ENSGALG00000046613-ENSGALG00000016281	ENSGALG00000046613-DMD
1	114333402	3224942	114333402	ATG	ATGTG	ATGTG	476	0/1	0/1	34	127	23	11	70	127	51	19	intergenic	ENSGALG00000046613-ENSGALG00000016281	ENSGALG00000046613-DMD
1	114333537	3225052	114333537	TTAT	TT	TT	416	0/1	0/1	29	127	22	7	91	127	58	33	intergenic	ENSGALG00000046613-ENSGALG00000016281	ENSGALG00000046613-DMD
1	114334483	3232704	0	TGA	TGAGA	TGAGA	91	0/1	0/1	10	15	9	1	33	105	27	6	intergenic	ENSGALG00000046613-ENSGALG00000016281	ENSGALG00000046613-DMD
1	114334872	3268275	114334872	CTT	CT	CT	364	1/1	1/1	6	34	0	6	15	61	0	15	intergenic	ENSGALG00000046613-ENSGALG00000016281	ENSGALG00000046613-DMD
1	114336826	4521973	114336826	CATAT	CAT	CAT	221	0/1	0/0	63	127	41	22	117	127	117	0	intergenic	ENSGALG00000046613-ENSGALG00000016281	ENSGALG00000046613-DMD
1	114337711	4670172	0	AGTG	AGTGTG	AGTGTG	105	0/0	0/1	2	12	2	0	24	127	18	6	intergenic	ENSGALG00000046613-ENSGALG00000016281	ENSGALG00000046613-DMD
1	114337981	4995663	114337981	TTCT	TT	TT	198	0/1	0/1	26	127	21	5	52	97	46	6	intergenic	ENSGALG00000046613-ENSGALG00000016281	ENSGALG00000046613-DMD
1	114341426	5020854	0	TAAAAAAAAAAAAA	TAAAAAAAAAAA	TAAAAAAAAAAA	80	0/1	1/1	10	7	5	5	27	48	1	26	intergenic	ENSGALG00000046613-ENSGALG00000016281	ENSGALG00000046613-DMD
1	114343862	5054209	114343862	GTTT	GTTTTT	GTTTTT	272	0/1	0/1	9	76	7	2	9	54	2	7	intergenic	ENSGALG00000046613-ENSGALG00000016281	ENSGALG00000046613-DMD
1	114345829	5096804	0	CA	CAA	CAA	78	0/0	0/1	2	10	2	0	16	108	11	5	intergenic	ENSGALG00000046613-ENSGALG00000016281	ENSGALG00000046613-DMD
1	114345953	5349922	114345953	ATT	ATTT	ATTT	439	1/1	1/1	12	57	0	12	48	127	0	48	intergenic	ENSGALG00000046613-ENSGALG00000016281	ENSGALG00000046613-DMD
1	114346702	5514778	0	ATTTTTT	ATTTTTTT	ATTTTTTT	109	./.	1/1	0	0	0	0	20	32	2	18	intergenic	ENSGALG00000046613-ENSGALG00000016281	ENSGALG00000046613-DMD
1	114352407	5800681	114352407	ATTTTT	ATTTT	ATTTT	122	0/1	0/1	19	37	6	13	51	80	30	21	intergenic	ENSGALG00000046613-ENSGALG00000016281	ENSGALG00000046613-DMD
1	114354539	5819650	114354539	CTGT	CT	CT	43.5919	0/0	0/1	9	36	9	0	61	71	55	6	intergenic	ENSGALG00000046613-ENSGALG00000016281	ENSGALG00000046613-DMD
1	114354698	5884248	0	AGGGGG	AGGGG	AGGGG	174	0/1	0/1	16	5	3	13	47	78	15	32	intergenic	ENSGALG00000046613-ENSGALG00000016281	ENSGALG00000046613-DMD
1	114354921	5913133	114354921	ATTTTTT	ATTTTTTT	ATTTTTTT	64	0/1	0/0	44	92	23	21	88	127	80	8	intergenic	ENSGALG00000046613-ENSGALG00000016281	ENSGALG00000046613-DMD
1	114356065	5924205	114356065	GTTTT	GTTT	GTTT	218	0/1	0/1	10	66	5	5	57	127	28	29	intergenic	ENSGALG00000046613-ENSGALG00000016281	ENSGALG00000046613-DMD
1	114357467	5932247	0	TCA	T	T	64	0/0	0/1	1	9	1	0	15	92	12	3	intergenic	ENSGALG00000046613-ENSGALG00000016281	ENSGALG00000046613-DMD
1	114358229	5939382	114358229	TTCT	TTCTCT	TTCTCT	158	0/0	0/1	12	39	12	0	18	127	12	6	intergenic	ENSGALG00000046613-ENSGALG00000016281	ENSGALG00000046613-DMD
1	114360489	5940920	114360489	ATTTT	ATTTTT	ATTTTT	237	0/1	0/1	13	54	4	9	61	127	36	25	intergenic	ENSGALG00000046613-ENSGALG00000016281	ENSGALG00000046613-DMD
1	114362527	5979395	114362527	CA	C	C	33.1366	0/1	0/0	6	49	2	4	32	96	32	0	intergenic	ENSGALG00000046613-ENSGALG00000016281	ENSGALG00000046613-DMD
1	114363302	5994223	0	TAAAAAAAAAAA	TAAAAAAAAAAAA	TAAAAAAAAAAAA	44.6968	1/1	1/1	8	14	1	7	40	30	8	32	intergenic	ENSGALG00000046613-ENSGALG00000016281	ENSGALG00000046613-DMD
1	114371054	5994337	114371054	GATAT	GAT	GAT	93	0/1	0/0	15	122	11	4	58	127	58	0	intergenic	ENSGALG00000046613-ENSGALG00000016281	ENSGALG00000046613-DMD
1	114372453	5999144	114372453	TTGTGT	TTGT	TTGT	50	0/0	0/1	9	33	9	0	25	79	20	5	intergenic	ENSGALG00000046613-ENSGALG00000016281	ENSGALG00000046613-DMD
1	114372456	6002071	114372456	TG	T	T	306	0/1	0/1	15	87	9	6	57	127	16	41	intergenic	ENSGALG00000046613-ENSGALG00000016281	ENSGALG00000046613-DMD
1	114374463	6008712	0	ATTTTTTT	ATTTTTTTTT	ATTTTTTTTT	58	0/0	0/1	6	21	6	0	67	56	42	25	intergenic	ENSGALG00000046613-ENSGALG00000016281	ENSGALG00000046613-DMD
1	114375328	6043523	0	AC	A	A	58	0/1	0/1	10	3	9	1	71	83	58	13	intergenic	ENSGALG00000046613-ENSGALG00000016281	ENSGALG00000046613-DMD
1	114380258	6238002	114380258	AGTG	AG	AG	220	0/0	0/1	21	69	21	0	74	127	60	14	intergenic	ENSGALG00000046613-ENSGALG00000016281	ENSGALG00000046613-DMD
1	114380986	6275714	114380986	TG	TGG	TGG	117	0/1	0/1	5	60	3	2	45	86	38	7	intergenic	ENSGALG00000046613-ENSGALG00000016281	ENSGALG00000046613-DMD
1	114410672	6328683	114410672	TGGG	TGG	TGG	356	0/1	0/1	11	91	4	7	49	127	21	28	intergenic	ENSGALG00000046613-ENSGALG00000016281	ENSGALG00000046613-DMD
1	114413729	6361836	0	GAAAA	GAAA	GAAA	42.0008	./.	0/1	0	0	0	0	11	63	5	6	intergenic	ENSGALG00000046613-ENSGALG00000016281	ENSGALG00000046613-DMD
1	114423670	6465427	0	ATTTTTTTTTTT	ATTTTTTTTTT	ATTTTTTTTTT	43.8057	1/1	1/1	7	4	2	5	54	47	9	45	intergenic	ENSGALG00000046613-ENSGALG00000016281	ENSGALG00000046613-DMD
1	114424667	6466203	114424667	AGGGGG	AGGGGGG	AGGGGGG	32.7831	0/0	0/1	14	46	14	0	41	62	28	13	intergenic	ENSGALG00000046613-ENSGALG00000016281	ENSGALG00000046613-DMD
1	114425799	6562911	0	GGT	G	G	97	0/0	0/1	2	7	2	0	6	80	2	4	intergenic	ENSGALG00000046613-ENSGALG00000016281	ENSGALG00000046613-DMD
1	114427336	6630996	114427336	CTT	CTTT	CTTT	260	0/1	0/1	21	40	16	5	57	127	21	36	intergenic	ENSGALG00000046613-ENSGALG00000016281	ENSGALG00000046613-DMD
1	114432271	6789999	114432271	G	GC	GC	486	1/1	1/1	10	50	0	10	40	127	0	40	intergenic	ENSGALG00000046613-ENSGALG00000016281	ENSGALG00000046613-DMD
1	114433335	6819844	0	GAAAAAAAA	GAAAAAAA	GAAAAAAA	35.7265	1/1	0/1	2	9	0	2	30	30	12	18	intergenic	ENSGALG00000046613-ENSGALG00000016281	ENSGALG00000046613-DMD
1	114434433	6822023	0	CT	CTT	CTT	221	0/0	0/1	22	27	21	1	67	127	40	27	intergenic	ENSGALG00000046613-ENSGALG00000016281	ENSGALG00000046613-DMD
1	114435066	6912346	114435066	GAA	GA	GA	96	0/1	0/0	17	126	10	7	46	127	46	0	intergenic	ENSGALG00000046613-ENSGALG00000016281	ENSGALG00000046613-DMD
1	114457746	7538480	0	TAAAAAA	TAAAAAAA	TAAAAAAA	153	1/1	0/1	23	19	3	20	37	79	16	21	intergenic	ENSGALG00000046613-ENSGALG00000016281	ENSGALG00000046613-DMD
1	114459135	7759103	114459135	ATTTTTT	ATTTTTTT	ATTTTTTT	150	0/1	0/1	34	89	16	18	43	75	20	23	intergenic	ENSGALG00000046613-ENSGALG00000016281	ENSGALG00000046613-DMD
1	114461875	7759223	114461875	ATTTTT	ATTTTTT	ATTTTTT	101	0/1	0/1	17	57	10	7	45	78	29	16	intergenic	ENSGALG00000046613-ENSGALG00000016281	ENSGALG00000046613-DMD
1	114462270	7958375	0	GTAT	GT	GT	459	0/1	1/1	9	14	1	8	36	116	0	36	intergenic	ENSGALG00000046613-ENSGALG00000016281	ENSGALG00000046613-DMD
1	114466970	8476030	114466970	CAA	CA	CA	301	0/1	0/1	9	48	2	7	59	127	43	16	intergenic	ENSGALG00000046613-ENSGALG00000016281	ENSGALG00000046613-DMD
1	114469932	8476342	0	AT	A	A	47.7021	0/1	0/1	6	14	5	1	16	63	12	4	intergenic	ENSGALG00000046613-ENSGALG00000016281	ENSGALG00000046613-DMD
1	114473448	8557209	114473448	C	CAT	CAT	401	1/1	1/1	4	31	0	4	39	127	0	39	intergenic	ENSGALG00000046613-ENSGALG00000016281	ENSGALG00000046613-DMD
1	114476293	8871185	0	ATTTTTT	ATTTTTTT	ATTTTTTT	67	0/1	0/1	6	17	4	2	29	75	13	16	intergenic	ENSGALG00000046613-ENSGALG00000016281	ENSGALG00000046613-DMD
1	114476640	8874660	114476640	ATTTTTTT	ATTTTTTTTT	ATTTTTTTTT	106	0/1	0/0	26	55	11	15	50	101	36	14	intergenic	ENSGALG00000046613-ENSGALG00000016281	ENSGALG00000046613-DMD
1	114481079	8995913	0	TG	TGG	TGG	53	0/0	0/1	3	14	3	0	21	82	16	5	intergenic	ENSGALG00000046613-ENSGALG00000016281	ENSGALG00000046613-DMD
1	114487834	9130232	0	TGG	TG	TG	61	0/0	0/1	5	19	5	0	28	90	19	9	intron	ENSGALG00000016281	DMD
1	114487989	9215162	0	CA	CAA	CAA	51	0/0	0/1	6	24	6	0	29	79	24	5	intron	ENSGALG00000016281	DMD
1	114489309	9223437	0	AT	ATT	ATT	398	1/1	0/1	7	27	0	7	18	67	4	14	intron	ENSGALG00000016281	DMD
1	114490292	9304150	0	ATTTTTTTTTT	ATTTTTTTT	ATTTTTTTT	32.6774	1/1	0/1	1	5	0	1	9	50	5	4	intron	ENSGALG00000016281	DMD
1	114496028	9304552	0	GAAAAAAAAA	GAAAAAAAA	GAAAAAAAA	97	1/1	1/1	5	22	0	5	31	39	5	26	intron	ENSGALG00000016281	DMD
1	114497111	9312586	114497111	GTT	GT	GT	191	0/1	0/1	13	122	5	8	61	60	52	9	intron	ENSGALG00000016281	DMD
1	114498402	9323178	0	TTCT	TTCTCT	TTCTCT	57	0/0	0/1	2	12	2	0	17	85	14	3	intron	ENSGALG00000016281	DMD
1	114500309	9998861	114500309	AGTGT	AGT	AGT	451	0/1	0/1	8	68	2	6	29	127	12	17	intron	ENSGALG00000016281	DMD
1	114501835	11010681	0	CTGTGT	CTGT	CTGT	157	0/0	0/1	1	4	1	0	9	76	3	6	intron	ENSGALG00000016281	DMD
1	114504189	11013162	0	CA	CAA	CAA	169	1/1	0/1	1	5	0	1	15	127	9	6	intron	ENSGALG00000016281	DMD
1	114507955	11050209	114507955	ATTTTTTT	ATTTTTTTTT	ATTTTTTTTT	158	0/1	0/1	10	82	4	6	26	77	20	6	intron	ENSGALG00000016281	DMD
1	114510007	11093323	0	GCCCCCCCC	GCCCCCCCCC	GCCCCCCCCC	49.9338	0/1	0/1	9	20	4	5	30	38	13	17	intron	ENSGALG00000016281	DMD
1	114512017	11624637	114512017	A	AG	AG	445	1/1	0/1	8	31	0	8	39	77	8	31	intron	ENSGALG00000016281	DMD
1	114513491	11645955	0	ATTTTTT	ATTTTTTT	ATTTTTTT	90	0/1	0/1	7	29	4	3	24	41	8	16	intron	ENSGALG00000016281	DMD
1	114514554	11706526	114514554	AATAT	AAT	AAT	442	1/1	0/1	8	31	0	8	29	107	5	24	intron	ENSGALG00000016281	DMD
1	114515422	11792019	114515422	ATTTTTTTT	ATTTTTT	ATTTTTT	336	1/1	1/1	8	34	0	8	48	43	7	41	intron	ENSGALG00000016281	DMD
1	114521255	11804933	0	TC	T	T	419	1/1	0/1	15	12	1	14	33	127	16	17	intron	ENSGALG00000016281	DMD
1	114527064	135221	0	CTTTTTTTTTT	CTTTTTTTTT	CTTTTTTTTT	92	1/1	1/1	10	27	0	10	35	52	5	30	intron	ENSGALG00000016281	DMD
1	114532195	589656	114532195	CTTTT	CTTTTT	CTTTTT	167	0/1	0/1	5	34	3	2	29	101	11	18	intron	ENSGALG00000016281	DMD
1	114532515	1020549	114532515	GTTTT	GTTTTTT	GTTTTTT	274	0/1	0/1	11	52	9	2	23	127	12	11	intron	ENSGALG00000016281	DMD
1	114542910	1020551	0	TAAAAAAAAA	TAAAAAAAAAA	TAAAAAAAAAA	73	0/1	1/1	14	10	5	9	39	31	7	32	intron	ENSGALG00000016281	DMD
[truncated: 10,534 more rows]
